# Supplementary material for: The Space Omics and Medical Atlas (SOMA) and international astronaut biobank
Source: Nature. 2024 Jun 11;632(8027):1145–54. doi: 10.1038/s41586-024-07639-y (PMC11357981; doi:10.1038/s41586-024-07639-y)
Supplement: Supplementary file 3 — Sample Information. Comprehensive list of samples collected from each crew member, at each timepoint, for each assay. Tab 1 is an overview of which samples are present at each timepoint. Tab 2 is an itemized list of each sample, including the number of sequenced DNA/RNA molecules for sequencing assays. [file 41586_2024_7639_MOESM3_ESM.xlsx]

## Sheet: Fig 1B Sample Coverage
			Pre-Flight			Flight			Post-Flight	Recovery
Samples		Assays	L-92	L-44	L-3	FD1	FD2	FD3	R+1	R+45	R+82	R+194
Blood	Whole Blood	Whole Genome Sequencing		All						All
		Clonal Hematopoiesis		All	All				All	All	All	All
		Complete Blood Count	All	All	All				All	All	All	All
		Direct RNA-seq	All	All	All				All	All	All	All
		Short-Read RNA-seq	All	All	All				All	All	All	All
	Serum	Cytokine/Chemokine Biomarker Panel	All	All	All				All	All	All	All
		Cardiovascular Biomarker Panel	All	All	All				All	All	All	All
		Comprehensive Metabolic Panel	All	All	All				All	All	All	All
	PBMCs	Single-Nuclei RNA-seq	All	All	All				All	All	All
		Single-Nuclei ATAC-seq	All	All	All				All	All	All
		Single-Cell TCR-seq			All				All	All	All
		Single-Cell BCR-seq			All				All	All	All
	Plasma	Proteomics	All	All	C001, C003, C004				All	C002, C004	All
		Metabolomics	All	All	All				All	All	All
		cfDNA	All	All	All				All	All	All
		cfRNA	All	All	All				All	All	All	All
	EVPs	Proteomics	All	All	All				All	All	All
	Dried Blood Spot	Telomere qPCR	All	All	All	All	All		All	All	All
Oral	Microbiome Swabs	Metagenome	All	All	All		All	All	All	All	All
		Metatranscriptome	All	All	All		All	All	All	All	All
Nasal	Microbiome Swabs	Metagenome	All	All	All		All	All	All	All	All
		Metatranscriptome	All	All	All		All	All	All	All	All
Skin	Biopsy	Spatially Resolved Transcriptomics		All
		Metagenome		All					All
		Metatranscriptome		All					All
	Microbiome Swabs	Metagenome (post-auricular)	All	All	All		All	All	All	All	All
		Metagenome (axillary vault)	All	All	All		All	All	All	All	All
		Metagenome (volar forearm)	All	All	All		All	All	All	All	All
		Metagenome (occiput)	All	All	All		All	All	All	All	All
		Metagenome (umbilicus)	All	All	All		All	All	All	All	All
		Metagenome (gluteal crease)	All	All	All		C001, C002, C004	All	All	All	All
		Metagenome (glabella)	All	All	All		All	All	All	All	All
		Metagenome (toe web space)	All	All	All		All	All	All	All	All
		Metatranscriptome (post-auricular)	All	All	All		All	All	All	All	All
		Metatranscriptome (axillary vault)	All	All	All		All	All	All	All	All
		Metatranscriptome (volar forearm)	All	All	All		All	All	All	All	All
		Metatranscriptome (occiput)	All	All	All		All	All	All	All	All
		Metatranscriptome (umbilicus)	All	All	All		All	All	All	All	All
		Metatranscriptome (gluteal crease)	All	All	All		C001, C002, C004	All	All	All	All
		Metatranscriptome (glabella)	All	All	All		All	All	All	All	All
		Metatranscriptome (toe web space)	All	All	All		All	All	All	All	All
Environment	Microbiome Swabs	Metagenome (Control Swab)	Single Sample	Single Sample			Single Sample	Single Sample
		Metagenome (Execute Button)	Single Sample	Single Sample			Single Sample	Single Sample
		Metagenome (G-meter Button)	Single Sample	Single Sample			Single Sample	Single Sample
		Metagenome (Control Touch Screen - Left)	Single Sample	Single Sample			Single Sample	Single Sample
		Metagenome (Control Touch Screen - Right)	Single Sample	Single Sample			Single Sample	Single Sample
		Metagenome (Side Hatch Mobility Aid)	Single Sample	Single Sample			Single Sample	Single Sample
		Metagenome (Lid of Waste Locker)	Single Sample	Single Sample			Single Sample	Single Sample
		Metagenome (Seat 2)	Single Sample	Single Sample			Single Sample	Single Sample
		Metagenome (Commode Panel)	Single Sample	Single Sample			Single Sample	Single Sample
		Metagenome (Viewing Dome)	Single Sample	Single Sample			Single Sample	Single Sample
		Metatranscriptome (Control Swab)	Single Sample	Single Sample			Single Sample	Single Sample
		Metatranscriptome (Execute Button)	Single Sample	Single Sample			Single Sample	Single Sample
		Metatranscriptome (G-meter Button)	Single Sample	Single Sample			Single Sample	Single Sample
		Metatranscriptome (Control Touch Screen - Left)	Single Sample	Single Sample			Single Sample	Single Sample
		Metatranscriptome (Control Touch Screen - Right)	Single Sample	Single Sample			Single Sample	Single Sample
		Metatranscriptome (Side Hatch Mobility Aid)	Single Sample	Single Sample			Single Sample	Single Sample
		Metatranscriptome (Lid of Waste Locker)	Single Sample	Single Sample			Single Sample	Single Sample
		Metatranscriptome (Seat 2)	Single Sample	Single Sample			Single Sample	Single Sample
		Metatranscriptome (Commode Panel)	Single Sample	Single Sample			Single Sample	Single Sample
		Metatranscriptome (Viewing Dome)	Single Sample	Single Sample			Single Sample	Single Sample
Excrement	Urine	Cytokine/Chemokine Biomarker Panel	All	All	C002, C003, C004				C002, C003, C004	All	All
	Stool	Metagenome	C002, C004	C002, C004						C002, C004	C002, C004

## Sheet: Figure 1B Sample List
Biospecimen Type	Sample	Assay	Crew ID	Timepoint	NASA OSDR ID	Repository Link	# of Sequenced Nucleic Acid Molecules
Blood	Whole Blood	Whole Genome Sequencing (WGS)	C001	L-44	OSD-569	https://osdr.nasa.gov/bio/repo/data/studies/OSD-569/	457613871
Blood	Whole Blood	Whole Genome Sequencing (WGS)	C002	L-44	OSD-569	https://osdr.nasa.gov/bio/repo/data/studies/OSD-569/	451386313
Blood	Whole Blood	Whole Genome Sequencing (WGS)	C003	L-44	OSD-569	https://osdr.nasa.gov/bio/repo/data/studies/OSD-569/	453390035
Blood	Whole Blood	Whole Genome Sequencing (WGS)	C004	L-44	OSD-569	https://osdr.nasa.gov/bio/repo/data/studies/OSD-569/	437889356
Blood	Whole Blood	Whole Genome Sequencing (WGS)	C001	R+45	OSD-569	https://osdr.nasa.gov/bio/repo/data/studies/OSD-569/	476896566
Blood	Whole Blood	Whole Genome Sequencing (WGS)	C002	R+45	OSD-569	https://osdr.nasa.gov/bio/repo/data/studies/OSD-569/	461963889
Blood	Whole Blood	Whole Genome Sequencing (WGS)	C003	R+45	OSD-569	https://osdr.nasa.gov/bio/repo/data/studies/OSD-569/	453624621
Blood	Whole Blood	Whole Genome Sequencing (WGS)	C004	R+45	OSD-569	https://osdr.nasa.gov/bio/repo/data/studies/OSD-569/	459074814
Blood	Whole Blood	Clonal Hematopoiesis	C001	L-44	OSD-569	https://osdr.nasa.gov/bio/repo/data/studies/OSD-569/	14529071
Blood	Whole Blood	Clonal Hematopoiesis	C002	L-44	OSD-569	https://osdr.nasa.gov/bio/repo/data/studies/OSD-569/	18449731
Blood	Whole Blood	Clonal Hematopoiesis	C003	L-44	OSD-569	https://osdr.nasa.gov/bio/repo/data/studies/OSD-569/	24021561
Blood	Whole Blood	Clonal Hematopoiesis	C004	L-44	OSD-569	https://osdr.nasa.gov/bio/repo/data/studies/OSD-569/	23547484
Blood	Whole Blood	Clonal Hematopoiesis	C001	L-3	OSD-569	https://osdr.nasa.gov/bio/repo/data/studies/OSD-569/	18949101
Blood	Whole Blood	Clonal Hematopoiesis	C002	L-3	OSD-569	https://osdr.nasa.gov/bio/repo/data/studies/OSD-569/	17809892
Blood	Whole Blood	Clonal Hematopoiesis	C003	L-3	OSD-569	https://osdr.nasa.gov/bio/repo/data/studies/OSD-569/	15735657
Blood	Whole Blood	Clonal Hematopoiesis	C004	L-3	OSD-569	https://osdr.nasa.gov/bio/repo/data/studies/OSD-569/	19850605
Blood	Whole Blood	Clonal Hematopoiesis	C001	R+1	OSD-569	https://osdr.nasa.gov/bio/repo/data/studies/OSD-569/	15783422
Blood	Whole Blood	Clonal Hematopoiesis	C002	R+1	OSD-569	https://osdr.nasa.gov/bio/repo/data/studies/OSD-569/	14753277
Blood	Whole Blood	Clonal Hematopoiesis	C003	R+1	OSD-569	https://osdr.nasa.gov/bio/repo/data/studies/OSD-569/	20962563
Blood	Whole Blood	Clonal Hematopoiesis	C004	R+1	OSD-569	https://osdr.nasa.gov/bio/repo/data/studies/OSD-569/	15045480
Blood	Whole Blood	Clonal Hematopoiesis	C001	R+45	OSD-569	https://osdr.nasa.gov/bio/repo/data/studies/OSD-569/	23392091
Blood	Whole Blood	Clonal Hematopoiesis	C002	R+45	OSD-569	https://osdr.nasa.gov/bio/repo/data/studies/OSD-569/	14427350
Blood	Whole Blood	Clonal Hematopoiesis	C003	R+45	OSD-569	https://osdr.nasa.gov/bio/repo/data/studies/OSD-569/	19362050
Blood	Whole Blood	Clonal Hematopoiesis	C004	R+45	OSD-569	https://osdr.nasa.gov/bio/repo/data/studies/OSD-569/	10337885
Blood	Whole Blood	Clonal Hematopoiesis	C001	R+82	OSD-569	https://osdr.nasa.gov/bio/repo/data/studies/OSD-569/	17463643
Blood	Whole Blood	Clonal Hematopoiesis	C002	R+82	OSD-569	https://osdr.nasa.gov/bio/repo/data/studies/OSD-569/	10463965
Blood	Whole Blood	Clonal Hematopoiesis	C003	R+82	OSD-569	https://osdr.nasa.gov/bio/repo/data/studies/OSD-569/	16660703
Blood	Whole Blood	Clonal Hematopoiesis	C004	R+82	OSD-569	https://osdr.nasa.gov/bio/repo/data/studies/OSD-569/	11860893
Blood	Whole Blood	Clonal Hematopoiesis	C001	R+194	OSD-569	https://osdr.nasa.gov/bio/repo/data/studies/OSD-569/	21054973
Blood	Whole Blood	Clonal Hematopoiesis	C002	R+194	OSD-569	https://osdr.nasa.gov/bio/repo/data/studies/OSD-569/	13426609
Blood	Whole Blood	Clonal Hematopoiesis	C003	R+194	OSD-569	https://osdr.nasa.gov/bio/repo/data/studies/OSD-569/	11177398
Blood	Whole Blood	Clonal Hematopoiesis	C004	R+194	OSD-569	https://osdr.nasa.gov/bio/repo/data/studies/OSD-569/	13522010
Blood	Whole Blood	Complete Blood Count	C001	L-92	OSD-569	https://osdr.nasa.gov/bio/repo/data/studies/OSD-569/	N/A
Blood	Whole Blood	Complete Blood Count	C002	L-92	OSD-569	https://osdr.nasa.gov/bio/repo/data/studies/OSD-569/	N/A
Blood	Whole Blood	Complete Blood Count	C003	L-92	OSD-569	https://osdr.nasa.gov/bio/repo/data/studies/OSD-569/	N/A
Blood	Whole Blood	Complete Blood Count	C004	L-92	OSD-569	https://osdr.nasa.gov/bio/repo/data/studies/OSD-569/	N/A
Blood	Whole Blood	Complete Blood Count	C001	L-44	OSD-569	https://osdr.nasa.gov/bio/repo/data/studies/OSD-569/	N/A
Blood	Whole Blood	Complete Blood Count	C002	L-44	OSD-569	https://osdr.nasa.gov/bio/repo/data/studies/OSD-569/	N/A
Blood	Whole Blood	Complete Blood Count	C003	L-44	OSD-569	https://osdr.nasa.gov/bio/repo/data/studies/OSD-569/	N/A
Blood	Whole Blood	Complete Blood Count	C004	L-44	OSD-569	https://osdr.nasa.gov/bio/repo/data/studies/OSD-569/	N/A
Blood	Whole Blood	Complete Blood Count	C001	L-3	OSD-569	https://osdr.nasa.gov/bio/repo/data/studies/OSD-569/	N/A
Blood	Whole Blood	Complete Blood Count	C002	L-3	OSD-569	https://osdr.nasa.gov/bio/repo/data/studies/OSD-569/	N/A
Blood	Whole Blood	Complete Blood Count	C003	L-3	OSD-569	https://osdr.nasa.gov/bio/repo/data/studies/OSD-569/	N/A
Blood	Whole Blood	Complete Blood Count	C004	L-3	OSD-569	https://osdr.nasa.gov/bio/repo/data/studies/OSD-569/	N/A
Blood	Whole Blood	Complete Blood Count	C001	R+1	OSD-569	https://osdr.nasa.gov/bio/repo/data/studies/OSD-569/	N/A
Blood	Whole Blood	Complete Blood Count	C002	R+1	OSD-569	https://osdr.nasa.gov/bio/repo/data/studies/OSD-569/	N/A
Blood	Whole Blood	Complete Blood Count	C003	R+1	OSD-569	https://osdr.nasa.gov/bio/repo/data/studies/OSD-569/	N/A
Blood	Whole Blood	Complete Blood Count	C004	R+1	OSD-569	https://osdr.nasa.gov/bio/repo/data/studies/OSD-569/	N/A
Blood	Whole Blood	Complete Blood Count	C001	R+45	OSD-569	https://osdr.nasa.gov/bio/repo/data/studies/OSD-569/	N/A
Blood	Whole Blood	Complete Blood Count	C002	R+45	OSD-569	https://osdr.nasa.gov/bio/repo/data/studies/OSD-569/	N/A
Blood	Whole Blood	Complete Blood Count	C003	R+45	OSD-569	https://osdr.nasa.gov/bio/repo/data/studies/OSD-569/	N/A
Blood	Whole Blood	Complete Blood Count	C004	R+45	OSD-569	https://osdr.nasa.gov/bio/repo/data/studies/OSD-569/	N/A
Blood	Whole Blood	Complete Blood Count	C001	R+82	OSD-569	https://osdr.nasa.gov/bio/repo/data/studies/OSD-569/	N/A
Blood	Whole Blood	Complete Blood Count	C002	R+82	OSD-569	https://osdr.nasa.gov/bio/repo/data/studies/OSD-569/	N/A
Blood	Whole Blood	Complete Blood Count	C003	R+82	OSD-569	https://osdr.nasa.gov/bio/repo/data/studies/OSD-569/	N/A
Blood	Whole Blood	Complete Blood Count	C004	R+82	OSD-569	https://osdr.nasa.gov/bio/repo/data/studies/OSD-569/	N/A
Blood	Whole Blood	Complete Blood Count	C001	R+194	OSD-569	https://osdr.nasa.gov/bio/repo/data/studies/OSD-569/	N/A
Blood	Whole Blood	Complete Blood Count	C002	R+194	OSD-569	https://osdr.nasa.gov/bio/repo/data/studies/OSD-569/	N/A
Blood	Whole Blood	Complete Blood Count	C003	R+194	OSD-569	https://osdr.nasa.gov/bio/repo/data/studies/OSD-569/	N/A
Blood	Whole Blood	Complete Blood Count	C004	R+194	OSD-569	https://osdr.nasa.gov/bio/repo/data/studies/OSD-569/	N/A
Blood	Whole Blood	Direct RNA-seq	C001	L-92	OSD-569	https://osdr.nasa.gov/bio/repo/data/studies/OSD-569/	3381368
Blood	Whole Blood	Direct RNA-seq	C002	L-92	OSD-569	https://osdr.nasa.gov/bio/repo/data/studies/OSD-569/	5164002
Blood	Whole Blood	Direct RNA-seq	C003	L-92	OSD-569	https://osdr.nasa.gov/bio/repo/data/studies/OSD-569/	4541691
Blood	Whole Blood	Direct RNA-seq	C004	L-92	OSD-569	https://osdr.nasa.gov/bio/repo/data/studies/OSD-569/	5278498
Blood	Whole Blood	Direct RNA-seq	C001	L-44	OSD-569	https://osdr.nasa.gov/bio/repo/data/studies/OSD-569/	3568522
Blood	Whole Blood	Direct RNA-seq	C002	L-44	OSD-569	https://osdr.nasa.gov/bio/repo/data/studies/OSD-569/	2595929
Blood	Whole Blood	Direct RNA-seq	C003	L-44	OSD-569	https://osdr.nasa.gov/bio/repo/data/studies/OSD-569/	2262612
Blood	Whole Blood	Direct RNA-seq	C004	L-44	OSD-569	https://osdr.nasa.gov/bio/repo/data/studies/OSD-569/	3927656
Blood	Whole Blood	Direct RNA-seq	C001	L-3	OSD-569	https://osdr.nasa.gov/bio/repo/data/studies/OSD-569/	2620859
Blood	Whole Blood	Direct RNA-seq	C002	L-3	OSD-569	https://osdr.nasa.gov/bio/repo/data/studies/OSD-569/	8382688
Blood	Whole Blood	Direct RNA-seq	C003	L-3	OSD-569	https://osdr.nasa.gov/bio/repo/data/studies/OSD-569/	6932375
Blood	Whole Blood	Direct RNA-seq	C004	L-3	OSD-569	https://osdr.nasa.gov/bio/repo/data/studies/OSD-569/	5901787
Blood	Whole Blood	Direct RNA-seq	C001	R+1	OSD-569	https://osdr.nasa.gov/bio/repo/data/studies/OSD-569/	7298816
Blood	Whole Blood	Direct RNA-seq	C002	R+1	OSD-569	https://osdr.nasa.gov/bio/repo/data/studies/OSD-569/	10803449
Blood	Whole Blood	Direct RNA-seq	C003	R+1	OSD-569	https://osdr.nasa.gov/bio/repo/data/studies/OSD-569/	5466963
Blood	Whole Blood	Direct RNA-seq	C004	R+1	OSD-569	https://osdr.nasa.gov/bio/repo/data/studies/OSD-569/	7652032
Blood	Whole Blood	Direct RNA-seq	C001	R+45	OSD-569	https://osdr.nasa.gov/bio/repo/data/studies/OSD-569/	5983924
Blood	Whole Blood	Direct RNA-seq	C002	R+45	OSD-569	https://osdr.nasa.gov/bio/repo/data/studies/OSD-569/	4544255
Blood	Whole Blood	Direct RNA-seq	C003	R+45	OSD-569	https://osdr.nasa.gov/bio/repo/data/studies/OSD-569/	4310868
Blood	Whole Blood	Direct RNA-seq	C004	R+45	OSD-569	https://osdr.nasa.gov/bio/repo/data/studies/OSD-569/	5483173
Blood	Whole Blood	Direct RNA-seq	C001	R+82	OSD-569	https://osdr.nasa.gov/bio/repo/data/studies/OSD-569/	3555383
Blood	Whole Blood	Direct RNA-seq	C002	R+82	OSD-569	https://osdr.nasa.gov/bio/repo/data/studies/OSD-569/	1195701
Blood	Whole Blood	Direct RNA-seq	C003	R+82	OSD-569	https://osdr.nasa.gov/bio/repo/data/studies/OSD-569/	2515565
Blood	Whole Blood	Direct RNA-seq	C004	R+82	OSD-569	https://osdr.nasa.gov/bio/repo/data/studies/OSD-569/	2913047
Blood	Whole Blood	Direct RNA-seq	C001	R+194	OSD-569	https://osdr.nasa.gov/bio/repo/data/studies/OSD-569/	3114895
Blood	Whole Blood	Direct RNA-seq	C002	R+194	OSD-569	https://osdr.nasa.gov/bio/repo/data/studies/OSD-569/	2190033
Blood	Whole Blood	Direct RNA-seq	C003	R+194	OSD-569	https://osdr.nasa.gov/bio/repo/data/studies/OSD-569/	2845218
Blood	Whole Blood	Direct RNA-seq	C004	R+194	OSD-569	https://osdr.nasa.gov/bio/repo/data/studies/OSD-569/	1673897
Blood	Whole Blood	Short-Read RNA-seq	C001	L-92	OSD-569	https://osdr.nasa.gov/bio/repo/data/studies/OSD-569/	342635557
Blood	Whole Blood	Short-Read RNA-seq	C002	L-92	OSD-569	https://osdr.nasa.gov/bio/repo/data/studies/OSD-569/	461869416
Blood	Whole Blood	Short-Read RNA-seq	C003	L-92	OSD-569	https://osdr.nasa.gov/bio/repo/data/studies/OSD-569/	386983689
Blood	Whole Blood	Short-Read RNA-seq	C004	L-92	OSD-569	https://osdr.nasa.gov/bio/repo/data/studies/OSD-569/	382078109
Blood	Whole Blood	Short-Read RNA-seq	C001	L-44	OSD-569	https://osdr.nasa.gov/bio/repo/data/studies/OSD-569/	104852168
Blood	Whole Blood	Short-Read RNA-seq	C002	L-44	OSD-569	https://osdr.nasa.gov/bio/repo/data/studies/OSD-569/	129810092
Blood	Whole Blood	Short-Read RNA-seq	C003	L-44	OSD-569	https://osdr.nasa.gov/bio/repo/data/studies/OSD-569/	425921599
Blood	Whole Blood	Short-Read RNA-seq	C004	L-44	OSD-569	https://osdr.nasa.gov/bio/repo/data/studies/OSD-569/	578187514
Blood	Whole Blood	Short-Read RNA-seq	C001	L-3	OSD-569	https://osdr.nasa.gov/bio/repo/data/studies/OSD-569/	402828879
Blood	Whole Blood	Short-Read RNA-seq	C002	L-3	OSD-569	https://osdr.nasa.gov/bio/repo/data/studies/OSD-569/	424381588
Blood	Whole Blood	Short-Read RNA-seq	C003	L-3	OSD-569	https://osdr.nasa.gov/bio/repo/data/studies/OSD-569/	414491889
Blood	Whole Blood	Short-Read RNA-seq	C004	L-3	OSD-569	https://osdr.nasa.gov/bio/repo/data/studies/OSD-569/	480408665
Blood	Whole Blood	Short-Read RNA-seq	C001	R+1	OSD-569	https://osdr.nasa.gov/bio/repo/data/studies/OSD-569/	359036922
Blood	Whole Blood	Short-Read RNA-seq	C002	R+1	OSD-569	https://osdr.nasa.gov/bio/repo/data/studies/OSD-569/	412205450
Blood	Whole Blood	Short-Read RNA-seq	C003	R+1	OSD-569	https://osdr.nasa.gov/bio/repo/data/studies/OSD-569/	404934920
Blood	Whole Blood	Short-Read RNA-seq	C004	R+1	OSD-569	https://osdr.nasa.gov/bio/repo/data/studies/OSD-569/	445516452
Blood	Whole Blood	Short-Read RNA-seq	C001	R+45	OSD-569	https://osdr.nasa.gov/bio/repo/data/studies/OSD-569/	644548362
Blood	Whole Blood	Short-Read RNA-seq	C002	R+45	OSD-569	https://osdr.nasa.gov/bio/repo/data/studies/OSD-569/	468764960
Blood	Whole Blood	Short-Read RNA-seq	C003	R+45	OSD-569	https://osdr.nasa.gov/bio/repo/data/studies/OSD-569/	499153989
Blood	Whole Blood	Short-Read RNA-seq	C004	R+45	OSD-569	https://osdr.nasa.gov/bio/repo/data/studies/OSD-569/	448320027
Blood	Whole Blood	Short-Read RNA-seq	C001	R+82	OSD-569	https://osdr.nasa.gov/bio/repo/data/studies/OSD-569/	408287915
Blood	Whole Blood	Short-Read RNA-seq	C002	R+82	OSD-569	https://osdr.nasa.gov/bio/repo/data/studies/OSD-569/	447834744
Blood	Whole Blood	Short-Read RNA-seq	C003	R+82	OSD-569	https://osdr.nasa.gov/bio/repo/data/studies/OSD-569/	389032127
Blood	Whole Blood	Short-Read RNA-seq	C004	R+82	OSD-569	https://osdr.nasa.gov/bio/repo/data/studies/OSD-569/	386796649
Blood	Whole Blood	Short-Read RNA-seq	C001	R+194	OSD-569	https://osdr.nasa.gov/bio/repo/data/studies/OSD-569/	465219008
Blood	Whole Blood	Short-Read RNA-seq	C002	R+194	OSD-569	https://osdr.nasa.gov/bio/repo/data/studies/OSD-569/	375348671
Blood	Whole Blood	Short-Read RNA-seq	C003	R+194	OSD-569	https://osdr.nasa.gov/bio/repo/data/studies/OSD-569/	474147895
Blood	Whole Blood	Short-Read RNA-seq	C004	R+194	OSD-569	https://osdr.nasa.gov/bio/repo/data/studies/OSD-569/	358423325
Blood	Serum	Cytokine/Chemokine Biomarker Panels	C001	L-92	OSD-575	https://osdr.nasa.gov/bio/repo/data/studies/OSD-575/	N/A
Blood	Serum	Cytokine/Chemokine Biomarker Panels	C002	L-92	OSD-575	https://osdr.nasa.gov/bio/repo/data/studies/OSD-575/	N/A
Blood	Serum	Cytokine/Chemokine Biomarker Panels	C003	L-92	OSD-575	https://osdr.nasa.gov/bio/repo/data/studies/OSD-575/	N/A
Blood	Serum	Cytokine/Chemokine Biomarker Panels	C004	L-92	OSD-575	https://osdr.nasa.gov/bio/repo/data/studies/OSD-575/	N/A
Blood	Serum	Cytokine/Chemokine Biomarker Panels	C001	L-44	OSD-575	https://osdr.nasa.gov/bio/repo/data/studies/OSD-575/	N/A
Blood	Serum	Cytokine/Chemokine Biomarker Panels	C002	L-44	OSD-575	https://osdr.nasa.gov/bio/repo/data/studies/OSD-575/	N/A
Blood	Serum	Cytokine/Chemokine Biomarker Panels	C003	L-44	OSD-575	https://osdr.nasa.gov/bio/repo/data/studies/OSD-575/	N/A
Blood	Serum	Cytokine/Chemokine Biomarker Panels	C004	L-44	OSD-575	https://osdr.nasa.gov/bio/repo/data/studies/OSD-575/	N/A
Blood	Serum	Cytokine/Chemokine Biomarker Panels	C001	L-3	OSD-575	https://osdr.nasa.gov/bio/repo/data/studies/OSD-575/	N/A
Blood	Serum	Cytokine/Chemokine Biomarker Panels	C002	L-3	OSD-575	https://osdr.nasa.gov/bio/repo/data/studies/OSD-575/	N/A
Blood	Serum	Cytokine/Chemokine Biomarker Panels	C003	L-3	OSD-575	https://osdr.nasa.gov/bio/repo/data/studies/OSD-575/	N/A
Blood	Serum	Cytokine/Chemokine Biomarker Panels	C004	L-3	OSD-575	https://osdr.nasa.gov/bio/repo/data/studies/OSD-575/	N/A
Blood	Serum	Cytokine/Chemokine Biomarker Panels	C001	R+1	OSD-575	https://osdr.nasa.gov/bio/repo/data/studies/OSD-575/	N/A
Blood	Serum	Cytokine/Chemokine Biomarker Panels	C002	R+1	OSD-575	https://osdr.nasa.gov/bio/repo/data/studies/OSD-575/	N/A
Blood	Serum	Cytokine/Chemokine Biomarker Panels	C003	R+1	OSD-575	https://osdr.nasa.gov/bio/repo/data/studies/OSD-575/	N/A
Blood	Serum	Cytokine/Chemokine Biomarker Panels	C004	R+1	OSD-575	https://osdr.nasa.gov/bio/repo/data/studies/OSD-575/	N/A
Blood	Serum	Cytokine/Chemokine Biomarker Panels	C001	R+45	OSD-575	https://osdr.nasa.gov/bio/repo/data/studies/OSD-575/	N/A
Blood	Serum	Cytokine/Chemokine Biomarker Panels	C002	R+45	OSD-575	https://osdr.nasa.gov/bio/repo/data/studies/OSD-575/	N/A
Blood	Serum	Cytokine/Chemokine Biomarker Panels	C003	R+45	OSD-575	https://osdr.nasa.gov/bio/repo/data/studies/OSD-575/	N/A
Blood	Serum	Cytokine/Chemokine Biomarker Panels	C004	R+45	OSD-575	https://osdr.nasa.gov/bio/repo/data/studies/OSD-575/	N/A
Blood	Serum	Cytokine/Chemokine Biomarker Panels	C001	R+82	OSD-575	https://osdr.nasa.gov/bio/repo/data/studies/OSD-575/	N/A
Blood	Serum	Cytokine/Chemokine Biomarker Panels	C002	R+82	OSD-575	https://osdr.nasa.gov/bio/repo/data/studies/OSD-575/	N/A
Blood	Serum	Cytokine/Chemokine Biomarker Panels	C003	R+82	OSD-575	https://osdr.nasa.gov/bio/repo/data/studies/OSD-575/	N/A
Blood	Serum	Cytokine/Chemokine Biomarker Panels	C004	R+82	OSD-575	https://osdr.nasa.gov/bio/repo/data/studies/OSD-575/	N/A
Blood	Serum	Cytokine/Chemokine Biomarker Panels	C001	R+194	OSD-575	https://osdr.nasa.gov/bio/repo/data/studies/OSD-575/	N/A
Blood	Serum	Cytokine/Chemokine Biomarker Panels	C002	R+194	OSD-575	https://osdr.nasa.gov/bio/repo/data/studies/OSD-575/	N/A
Blood	Serum	Cytokine/Chemokine Biomarker Panels	C003	R+194	OSD-575	https://osdr.nasa.gov/bio/repo/data/studies/OSD-575/	N/A
Blood	Serum	Cytokine/Chemokine Biomarker Panels	C004	R+194	OSD-575	https://osdr.nasa.gov/bio/repo/data/studies/OSD-575/	N/A
Blood	Serum	Cardiovascular Biomarker Panel	C001	L-92	OSD-575	https://osdr.nasa.gov/bio/repo/data/studies/OSD-575/	N/A
Blood	Serum	Cardiovascular Biomarker Panel	C002	L-92	OSD-575	https://osdr.nasa.gov/bio/repo/data/studies/OSD-575/	N/A
Blood	Serum	Cardiovascular Biomarker Panel	C003	L-92	OSD-575	https://osdr.nasa.gov/bio/repo/data/studies/OSD-575/	N/A
Blood	Serum	Cardiovascular Biomarker Panel	C004	L-92	OSD-575	https://osdr.nasa.gov/bio/repo/data/studies/OSD-575/	N/A
Blood	Serum	Cardiovascular Biomarker Panel	C001	L-44	OSD-575	https://osdr.nasa.gov/bio/repo/data/studies/OSD-575/	N/A
Blood	Serum	Cardiovascular Biomarker Panel	C002	L-44	OSD-575	https://osdr.nasa.gov/bio/repo/data/studies/OSD-575/	N/A
Blood	Serum	Cardiovascular Biomarker Panel	C003	L-44	OSD-575	https://osdr.nasa.gov/bio/repo/data/studies/OSD-575/	N/A
Blood	Serum	Cardiovascular Biomarker Panel	C004	L-44	OSD-575	https://osdr.nasa.gov/bio/repo/data/studies/OSD-575/	N/A
Blood	Serum	Cardiovascular Biomarker Panel	C001	L-3	OSD-575	https://osdr.nasa.gov/bio/repo/data/studies/OSD-575/	N/A
Blood	Serum	Cardiovascular Biomarker Panel	C002	L-3	OSD-575	https://osdr.nasa.gov/bio/repo/data/studies/OSD-575/	N/A
Blood	Serum	Cardiovascular Biomarker Panel	C003	L-3	OSD-575	https://osdr.nasa.gov/bio/repo/data/studies/OSD-575/	N/A
Blood	Serum	Cardiovascular Biomarker Panel	C004	L-3	OSD-575	https://osdr.nasa.gov/bio/repo/data/studies/OSD-575/	N/A
Blood	Serum	Cardiovascular Biomarker Panel	C001	R+1	OSD-575	https://osdr.nasa.gov/bio/repo/data/studies/OSD-575/	N/A
Blood	Serum	Cardiovascular Biomarker Panel	C002	R+1	OSD-575	https://osdr.nasa.gov/bio/repo/data/studies/OSD-575/	N/A
Blood	Serum	Cardiovascular Biomarker Panel	C003	R+1	OSD-575	https://osdr.nasa.gov/bio/repo/data/studies/OSD-575/	N/A
Blood	Serum	Cardiovascular Biomarker Panel	C004	R+1	OSD-575	https://osdr.nasa.gov/bio/repo/data/studies/OSD-575/	N/A
Blood	Serum	Cardiovascular Biomarker Panel	C001	R+45	OSD-575	https://osdr.nasa.gov/bio/repo/data/studies/OSD-575/	N/A
Blood	Serum	Cardiovascular Biomarker Panel	C002	R+45	OSD-575	https://osdr.nasa.gov/bio/repo/data/studies/OSD-575/	N/A
Blood	Serum	Cardiovascular Biomarker Panel	C003	R+45	OSD-575	https://osdr.nasa.gov/bio/repo/data/studies/OSD-575/	N/A
Blood	Serum	Cardiovascular Biomarker Panel	C004	R+45	OSD-575	https://osdr.nasa.gov/bio/repo/data/studies/OSD-575/	N/A
Blood	Serum	Cardiovascular Biomarker Panel	C001	R+82	OSD-575	https://osdr.nasa.gov/bio/repo/data/studies/OSD-575/	N/A
Blood	Serum	Cardiovascular Biomarker Panel	C002	R+82	OSD-575	https://osdr.nasa.gov/bio/repo/data/studies/OSD-575/	N/A
Blood	Serum	Cardiovascular Biomarker Panel	C003	R+82	OSD-575	https://osdr.nasa.gov/bio/repo/data/studies/OSD-575/	N/A
Blood	Serum	Cardiovascular Biomarker Panel	C004	R+82	OSD-575	https://osdr.nasa.gov/bio/repo/data/studies/OSD-575/	N/A
Blood	Serum	Cardiovascular Biomarker Panel	C001	R+194	OSD-575	https://osdr.nasa.gov/bio/repo/data/studies/OSD-575/	N/A
Blood	Serum	Cardiovascular Biomarker Panel	C002	R+194	OSD-575	https://osdr.nasa.gov/bio/repo/data/studies/OSD-575/	N/A
Blood	Serum	Cardiovascular Biomarker Panel	C003	R+194	OSD-575	https://osdr.nasa.gov/bio/repo/data/studies/OSD-575/	N/A
Blood	Serum	Cardiovascular Biomarker Panel	C004	R+194	OSD-575	https://osdr.nasa.gov/bio/repo/data/studies/OSD-575/	N/A
Blood	Serum	Comprehensive Metabolic Panel	C001	L-92	OSD-575	https://osdr.nasa.gov/bio/repo/data/studies/OSD-575/	N/A
Blood	Serum	Comprehensive Metabolic Panel	C002	L-92	OSD-575	https://osdr.nasa.gov/bio/repo/data/studies/OSD-575/	N/A
Blood	Serum	Comprehensive Metabolic Panel	C003	L-92	OSD-575	https://osdr.nasa.gov/bio/repo/data/studies/OSD-575/	N/A
Blood	Serum	Comprehensive Metabolic Panel	C004	L-92	OSD-575	https://osdr.nasa.gov/bio/repo/data/studies/OSD-575/	N/A
Blood	Serum	Comprehensive Metabolic Panel	C001	L-44	OSD-575	https://osdr.nasa.gov/bio/repo/data/studies/OSD-575/	N/A
Blood	Serum	Comprehensive Metabolic Panel	C002	L-44	OSD-575	https://osdr.nasa.gov/bio/repo/data/studies/OSD-575/	N/A
Blood	Serum	Comprehensive Metabolic Panel	C003	L-44	OSD-575	https://osdr.nasa.gov/bio/repo/data/studies/OSD-575/	N/A
Blood	Serum	Comprehensive Metabolic Panel	C004	L-44	OSD-575	https://osdr.nasa.gov/bio/repo/data/studies/OSD-575/	N/A
Blood	Serum	Comprehensive Metabolic Panel	C001	L-3	OSD-575	https://osdr.nasa.gov/bio/repo/data/studies/OSD-575/	N/A
Blood	Serum	Comprehensive Metabolic Panel	C002	L-3	OSD-575	https://osdr.nasa.gov/bio/repo/data/studies/OSD-575/	N/A
Blood	Serum	Comprehensive Metabolic Panel	C003	L-3	OSD-575	https://osdr.nasa.gov/bio/repo/data/studies/OSD-575/	N/A
Blood	Serum	Comprehensive Metabolic Panel	C004	L-3	OSD-575	https://osdr.nasa.gov/bio/repo/data/studies/OSD-575/	N/A
Blood	Serum	Comprehensive Metabolic Panel	C001	R+1	OSD-575	https://osdr.nasa.gov/bio/repo/data/studies/OSD-575/	N/A
Blood	Serum	Comprehensive Metabolic Panel	C002	R+1	OSD-575	https://osdr.nasa.gov/bio/repo/data/studies/OSD-575/	N/A
Blood	Serum	Comprehensive Metabolic Panel	C003	R+1	OSD-575	https://osdr.nasa.gov/bio/repo/data/studies/OSD-575/	N/A
Blood	Serum	Comprehensive Metabolic Panel	C004	R+1	OSD-575	https://osdr.nasa.gov/bio/repo/data/studies/OSD-575/	N/A
Blood	Serum	Comprehensive Metabolic Panel	C001	R+45	OSD-575	https://osdr.nasa.gov/bio/repo/data/studies/OSD-575/	N/A
Blood	Serum	Comprehensive Metabolic Panel	C002	R+45	OSD-575	https://osdr.nasa.gov/bio/repo/data/studies/OSD-575/	N/A
Blood	Serum	Comprehensive Metabolic Panel	C003	R+45	OSD-575	https://osdr.nasa.gov/bio/repo/data/studies/OSD-575/	N/A
Blood	Serum	Comprehensive Metabolic Panel	C004	R+45	OSD-575	https://osdr.nasa.gov/bio/repo/data/studies/OSD-575/	N/A
Blood	Serum	Comprehensive Metabolic Panel	C001	R+82	OSD-575	https://osdr.nasa.gov/bio/repo/data/studies/OSD-575/	N/A
Blood	Serum	Comprehensive Metabolic Panel	C002	R+82	OSD-575	https://osdr.nasa.gov/bio/repo/data/studies/OSD-575/	N/A
Blood	Serum	Comprehensive Metabolic Panel	C003	R+82	OSD-575	https://osdr.nasa.gov/bio/repo/data/studies/OSD-575/	N/A
Blood	Serum	Comprehensive Metabolic Panel	C004	R+82	OSD-575	https://osdr.nasa.gov/bio/repo/data/studies/OSD-575/	N/A
Blood	Serum	Comprehensive Metabolic Panel	C001	R+194	OSD-575	https://osdr.nasa.gov/bio/repo/data/studies/OSD-575/	N/A
Blood	Serum	Comprehensive Metabolic Panel	C002	R+194	OSD-575	https://osdr.nasa.gov/bio/repo/data/studies/OSD-575/	N/A
Blood	Serum	Comprehensive Metabolic Panel	C003	R+194	OSD-575	https://osdr.nasa.gov/bio/repo/data/studies/OSD-575/	N/A
Blood	Serum	Comprehensive Metabolic Panel	C004	R+194	OSD-575	https://osdr.nasa.gov/bio/repo/data/studies/OSD-575/	N/A
Blood	PBMCs	Single-Nuclei RNA-seq	C001	L-92	OSD-570	https://osdr.nasa.gov/bio/repo/data/studies/OSD-570/	638575194
Blood	PBMCs	Single-Nuclei RNA-seq	C002	L-92	OSD-570	https://osdr.nasa.gov/bio/repo/data/studies/OSD-570/	821856397
Blood	PBMCs	Single-Nuclei RNA-seq	C003	L-92	OSD-570	https://osdr.nasa.gov/bio/repo/data/studies/OSD-570/	799570986
Blood	PBMCs	Single-Nuclei RNA-seq	C004	L-92	OSD-570	https://osdr.nasa.gov/bio/repo/data/studies/OSD-570/	616293095
Blood	PBMCs	Single-Nuclei RNA-seq	C001	L-44	OSD-570	https://osdr.nasa.gov/bio/repo/data/studies/OSD-570/	371825892
Blood	PBMCs	Single-Nuclei RNA-seq	C002	L-44	OSD-570	https://osdr.nasa.gov/bio/repo/data/studies/OSD-570/	272241531
Blood	PBMCs	Single-Nuclei RNA-seq	C003	L-44	OSD-570	https://osdr.nasa.gov/bio/repo/data/studies/OSD-570/	402436384
Blood	PBMCs	Single-Nuclei RNA-seq	C004	L-44	OSD-570	https://osdr.nasa.gov/bio/repo/data/studies/OSD-570/	400956795
Blood	PBMCs	Single-Nuclei RNA-seq	C001	L-3	OSD-570	https://osdr.nasa.gov/bio/repo/data/studies/OSD-570/	282420820
Blood	PBMCs	Single-Nuclei RNA-seq	C002	L-3	OSD-570	https://osdr.nasa.gov/bio/repo/data/studies/OSD-570/	284129967
Blood	PBMCs	Single-Nuclei RNA-seq	C003	L-3	OSD-570	https://osdr.nasa.gov/bio/repo/data/studies/OSD-570/	293148512
Blood	PBMCs	Single-Nuclei RNA-seq	C004	L-3	OSD-570	https://osdr.nasa.gov/bio/repo/data/studies/OSD-570/	271320154
Blood	PBMCs	Single-Nuclei RNA-seq	C001	R+1	OSD-570	https://osdr.nasa.gov/bio/repo/data/studies/OSD-570/	208015191
Blood	PBMCs	Single-Nuclei RNA-seq	C002	R+1	OSD-570	https://osdr.nasa.gov/bio/repo/data/studies/OSD-570/	214389120
Blood	PBMCs	Single-Nuclei RNA-seq	C003	R+1	OSD-570	https://osdr.nasa.gov/bio/repo/data/studies/OSD-570/	271305769
Blood	PBMCs	Single-Nuclei RNA-seq	C004	R+1	OSD-570	https://osdr.nasa.gov/bio/repo/data/studies/OSD-570/	292550622
Blood	PBMCs	Single-Nuclei RNA-seq	C001	R+45	OSD-570	https://osdr.nasa.gov/bio/repo/data/studies/OSD-570/	282529840
Blood	PBMCs	Single-Nuclei RNA-seq	C002	R+45	OSD-570	https://osdr.nasa.gov/bio/repo/data/studies/OSD-570/	305442877
Blood	PBMCs	Single-Nuclei RNA-seq	C003	R+45	OSD-570	https://osdr.nasa.gov/bio/repo/data/studies/OSD-570/	282800693
Blood	PBMCs	Single-Nuclei RNA-seq	C004	R+45	OSD-570	https://osdr.nasa.gov/bio/repo/data/studies/OSD-570/	288167212
Blood	PBMCs	Single-Nuclei RNA-seq	C001	R+82	OSD-570	https://osdr.nasa.gov/bio/repo/data/studies/OSD-570/	243987826
Blood	PBMCs	Single-Nuclei RNA-seq	C002	R+82	OSD-570	https://osdr.nasa.gov/bio/repo/data/studies/OSD-570/	237851711
Blood	PBMCs	Single-Nuclei RNA-seq	C003	R+82	OSD-570	https://osdr.nasa.gov/bio/repo/data/studies/OSD-570/	339984410
Blood	PBMCs	Single-Nuclei RNA-seq	C004	R+82	OSD-570	https://osdr.nasa.gov/bio/repo/data/studies/OSD-570/	227289526
Blood	PBMCs	Single-Nuclei ATAC-seq	C001	L-92	OSD-570	https://osdr.nasa.gov/bio/repo/data/studies/OSD-570/	865912014
Blood	PBMCs	Single-Nuclei ATAC-seq	C002	L-92	OSD-570	https://osdr.nasa.gov/bio/repo/data/studies/OSD-570/	2488463281
Blood	PBMCs	Single-Nuclei ATAC-seq	C003	L-92	OSD-570	https://osdr.nasa.gov/bio/repo/data/studies/OSD-570/	2215007618
Blood	PBMCs	Single-Nuclei ATAC-seq	C004	L-92	OSD-570	https://osdr.nasa.gov/bio/repo/data/studies/OSD-570/	1434878445
Blood	PBMCs	Single-Nuclei ATAC-seq	C001	L-44	OSD-570	https://osdr.nasa.gov/bio/repo/data/studies/OSD-570/	751357060
Blood	PBMCs	Single-Nuclei ATAC-seq	C002	L-44	OSD-570	https://osdr.nasa.gov/bio/repo/data/studies/OSD-570/	741439861
Blood	PBMCs	Single-Nuclei ATAC-seq	C003	L-44	OSD-570	https://osdr.nasa.gov/bio/repo/data/studies/OSD-570/	685460275
Blood	PBMCs	Single-Nuclei ATAC-seq	C004	L-44	OSD-570	https://osdr.nasa.gov/bio/repo/data/studies/OSD-570/	710481419
Blood	PBMCs	Single-Nuclei ATAC-seq	C001	L-3	OSD-570	https://osdr.nasa.gov/bio/repo/data/studies/OSD-570/	244637727
Blood	PBMCs	Single-Nuclei ATAC-seq	C002	L-3	OSD-570	https://osdr.nasa.gov/bio/repo/data/studies/OSD-570/	212508604
Blood	PBMCs	Single-Nuclei ATAC-seq	C003	L-3	OSD-570	https://osdr.nasa.gov/bio/repo/data/studies/OSD-570/	219919701
Blood	PBMCs	Single-Nuclei ATAC-seq	C004	L-3	OSD-570	https://osdr.nasa.gov/bio/repo/data/studies/OSD-570/	244476570
Blood	PBMCs	Single-Nuclei ATAC-seq	C001	R+1	OSD-570	https://osdr.nasa.gov/bio/repo/data/studies/OSD-570/	276566290
Blood	PBMCs	Single-Nuclei ATAC-seq	C002	R+1	OSD-570	https://osdr.nasa.gov/bio/repo/data/studies/OSD-570/	270884478
Blood	PBMCs	Single-Nuclei ATAC-seq	C003	R+1	OSD-570	https://osdr.nasa.gov/bio/repo/data/studies/OSD-570/	277528475
Blood	PBMCs	Single-Nuclei ATAC-seq	C004	R+1	OSD-570	https://osdr.nasa.gov/bio/repo/data/studies/OSD-570/	217714943
Blood	PBMCs	Single-Nuclei ATAC-seq	C001	R+45	OSD-570	https://osdr.nasa.gov/bio/repo/data/studies/OSD-570/	193947648
Blood	PBMCs	Single-Nuclei ATAC-seq	C002	R+45	OSD-570	https://osdr.nasa.gov/bio/repo/data/studies/OSD-570/	352664422
Blood	PBMCs	Single-Nuclei ATAC-seq	C003	R+45	OSD-570	https://osdr.nasa.gov/bio/repo/data/studies/OSD-570/	367297591
Blood	PBMCs	Single-Nuclei ATAC-seq	C004	R+45	OSD-570	https://osdr.nasa.gov/bio/repo/data/studies/OSD-570/	359409692
Blood	PBMCs	Single-Nuclei ATAC-seq	C001	R+82	OSD-570	https://osdr.nasa.gov/bio/repo/data/studies/OSD-570/	259184969
Blood	PBMCs	Single-Nuclei ATAC-seq	C002	R+82	OSD-570	https://osdr.nasa.gov/bio/repo/data/studies/OSD-570/	251879641
Blood	PBMCs	Single-Nuclei ATAC-seq	C003	R+82	OSD-570	https://osdr.nasa.gov/bio/repo/data/studies/OSD-570/	381270101
Blood	PBMCs	Single-Nuclei ATAC-seq	C004	R+82	OSD-570	https://osdr.nasa.gov/bio/repo/data/studies/OSD-570/	452150632
Blood	PBMCs	Single-Cell TCR-seq	C001	L-3	OSD-570	https://osdr.nasa.gov/bio/repo/data/studies/OSD-570/	44441400
Blood	PBMCs	Single-Cell TCR-seq	C002	L-3	OSD-570	https://osdr.nasa.gov/bio/repo/data/studies/OSD-570/	56945791
Blood	PBMCs	Single-Cell TCR-seq	C003	L-3	OSD-570	https://osdr.nasa.gov/bio/repo/data/studies/OSD-570/	49167595
Blood	PBMCs	Single-Cell TCR-seq	C004	L-3	OSD-570	https://osdr.nasa.gov/bio/repo/data/studies/OSD-570/	54007190
Blood	PBMCs	Single-Cell TCR-seq	C001	R+1	OSD-570	https://osdr.nasa.gov/bio/repo/data/studies/OSD-570/	56669483
Blood	PBMCs	Single-Cell TCR-seq	C002	R+1	OSD-570	https://osdr.nasa.gov/bio/repo/data/studies/OSD-570/	53284406
Blood	PBMCs	Single-Cell TCR-seq	C003	R+1	OSD-570	https://osdr.nasa.gov/bio/repo/data/studies/OSD-570/	52151904
Blood	PBMCs	Single-Cell TCR-seq	C004	R+1	OSD-570	https://osdr.nasa.gov/bio/repo/data/studies/OSD-570/	64663042
Blood	PBMCs	Single-Cell TCR-seq	C001	R+45	OSD-570	https://osdr.nasa.gov/bio/repo/data/studies/OSD-570/	63924432
Blood	PBMCs	Single-Cell TCR-seq	C002	R+45	OSD-570	https://osdr.nasa.gov/bio/repo/data/studies/OSD-570/	57030483
Blood	PBMCs	Single-Cell TCR-seq	C003	R+45	OSD-570	https://osdr.nasa.gov/bio/repo/data/studies/OSD-570/	62610445
Blood	PBMCs	Single-Cell TCR-seq	C004	R+45	OSD-570	https://osdr.nasa.gov/bio/repo/data/studies/OSD-570/	56296634
Blood	PBMCs	Single-Cell TCR-seq	C001	R+82	OSD-570	https://osdr.nasa.gov/bio/repo/data/studies/OSD-570/	111987650
Blood	PBMCs	Single-Cell TCR-seq	C002	R+82	OSD-570	https://osdr.nasa.gov/bio/repo/data/studies/OSD-570/	87560279
Blood	PBMCs	Single-Cell TCR-seq	C003	R+82	OSD-570	https://osdr.nasa.gov/bio/repo/data/studies/OSD-570/	85069408
Blood	PBMCs	Single-Cell TCR-seq	C004	R+82	OSD-570	https://osdr.nasa.gov/bio/repo/data/studies/OSD-570/	102752988
Blood	PBMCs	Single-Cell BCR-seq	C001	L-3	OSD-570	https://osdr.nasa.gov/bio/repo/data/studies/OSD-570/	51514692
Blood	PBMCs	Single-Cell BCR-seq	C002	L-3	OSD-570	https://osdr.nasa.gov/bio/repo/data/studies/OSD-570/	69771061
Blood	PBMCs	Single-Cell BCR-seq	C003	L-3	OSD-570	https://osdr.nasa.gov/bio/repo/data/studies/OSD-570/	70152122
Blood	PBMCs	Single-Cell BCR-seq	C004	L-3	OSD-570	https://osdr.nasa.gov/bio/repo/data/studies/OSD-570/	53357447
Blood	PBMCs	Single-Cell BCR-seq	C001	R+1	OSD-570	https://osdr.nasa.gov/bio/repo/data/studies/OSD-570/	71741337
Blood	PBMCs	Single-Cell BCR-seq	C002	R+1	OSD-570	https://osdr.nasa.gov/bio/repo/data/studies/OSD-570/	130285585
Blood	PBMCs	Single-Cell BCR-seq	C003	R+1	OSD-570	https://osdr.nasa.gov/bio/repo/data/studies/OSD-570/	169391939
Blood	PBMCs	Single-Cell BCR-seq	C004	R+1	OSD-570	https://osdr.nasa.gov/bio/repo/data/studies/OSD-570/	119963896
Blood	PBMCs	Single-Cell BCR-seq	C001	R+45	OSD-570	https://osdr.nasa.gov/bio/repo/data/studies/OSD-570/	61919866
Blood	PBMCs	Single-Cell BCR-seq	C002	R+45	OSD-570	https://osdr.nasa.gov/bio/repo/data/studies/OSD-570/	68264043
Blood	PBMCs	Single-Cell BCR-seq	C003	R+45	OSD-570	https://osdr.nasa.gov/bio/repo/data/studies/OSD-570/	66566474
Blood	PBMCs	Single-Cell BCR-seq	C004	R+45	OSD-570	https://osdr.nasa.gov/bio/repo/data/studies/OSD-570/	77489369
Blood	PBMCs	Single-Cell BCR-seq	C001	R+82	OSD-570	https://osdr.nasa.gov/bio/repo/data/studies/OSD-570/	62528724
Blood	PBMCs	Single-Cell BCR-seq	C002	R+82	OSD-570	https://osdr.nasa.gov/bio/repo/data/studies/OSD-570/	73062868
Blood	PBMCs	Single-Cell BCR-seq	C003	R+82	OSD-570	https://osdr.nasa.gov/bio/repo/data/studies/OSD-570/	63370734
Blood	PBMCs	Single-Cell BCR-seq	C004	R+82	OSD-570	https://osdr.nasa.gov/bio/repo/data/studies/OSD-570/	83193284
Blood	Plasma	Proteomics	C001	L-92	OSD-571	https://osdr.nasa.gov/bio/repo/data/studies/OSD-571/	N/A
Blood	Plasma	Proteomics	C002	L-92	OSD-571	https://osdr.nasa.gov/bio/repo/data/studies/OSD-571/	N/A
Blood	Plasma	Proteomics	C003	L-92	OSD-571	https://osdr.nasa.gov/bio/repo/data/studies/OSD-571/	N/A
Blood	Plasma	Proteomics	C004	L-92	OSD-571	https://osdr.nasa.gov/bio/repo/data/studies/OSD-571/	N/A
Blood	Plasma	Proteomics	C001	L-44	OSD-571	https://osdr.nasa.gov/bio/repo/data/studies/OSD-571/	N/A
Blood	Plasma	Proteomics	C002	L-44	OSD-571	https://osdr.nasa.gov/bio/repo/data/studies/OSD-571/	N/A
Blood	Plasma	Proteomics	C003	L-44	OSD-571	https://osdr.nasa.gov/bio/repo/data/studies/OSD-571/	N/A
Blood	Plasma	Proteomics	C004	L-44	OSD-571	https://osdr.nasa.gov/bio/repo/data/studies/OSD-571/	N/A
Blood	Plasma	Proteomics	C001	L-3	OSD-571	https://osdr.nasa.gov/bio/repo/data/studies/OSD-571/	N/A
Blood	Plasma	Proteomics	C003	L-3	OSD-571	https://osdr.nasa.gov/bio/repo/data/studies/OSD-571/	N/A
Blood	Plasma	Proteomics	C004	L-3	OSD-571	https://osdr.nasa.gov/bio/repo/data/studies/OSD-571/	N/A
Blood	Plasma	Proteomics	C001	R+1	OSD-571	https://osdr.nasa.gov/bio/repo/data/studies/OSD-571/	N/A
Blood	Plasma	Proteomics	C002	R+1	OSD-571	https://osdr.nasa.gov/bio/repo/data/studies/OSD-571/	N/A
Blood	Plasma	Proteomics	C003	R+1	OSD-571	https://osdr.nasa.gov/bio/repo/data/studies/OSD-571/	N/A
Blood	Plasma	Proteomics	C004	R+1	OSD-571	https://osdr.nasa.gov/bio/repo/data/studies/OSD-571/	N/A
Blood	Plasma	Proteomics	C002	R+45	OSD-571	https://osdr.nasa.gov/bio/repo/data/studies/OSD-571/	N/A
Blood	Plasma	Proteomics	C004	R+45	OSD-571	https://osdr.nasa.gov/bio/repo/data/studies/OSD-571/	N/A
Blood	Plasma	Proteomics	C001	R+82	OSD-571	https://osdr.nasa.gov/bio/repo/data/studies/OSD-571/	N/A
Blood	Plasma	Proteomics	C002	R+82	OSD-571	https://osdr.nasa.gov/bio/repo/data/studies/OSD-571/	N/A
Blood	Plasma	Proteomics	C003	R+82	OSD-571	https://osdr.nasa.gov/bio/repo/data/studies/OSD-571/	N/A
Blood	Plasma	Proteomics	C004	R+82	OSD-571	https://osdr.nasa.gov/bio/repo/data/studies/OSD-571/	N/A
Blood	Plasma	Metabolomics	C001	L-92	OSD-571	https://osdr.nasa.gov/bio/repo/data/studies/OSD-571/	N/A
Blood	Plasma	Metabolomics	C002	L-92	OSD-571	https://osdr.nasa.gov/bio/repo/data/studies/OSD-571/	N/A
Blood	Plasma	Metabolomics	C003	L-92	OSD-571	https://osdr.nasa.gov/bio/repo/data/studies/OSD-571/	N/A
Blood	Plasma	Metabolomics	C004	L-92	OSD-571	https://osdr.nasa.gov/bio/repo/data/studies/OSD-571/	N/A
Blood	Plasma	Metabolomics	C001	L-44	OSD-571	https://osdr.nasa.gov/bio/repo/data/studies/OSD-571/	N/A
Blood	Plasma	Metabolomics	C002	L-44	OSD-571	https://osdr.nasa.gov/bio/repo/data/studies/OSD-571/	N/A
Blood	Plasma	Metabolomics	C003	L-44	OSD-571	https://osdr.nasa.gov/bio/repo/data/studies/OSD-571/	N/A
Blood	Plasma	Metabolomics	C004	L-44	OSD-571	https://osdr.nasa.gov/bio/repo/data/studies/OSD-571/	N/A
Blood	Plasma	Metabolomics	C001	L-3	OSD-571	https://osdr.nasa.gov/bio/repo/data/studies/OSD-571/	N/A
Blood	Plasma	Metabolomics	C002	L-3	OSD-571	https://osdr.nasa.gov/bio/repo/data/studies/OSD-571/	N/A
Blood	Plasma	Metabolomics	C003	L-3	OSD-571	https://osdr.nasa.gov/bio/repo/data/studies/OSD-571/	N/A
Blood	Plasma	Metabolomics	C004	L-3	OSD-571	https://osdr.nasa.gov/bio/repo/data/studies/OSD-571/	N/A
Blood	Plasma	Metabolomics	C001	R+1	OSD-571	https://osdr.nasa.gov/bio/repo/data/studies/OSD-571/	N/A
Blood	Plasma	Metabolomics	C002	R+1	OSD-571	https://osdr.nasa.gov/bio/repo/data/studies/OSD-571/	N/A
Blood	Plasma	Metabolomics	C003	R+1	OSD-571	https://osdr.nasa.gov/bio/repo/data/studies/OSD-571/	N/A
Blood	Plasma	Metabolomics	C004	R+1	OSD-571	https://osdr.nasa.gov/bio/repo/data/studies/OSD-571/	N/A
Blood	Plasma	Metabolomics	C001	R+45	OSD-571	https://osdr.nasa.gov/bio/repo/data/studies/OSD-571/	N/A
Blood	Plasma	Metabolomics	C002	R+45	OSD-571	https://osdr.nasa.gov/bio/repo/data/studies/OSD-571/	N/A
Blood	Plasma	Metabolomics	C003	R+45	OSD-571	https://osdr.nasa.gov/bio/repo/data/studies/OSD-571/	N/A
Blood	Plasma	Metabolomics	C004	R+45	OSD-571	https://osdr.nasa.gov/bio/repo/data/studies/OSD-571/	N/A
Blood	Plasma	Metabolomics	C001	R+82	OSD-571	https://osdr.nasa.gov/bio/repo/data/studies/OSD-571/	N/A
Blood	Plasma	Metabolomics	C002	R+82	OSD-571	https://osdr.nasa.gov/bio/repo/data/studies/OSD-571/	N/A
Blood	Plasma	Metabolomics	C003	R+82	OSD-571	https://osdr.nasa.gov/bio/repo/data/studies/OSD-571/	N/A
Blood	Plasma	Metabolomics	C004	R+82	OSD-571	https://osdr.nasa.gov/bio/repo/data/studies/OSD-571/	N/A
Blood	Plasma	cfDNA	C001	L-92	OSD-571	https://osdr.nasa.gov/bio/repo/data/studies/OSD-571/	436464118
Blood	Plasma	cfDNA	C002	L-92	OSD-571	https://osdr.nasa.gov/bio/repo/data/studies/OSD-571/	386905049
Blood	Plasma	cfDNA	C003	L-92	OSD-571	https://osdr.nasa.gov/bio/repo/data/studies/OSD-571/	363776566
Blood	Plasma	cfDNA	C004	L-92	OSD-571	https://osdr.nasa.gov/bio/repo/data/studies/OSD-571/	357348952
Blood	Plasma	cfDNA	C001	L-44	OSD-571	https://osdr.nasa.gov/bio/repo/data/studies/OSD-571/	796037905
Blood	Plasma	cfDNA	C002	L-44	OSD-571	https://osdr.nasa.gov/bio/repo/data/studies/OSD-571/	742745836
Blood	Plasma	cfDNA	C003	L-44	OSD-571	https://osdr.nasa.gov/bio/repo/data/studies/OSD-571/	622876065
Blood	Plasma	cfDNA	C004	L-44	OSD-571	https://osdr.nasa.gov/bio/repo/data/studies/OSD-571/	662379060
Blood	Plasma	cfDNA	C001	L-3	OSD-571	https://osdr.nasa.gov/bio/repo/data/studies/OSD-571/	542591571
Blood	Plasma	cfDNA	C002	L-3	OSD-571	https://osdr.nasa.gov/bio/repo/data/studies/OSD-571/	533744069
Blood	Plasma	cfDNA	C003	L-3	OSD-571	https://osdr.nasa.gov/bio/repo/data/studies/OSD-571/	239459439
Blood	Plasma	cfDNA	C004	L-3	OSD-571	https://osdr.nasa.gov/bio/repo/data/studies/OSD-571/	655458962
Blood	Plasma	cfDNA	C001	R+1	OSD-571	https://osdr.nasa.gov/bio/repo/data/studies/OSD-571/	382271143
Blood	Plasma	cfDNA	C002	R+1	OSD-571	https://osdr.nasa.gov/bio/repo/data/studies/OSD-571/	323244906
Blood	Plasma	cfDNA	C003	R+1	OSD-571	https://osdr.nasa.gov/bio/repo/data/studies/OSD-571/	363622280
Blood	Plasma	cfDNA	C004	R+1	OSD-571	https://osdr.nasa.gov/bio/repo/data/studies/OSD-571/	363622280
Blood	Plasma	cfDNA	C001	R+45	OSD-571	https://osdr.nasa.gov/bio/repo/data/studies/OSD-571/	756440950
Blood	Plasma	cfDNA	C002	R+45	OSD-571	https://osdr.nasa.gov/bio/repo/data/studies/OSD-571/	681211308
Blood	Plasma	cfDNA	C003	R+45	OSD-571	https://osdr.nasa.gov/bio/repo/data/studies/OSD-571/	745067442
Blood	Plasma	cfDNA	C004	R+45	OSD-571	https://osdr.nasa.gov/bio/repo/data/studies/OSD-571/	711612080
Blood	Plasma	cfDNA	C001	R+82	OSD-571	https://osdr.nasa.gov/bio/repo/data/studies/OSD-571/	410573210
Blood	Plasma	cfDNA	C002	R+82	OSD-571	https://osdr.nasa.gov/bio/repo/data/studies/OSD-571/	403788423
Blood	Plasma	cfDNA	C003	R+82	OSD-571	https://osdr.nasa.gov/bio/repo/data/studies/OSD-571/	382363556
Blood	Plasma	cfDNA	C004	R+82	OSD-571	https://osdr.nasa.gov/bio/repo/data/studies/OSD-571/	394403606
Blood	Plasma	cfRNA	C001	L-92	OSD-571	https://osdr.nasa.gov/bio/repo/data/studies/OSD-571/	49256072
Blood	Plasma	cfRNA	C002	L-92	OSD-571	https://osdr.nasa.gov/bio/repo/data/studies/OSD-571/	53354908
Blood	Plasma	cfRNA	C003	L-92	OSD-571	https://osdr.nasa.gov/bio/repo/data/studies/OSD-571/	54324951
Blood	Plasma	cfRNA	C001	L-44	OSD-571	https://osdr.nasa.gov/bio/repo/data/studies/OSD-571/	48188360
Blood	Plasma	cfRNA	C002	L-44	OSD-571	https://osdr.nasa.gov/bio/repo/data/studies/OSD-571/	54044999
Blood	Plasma	cfRNA	C003	L-44	OSD-571	https://osdr.nasa.gov/bio/repo/data/studies/OSD-571/	55300396
Blood	Plasma	cfRNA	C004	L-44	OSD-571	https://osdr.nasa.gov/bio/repo/data/studies/OSD-571/	71307865
Blood	Plasma	cfRNA	C001	L-3	OSD-571	https://osdr.nasa.gov/bio/repo/data/studies/OSD-571/	25211600
Blood	Plasma	cfRNA	C002	L-3	OSD-571	https://osdr.nasa.gov/bio/repo/data/studies/OSD-571/	24898991
Blood	Plasma	cfRNA	C003	L-3	OSD-571	https://osdr.nasa.gov/bio/repo/data/studies/OSD-571/	26454533
Blood	Plasma	cfRNA	C001	R+1	OSD-571	https://osdr.nasa.gov/bio/repo/data/studies/OSD-571/	50469127
Blood	Plasma	cfRNA	C002	R+1	OSD-571	https://osdr.nasa.gov/bio/repo/data/studies/OSD-571/	49845609
Blood	Plasma	cfRNA	C003	R+1	OSD-571	https://osdr.nasa.gov/bio/repo/data/studies/OSD-571/	53479429
Blood	Plasma	cfRNA	C004	R+1	OSD-571	https://osdr.nasa.gov/bio/repo/data/studies/OSD-571/	60292221
Blood	Plasma	cfRNA	C001	R+45	OSD-571	https://osdr.nasa.gov/bio/repo/data/studies/OSD-571/	54117661
Blood	Plasma	cfRNA	C002	R+45	OSD-571	https://osdr.nasa.gov/bio/repo/data/studies/OSD-571/	45700971
Blood	Plasma	cfRNA	C003	R+45	OSD-571	https://osdr.nasa.gov/bio/repo/data/studies/OSD-571/	50752925
Blood	Plasma	cfRNA	C004	R+45	OSD-571	https://osdr.nasa.gov/bio/repo/data/studies/OSD-571/	47646891
Blood	Plasma	cfRNA	C001	R+82	OSD-571	https://osdr.nasa.gov/bio/repo/data/studies/OSD-571/	47374799
Blood	Plasma	cfRNA	C002	R+82	OSD-571	https://osdr.nasa.gov/bio/repo/data/studies/OSD-571/	51812305
Blood	Plasma	cfRNA	C003	R+82	OSD-571	https://osdr.nasa.gov/bio/repo/data/studies/OSD-571/	56269997
Blood	Plasma	cfRNA	C001	R+194	OSD-571	https://osdr.nasa.gov/bio/repo/data/studies/OSD-571/	50749772
Blood	Plasma	cfRNA	C002	R+194	OSD-571	https://osdr.nasa.gov/bio/repo/data/studies/OSD-571/	55595893
Blood	Plasma	cfRNA	C003	R+194	OSD-571	https://osdr.nasa.gov/bio/repo/data/studies/OSD-571/	57104691
Blood	Plasma	cfRNA	C004	R+194	OSD-571	https://osdr.nasa.gov/bio/repo/data/studies/OSD-571/	48143096
Blood	Exosomal Vesicles and Particles (EVPs)	Proteomics	C001	L-92	OSD-571	https://osdr.nasa.gov/bio/repo/data/studies/OSD-571/	N/A
Blood	Exosomal Vesicles and Particles (EVPs)	Proteomics	C002	L-92	OSD-571	https://osdr.nasa.gov/bio/repo/data/studies/OSD-571/	N/A
Blood	Exosomal Vesicles and Particles (EVPs)	Proteomics	C003	L-92	OSD-571	https://osdr.nasa.gov/bio/repo/data/studies/OSD-571/	N/A
Blood	Exosomal Vesicles and Particles (EVPs)	Proteomics	C004	L-92	OSD-571	https://osdr.nasa.gov/bio/repo/data/studies/OSD-571/	N/A
Blood	Exosomal Vesicles and Particles (EVPs)	Proteomics	C001	L-44	OSD-571	https://osdr.nasa.gov/bio/repo/data/studies/OSD-571/	N/A
Blood	Exosomal Vesicles and Particles (EVPs)	Proteomics	C002	L-44	OSD-571	https://osdr.nasa.gov/bio/repo/data/studies/OSD-571/	N/A
Blood	Exosomal Vesicles and Particles (EVPs)	Proteomics	C003	L-44	OSD-571	https://osdr.nasa.gov/bio/repo/data/studies/OSD-571/	N/A
Blood	Exosomal Vesicles and Particles (EVPs)	Proteomics	C004	L-44	OSD-571	https://osdr.nasa.gov/bio/repo/data/studies/OSD-571/	N/A
Blood	Exosomal Vesicles and Particles (EVPs)	Proteomics	C001	L-3	OSD-571	https://osdr.nasa.gov/bio/repo/data/studies/OSD-571/	N/A
Blood	Exosomal Vesicles and Particles (EVPs)	Proteomics	C002	L-3	OSD-571	https://osdr.nasa.gov/bio/repo/data/studies/OSD-571/	N/A
Blood	Exosomal Vesicles and Particles (EVPs)	Proteomics	C003	L-3	OSD-571	https://osdr.nasa.gov/bio/repo/data/studies/OSD-571/	N/A
Blood	Exosomal Vesicles and Particles (EVPs)	Proteomics	C004	L-3	OSD-571	https://osdr.nasa.gov/bio/repo/data/studies/OSD-571/	N/A
Blood	Exosomal Vesicles and Particles (EVPs)	Proteomics	C001	R+1	OSD-571	https://osdr.nasa.gov/bio/repo/data/studies/OSD-571/	N/A
Blood	Exosomal Vesicles and Particles (EVPs)	Proteomics	C002	R+1	OSD-571	https://osdr.nasa.gov/bio/repo/data/studies/OSD-571/	N/A
Blood	Exosomal Vesicles and Particles (EVPs)	Proteomics	C003	R+1	OSD-571	https://osdr.nasa.gov/bio/repo/data/studies/OSD-571/	N/A
Blood	Exosomal Vesicles and Particles (EVPs)	Proteomics	C004	R+1	OSD-571	https://osdr.nasa.gov/bio/repo/data/studies/OSD-571/	N/A
Blood	Exosomal Vesicles and Particles (EVPs)	Proteomics	C001	R+45	OSD-571	https://osdr.nasa.gov/bio/repo/data/studies/OSD-571/	N/A
Blood	Exosomal Vesicles and Particles (EVPs)	Proteomics	C002	R+45	OSD-571	https://osdr.nasa.gov/bio/repo/data/studies/OSD-571/	N/A
Blood	Exosomal Vesicles and Particles (EVPs)	Proteomics	C003	R+45	OSD-571	https://osdr.nasa.gov/bio/repo/data/studies/OSD-571/	N/A
Blood	Exosomal Vesicles and Particles (EVPs)	Proteomics	C004	R+45	OSD-571	https://osdr.nasa.gov/bio/repo/data/studies/OSD-571/	N/A
Blood	Exosomal Vesicles and Particles (EVPs)	Proteomics	C001	R+82	OSD-571	https://osdr.nasa.gov/bio/repo/data/studies/OSD-571/	N/A
Blood	Exosomal Vesicles and Particles (EVPs)	Proteomics	C002	R+82	OSD-571	https://osdr.nasa.gov/bio/repo/data/studies/OSD-571/	N/A
Blood	Exosomal Vesicles and Particles (EVPs)	Proteomics	C003	R+82	OSD-571	https://osdr.nasa.gov/bio/repo/data/studies/OSD-571/	N/A
Blood	Exosomal Vesicles and Particles (EVPs)	Proteomics	C004	R+82	OSD-571	https://osdr.nasa.gov/bio/repo/data/studies/OSD-571/	N/A
Blood	Dried Blood Spot (DBS)	Telomere qPCR	C001	L-92	OSD-569	https://osdr.nasa.gov/bio/repo/data/studies/OSD-569/	N/A
Blood	Dried Blood Spot (DBS)	Telomere qPCR	C002	L-92	OSD-569	https://osdr.nasa.gov/bio/repo/data/studies/OSD-569/	N/A
Blood	Dried Blood Spot (DBS)	Telomere qPCR	C003	L-92	OSD-569	https://osdr.nasa.gov/bio/repo/data/studies/OSD-569/	N/A
Blood	Dried Blood Spot (DBS)	Telomere qPCR	C004	L-92	OSD-569	https://osdr.nasa.gov/bio/repo/data/studies/OSD-569/	N/A
Blood	Dried Blood Spot (DBS)	Telomere qPCR	C001	L-44	OSD-569	https://osdr.nasa.gov/bio/repo/data/studies/OSD-569/	N/A
Blood	Dried Blood Spot (DBS)	Telomere qPCR	C002	L-44	OSD-569	https://osdr.nasa.gov/bio/repo/data/studies/OSD-569/	N/A
Blood	Dried Blood Spot (DBS)	Telomere qPCR	C003	L-44	OSD-569	https://osdr.nasa.gov/bio/repo/data/studies/OSD-569/	N/A
Blood	Dried Blood Spot (DBS)	Telomere qPCR	C004	L-44	OSD-569	https://osdr.nasa.gov/bio/repo/data/studies/OSD-569/	N/A
Blood	Dried Blood Spot (DBS)	Telomere qPCR	C001	L-3	OSD-569	https://osdr.nasa.gov/bio/repo/data/studies/OSD-569/	N/A
Blood	Dried Blood Spot (DBS)	Telomere qPCR	C002	L-3	OSD-569	https://osdr.nasa.gov/bio/repo/data/studies/OSD-569/	N/A
Blood	Dried Blood Spot (DBS)	Telomere qPCR	C003	L-3	OSD-569	https://osdr.nasa.gov/bio/repo/data/studies/OSD-569/	N/A
Blood	Dried Blood Spot (DBS)	Telomere qPCR	C004	L-3	OSD-569	https://osdr.nasa.gov/bio/repo/data/studies/OSD-569/	N/A
Blood	Dried Blood Spot (DBS)	Telomere qPCR	C001	R+1	OSD-569	https://osdr.nasa.gov/bio/repo/data/studies/OSD-569/	N/A
Blood	Dried Blood Spot (DBS)	Telomere qPCR	C002	R+1	OSD-569	https://osdr.nasa.gov/bio/repo/data/studies/OSD-569/	N/A
Blood	Dried Blood Spot (DBS)	Telomere qPCR	C003	R+1	OSD-569	https://osdr.nasa.gov/bio/repo/data/studies/OSD-569/	N/A
Blood	Dried Blood Spot (DBS)	Telomere qPCR	C004	R+1	OSD-569	https://osdr.nasa.gov/bio/repo/data/studies/OSD-569/	N/A
Blood	Dried Blood Spot (DBS)	Telomere qPCR	C001	R+45	OSD-569	https://osdr.nasa.gov/bio/repo/data/studies/OSD-569/	N/A
Blood	Dried Blood Spot (DBS)	Telomere qPCR	C002	R+45	OSD-569	https://osdr.nasa.gov/bio/repo/data/studies/OSD-569/	N/A
Blood	Dried Blood Spot (DBS)	Telomere qPCR	C003	R+45	OSD-569	https://osdr.nasa.gov/bio/repo/data/studies/OSD-569/	N/A
Blood	Dried Blood Spot (DBS)	Telomere qPCR	C004	R+45	OSD-569	https://osdr.nasa.gov/bio/repo/data/studies/OSD-569/	N/A
Blood	Dried Blood Spot (DBS)	Telomere qPCR	C001	R+82	OSD-569	https://osdr.nasa.gov/bio/repo/data/studies/OSD-569/	N/A
Blood	Dried Blood Spot (DBS)	Telomere qPCR	C002	R+82	OSD-569	https://osdr.nasa.gov/bio/repo/data/studies/OSD-569/	N/A
Blood	Dried Blood Spot (DBS)	Telomere qPCR	C003	R+82	OSD-569	https://osdr.nasa.gov/bio/repo/data/studies/OSD-569/	N/A
Blood	Dried Blood Spot (DBS)	Telomere qPCR	C004	R+82	OSD-569	https://osdr.nasa.gov/bio/repo/data/studies/OSD-569/	N/A
Oral	Microbiome Swab	Metagenome	C001	L-92	OSD-572	https://osdr.nasa.gov/bio/repo/data/studies/OSD-572/	32925390
Oral	Microbiome Swab	Metagenome	C002	L-92	OSD-572	https://osdr.nasa.gov/bio/repo/data/studies/OSD-572/	28212228
Oral	Microbiome Swab	Metagenome	C003	L-92	OSD-572	https://osdr.nasa.gov/bio/repo/data/studies/OSD-572/	25654081
Oral	Microbiome Swab	Metagenome	C004	L-92	OSD-572	https://osdr.nasa.gov/bio/repo/data/studies/OSD-572/	17473221
Oral	Microbiome Swab	Metagenome	C001	L-44	OSD-572	https://osdr.nasa.gov/bio/repo/data/studies/OSD-572/	28368462
Oral	Microbiome Swab	Metagenome	C002	L-44	OSD-572	https://osdr.nasa.gov/bio/repo/data/studies/OSD-572/	14202213
Oral	Microbiome Swab	Metagenome	C003	L-44	OSD-572	https://osdr.nasa.gov/bio/repo/data/studies/OSD-572/	38735481
Oral	Microbiome Swab	Metagenome	C004	L-44	OSD-572	https://osdr.nasa.gov/bio/repo/data/studies/OSD-572/	22735554
Oral	Microbiome Swab	Metagenome	C001	L-3	OSD-572	https://osdr.nasa.gov/bio/repo/data/studies/OSD-572/	29981586
Oral	Microbiome Swab	Metagenome	C002	L-3	OSD-572	https://osdr.nasa.gov/bio/repo/data/studies/OSD-572/	20807850
Oral	Microbiome Swab	Metagenome	C003	L-3	OSD-572	https://osdr.nasa.gov/bio/repo/data/studies/OSD-572/	18849075
Oral	Microbiome Swab	Metagenome	C004	L-3	OSD-572	https://osdr.nasa.gov/bio/repo/data/studies/OSD-572/	29971574
Oral	Microbiome Swab	Metagenome	C001	FD2	OSD-572	https://osdr.nasa.gov/bio/repo/data/studies/OSD-572/	33439894
Oral	Microbiome Swab	Metagenome	C002	FD2	OSD-572	https://osdr.nasa.gov/bio/repo/data/studies/OSD-572/	25364757
Oral	Microbiome Swab	Metagenome	C003	FD2	OSD-572	https://osdr.nasa.gov/bio/repo/data/studies/OSD-572/	27907847
Oral	Microbiome Swab	Metagenome	C004	FD2	OSD-572	https://osdr.nasa.gov/bio/repo/data/studies/OSD-572/	31796857
Oral	Microbiome Swab	Metagenome	C001	FD3	OSD-572	https://osdr.nasa.gov/bio/repo/data/studies/OSD-572/	38634063
Oral	Microbiome Swab	Metagenome	C002	FD3	OSD-572	https://osdr.nasa.gov/bio/repo/data/studies/OSD-572/	28838415
Oral	Microbiome Swab	Metagenome	C003	FD3	OSD-572	https://osdr.nasa.gov/bio/repo/data/studies/OSD-572/	30068086
Oral	Microbiome Swab	Metagenome	C004	FD3	OSD-572	https://osdr.nasa.gov/bio/repo/data/studies/OSD-572/	23235979
Oral	Microbiome Swab	Metagenome	C001	R+1	OSD-572	https://osdr.nasa.gov/bio/repo/data/studies/OSD-572/	21247602
Oral	Microbiome Swab	Metagenome	C002	R+1	OSD-572	https://osdr.nasa.gov/bio/repo/data/studies/OSD-572/	35085562
Oral	Microbiome Swab	Metagenome	C003	R+1	OSD-572	https://osdr.nasa.gov/bio/repo/data/studies/OSD-572/	26671011
Oral	Microbiome Swab	Metagenome	C004	R+1	OSD-572	https://osdr.nasa.gov/bio/repo/data/studies/OSD-572/	45389761
Oral	Microbiome Swab	Metagenome	C001	R+45	OSD-572	https://osdr.nasa.gov/bio/repo/data/studies/OSD-572/	28113004
Oral	Microbiome Swab	Metagenome	C002	R+45	OSD-572	https://osdr.nasa.gov/bio/repo/data/studies/OSD-572/	28917333
Oral	Microbiome Swab	Metagenome	C003	R+45	OSD-572	https://osdr.nasa.gov/bio/repo/data/studies/OSD-572/	14791834
Oral	Microbiome Swab	Metagenome	C004	R+45	OSD-572	https://osdr.nasa.gov/bio/repo/data/studies/OSD-572/	30888433
Oral	Microbiome Swab	Metagenome	C001	R+82	OSD-572	https://osdr.nasa.gov/bio/repo/data/studies/OSD-572/	8602694
Oral	Microbiome Swab	Metagenome	C002	R+82	OSD-572	https://osdr.nasa.gov/bio/repo/data/studies/OSD-572/	8751335
Oral	Microbiome Swab	Metagenome	C003	R+82	OSD-572	https://osdr.nasa.gov/bio/repo/data/studies/OSD-572/	3528975
Oral	Microbiome Swab	Metagenome	C004	R+82	OSD-572	https://osdr.nasa.gov/bio/repo/data/studies/OSD-572/	24638268
Oral	Microbiome Swab	Metatranscriptome	C001	L-92	OSD-572	https://osdr.nasa.gov/bio/repo/data/studies/OSD-572/	29794234
Oral	Microbiome Swab	Metatranscriptome	C002	L-92	OSD-572	https://osdr.nasa.gov/bio/repo/data/studies/OSD-572/	36620089
Oral	Microbiome Swab	Metatranscriptome	C003	L-92	OSD-572	https://osdr.nasa.gov/bio/repo/data/studies/OSD-572/	29218615
Oral	Microbiome Swab	Metatranscriptome	C004	L-92	OSD-572	https://osdr.nasa.gov/bio/repo/data/studies/OSD-572/	27801190
Oral	Microbiome Swab	Metatranscriptome	C001	L-44	OSD-572	https://osdr.nasa.gov/bio/repo/data/studies/OSD-572/	23954588
Oral	Microbiome Swab	Metatranscriptome	C002	L-44	OSD-572	https://osdr.nasa.gov/bio/repo/data/studies/OSD-572/	31099118
Oral	Microbiome Swab	Metatranscriptome	C003	L-44	OSD-572	https://osdr.nasa.gov/bio/repo/data/studies/OSD-572/	24138773
Oral	Microbiome Swab	Metatranscriptome	C004	L-44	OSD-572	https://osdr.nasa.gov/bio/repo/data/studies/OSD-572/	26399061
Oral	Microbiome Swab	Metatranscriptome	C001	L-3	OSD-572	https://osdr.nasa.gov/bio/repo/data/studies/OSD-572/	31265671
Oral	Microbiome Swab	Metatranscriptome	C002	L-3	OSD-572	https://osdr.nasa.gov/bio/repo/data/studies/OSD-572/	34840723
Oral	Microbiome Swab	Metatranscriptome	C003	L-3	OSD-572	https://osdr.nasa.gov/bio/repo/data/studies/OSD-572/	28987919
Oral	Microbiome Swab	Metatranscriptome	C004	L-3	OSD-572	https://osdr.nasa.gov/bio/repo/data/studies/OSD-572/	40248917
Oral	Microbiome Swab	Metatranscriptome	C001	FD2	OSD-572	https://osdr.nasa.gov/bio/repo/data/studies/OSD-572/	29134256
Oral	Microbiome Swab	Metatranscriptome	C002	FD2	OSD-572	https://osdr.nasa.gov/bio/repo/data/studies/OSD-572/	31542919
Oral	Microbiome Swab	Metatranscriptome	C003	FD2	OSD-572	https://osdr.nasa.gov/bio/repo/data/studies/OSD-572/	29508537
Oral	Microbiome Swab	Metatranscriptome	C004	FD2	OSD-572	https://osdr.nasa.gov/bio/repo/data/studies/OSD-572/	28077381
Oral	Microbiome Swab	Metatranscriptome	C001	FD3	OSD-572	https://osdr.nasa.gov/bio/repo/data/studies/OSD-572/	32357052
Oral	Microbiome Swab	Metatranscriptome	C002	FD3	OSD-572	https://osdr.nasa.gov/bio/repo/data/studies/OSD-572/	35415658
Oral	Microbiome Swab	Metatranscriptome	C003	FD3	OSD-572	https://osdr.nasa.gov/bio/repo/data/studies/OSD-572/	33611373
Oral	Microbiome Swab	Metatranscriptome	C004	FD3	OSD-572	https://osdr.nasa.gov/bio/repo/data/studies/OSD-572/	34231648
Oral	Microbiome Swab	Metatranscriptome	C001	R+1	OSD-572	https://osdr.nasa.gov/bio/repo/data/studies/OSD-572/	27703220
Oral	Microbiome Swab	Metatranscriptome	C002	R+1	OSD-572	https://osdr.nasa.gov/bio/repo/data/studies/OSD-572/	31746496
Oral	Microbiome Swab	Metatranscriptome	C003	R+1	OSD-572	https://osdr.nasa.gov/bio/repo/data/studies/OSD-572/	31590799
Oral	Microbiome Swab	Metatranscriptome	C004	R+1	OSD-572	https://osdr.nasa.gov/bio/repo/data/studies/OSD-572/	25701592
Oral	Microbiome Swab	Metatranscriptome	C001	R+45	OSD-572	https://osdr.nasa.gov/bio/repo/data/studies/OSD-572/	45740036
Oral	Microbiome Swab	Metatranscriptome	C002	R+45	OSD-572	https://osdr.nasa.gov/bio/repo/data/studies/OSD-572/	34821093
Oral	Microbiome Swab	Metatranscriptome	C003	R+45	OSD-572	https://osdr.nasa.gov/bio/repo/data/studies/OSD-572/	37321580
Oral	Microbiome Swab	Metatranscriptome	C004	R+45	OSD-572	https://osdr.nasa.gov/bio/repo/data/studies/OSD-572/	36990159
Oral	Microbiome Swab	Metatranscriptome	C001	R+82	OSD-572	https://osdr.nasa.gov/bio/repo/data/studies/OSD-572/	32079807
Oral	Microbiome Swab	Metatranscriptome	C002	R+82	OSD-572	https://osdr.nasa.gov/bio/repo/data/studies/OSD-572/	29640453
Oral	Microbiome Swab	Metatranscriptome	C003	R+82	OSD-572	https://osdr.nasa.gov/bio/repo/data/studies/OSD-572/	34915050
Oral	Microbiome Swab	Metatranscriptome	C004	R+82	OSD-572	https://osdr.nasa.gov/bio/repo/data/studies/OSD-572/	29948035
Nasal	Microbiome Swab	Metagenome	C001	L-92	OSD-572	https://osdr.nasa.gov/bio/repo/data/studies/OSD-572/	17072327
Nasal	Microbiome Swab	Metagenome	C002	L-92	OSD-572	https://osdr.nasa.gov/bio/repo/data/studies/OSD-572/	20580094
Nasal	Microbiome Swab	Metagenome	C003	L-92	OSD-572	https://osdr.nasa.gov/bio/repo/data/studies/OSD-572/	16429194
Nasal	Microbiome Swab	Metagenome	C004	L-92	OSD-572	https://osdr.nasa.gov/bio/repo/data/studies/OSD-572/	25059592
Nasal	Microbiome Swab	Metagenome	C001	L-44	OSD-572	https://osdr.nasa.gov/bio/repo/data/studies/OSD-572/	23206661
Nasal	Microbiome Swab	Metagenome	C002	L-44	OSD-572	https://osdr.nasa.gov/bio/repo/data/studies/OSD-572/	26079487
Nasal	Microbiome Swab	Metagenome	C003	L-44	OSD-572	https://osdr.nasa.gov/bio/repo/data/studies/OSD-572/	22143570
Nasal	Microbiome Swab	Metagenome	C004	L-44	OSD-572	https://osdr.nasa.gov/bio/repo/data/studies/OSD-572/	25582669
Nasal	Microbiome Swab	Metagenome	C001	L-3	OSD-572	https://osdr.nasa.gov/bio/repo/data/studies/OSD-572/	12293713
Nasal	Microbiome Swab	Metagenome	C002	L-3	OSD-572	https://osdr.nasa.gov/bio/repo/data/studies/OSD-572/	31853718
Nasal	Microbiome Swab	Metagenome	C003	L-3	OSD-572	https://osdr.nasa.gov/bio/repo/data/studies/OSD-572/	21168901
Nasal	Microbiome Swab	Metagenome	C004	L-3	OSD-572	https://osdr.nasa.gov/bio/repo/data/studies/OSD-572/	31931317
Nasal	Microbiome Swab	Metagenome	C001	FD2	OSD-572	https://osdr.nasa.gov/bio/repo/data/studies/OSD-572/	34205492
Nasal	Microbiome Swab	Metagenome	C002	FD2	OSD-572	https://osdr.nasa.gov/bio/repo/data/studies/OSD-572/	13817826
Nasal	Microbiome Swab	Metagenome	C003	FD2	OSD-572	https://osdr.nasa.gov/bio/repo/data/studies/OSD-572/	24960132
Nasal	Microbiome Swab	Metagenome	C004	FD2	OSD-572	https://osdr.nasa.gov/bio/repo/data/studies/OSD-572/	33989580
Nasal	Microbiome Swab	Metagenome	C001	FD3	OSD-572	https://osdr.nasa.gov/bio/repo/data/studies/OSD-572/	22327446
Nasal	Microbiome Swab	Metagenome	C002	FD3	OSD-572	https://osdr.nasa.gov/bio/repo/data/studies/OSD-572/	9891388
Nasal	Microbiome Swab	Metagenome	C003	FD3	OSD-572	https://osdr.nasa.gov/bio/repo/data/studies/OSD-572/	18902379
Nasal	Microbiome Swab	Metagenome	C004	FD3	OSD-572	https://osdr.nasa.gov/bio/repo/data/studies/OSD-572/	17236170
Nasal	Microbiome Swab	Metagenome	C001	R+1	OSD-572	https://osdr.nasa.gov/bio/repo/data/studies/OSD-572/	30620271
Nasal	Microbiome Swab	Metagenome	C002	R+1	OSD-572	https://osdr.nasa.gov/bio/repo/data/studies/OSD-572/	12440621
Nasal	Microbiome Swab	Metagenome	C003	R+1	OSD-572	https://osdr.nasa.gov/bio/repo/data/studies/OSD-572/	29264542
Nasal	Microbiome Swab	Metagenome	C004	R+1	OSD-572	https://osdr.nasa.gov/bio/repo/data/studies/OSD-572/	39222693
Nasal	Microbiome Swab	Metagenome	C001	R+45	OSD-572	https://osdr.nasa.gov/bio/repo/data/studies/OSD-572/	15039090
Nasal	Microbiome Swab	Metagenome	C002	R+45	OSD-572	https://osdr.nasa.gov/bio/repo/data/studies/OSD-572/	14499327
Nasal	Microbiome Swab	Metagenome	C003	R+45	OSD-572	https://osdr.nasa.gov/bio/repo/data/studies/OSD-572/	20838313
Nasal	Microbiome Swab	Metagenome	C004	R+45	OSD-572	https://osdr.nasa.gov/bio/repo/data/studies/OSD-572/	35776622
Nasal	Microbiome Swab	Metagenome	C001	R+82	OSD-572	https://osdr.nasa.gov/bio/repo/data/studies/OSD-572/	9265449
Nasal	Microbiome Swab	Metagenome	C002	R+82	OSD-572	https://osdr.nasa.gov/bio/repo/data/studies/OSD-572/	8283417
Nasal	Microbiome Swab	Metagenome	C003	R+82	OSD-572	https://osdr.nasa.gov/bio/repo/data/studies/OSD-572/	24641295
Nasal	Microbiome Swab	Metagenome	C004	R+82	OSD-572	https://osdr.nasa.gov/bio/repo/data/studies/OSD-572/	20505051
Nasal	Microbiome Swab	Metatranscriptome	C001	L-92	OSD-572	https://osdr.nasa.gov/bio/repo/data/studies/OSD-572/	24695268
Nasal	Microbiome Swab	Metatranscriptome	C002	L-92	OSD-572	https://osdr.nasa.gov/bio/repo/data/studies/OSD-572/	30374432
Nasal	Microbiome Swab	Metatranscriptome	C003	L-92	OSD-572	https://osdr.nasa.gov/bio/repo/data/studies/OSD-572/	28968152
Nasal	Microbiome Swab	Metatranscriptome	C004	L-92	OSD-572	https://osdr.nasa.gov/bio/repo/data/studies/OSD-572/	26821372
Nasal	Microbiome Swab	Metatranscriptome	C001	L-44	OSD-572	https://osdr.nasa.gov/bio/repo/data/studies/OSD-572/	31326560
Nasal	Microbiome Swab	Metatranscriptome	C002	L-44	OSD-572	https://osdr.nasa.gov/bio/repo/data/studies/OSD-572/	28513197
Nasal	Microbiome Swab	Metatranscriptome	C003	L-44	OSD-572	https://osdr.nasa.gov/bio/repo/data/studies/OSD-572/	37399816
Nasal	Microbiome Swab	Metatranscriptome	C004	L-44	OSD-572	https://osdr.nasa.gov/bio/repo/data/studies/OSD-572/	29295211
Nasal	Microbiome Swab	Metatranscriptome	C001	L-3	OSD-572	https://osdr.nasa.gov/bio/repo/data/studies/OSD-572/	31043713
Nasal	Microbiome Swab	Metatranscriptome	C002	L-3	OSD-572	https://osdr.nasa.gov/bio/repo/data/studies/OSD-572/	32211483
Nasal	Microbiome Swab	Metatranscriptome	C003	L-3	OSD-572	https://osdr.nasa.gov/bio/repo/data/studies/OSD-572/	25470291
Nasal	Microbiome Swab	Metatranscriptome	C004	L-3	OSD-572	https://osdr.nasa.gov/bio/repo/data/studies/OSD-572/	25494497
Nasal	Microbiome Swab	Metatranscriptome	C001	FD2	OSD-572	https://osdr.nasa.gov/bio/repo/data/studies/OSD-572/	27261795
Nasal	Microbiome Swab	Metatranscriptome	C002	FD2	OSD-572	https://osdr.nasa.gov/bio/repo/data/studies/OSD-572/	35265687
Nasal	Microbiome Swab	Metatranscriptome	C003	FD2	OSD-572	https://osdr.nasa.gov/bio/repo/data/studies/OSD-572/	30111269
Nasal	Microbiome Swab	Metatranscriptome	C004	FD2	OSD-572	https://osdr.nasa.gov/bio/repo/data/studies/OSD-572/	32150031
Nasal	Microbiome Swab	Metatranscriptome	C001	FD3	OSD-572	https://osdr.nasa.gov/bio/repo/data/studies/OSD-572/	29246234
Nasal	Microbiome Swab	Metatranscriptome	C002	FD3	OSD-572	https://osdr.nasa.gov/bio/repo/data/studies/OSD-572/	33681278
Nasal	Microbiome Swab	Metatranscriptome	C003	FD3	OSD-572	https://osdr.nasa.gov/bio/repo/data/studies/OSD-572/	34624150
Nasal	Microbiome Swab	Metatranscriptome	C004	FD3	OSD-572	https://osdr.nasa.gov/bio/repo/data/studies/OSD-572/	33734855
Nasal	Microbiome Swab	Metatranscriptome	C001	R+1	OSD-572	https://osdr.nasa.gov/bio/repo/data/studies/OSD-572/	32073697
Nasal	Microbiome Swab	Metatranscriptome	C002	R+1	OSD-572	https://osdr.nasa.gov/bio/repo/data/studies/OSD-572/	28099251
Nasal	Microbiome Swab	Metatranscriptome	C003	R+1	OSD-572	https://osdr.nasa.gov/bio/repo/data/studies/OSD-572/	25832794
Nasal	Microbiome Swab	Metatranscriptome	C004	R+1	OSD-572	https://osdr.nasa.gov/bio/repo/data/studies/OSD-572/	32233544
Nasal	Microbiome Swab	Metatranscriptome	C001	R+45	OSD-572	https://osdr.nasa.gov/bio/repo/data/studies/OSD-572/	31460087
Nasal	Microbiome Swab	Metatranscriptome	C002	R+45	OSD-572	https://osdr.nasa.gov/bio/repo/data/studies/OSD-572/	33803988
Nasal	Microbiome Swab	Metatranscriptome	C003	R+45	OSD-572	https://osdr.nasa.gov/bio/repo/data/studies/OSD-572/	44238523
Nasal	Microbiome Swab	Metatranscriptome	C004	R+45	OSD-572	https://osdr.nasa.gov/bio/repo/data/studies/OSD-572/	32397340
Nasal	Microbiome Swab	Metatranscriptome	C001	R+82	OSD-572	https://osdr.nasa.gov/bio/repo/data/studies/OSD-572/	34636884
Nasal	Microbiome Swab	Metatranscriptome	C002	R+82	OSD-572	https://osdr.nasa.gov/bio/repo/data/studies/OSD-572/	26776523
Nasal	Microbiome Swab	Metatranscriptome	C003	R+82	OSD-572	https://osdr.nasa.gov/bio/repo/data/studies/OSD-572/	30236242
Nasal	Microbiome Swab	Metatranscriptome	C004	R+82	OSD-572	https://osdr.nasa.gov/bio/repo/data/studies/OSD-572/	39028537
Skin	Biopsy	Spatially Resolved Transcriptomics	C001	L-44	OSD-574	https://osdr.nasa.gov/bio/repo/data/studies/OSD-574/	289427538
Skin	Biopsy	Spatially Resolved Transcriptomics	C002	L-44	OSD-574	https://osdr.nasa.gov/bio/repo/data/studies/OSD-574/	140875132
Skin	Biopsy	Spatially Resolved Transcriptomics	C003	L-44	OSD-574	https://osdr.nasa.gov/bio/repo/data/studies/OSD-574/	163529076
Skin	Biopsy	Spatially Resolved Transcriptomics	C004	L-44	OSD-574	https://osdr.nasa.gov/bio/repo/data/studies/OSD-574/	129501237
Skin	Biopsy	Spatially Resolved Transcriptomics	C001	R+1	OSD-574	https://osdr.nasa.gov/bio/repo/data/studies/OSD-574/	* Failed QC
Skin	Biopsy	Spatially Resolved Transcriptomics	C002	R+1	OSD-574	https://osdr.nasa.gov/bio/repo/data/studies/OSD-574/	68627575
Skin	Biopsy	Spatially Resolved Transcriptomics	C003	R+1	OSD-574	https://osdr.nasa.gov/bio/repo/data/studies/OSD-574/	45073111
Skin	Biopsy	Spatially Resolved Transcriptomics	C004	R+1	OSD-574	https://osdr.nasa.gov/bio/repo/data/studies/OSD-574/	557007733
Skin	Biopsy	Metagenome	C001	L-44	OSD-574	https://osdr.nasa.gov/bio/repo/data/studies/OSD-574/	9028361
Skin	Biopsy	Metagenome	C002	L-44	OSD-574	https://osdr.nasa.gov/bio/repo/data/studies/OSD-574/	763494
Skin	Biopsy	Metagenome	C003	L-44	OSD-574	https://osdr.nasa.gov/bio/repo/data/studies/OSD-574/	2276623
Skin	Biopsy	Metagenome	C004	L-44	OSD-574	https://osdr.nasa.gov/bio/repo/data/studies/OSD-574/	7436629
Skin	Biopsy	Metagenome	C001	R+1	OSD-574	https://osdr.nasa.gov/bio/repo/data/studies/OSD-574/	7920483
Skin	Biopsy	Metagenome	C002	R+1	OSD-574	https://osdr.nasa.gov/bio/repo/data/studies/OSD-574/	130379
Skin	Biopsy	Metagenome	C003	R+1	OSD-574	https://osdr.nasa.gov/bio/repo/data/studies/OSD-574/	4548761
Skin	Biopsy	Metagenome	C004	R+1	OSD-574	https://osdr.nasa.gov/bio/repo/data/studies/OSD-574/	7974799
Skin	Biopsy	Metatranscriptome	C001	L-44	OSD-574	https://osdr.nasa.gov/bio/repo/data/studies/OSD-574/	31510088
Skin	Biopsy	Metatranscriptome	C002	L-44	OSD-574	https://osdr.nasa.gov/bio/repo/data/studies/OSD-574/	27852336
Skin	Biopsy	Metatranscriptome	C003	L-44	OSD-574	https://osdr.nasa.gov/bio/repo/data/studies/OSD-574/	32228431
Skin	Biopsy	Metatranscriptome	C004	L-44	OSD-574	https://osdr.nasa.gov/bio/repo/data/studies/OSD-574/	25057948
Skin	Biopsy	Metatranscriptome	C001	R+1	OSD-574	https://osdr.nasa.gov/bio/repo/data/studies/OSD-574/	26127325
Skin	Biopsy	Metatranscriptome	C002	R+1	OSD-574	https://osdr.nasa.gov/bio/repo/data/studies/OSD-574/	20487190
Skin	Biopsy	Metatranscriptome	C003	R+1	OSD-574	https://osdr.nasa.gov/bio/repo/data/studies/OSD-574/	26113004
Skin	Biopsy	Metatranscriptome	C004	R+1	OSD-574	https://osdr.nasa.gov/bio/repo/data/studies/OSD-574/	24452368
Skin	Microbiome Swab	Metagenome (post-auricular)	C001	L-92	OSD-572	https://osdr.nasa.gov/bio/repo/data/studies/OSD-572/	32089027
Skin	Microbiome Swab	Metagenome (post-auricular)	C002	L-92	OSD-572	https://osdr.nasa.gov/bio/repo/data/studies/OSD-572/	37024372
Skin	Microbiome Swab	Metagenome (post-auricular)	C003	L-92	OSD-572	https://osdr.nasa.gov/bio/repo/data/studies/OSD-572/	30725239
Skin	Microbiome Swab	Metagenome (post-auricular)	C004	L-92	OSD-572	https://osdr.nasa.gov/bio/repo/data/studies/OSD-572/	24727640
Skin	Microbiome Swab	Metagenome (post-auricular)	C001	L-44	OSD-572	https://osdr.nasa.gov/bio/repo/data/studies/OSD-572/	19384042
Skin	Microbiome Swab	Metagenome (post-auricular)	C002	L-44	OSD-572	https://osdr.nasa.gov/bio/repo/data/studies/OSD-572/	24208539
Skin	Microbiome Swab	Metagenome (post-auricular)	C003	L-44	OSD-572	https://osdr.nasa.gov/bio/repo/data/studies/OSD-572/	21541585
Skin	Microbiome Swab	Metagenome (post-auricular)	C004	L-44	OSD-572	https://osdr.nasa.gov/bio/repo/data/studies/OSD-572/	16512772
Skin	Microbiome Swab	Metagenome (post-auricular)	C001	L-3	OSD-572	https://osdr.nasa.gov/bio/repo/data/studies/OSD-572/	31655932
Skin	Microbiome Swab	Metagenome (post-auricular)	C002	L-3	OSD-572	https://osdr.nasa.gov/bio/repo/data/studies/OSD-572/	32206348
Skin	Microbiome Swab	Metagenome (post-auricular)	C003	L-3	OSD-572	https://osdr.nasa.gov/bio/repo/data/studies/OSD-572/	37631286
Skin	Microbiome Swab	Metagenome (post-auricular)	C004	L-3	OSD-572	https://osdr.nasa.gov/bio/repo/data/studies/OSD-572/	14301936
Skin	Microbiome Swab	Metagenome (post-auricular)	C001	FD2	OSD-572	https://osdr.nasa.gov/bio/repo/data/studies/OSD-572/	17325033
Skin	Microbiome Swab	Metagenome (post-auricular)	C002	FD2	OSD-572	https://osdr.nasa.gov/bio/repo/data/studies/OSD-572/	9830336
Skin	Microbiome Swab	Metagenome (post-auricular)	C003	FD2	OSD-572	https://osdr.nasa.gov/bio/repo/data/studies/OSD-572/	54784524
Skin	Microbiome Swab	Metagenome (post-auricular)	C004	FD2	OSD-572	https://osdr.nasa.gov/bio/repo/data/studies/OSD-572/	17205675
Skin	Microbiome Swab	Metagenome (post-auricular)	C001	FD3	OSD-572	https://osdr.nasa.gov/bio/repo/data/studies/OSD-572/	28323020
Skin	Microbiome Swab	Metagenome (post-auricular)	C002	FD3	OSD-572	https://osdr.nasa.gov/bio/repo/data/studies/OSD-572/	37586126
Skin	Microbiome Swab	Metagenome (post-auricular)	C003	FD3	OSD-572	https://osdr.nasa.gov/bio/repo/data/studies/OSD-572/	29654116
Skin	Microbiome Swab	Metagenome (post-auricular)	C004	FD3	OSD-572	https://osdr.nasa.gov/bio/repo/data/studies/OSD-572/	23194865
Skin	Microbiome Swab	Metagenome (post-auricular)	C001	R+1	OSD-572	https://osdr.nasa.gov/bio/repo/data/studies/OSD-572/	31461423
Skin	Microbiome Swab	Metagenome (post-auricular)	C002	R+1	OSD-572	https://osdr.nasa.gov/bio/repo/data/studies/OSD-572/	30382120
Skin	Microbiome Swab	Metagenome (post-auricular)	C003	R+1	OSD-572	https://osdr.nasa.gov/bio/repo/data/studies/OSD-572/	70204946
Skin	Microbiome Swab	Metagenome (post-auricular)	C004	R+1	OSD-572	https://osdr.nasa.gov/bio/repo/data/studies/OSD-572/	25178943
Skin	Microbiome Swab	Metagenome (post-auricular)	C001	R+45	OSD-572	https://osdr.nasa.gov/bio/repo/data/studies/OSD-572/	25483698
Skin	Microbiome Swab	Metagenome (post-auricular)	C002	R+45	OSD-572	https://osdr.nasa.gov/bio/repo/data/studies/OSD-572/	16158159
Skin	Microbiome Swab	Metagenome (post-auricular)	C003	R+45	OSD-572	https://osdr.nasa.gov/bio/repo/data/studies/OSD-572/	39722078
Skin	Microbiome Swab	Metagenome (post-auricular)	C004	R+45	OSD-572	https://osdr.nasa.gov/bio/repo/data/studies/OSD-572/	56695404
Skin	Microbiome Swab	Metagenome (post-auricular)	C001	R+82	OSD-572	https://osdr.nasa.gov/bio/repo/data/studies/OSD-572/	10950167
Skin	Microbiome Swab	Metagenome (post-auricular)	C002	R+82	OSD-572	https://osdr.nasa.gov/bio/repo/data/studies/OSD-572/	4235175
Skin	Microbiome Swab	Metagenome (post-auricular)	C003	R+82	OSD-572	https://osdr.nasa.gov/bio/repo/data/studies/OSD-572/	9066679
Skin	Microbiome Swab	Metagenome (post-auricular)	C004	R+82	OSD-572	https://osdr.nasa.gov/bio/repo/data/studies/OSD-572/	6798340
Skin	Microbiome Swab	Metagenome (axillary vault)	C001	L-92	OSD-572	https://osdr.nasa.gov/bio/repo/data/studies/OSD-572/	3339931
Skin	Microbiome Swab	Metagenome (axillary vault)	C002	L-92	OSD-572	https://osdr.nasa.gov/bio/repo/data/studies/OSD-572/	26189540
Skin	Microbiome Swab	Metagenome (axillary vault)	C003	L-92	OSD-572	https://osdr.nasa.gov/bio/repo/data/studies/OSD-572/	3188660
Skin	Microbiome Swab	Metagenome (axillary vault)	C004	L-92	OSD-572	https://osdr.nasa.gov/bio/repo/data/studies/OSD-572/	1763343
Skin	Microbiome Swab	Metagenome (axillary vault)	C001	L-44	OSD-572	https://osdr.nasa.gov/bio/repo/data/studies/OSD-572/	13489706
Skin	Microbiome Swab	Metagenome (axillary vault)	C002	L-44	OSD-572	https://osdr.nasa.gov/bio/repo/data/studies/OSD-572/	4797351
Skin	Microbiome Swab	Metagenome (axillary vault)	C003	L-44	OSD-572	https://osdr.nasa.gov/bio/repo/data/studies/OSD-572/	2847108
Skin	Microbiome Swab	Metagenome (axillary vault)	C004	L-44	OSD-572	https://osdr.nasa.gov/bio/repo/data/studies/OSD-572/	596707
Skin	Microbiome Swab	Metagenome (axillary vault)	C001	L-3	OSD-572	https://osdr.nasa.gov/bio/repo/data/studies/OSD-572/	16095166
Skin	Microbiome Swab	Metagenome (axillary vault)	C002	L-3	OSD-572	https://osdr.nasa.gov/bio/repo/data/studies/OSD-572/	21392028
Skin	Microbiome Swab	Metagenome (axillary vault)	C003	L-3	OSD-572	https://osdr.nasa.gov/bio/repo/data/studies/OSD-572/	1369557
Skin	Microbiome Swab	Metagenome (axillary vault)	C004	L-3	OSD-572	https://osdr.nasa.gov/bio/repo/data/studies/OSD-572/	979132
Skin	Microbiome Swab	Metagenome (axillary vault)	C001	FD2	OSD-572	https://osdr.nasa.gov/bio/repo/data/studies/OSD-572/	19746956
Skin	Microbiome Swab	Metagenome (axillary vault)	C002	FD2	OSD-572	https://osdr.nasa.gov/bio/repo/data/studies/OSD-572/	18822128
Skin	Microbiome Swab	Metagenome (axillary vault)	C003	FD2	OSD-572	https://osdr.nasa.gov/bio/repo/data/studies/OSD-572/	899661
Skin	Microbiome Swab	Metagenome (axillary vault)	C004	FD2	OSD-572	https://osdr.nasa.gov/bio/repo/data/studies/OSD-572/	591543
Skin	Microbiome Swab	Metagenome (axillary vault)	C001	FD3	OSD-572	https://osdr.nasa.gov/bio/repo/data/studies/OSD-572/	63270071
Skin	Microbiome Swab	Metagenome (axillary vault)	C002	FD3	OSD-572	https://osdr.nasa.gov/bio/repo/data/studies/OSD-572/	1172577
Skin	Microbiome Swab	Metagenome (axillary vault)	C003	FD3	OSD-572	https://osdr.nasa.gov/bio/repo/data/studies/OSD-572/	1391455
Skin	Microbiome Swab	Metagenome (axillary vault)	C004	FD3	OSD-572	https://osdr.nasa.gov/bio/repo/data/studies/OSD-572/	34398331
Skin	Microbiome Swab	Metagenome (axillary vault)	C001	R+1	OSD-572	https://osdr.nasa.gov/bio/repo/data/studies/OSD-572/	14813006
Skin	Microbiome Swab	Metagenome (axillary vault)	C002	R+1	OSD-572	https://osdr.nasa.gov/bio/repo/data/studies/OSD-572/	18497569
Skin	Microbiome Swab	Metagenome (axillary vault)	C003	R+1	OSD-572	https://osdr.nasa.gov/bio/repo/data/studies/OSD-572/	4190234
Skin	Microbiome Swab	Metagenome (axillary vault)	C004	R+1	OSD-572	https://osdr.nasa.gov/bio/repo/data/studies/OSD-572/	40679103
Skin	Microbiome Swab	Metagenome (axillary vault)	C001	R+45	OSD-572	https://osdr.nasa.gov/bio/repo/data/studies/OSD-572/	31759062
Skin	Microbiome Swab	Metagenome (axillary vault)	C002	R+45	OSD-572	https://osdr.nasa.gov/bio/repo/data/studies/OSD-572/	6174533
Skin	Microbiome Swab	Metagenome (axillary vault)	C003	R+45	OSD-572	https://osdr.nasa.gov/bio/repo/data/studies/OSD-572/	3058745
Skin	Microbiome Swab	Metagenome (axillary vault)	C004	R+45	OSD-572	https://osdr.nasa.gov/bio/repo/data/studies/OSD-572/	11082101
Skin	Microbiome Swab	Metagenome (axillary vault)	C001	R+82	OSD-572	https://osdr.nasa.gov/bio/repo/data/studies/OSD-572/	4711777
Skin	Microbiome Swab	Metagenome (axillary vault)	C002	R+82	OSD-572	https://osdr.nasa.gov/bio/repo/data/studies/OSD-572/	2374276
Skin	Microbiome Swab	Metagenome (axillary vault)	C003	R+82	OSD-572	https://osdr.nasa.gov/bio/repo/data/studies/OSD-572/	1666320
Skin	Microbiome Swab	Metagenome (axillary vault)	C004	R+82	OSD-572	https://osdr.nasa.gov/bio/repo/data/studies/OSD-572/	2104451
Skin	Microbiome Swab	Metagenome (volar forearm)	C001	L-92	OSD-572	https://osdr.nasa.gov/bio/repo/data/studies/OSD-572/	7137956
Skin	Microbiome Swab	Metagenome (volar forearm)	C002	L-92	OSD-572	https://osdr.nasa.gov/bio/repo/data/studies/OSD-572/	743160
Skin	Microbiome Swab	Metagenome (volar forearm)	C003	L-92	OSD-572	https://osdr.nasa.gov/bio/repo/data/studies/OSD-572/	25140674
Skin	Microbiome Swab	Metagenome (volar forearm)	C004	L-92	OSD-572	https://osdr.nasa.gov/bio/repo/data/studies/OSD-572/	4622591
Skin	Microbiome Swab	Metagenome (volar forearm)	C001	L-44	OSD-572	https://osdr.nasa.gov/bio/repo/data/studies/OSD-572/	41723740
Skin	Microbiome Swab	Metagenome (volar forearm)	C002	L-44	OSD-572	https://osdr.nasa.gov/bio/repo/data/studies/OSD-572/	3874033
Skin	Microbiome Swab	Metagenome (volar forearm)	C003	L-44	OSD-572	https://osdr.nasa.gov/bio/repo/data/studies/OSD-572/	8204581
Skin	Microbiome Swab	Metagenome (volar forearm)	C004	L-44	OSD-572	https://osdr.nasa.gov/bio/repo/data/studies/OSD-572/	37464099
Skin	Microbiome Swab	Metagenome (volar forearm)	C001	L-3	OSD-572	https://osdr.nasa.gov/bio/repo/data/studies/OSD-572/	5617816
Skin	Microbiome Swab	Metagenome (volar forearm)	C002	L-3	OSD-572	https://osdr.nasa.gov/bio/repo/data/studies/OSD-572/	581801
Skin	Microbiome Swab	Metagenome (volar forearm)	C003	L-3	OSD-572	https://osdr.nasa.gov/bio/repo/data/studies/OSD-572/	7127124
Skin	Microbiome Swab	Metagenome (volar forearm)	C004	L-3	OSD-572	https://osdr.nasa.gov/bio/repo/data/studies/OSD-572/	8606190
Skin	Microbiome Swab	Metagenome (volar forearm)	C001	FD2	OSD-572	https://osdr.nasa.gov/bio/repo/data/studies/OSD-572/	7725190
Skin	Microbiome Swab	Metagenome (volar forearm)	C002	FD2	OSD-572	https://osdr.nasa.gov/bio/repo/data/studies/OSD-572/	2297013
Skin	Microbiome Swab	Metagenome (volar forearm)	C003	FD2	OSD-572	https://osdr.nasa.gov/bio/repo/data/studies/OSD-572/	2778154
Skin	Microbiome Swab	Metagenome (volar forearm)	C004	FD2	OSD-572	https://osdr.nasa.gov/bio/repo/data/studies/OSD-572/	31923523
Skin	Microbiome Swab	Metagenome (volar forearm)	C001	FD3	OSD-572	https://osdr.nasa.gov/bio/repo/data/studies/OSD-572/	663286
Skin	Microbiome Swab	Metagenome (volar forearm)	C002	FD3	OSD-572	https://osdr.nasa.gov/bio/repo/data/studies/OSD-572/	1564623
Skin	Microbiome Swab	Metagenome (volar forearm)	C003	FD3	OSD-572	https://osdr.nasa.gov/bio/repo/data/studies/OSD-572/	19049172
Skin	Microbiome Swab	Metagenome (volar forearm)	C004	FD3	OSD-572	https://osdr.nasa.gov/bio/repo/data/studies/OSD-572/	43102314
Skin	Microbiome Swab	Metagenome (volar forearm)	C001	R+1	OSD-572	https://osdr.nasa.gov/bio/repo/data/studies/OSD-572/	776669
Skin	Microbiome Swab	Metagenome (volar forearm)	C002	R+1	OSD-572	https://osdr.nasa.gov/bio/repo/data/studies/OSD-572/	264177
Skin	Microbiome Swab	Metagenome (volar forearm)	C003	R+1	OSD-572	https://osdr.nasa.gov/bio/repo/data/studies/OSD-572/	6962889
Skin	Microbiome Swab	Metagenome (volar forearm)	C004	R+1	OSD-572	https://osdr.nasa.gov/bio/repo/data/studies/OSD-572/	16078290
Skin	Microbiome Swab	Metagenome (volar forearm)	C001	R+45	OSD-572	https://osdr.nasa.gov/bio/repo/data/studies/OSD-572/	1395254
Skin	Microbiome Swab	Metagenome (volar forearm)	C002	R+45	OSD-572	https://osdr.nasa.gov/bio/repo/data/studies/OSD-572/	11786862
Skin	Microbiome Swab	Metagenome (volar forearm)	C003	R+45	OSD-572	https://osdr.nasa.gov/bio/repo/data/studies/OSD-572/	19855488
Skin	Microbiome Swab	Metagenome (volar forearm)	C004	R+45	OSD-572	https://osdr.nasa.gov/bio/repo/data/studies/OSD-572/	14313350
Skin	Microbiome Swab	Metagenome (volar forearm)	C001	R+82	OSD-572	https://osdr.nasa.gov/bio/repo/data/studies/OSD-572/	30088
Skin	Microbiome Swab	Metagenome (volar forearm)	C002	R+82	OSD-572	https://osdr.nasa.gov/bio/repo/data/studies/OSD-572/	19422
Skin	Microbiome Swab	Metagenome (volar forearm)	C003	R+82	OSD-572	https://osdr.nasa.gov/bio/repo/data/studies/OSD-572/	2185648
Skin	Microbiome Swab	Metagenome (volar forearm)	C004	R+82	OSD-572	https://osdr.nasa.gov/bio/repo/data/studies/OSD-572/	3428627
Skin	Microbiome Swab	Metagenome (occiput)	C001	L-92	OSD-572	https://osdr.nasa.gov/bio/repo/data/studies/OSD-572/	49070948
Skin	Microbiome Swab	Metagenome (occiput)	C002	L-92	OSD-572	https://osdr.nasa.gov/bio/repo/data/studies/OSD-572/	8156775
Skin	Microbiome Swab	Metagenome (occiput)	C003	L-92	OSD-572	https://osdr.nasa.gov/bio/repo/data/studies/OSD-572/	82377254
Skin	Microbiome Swab	Metagenome (occiput)	C004	L-92	OSD-572	https://osdr.nasa.gov/bio/repo/data/studies/OSD-572/	38461746
Skin	Microbiome Swab	Metagenome (occiput)	C001	L-44	OSD-572	https://osdr.nasa.gov/bio/repo/data/studies/OSD-572/	48468665
Skin	Microbiome Swab	Metagenome (occiput)	C002	L-44	OSD-572	https://osdr.nasa.gov/bio/repo/data/studies/OSD-572/	84646
Skin	Microbiome Swab	Metagenome (occiput)	C003	L-44	OSD-572	https://osdr.nasa.gov/bio/repo/data/studies/OSD-572/	79907700
Skin	Microbiome Swab	Metagenome (occiput)	C004	L-44	OSD-572	https://osdr.nasa.gov/bio/repo/data/studies/OSD-572/	35860842
Skin	Microbiome Swab	Metagenome (occiput)	C001	L-3	OSD-572	https://osdr.nasa.gov/bio/repo/data/studies/OSD-572/	* Failed QC
Skin	Microbiome Swab	Metagenome (occiput)	C002	L-3	OSD-572	https://osdr.nasa.gov/bio/repo/data/studies/OSD-572/	460646
Skin	Microbiome Swab	Metagenome (occiput)	C003	L-3	OSD-572	https://osdr.nasa.gov/bio/repo/data/studies/OSD-572/	55044502
Skin	Microbiome Swab	Metagenome (occiput)	C004	L-3	OSD-572	https://osdr.nasa.gov/bio/repo/data/studies/OSD-572/	65131162
Skin	Microbiome Swab	Metagenome (occiput)	C001	FD2	OSD-572	https://osdr.nasa.gov/bio/repo/data/studies/OSD-572/	58022460
Skin	Microbiome Swab	Metagenome (occiput)	C002	FD2	OSD-572	https://osdr.nasa.gov/bio/repo/data/studies/OSD-572/	34044819
Skin	Microbiome Swab	Metagenome (occiput)	C003	FD2	OSD-572	https://osdr.nasa.gov/bio/repo/data/studies/OSD-572/	35731547
Skin	Microbiome Swab	Metagenome (occiput)	C004	FD2	OSD-572	https://osdr.nasa.gov/bio/repo/data/studies/OSD-572/	105403576
Skin	Microbiome Swab	Metagenome (occiput)	C001	FD3	OSD-572	https://osdr.nasa.gov/bio/repo/data/studies/OSD-572/	46601659
Skin	Microbiome Swab	Metagenome (occiput)	C002	FD3	OSD-572	https://osdr.nasa.gov/bio/repo/data/studies/OSD-572/	2468
Skin	Microbiome Swab	Metagenome (occiput)	C003	FD3	OSD-572	https://osdr.nasa.gov/bio/repo/data/studies/OSD-572/	74905462
Skin	Microbiome Swab	Metagenome (occiput)	C004	FD3	OSD-572	https://osdr.nasa.gov/bio/repo/data/studies/OSD-572/	31041141
Skin	Microbiome Swab	Metagenome (occiput)	C001	R+1	OSD-572	https://osdr.nasa.gov/bio/repo/data/studies/OSD-572/	43443548
Skin	Microbiome Swab	Metagenome (occiput)	C002	R+1	OSD-572	https://osdr.nasa.gov/bio/repo/data/studies/OSD-572/	12881859
Skin	Microbiome Swab	Metagenome (occiput)	C003	R+1	OSD-572	https://osdr.nasa.gov/bio/repo/data/studies/OSD-572/	34499722
Skin	Microbiome Swab	Metagenome (occiput)	C004	R+1	OSD-572	https://osdr.nasa.gov/bio/repo/data/studies/OSD-572/	31565096
Skin	Microbiome Swab	Metagenome (occiput)	C001	R+45	OSD-572	https://osdr.nasa.gov/bio/repo/data/studies/OSD-572/	54105226
Skin	Microbiome Swab	Metagenome (occiput)	C002	R+45	OSD-572	https://osdr.nasa.gov/bio/repo/data/studies/OSD-572/	46809888
Skin	Microbiome Swab	Metagenome (occiput)	C003	R+45	OSD-572	https://osdr.nasa.gov/bio/repo/data/studies/OSD-572/	74036206
Skin	Microbiome Swab	Metagenome (occiput)	C004	R+45	OSD-572	https://osdr.nasa.gov/bio/repo/data/studies/OSD-572/	51595464
Skin	Microbiome Swab	Metagenome (occiput)	C001	R+82	OSD-572	https://osdr.nasa.gov/bio/repo/data/studies/OSD-572/	9762753
Skin	Microbiome Swab	Metagenome (occiput)	C002	R+82	OSD-572	https://osdr.nasa.gov/bio/repo/data/studies/OSD-572/	1517979
Skin	Microbiome Swab	Metagenome (occiput)	C003	R+82	OSD-572	https://osdr.nasa.gov/bio/repo/data/studies/OSD-572/	11396480
Skin	Microbiome Swab	Metagenome (occiput)	C004	R+82	OSD-572	https://osdr.nasa.gov/bio/repo/data/studies/OSD-572/	8844142
Skin	Microbiome Swab	Metagenome (umbilicus)	C001	L-92	OSD-572	https://osdr.nasa.gov/bio/repo/data/studies/OSD-572/	133582506
Skin	Microbiome Swab	Metagenome (umbilicus)	C002	L-92	OSD-572	https://osdr.nasa.gov/bio/repo/data/studies/OSD-572/	* Failed QC
Skin	Microbiome Swab	Metagenome (umbilicus)	C003	L-92	OSD-572	https://osdr.nasa.gov/bio/repo/data/studies/OSD-572/	* Failed QC
Skin	Microbiome Swab	Metagenome (umbilicus)	C004	L-92	OSD-572	https://osdr.nasa.gov/bio/repo/data/studies/OSD-572/	51708664
Skin	Microbiome Swab	Metagenome (umbilicus)	C001	L-44	OSD-572	https://osdr.nasa.gov/bio/repo/data/studies/OSD-572/	51556446
Skin	Microbiome Swab	Metagenome (umbilicus)	C002	L-44	OSD-572	https://osdr.nasa.gov/bio/repo/data/studies/OSD-572/	230864
Skin	Microbiome Swab	Metagenome (umbilicus)	C003	L-44	OSD-572	https://osdr.nasa.gov/bio/repo/data/studies/OSD-572/	92084505
Skin	Microbiome Swab	Metagenome (umbilicus)	C004	L-44	OSD-572	https://osdr.nasa.gov/bio/repo/data/studies/OSD-572/	62806142
Skin	Microbiome Swab	Metagenome (umbilicus)	C001	L-3	OSD-572	https://osdr.nasa.gov/bio/repo/data/studies/OSD-572/	42501464
Skin	Microbiome Swab	Metagenome (umbilicus)	C002	L-3	OSD-572	https://osdr.nasa.gov/bio/repo/data/studies/OSD-572/	16720712
Skin	Microbiome Swab	Metagenome (umbilicus)	C003	L-3	OSD-572	https://osdr.nasa.gov/bio/repo/data/studies/OSD-572/	45943840
Skin	Microbiome Swab	Metagenome (umbilicus)	C004	L-3	OSD-572	https://osdr.nasa.gov/bio/repo/data/studies/OSD-572/	46982144
Skin	Microbiome Swab	Metagenome (umbilicus)	C001	FD2	OSD-572	https://osdr.nasa.gov/bio/repo/data/studies/OSD-572/	89606694
Skin	Microbiome Swab	Metagenome (umbilicus)	C002	FD2	OSD-572	https://osdr.nasa.gov/bio/repo/data/studies/OSD-572/	1836309
Skin	Microbiome Swab	Metagenome (umbilicus)	C003	FD2	OSD-572	https://osdr.nasa.gov/bio/repo/data/studies/OSD-572/	28586871
Skin	Microbiome Swab	Metagenome (umbilicus)	C004	FD2	OSD-572	https://osdr.nasa.gov/bio/repo/data/studies/OSD-572/	8649927
Skin	Microbiome Swab	Metagenome (umbilicus)	C001	FD3	OSD-572	https://osdr.nasa.gov/bio/repo/data/studies/OSD-572/	68782762
Skin	Microbiome Swab	Metagenome (umbilicus)	C002	FD3	OSD-572	https://osdr.nasa.gov/bio/repo/data/studies/OSD-572/	1238143
Skin	Microbiome Swab	Metagenome (umbilicus)	C003	FD3	OSD-572	https://osdr.nasa.gov/bio/repo/data/studies/OSD-572/	8917348
Skin	Microbiome Swab	Metagenome (umbilicus)	C004	FD3	OSD-572	https://osdr.nasa.gov/bio/repo/data/studies/OSD-572/	14773922
Skin	Microbiome Swab	Metagenome (umbilicus)	C001	R+1	OSD-572	https://osdr.nasa.gov/bio/repo/data/studies/OSD-572/	21704202
Skin	Microbiome Swab	Metagenome (umbilicus)	C002	R+1	OSD-572	https://osdr.nasa.gov/bio/repo/data/studies/OSD-572/	7219536
Skin	Microbiome Swab	Metagenome (umbilicus)	C003	R+1	OSD-572	https://osdr.nasa.gov/bio/repo/data/studies/OSD-572/	57414822
Skin	Microbiome Swab	Metagenome (umbilicus)	C004	R+1	OSD-572	https://osdr.nasa.gov/bio/repo/data/studies/OSD-572/	276179453
Skin	Microbiome Swab	Metagenome (umbilicus)	C001	R+45	OSD-572	https://osdr.nasa.gov/bio/repo/data/studies/OSD-572/	91613748
Skin	Microbiome Swab	Metagenome (umbilicus)	C002	R+45	OSD-572	https://osdr.nasa.gov/bio/repo/data/studies/OSD-572/	6938148
Skin	Microbiome Swab	Metagenome (umbilicus)	C003	R+45	OSD-572	https://osdr.nasa.gov/bio/repo/data/studies/OSD-572/	29142485
Skin	Microbiome Swab	Metagenome (umbilicus)	C004	R+45	OSD-572	https://osdr.nasa.gov/bio/repo/data/studies/OSD-572/	57287542
Skin	Microbiome Swab	Metagenome (umbilicus)	C001	R+82	OSD-572	https://osdr.nasa.gov/bio/repo/data/studies/OSD-572/	7790947
Skin	Microbiome Swab	Metagenome (umbilicus)	C002	R+82	OSD-572	https://osdr.nasa.gov/bio/repo/data/studies/OSD-572/	7809137
Skin	Microbiome Swab	Metagenome (umbilicus)	C003	R+82	OSD-572	https://osdr.nasa.gov/bio/repo/data/studies/OSD-572/	12215266
Skin	Microbiome Swab	Metagenome (umbilicus)	C004	R+82	OSD-572	https://osdr.nasa.gov/bio/repo/data/studies/OSD-572/	3479335
Skin	Microbiome Swab	Metagenome (gluteal crease)	C001	L-92	OSD-572	https://osdr.nasa.gov/bio/repo/data/studies/OSD-572/	14737807
Skin	Microbiome Swab	Metagenome (gluteal crease)	C002	L-92	OSD-572	https://osdr.nasa.gov/bio/repo/data/studies/OSD-572/	17610842
Skin	Microbiome Swab	Metagenome (gluteal crease)	C003	L-92	OSD-572	https://osdr.nasa.gov/bio/repo/data/studies/OSD-572/	14479627
Skin	Microbiome Swab	Metagenome (gluteal crease)	C004	L-92	OSD-572	https://osdr.nasa.gov/bio/repo/data/studies/OSD-572/	216944733
Skin	Microbiome Swab	Metagenome (gluteal crease)	C001	L-44	OSD-572	https://osdr.nasa.gov/bio/repo/data/studies/OSD-572/	36520879
Skin	Microbiome Swab	Metagenome (gluteal crease)	C002	L-44	OSD-572	https://osdr.nasa.gov/bio/repo/data/studies/OSD-572/	9198079
Skin	Microbiome Swab	Metagenome (gluteal crease)	C003	L-44	OSD-572	https://osdr.nasa.gov/bio/repo/data/studies/OSD-572/	24493442
Skin	Microbiome Swab	Metagenome (gluteal crease)	C004	L-44	OSD-572	https://osdr.nasa.gov/bio/repo/data/studies/OSD-572/	32703299
Skin	Microbiome Swab	Metagenome (gluteal crease)	C001	L-3	OSD-572	https://osdr.nasa.gov/bio/repo/data/studies/OSD-572/	50815703
Skin	Microbiome Swab	Metagenome (gluteal crease)	C002	L-3	OSD-572	https://osdr.nasa.gov/bio/repo/data/studies/OSD-572/	38825244
Skin	Microbiome Swab	Metagenome (gluteal crease)	C003	L-3	OSD-572	https://osdr.nasa.gov/bio/repo/data/studies/OSD-572/	14581688
Skin	Microbiome Swab	Metagenome (gluteal crease)	C004	L-3	OSD-572	https://osdr.nasa.gov/bio/repo/data/studies/OSD-572/	14789069
Skin	Microbiome Swab	Metagenome (gluteal crease)	C001	FD2	OSD-572	https://osdr.nasa.gov/bio/repo/data/studies/OSD-572/	47330228
Skin	Microbiome Swab	Metagenome (gluteal crease)	C002	FD2	OSD-572	https://osdr.nasa.gov/bio/repo/data/studies/OSD-572/	28450060
Skin	Microbiome Swab	Metagenome (gluteal crease)	C004	FD2	OSD-572	https://osdr.nasa.gov/bio/repo/data/studies/OSD-572/	12207634
Skin	Microbiome Swab	Metagenome (gluteal crease)	C001	FD3	OSD-572	https://osdr.nasa.gov/bio/repo/data/studies/OSD-572/	17808468
Skin	Microbiome Swab	Metagenome (gluteal crease)	C002	FD3	OSD-572	https://osdr.nasa.gov/bio/repo/data/studies/OSD-572/	25873894
Skin	Microbiome Swab	Metagenome (gluteal crease)	C003	FD3	OSD-572	https://osdr.nasa.gov/bio/repo/data/studies/OSD-572/	16263751
Skin	Microbiome Swab	Metagenome (gluteal crease)	C004	FD3	OSD-572	https://osdr.nasa.gov/bio/repo/data/studies/OSD-572/	17291528
Skin	Microbiome Swab	Metagenome (gluteal crease)	C001	R+1	OSD-572	https://osdr.nasa.gov/bio/repo/data/studies/OSD-572/	16712624
Skin	Microbiome Swab	Metagenome (gluteal crease)	C002	R+1	OSD-572	https://osdr.nasa.gov/bio/repo/data/studies/OSD-572/	27432850
Skin	Microbiome Swab	Metagenome (gluteal crease)	C003	R+1	OSD-572	https://osdr.nasa.gov/bio/repo/data/studies/OSD-572/	21790856
Skin	Microbiome Swab	Metagenome (gluteal crease)	C004	R+1	OSD-572	https://osdr.nasa.gov/bio/repo/data/studies/OSD-572/	11171533
Skin	Microbiome Swab	Metagenome (gluteal crease)	C001	R+45	OSD-572	https://osdr.nasa.gov/bio/repo/data/studies/OSD-572/	37576076
Skin	Microbiome Swab	Metagenome (gluteal crease)	C002	R+45	OSD-572	https://osdr.nasa.gov/bio/repo/data/studies/OSD-572/	52933890
Skin	Microbiome Swab	Metagenome (gluteal crease)	C003	R+45	OSD-572	https://osdr.nasa.gov/bio/repo/data/studies/OSD-572/	6369528
Skin	Microbiome Swab	Metagenome (gluteal crease)	C004	R+45	OSD-572	https://osdr.nasa.gov/bio/repo/data/studies/OSD-572/	26749431
Skin	Microbiome Swab	Metagenome (gluteal crease)	C001	R+82	OSD-572	https://osdr.nasa.gov/bio/repo/data/studies/OSD-572/	2683522
Skin	Microbiome Swab	Metagenome (gluteal crease)	C002	R+82	OSD-572	https://osdr.nasa.gov/bio/repo/data/studies/OSD-572/	3824829
Skin	Microbiome Swab	Metagenome (gluteal crease)	C003	R+82	OSD-572	https://osdr.nasa.gov/bio/repo/data/studies/OSD-572/	447984
Skin	Microbiome Swab	Metagenome (gluteal crease)	C004	R+82	OSD-572	https://osdr.nasa.gov/bio/repo/data/studies/OSD-572/	2604628
Skin	Microbiome Swab	Metagenome (glabella)	C001	L-92	OSD-572	https://osdr.nasa.gov/bio/repo/data/studies/OSD-572/	49760080
Skin	Microbiome Swab	Metagenome (glabella)	C002	L-92	OSD-572	https://osdr.nasa.gov/bio/repo/data/studies/OSD-572/	21839558
Skin	Microbiome Swab	Metagenome (glabella)	C003	L-92	OSD-572	https://osdr.nasa.gov/bio/repo/data/studies/OSD-572/	31865398
Skin	Microbiome Swab	Metagenome (glabella)	C004	L-92	OSD-572	https://osdr.nasa.gov/bio/repo/data/studies/OSD-572/	215296493
Skin	Microbiome Swab	Metagenome (glabella)	C001	L-44	OSD-572	https://osdr.nasa.gov/bio/repo/data/studies/OSD-572/	56231441
Skin	Microbiome Swab	Metagenome (glabella)	C002	L-44	OSD-572	https://osdr.nasa.gov/bio/repo/data/studies/OSD-572/	11158927
Skin	Microbiome Swab	Metagenome (glabella)	C003	L-44	OSD-572	https://osdr.nasa.gov/bio/repo/data/studies/OSD-572/	27061495
Skin	Microbiome Swab	Metagenome (glabella)	C004	L-44	OSD-572	https://osdr.nasa.gov/bio/repo/data/studies/OSD-572/	37234176
Skin	Microbiome Swab	Metagenome (glabella)	C001	L-3	OSD-572	https://osdr.nasa.gov/bio/repo/data/studies/OSD-572/	39197643
Skin	Microbiome Swab	Metagenome (glabella)	C002	L-3	OSD-572	https://osdr.nasa.gov/bio/repo/data/studies/OSD-572/	61881159
Skin	Microbiome Swab	Metagenome (glabella)	C003	L-3	OSD-572	https://osdr.nasa.gov/bio/repo/data/studies/OSD-572/	5901524
Skin	Microbiome Swab	Metagenome (glabella)	C004	L-3	OSD-572	https://osdr.nasa.gov/bio/repo/data/studies/OSD-572/	52684395
Skin	Microbiome Swab	Metagenome (glabella)	C001	FD2	OSD-572	https://osdr.nasa.gov/bio/repo/data/studies/OSD-572/	37784311
Skin	Microbiome Swab	Metagenome (glabella)	C002	FD2	OSD-572	https://osdr.nasa.gov/bio/repo/data/studies/OSD-572/	37502254
Skin	Microbiome Swab	Metagenome (glabella)	C003	FD2	OSD-572	https://osdr.nasa.gov/bio/repo/data/studies/OSD-572/	35249235
Skin	Microbiome Swab	Metagenome (glabella)	C004	FD2	OSD-572	https://osdr.nasa.gov/bio/repo/data/studies/OSD-572/	36252650
Skin	Microbiome Swab	Metagenome (glabella)	C001	FD3	OSD-572	https://osdr.nasa.gov/bio/repo/data/studies/OSD-572/	31534984
Skin	Microbiome Swab	Metagenome (glabella)	C002	FD3	OSD-572	https://osdr.nasa.gov/bio/repo/data/studies/OSD-572/	49181206
Skin	Microbiome Swab	Metagenome (glabella)	C003	FD3	OSD-572	https://osdr.nasa.gov/bio/repo/data/studies/OSD-572/	27188849
Skin	Microbiome Swab	Metagenome (glabella)	C004	FD3	OSD-572	https://osdr.nasa.gov/bio/repo/data/studies/OSD-572/	41642872
Skin	Microbiome Swab	Metagenome (glabella)	C001	R+1	OSD-572	https://osdr.nasa.gov/bio/repo/data/studies/OSD-572/	31989750
Skin	Microbiome Swab	Metagenome (glabella)	C002	R+1	OSD-572	https://osdr.nasa.gov/bio/repo/data/studies/OSD-572/	27900440
Skin	Microbiome Swab	Metagenome (glabella)	C003	R+1	OSD-572	https://osdr.nasa.gov/bio/repo/data/studies/OSD-572/	19986445
Skin	Microbiome Swab	Metagenome (glabella)	C004	R+1	OSD-572	https://osdr.nasa.gov/bio/repo/data/studies/OSD-572/	33470875
Skin	Microbiome Swab	Metagenome (glabella)	C001	R+45	OSD-572	https://osdr.nasa.gov/bio/repo/data/studies/OSD-572/	20615626
Skin	Microbiome Swab	Metagenome (glabella)	C002	R+45	OSD-572	https://osdr.nasa.gov/bio/repo/data/studies/OSD-572/	91912409
Skin	Microbiome Swab	Metagenome (glabella)	C003	R+45	OSD-572	https://osdr.nasa.gov/bio/repo/data/studies/OSD-572/	23043829
Skin	Microbiome Swab	Metagenome (glabella)	C004	R+45	OSD-572	https://osdr.nasa.gov/bio/repo/data/studies/OSD-572/	22916844
Skin	Microbiome Swab	Metagenome (glabella)	C001	R+82	OSD-572	https://osdr.nasa.gov/bio/repo/data/studies/OSD-572/	17271942
Skin	Microbiome Swab	Metagenome (glabella)	C002	R+82	OSD-572	https://osdr.nasa.gov/bio/repo/data/studies/OSD-572/	21217647
Skin	Microbiome Swab	Metagenome (glabella)	C003	R+82	OSD-572	https://osdr.nasa.gov/bio/repo/data/studies/OSD-572/	6583301
Skin	Microbiome Swab	Metagenome (glabella)	C004	R+82	OSD-572	https://osdr.nasa.gov/bio/repo/data/studies/OSD-572/	12232335
Skin	Microbiome Swab	Metagenome (toe web space)	C001	L-92	OSD-572	https://osdr.nasa.gov/bio/repo/data/studies/OSD-572/	24137476
Skin	Microbiome Swab	Metagenome (toe web space)	C002	L-92	OSD-572	https://osdr.nasa.gov/bio/repo/data/studies/OSD-572/	16717982
Skin	Microbiome Swab	Metagenome (toe web space)	C003	L-92	OSD-572	https://osdr.nasa.gov/bio/repo/data/studies/OSD-572/	34267504
Skin	Microbiome Swab	Metagenome (toe web space)	C004	L-92	OSD-572	https://osdr.nasa.gov/bio/repo/data/studies/OSD-572/	33642828
Skin	Microbiome Swab	Metagenome (toe web space)	C001	L-44	OSD-572	https://osdr.nasa.gov/bio/repo/data/studies/OSD-572/	22718497
Skin	Microbiome Swab	Metagenome (toe web space)	C002	L-44	OSD-572	https://osdr.nasa.gov/bio/repo/data/studies/OSD-572/	21653198
Skin	Microbiome Swab	Metagenome (toe web space)	C003	L-44	OSD-572	https://osdr.nasa.gov/bio/repo/data/studies/OSD-572/	16721907
Skin	Microbiome Swab	Metagenome (toe web space)	C004	L-44	OSD-572	https://osdr.nasa.gov/bio/repo/data/studies/OSD-572/	44002856
Skin	Microbiome Swab	Metagenome (toe web space)	C001	L-3	OSD-572	https://osdr.nasa.gov/bio/repo/data/studies/OSD-572/	31907606
Skin	Microbiome Swab	Metagenome (toe web space)	C002	L-3	OSD-572	https://osdr.nasa.gov/bio/repo/data/studies/OSD-572/	23959946
Skin	Microbiome Swab	Metagenome (toe web space)	C003	L-3	OSD-572	https://osdr.nasa.gov/bio/repo/data/studies/OSD-572/	6026363
Skin	Microbiome Swab	Metagenome (toe web space)	C004	L-3	OSD-572	https://osdr.nasa.gov/bio/repo/data/studies/OSD-572/	10590478
Skin	Microbiome Swab	Metagenome (toe web space)	C001	FD2	OSD-572	https://osdr.nasa.gov/bio/repo/data/studies/OSD-572/	20084541
Skin	Microbiome Swab	Metagenome (toe web space)	C002	FD2	OSD-572	https://osdr.nasa.gov/bio/repo/data/studies/OSD-572/	28693734
Skin	Microbiome Swab	Metagenome (toe web space)	C003	FD2	OSD-572	https://osdr.nasa.gov/bio/repo/data/studies/OSD-572/	7779323
Skin	Microbiome Swab	Metagenome (toe web space)	C004	FD2	OSD-572	https://osdr.nasa.gov/bio/repo/data/studies/OSD-572/	28488432
Skin	Microbiome Swab	Metagenome (toe web space)	C001	FD3	OSD-572	https://osdr.nasa.gov/bio/repo/data/studies/OSD-572/	13958884
Skin	Microbiome Swab	Metagenome (toe web space)	C002	FD3	OSD-572	https://osdr.nasa.gov/bio/repo/data/studies/OSD-572/	30796370
Skin	Microbiome Swab	Metagenome (toe web space)	C003	FD3	OSD-572	https://osdr.nasa.gov/bio/repo/data/studies/OSD-572/	47145972
Skin	Microbiome Swab	Metagenome (toe web space)	C004	FD3	OSD-572	https://osdr.nasa.gov/bio/repo/data/studies/OSD-572/	42837439
Skin	Microbiome Swab	Metagenome (toe web space)	C001	R+1	OSD-572	https://osdr.nasa.gov/bio/repo/data/studies/OSD-572/	33208383
Skin	Microbiome Swab	Metagenome (toe web space)	C002	R+1	OSD-572	https://osdr.nasa.gov/bio/repo/data/studies/OSD-572/	30256945
Skin	Microbiome Swab	Metagenome (toe web space)	C003	R+1	OSD-572	https://osdr.nasa.gov/bio/repo/data/studies/OSD-572/	13413755
Skin	Microbiome Swab	Metagenome (toe web space)	C004	R+1	OSD-572	https://osdr.nasa.gov/bio/repo/data/studies/OSD-572/	25108226
Skin	Microbiome Swab	Metagenome (toe web space)	C001	R+45	OSD-572	https://osdr.nasa.gov/bio/repo/data/studies/OSD-572/	17009788
Skin	Microbiome Swab	Metagenome (toe web space)	C002	R+45	OSD-572	https://osdr.nasa.gov/bio/repo/data/studies/OSD-572/	35251035
Skin	Microbiome Swab	Metagenome (toe web space)	C003	R+45	OSD-572	https://osdr.nasa.gov/bio/repo/data/studies/OSD-572/	6945601
Skin	Microbiome Swab	Metagenome (toe web space)	C004	R+45	OSD-572	https://osdr.nasa.gov/bio/repo/data/studies/OSD-572/	24360640
Skin	Microbiome Swab	Metagenome (toe web space)	C001	R+82	OSD-572	https://osdr.nasa.gov/bio/repo/data/studies/OSD-572/	12345396
Skin	Microbiome Swab	Metagenome (toe web space)	C002	R+82	OSD-572	https://osdr.nasa.gov/bio/repo/data/studies/OSD-572/	1913057
Skin	Microbiome Swab	Metagenome (toe web space)	C003	R+82	OSD-572	https://osdr.nasa.gov/bio/repo/data/studies/OSD-572/	393918
Skin	Microbiome Swab	Metagenome (toe web space)	C004	R+82	OSD-572	https://osdr.nasa.gov/bio/repo/data/studies/OSD-572/	3330621
Skin	Microbiome Swab	Metatranscriptome (post-auricular)	C001	L-92	OSD-572	https://osdr.nasa.gov/bio/repo/data/studies/OSD-572/	31258103
Skin	Microbiome Swab	Metatranscriptome (post-auricular)	C002	L-92	OSD-572	https://osdr.nasa.gov/bio/repo/data/studies/OSD-572/	28386643
Skin	Microbiome Swab	Metatranscriptome (post-auricular)	C003	L-92	OSD-572	https://osdr.nasa.gov/bio/repo/data/studies/OSD-572/	23957252
Skin	Microbiome Swab	Metatranscriptome (post-auricular)	C004	L-92	OSD-572	https://osdr.nasa.gov/bio/repo/data/studies/OSD-572/	36442819
Skin	Microbiome Swab	Metatranscriptome (post-auricular)	C001	L-44	OSD-572	https://osdr.nasa.gov/bio/repo/data/studies/OSD-572/	34567162
Skin	Microbiome Swab	Metatranscriptome (post-auricular)	C002	L-44	OSD-572	https://osdr.nasa.gov/bio/repo/data/studies/OSD-572/	32665867
Skin	Microbiome Swab	Metatranscriptome (post-auricular)	C003	L-44	OSD-572	https://osdr.nasa.gov/bio/repo/data/studies/OSD-572/	34524161
Skin	Microbiome Swab	Metatranscriptome (post-auricular)	C004	L-44	OSD-572	https://osdr.nasa.gov/bio/repo/data/studies/OSD-572/	29262724
Skin	Microbiome Swab	Metatranscriptome (post-auricular)	C001	L-3	OSD-572	https://osdr.nasa.gov/bio/repo/data/studies/OSD-572/	32203658
Skin	Microbiome Swab	Metatranscriptome (post-auricular)	C002	L-3	OSD-572	https://osdr.nasa.gov/bio/repo/data/studies/OSD-572/	28749005
Skin	Microbiome Swab	Metatranscriptome (post-auricular)	C003	L-3	OSD-572	https://osdr.nasa.gov/bio/repo/data/studies/OSD-572/	30272364
Skin	Microbiome Swab	Metatranscriptome (post-auricular)	C004	L-3	OSD-572	https://osdr.nasa.gov/bio/repo/data/studies/OSD-572/	30956766
Skin	Microbiome Swab	Metatranscriptome (post-auricular)	C001	FD2	OSD-572	https://osdr.nasa.gov/bio/repo/data/studies/OSD-572/	28679690
Skin	Microbiome Swab	Metatranscriptome (post-auricular)	C002	FD2	OSD-572	https://osdr.nasa.gov/bio/repo/data/studies/OSD-572/	30509337
Skin	Microbiome Swab	Metatranscriptome (post-auricular)	C003	FD2	OSD-572	https://osdr.nasa.gov/bio/repo/data/studies/OSD-572/	31501242
Skin	Microbiome Swab	Metatranscriptome (post-auricular)	C004	FD2	OSD-572	https://osdr.nasa.gov/bio/repo/data/studies/OSD-572/	35252412
Skin	Microbiome Swab	Metatranscriptome (post-auricular)	C001	FD3	OSD-572	https://osdr.nasa.gov/bio/repo/data/studies/OSD-572/	* Failed QC
Skin	Microbiome Swab	Metatranscriptome (post-auricular)	C002	FD3	OSD-572	https://osdr.nasa.gov/bio/repo/data/studies/OSD-572/	28249546
Skin	Microbiome Swab	Metatranscriptome (post-auricular)	C003	FD3	OSD-572	https://osdr.nasa.gov/bio/repo/data/studies/OSD-572/	29937628
Skin	Microbiome Swab	Metatranscriptome (post-auricular)	C004	FD3	OSD-572	https://osdr.nasa.gov/bio/repo/data/studies/OSD-572/	27636212
Skin	Microbiome Swab	Metatranscriptome (post-auricular)	C001	R+1	OSD-572	https://osdr.nasa.gov/bio/repo/data/studies/OSD-572/	32205154
Skin	Microbiome Swab	Metatranscriptome (post-auricular)	C002	R+1	OSD-572	https://osdr.nasa.gov/bio/repo/data/studies/OSD-572/	31564971
Skin	Microbiome Swab	Metatranscriptome (post-auricular)	C003	R+1	OSD-572	https://osdr.nasa.gov/bio/repo/data/studies/OSD-572/	25920000
Skin	Microbiome Swab	Metatranscriptome (post-auricular)	C004	R+1	OSD-572	https://osdr.nasa.gov/bio/repo/data/studies/OSD-572/	34137052
Skin	Microbiome Swab	Metatranscriptome (post-auricular)	C001	R+45	OSD-572	https://osdr.nasa.gov/bio/repo/data/studies/OSD-572/	33781650
Skin	Microbiome Swab	Metatranscriptome (post-auricular)	C002	R+45	OSD-572	https://osdr.nasa.gov/bio/repo/data/studies/OSD-572/	34413700
Skin	Microbiome Swab	Metatranscriptome (post-auricular)	C003	R+45	OSD-572	https://osdr.nasa.gov/bio/repo/data/studies/OSD-572/	32229413
Skin	Microbiome Swab	Metatranscriptome (post-auricular)	C004	R+45	OSD-572	https://osdr.nasa.gov/bio/repo/data/studies/OSD-572/	33047678
Skin	Microbiome Swab	Metatranscriptome (post-auricular)	C001	R+82	OSD-572	https://osdr.nasa.gov/bio/repo/data/studies/OSD-572/	34618056
Skin	Microbiome Swab	Metatranscriptome (post-auricular)	C002	R+82	OSD-572	https://osdr.nasa.gov/bio/repo/data/studies/OSD-572/	28050765
Skin	Microbiome Swab	Metatranscriptome (post-auricular)	C003	R+82	OSD-572	https://osdr.nasa.gov/bio/repo/data/studies/OSD-572/	35255489
Skin	Microbiome Swab	Metatranscriptome (post-auricular)	C004	R+82	OSD-572	https://osdr.nasa.gov/bio/repo/data/studies/OSD-572/	38151116
Skin	Microbiome Swab	Metatranscriptome (axillary vault)	C001	L-92	OSD-572	https://osdr.nasa.gov/bio/repo/data/studies/OSD-572/	29554411
Skin	Microbiome Swab	Metatranscriptome (axillary vault)	C002	L-92	OSD-572	https://osdr.nasa.gov/bio/repo/data/studies/OSD-572/	21581947
Skin	Microbiome Swab	Metatranscriptome (axillary vault)	C003	L-92	OSD-572	https://osdr.nasa.gov/bio/repo/data/studies/OSD-572/	21350977
Skin	Microbiome Swab	Metatranscriptome (axillary vault)	C004	L-92	OSD-572	https://osdr.nasa.gov/bio/repo/data/studies/OSD-572/	29439884
Skin	Microbiome Swab	Metatranscriptome (axillary vault)	C001	L-44	OSD-572	https://osdr.nasa.gov/bio/repo/data/studies/OSD-572/	22561659
Skin	Microbiome Swab	Metatranscriptome (axillary vault)	C002	L-44	OSD-572	https://osdr.nasa.gov/bio/repo/data/studies/OSD-572/	22384993
Skin	Microbiome Swab	Metatranscriptome (axillary vault)	C003	L-44	OSD-572	https://osdr.nasa.gov/bio/repo/data/studies/OSD-572/	42849156
Skin	Microbiome Swab	Metatranscriptome (axillary vault)	C004	L-44	OSD-572	https://osdr.nasa.gov/bio/repo/data/studies/OSD-572/	38174513
Skin	Microbiome Swab	Metatranscriptome (axillary vault)	C001	L-3	OSD-572	https://osdr.nasa.gov/bio/repo/data/studies/OSD-572/	32562625
Skin	Microbiome Swab	Metatranscriptome (axillary vault)	C002	L-3	OSD-572	https://osdr.nasa.gov/bio/repo/data/studies/OSD-572/	25399779
Skin	Microbiome Swab	Metatranscriptome (axillary vault)	C003	L-3	OSD-572	https://osdr.nasa.gov/bio/repo/data/studies/OSD-572/	28225410
Skin	Microbiome Swab	Metatranscriptome (axillary vault)	C004	L-3	OSD-572	https://osdr.nasa.gov/bio/repo/data/studies/OSD-572/	28454971
Skin	Microbiome Swab	Metatranscriptome (axillary vault)	C001	FD2	OSD-572	https://osdr.nasa.gov/bio/repo/data/studies/OSD-572/	25800437
Skin	Microbiome Swab	Metatranscriptome (axillary vault)	C002	FD2	OSD-572	https://osdr.nasa.gov/bio/repo/data/studies/OSD-572/	30230401
Skin	Microbiome Swab	Metatranscriptome (axillary vault)	C003	FD2	OSD-572	https://osdr.nasa.gov/bio/repo/data/studies/OSD-572/	29074830
Skin	Microbiome Swab	Metatranscriptome (axillary vault)	C004	FD2	OSD-572	https://osdr.nasa.gov/bio/repo/data/studies/OSD-572/	* Failed QC
Skin	Microbiome Swab	Metatranscriptome (axillary vault)	C001	FD3	OSD-572	https://osdr.nasa.gov/bio/repo/data/studies/OSD-572/	24602302
Skin	Microbiome Swab	Metatranscriptome (axillary vault)	C002	FD3	OSD-572	https://osdr.nasa.gov/bio/repo/data/studies/OSD-572/	26763933
Skin	Microbiome Swab	Metatranscriptome (axillary vault)	C003	FD3	OSD-572	https://osdr.nasa.gov/bio/repo/data/studies/OSD-572/	33238123
Skin	Microbiome Swab	Metatranscriptome (axillary vault)	C004	FD3	OSD-572	https://osdr.nasa.gov/bio/repo/data/studies/OSD-572/	31556024
Skin	Microbiome Swab	Metatranscriptome (axillary vault)	C001	R+1	OSD-572	https://osdr.nasa.gov/bio/repo/data/studies/OSD-572/	30867620
Skin	Microbiome Swab	Metatranscriptome (axillary vault)	C002	R+1	OSD-572	https://osdr.nasa.gov/bio/repo/data/studies/OSD-572/	30468907
Skin	Microbiome Swab	Metatranscriptome (axillary vault)	C003	R+1	OSD-572	https://osdr.nasa.gov/bio/repo/data/studies/OSD-572/	26538956
Skin	Microbiome Swab	Metatranscriptome (axillary vault)	C004	R+1	OSD-572	https://osdr.nasa.gov/bio/repo/data/studies/OSD-572/	27885891
Skin	Microbiome Swab	Metatranscriptome (axillary vault)	C001	R+45	OSD-572	https://osdr.nasa.gov/bio/repo/data/studies/OSD-572/	35563617
Skin	Microbiome Swab	Metatranscriptome (axillary vault)	C002	R+45	OSD-572	https://osdr.nasa.gov/bio/repo/data/studies/OSD-572/	31204556
Skin	Microbiome Swab	Metatranscriptome (axillary vault)	C003	R+45	OSD-572	https://osdr.nasa.gov/bio/repo/data/studies/OSD-572/	26929843
Skin	Microbiome Swab	Metatranscriptome (axillary vault)	C004	R+45	OSD-572	https://osdr.nasa.gov/bio/repo/data/studies/OSD-572/	40479828
Skin	Microbiome Swab	Metatranscriptome (axillary vault)	C001	R+82	OSD-572	https://osdr.nasa.gov/bio/repo/data/studies/OSD-572/	23691947
Skin	Microbiome Swab	Metatranscriptome (axillary vault)	C002	R+82	OSD-572	https://osdr.nasa.gov/bio/repo/data/studies/OSD-572/	27893253
Skin	Microbiome Swab	Metatranscriptome (axillary vault)	C003	R+82	OSD-572	https://osdr.nasa.gov/bio/repo/data/studies/OSD-572/	37506680
Skin	Microbiome Swab	Metatranscriptome (axillary vault)	C004	R+82	OSD-572	https://osdr.nasa.gov/bio/repo/data/studies/OSD-572/	34925325
Skin	Microbiome Swab	Metatranscriptome (volar forearm)	C001	L-92	OSD-572	https://osdr.nasa.gov/bio/repo/data/studies/OSD-572/	31941454
Skin	Microbiome Swab	Metatranscriptome (volar forearm)	C002	L-92	OSD-572	https://osdr.nasa.gov/bio/repo/data/studies/OSD-572/	19961034
Skin	Microbiome Swab	Metatranscriptome (volar forearm)	C003	L-92	OSD-572	https://osdr.nasa.gov/bio/repo/data/studies/OSD-572/	28768522
Skin	Microbiome Swab	Metatranscriptome (volar forearm)	C004	L-92	OSD-572	https://osdr.nasa.gov/bio/repo/data/studies/OSD-572/	25955228
Skin	Microbiome Swab	Metatranscriptome (volar forearm)	C001	L-44	OSD-572	https://osdr.nasa.gov/bio/repo/data/studies/OSD-572/	24388381
Skin	Microbiome Swab	Metatranscriptome (volar forearm)	C002	L-44	OSD-572	https://osdr.nasa.gov/bio/repo/data/studies/OSD-572/	27293434
Skin	Microbiome Swab	Metatranscriptome (volar forearm)	C003	L-44	OSD-572	https://osdr.nasa.gov/bio/repo/data/studies/OSD-572/	28941285
Skin	Microbiome Swab	Metatranscriptome (volar forearm)	C004	L-44	OSD-572	https://osdr.nasa.gov/bio/repo/data/studies/OSD-572/	30120478
Skin	Microbiome Swab	Metatranscriptome (volar forearm)	C001	L-3	OSD-572	https://osdr.nasa.gov/bio/repo/data/studies/OSD-572/	30161439
Skin	Microbiome Swab	Metatranscriptome (volar forearm)	C002	L-3	OSD-572	https://osdr.nasa.gov/bio/repo/data/studies/OSD-572/	33057628
Skin	Microbiome Swab	Metatranscriptome (volar forearm)	C003	L-3	OSD-572	https://osdr.nasa.gov/bio/repo/data/studies/OSD-572/	28076422
Skin	Microbiome Swab	Metatranscriptome (volar forearm)	C004	L-3	OSD-572	https://osdr.nasa.gov/bio/repo/data/studies/OSD-572/	28657446
Skin	Microbiome Swab	Metatranscriptome (volar forearm)	C001	FD2	OSD-572	https://osdr.nasa.gov/bio/repo/data/studies/OSD-572/	28395596
Skin	Microbiome Swab	Metatranscriptome (volar forearm)	C002	FD2	OSD-572	https://osdr.nasa.gov/bio/repo/data/studies/OSD-572/	24158088
Skin	Microbiome Swab	Metatranscriptome (volar forearm)	C003	FD2	OSD-572	https://osdr.nasa.gov/bio/repo/data/studies/OSD-572/	26357238
Skin	Microbiome Swab	Metatranscriptome (volar forearm)	C004	FD2	OSD-572	https://osdr.nasa.gov/bio/repo/data/studies/OSD-572/	* Failed QC
Skin	Microbiome Swab	Metatranscriptome (volar forearm)	C001	FD3	OSD-572	https://osdr.nasa.gov/bio/repo/data/studies/OSD-572/	24868864
Skin	Microbiome Swab	Metatranscriptome (volar forearm)	C002	FD3	OSD-572	https://osdr.nasa.gov/bio/repo/data/studies/OSD-572/	29341201
Skin	Microbiome Swab	Metatranscriptome (volar forearm)	C003	FD3	OSD-572	https://osdr.nasa.gov/bio/repo/data/studies/OSD-572/	28201038
Skin	Microbiome Swab	Metatranscriptome (volar forearm)	C004	FD3	OSD-572	https://osdr.nasa.gov/bio/repo/data/studies/OSD-572/	34166859
Skin	Microbiome Swab	Metatranscriptome (volar forearm)	C001	R+1	OSD-572	https://osdr.nasa.gov/bio/repo/data/studies/OSD-572/	21217488
Skin	Microbiome Swab	Metatranscriptome (volar forearm)	C002	R+1	OSD-572	https://osdr.nasa.gov/bio/repo/data/studies/OSD-572/	31480851
Skin	Microbiome Swab	Metatranscriptome (volar forearm)	C003	R+1	OSD-572	https://osdr.nasa.gov/bio/repo/data/studies/OSD-572/	24843626
Skin	Microbiome Swab	Metatranscriptome (volar forearm)	C004	R+1	OSD-572	https://osdr.nasa.gov/bio/repo/data/studies/OSD-572/	28273918
Skin	Microbiome Swab	Metatranscriptome (volar forearm)	C001	R+45	OSD-572	https://osdr.nasa.gov/bio/repo/data/studies/OSD-572/	26503786
Skin	Microbiome Swab	Metatranscriptome (volar forearm)	C002	R+45	OSD-572	https://osdr.nasa.gov/bio/repo/data/studies/OSD-572/	26166127
Skin	Microbiome Swab	Metatranscriptome (volar forearm)	C003	R+45	OSD-572	https://osdr.nasa.gov/bio/repo/data/studies/OSD-572/	24978027
Skin	Microbiome Swab	Metatranscriptome (volar forearm)	C004	R+45	OSD-572	https://osdr.nasa.gov/bio/repo/data/studies/OSD-572/	34987128
Skin	Microbiome Swab	Metatranscriptome (volar forearm)	C001	R+82	OSD-572	https://osdr.nasa.gov/bio/repo/data/studies/OSD-572/	27602848
Skin	Microbiome Swab	Metatranscriptome (volar forearm)	C002	R+82	OSD-572	https://osdr.nasa.gov/bio/repo/data/studies/OSD-572/	23905411
Skin	Microbiome Swab	Metatranscriptome (volar forearm)	C003	R+82	OSD-572	https://osdr.nasa.gov/bio/repo/data/studies/OSD-572/	31125959
Skin	Microbiome Swab	Metatranscriptome (volar forearm)	C004	R+82	OSD-572	https://osdr.nasa.gov/bio/repo/data/studies/OSD-572/	27790451
Skin	Microbiome Swab	Metatranscriptome (occiput)	C001	L-92	OSD-572	https://osdr.nasa.gov/bio/repo/data/studies/OSD-572/	31155948
Skin	Microbiome Swab	Metatranscriptome (occiput)	C002	L-92	OSD-572	https://osdr.nasa.gov/bio/repo/data/studies/OSD-572/	30116385
Skin	Microbiome Swab	Metatranscriptome (occiput)	C003	L-92	OSD-572	https://osdr.nasa.gov/bio/repo/data/studies/OSD-572/	31835164
Skin	Microbiome Swab	Metatranscriptome (occiput)	C004	L-92	OSD-572	https://osdr.nasa.gov/bio/repo/data/studies/OSD-572/	33411538
Skin	Microbiome Swab	Metatranscriptome (occiput)	C001	L-44	OSD-572	https://osdr.nasa.gov/bio/repo/data/studies/OSD-572/	25420042
Skin	Microbiome Swab	Metatranscriptome (occiput)	C002	L-44	OSD-572	https://osdr.nasa.gov/bio/repo/data/studies/OSD-572/	33437683
Skin	Microbiome Swab	Metatranscriptome (occiput)	C003	L-44	OSD-572	https://osdr.nasa.gov/bio/repo/data/studies/OSD-572/	28281175
Skin	Microbiome Swab	Metatranscriptome (occiput)	C004	L-44	OSD-572	https://osdr.nasa.gov/bio/repo/data/studies/OSD-572/	32769790
Skin	Microbiome Swab	Metatranscriptome (occiput)	C001	L-3	OSD-572	https://osdr.nasa.gov/bio/repo/data/studies/OSD-572/	25040804
Skin	Microbiome Swab	Metatranscriptome (occiput)	C002	L-3	OSD-572	https://osdr.nasa.gov/bio/repo/data/studies/OSD-572/	29093746
Skin	Microbiome Swab	Metatranscriptome (occiput)	C003	L-3	OSD-572	https://osdr.nasa.gov/bio/repo/data/studies/OSD-572/	33573876
Skin	Microbiome Swab	Metatranscriptome (occiput)	C004	L-3	OSD-572	https://osdr.nasa.gov/bio/repo/data/studies/OSD-572/	21963603
Skin	Microbiome Swab	Metatranscriptome (occiput)	C001	FD2	OSD-572	https://osdr.nasa.gov/bio/repo/data/studies/OSD-572/	27887957
Skin	Microbiome Swab	Metatranscriptome (occiput)	C002	FD2	OSD-572	https://osdr.nasa.gov/bio/repo/data/studies/OSD-572/	22901225
Skin	Microbiome Swab	Metatranscriptome (occiput)	C003	FD2	OSD-572	https://osdr.nasa.gov/bio/repo/data/studies/OSD-572/	28699837
Skin	Microbiome Swab	Metatranscriptome (occiput)	C004	FD2	OSD-572	https://osdr.nasa.gov/bio/repo/data/studies/OSD-572/	26642287
Skin	Microbiome Swab	Metatranscriptome (occiput)	C001	FD3	OSD-572	https://osdr.nasa.gov/bio/repo/data/studies/OSD-572/	34584073
Skin	Microbiome Swab	Metatranscriptome (occiput)	C002	FD3	OSD-572	https://osdr.nasa.gov/bio/repo/data/studies/OSD-572/	23860603
Skin	Microbiome Swab	Metatranscriptome (occiput)	C003	FD3	OSD-572	https://osdr.nasa.gov/bio/repo/data/studies/OSD-572/	29780276
Skin	Microbiome Swab	Metatranscriptome (occiput)	C004	FD3	OSD-572	https://osdr.nasa.gov/bio/repo/data/studies/OSD-572/	35099455
Skin	Microbiome Swab	Metatranscriptome (occiput)	C001	R+1	OSD-572	https://osdr.nasa.gov/bio/repo/data/studies/OSD-572/	27583402
Skin	Microbiome Swab	Metatranscriptome (occiput)	C002	R+1	OSD-572	https://osdr.nasa.gov/bio/repo/data/studies/OSD-572/	26282513
Skin	Microbiome Swab	Metatranscriptome (occiput)	C003	R+1	OSD-572	https://osdr.nasa.gov/bio/repo/data/studies/OSD-572/	33849516
Skin	Microbiome Swab	Metatranscriptome (occiput)	C004	R+1	OSD-572	https://osdr.nasa.gov/bio/repo/data/studies/OSD-572/	29117436
Skin	Microbiome Swab	Metatranscriptome (occiput)	C001	R+45	OSD-572	https://osdr.nasa.gov/bio/repo/data/studies/OSD-572/	36190514
Skin	Microbiome Swab	Metatranscriptome (occiput)	C002	R+45	OSD-572	https://osdr.nasa.gov/bio/repo/data/studies/OSD-572/	29954701
Skin	Microbiome Swab	Metatranscriptome (occiput)	C003	R+45	OSD-572	https://osdr.nasa.gov/bio/repo/data/studies/OSD-572/	37007374
Skin	Microbiome Swab	Metatranscriptome (occiput)	C004	R+45	OSD-572	https://osdr.nasa.gov/bio/repo/data/studies/OSD-572/	33719074
Skin	Microbiome Swab	Metatranscriptome (occiput)	C001	R+82	OSD-572	https://osdr.nasa.gov/bio/repo/data/studies/OSD-572/	31015170
Skin	Microbiome Swab	Metatranscriptome (occiput)	C002	R+82	OSD-572	https://osdr.nasa.gov/bio/repo/data/studies/OSD-572/	28815667
Skin	Microbiome Swab	Metatranscriptome (occiput)	C003	R+82	OSD-572	https://osdr.nasa.gov/bio/repo/data/studies/OSD-572/	33394074
Skin	Microbiome Swab	Metatranscriptome (occiput)	C004	R+82	OSD-572	https://osdr.nasa.gov/bio/repo/data/studies/OSD-572/	35882542
Skin	Microbiome Swab	Metatranscriptome (umbilicus)	C001	L-92	OSD-572	https://osdr.nasa.gov/bio/repo/data/studies/OSD-572/	24249520
Skin	Microbiome Swab	Metatranscriptome (umbilicus)	C002	L-92	OSD-572	https://osdr.nasa.gov/bio/repo/data/studies/OSD-572/	35665590
Skin	Microbiome Swab	Metatranscriptome (umbilicus)	C003	L-92	OSD-572	https://osdr.nasa.gov/bio/repo/data/studies/OSD-572/	40061554
Skin	Microbiome Swab	Metatranscriptome (umbilicus)	C004	L-92	OSD-572	https://osdr.nasa.gov/bio/repo/data/studies/OSD-572/	26465690
Skin	Microbiome Swab	Metatranscriptome (umbilicus)	C001	L-44	OSD-572	https://osdr.nasa.gov/bio/repo/data/studies/OSD-572/	35632198
Skin	Microbiome Swab	Metatranscriptome (umbilicus)	C002	L-44	OSD-572	https://osdr.nasa.gov/bio/repo/data/studies/OSD-572/	20436804
Skin	Microbiome Swab	Metatranscriptome (umbilicus)	C003	L-44	OSD-572	https://osdr.nasa.gov/bio/repo/data/studies/OSD-572/	37136370
Skin	Microbiome Swab	Metatranscriptome (umbilicus)	C004	L-44	OSD-572	https://osdr.nasa.gov/bio/repo/data/studies/OSD-572/	26106914
Skin	Microbiome Swab	Metatranscriptome (umbilicus)	C001	L-3	OSD-572	https://osdr.nasa.gov/bio/repo/data/studies/OSD-572/	34115287
Skin	Microbiome Swab	Metatranscriptome (umbilicus)	C002	L-3	OSD-572	https://osdr.nasa.gov/bio/repo/data/studies/OSD-572/	30944615
Skin	Microbiome Swab	Metatranscriptome (umbilicus)	C003	L-3	OSD-572	https://osdr.nasa.gov/bio/repo/data/studies/OSD-572/	31041833
Skin	Microbiome Swab	Metatranscriptome (umbilicus)	C004	L-3	OSD-572	https://osdr.nasa.gov/bio/repo/data/studies/OSD-572/	31033493
Skin	Microbiome Swab	Metatranscriptome (umbilicus)	C001	FD2	OSD-572	https://osdr.nasa.gov/bio/repo/data/studies/OSD-572/	30708733
Skin	Microbiome Swab	Metatranscriptome (umbilicus)	C002	FD2	OSD-572	https://osdr.nasa.gov/bio/repo/data/studies/OSD-572/	29831019
Skin	Microbiome Swab	Metatranscriptome (umbilicus)	C003	FD2	OSD-572	https://osdr.nasa.gov/bio/repo/data/studies/OSD-572/	28476823
Skin	Microbiome Swab	Metatranscriptome (umbilicus)	C004	FD2	OSD-572	https://osdr.nasa.gov/bio/repo/data/studies/OSD-572/	26762461
Skin	Microbiome Swab	Metatranscriptome (umbilicus)	C001	FD3	OSD-572	https://osdr.nasa.gov/bio/repo/data/studies/OSD-572/	* Failed QC
Skin	Microbiome Swab	Metatranscriptome (umbilicus)	C002	FD3	OSD-572	https://osdr.nasa.gov/bio/repo/data/studies/OSD-572/	32538789
Skin	Microbiome Swab	Metatranscriptome (umbilicus)	C003	FD3	OSD-572	https://osdr.nasa.gov/bio/repo/data/studies/OSD-572/	35138733
Skin	Microbiome Swab	Metatranscriptome (umbilicus)	C004	FD3	OSD-572	https://osdr.nasa.gov/bio/repo/data/studies/OSD-572/	30952240
Skin	Microbiome Swab	Metatranscriptome (umbilicus)	C001	R+1	OSD-572	https://osdr.nasa.gov/bio/repo/data/studies/OSD-572/	22090115
Skin	Microbiome Swab	Metatranscriptome (umbilicus)	C002	R+1	OSD-572	https://osdr.nasa.gov/bio/repo/data/studies/OSD-572/	34698754
Skin	Microbiome Swab	Metatranscriptome (umbilicus)	C003	R+1	OSD-572	https://osdr.nasa.gov/bio/repo/data/studies/OSD-572/	30061619
Skin	Microbiome Swab	Metatranscriptome (umbilicus)	C004	R+1	OSD-572	https://osdr.nasa.gov/bio/repo/data/studies/OSD-572/	28435205
Skin	Microbiome Swab	Metatranscriptome (umbilicus)	C001	R+45	OSD-572	https://osdr.nasa.gov/bio/repo/data/studies/OSD-572/	32714290
Skin	Microbiome Swab	Metatranscriptome (umbilicus)	C002	R+45	OSD-572	https://osdr.nasa.gov/bio/repo/data/studies/OSD-572/	32970626
Skin	Microbiome Swab	Metatranscriptome (umbilicus)	C003	R+45	OSD-572	https://osdr.nasa.gov/bio/repo/data/studies/OSD-572/	33268566
Skin	Microbiome Swab	Metatranscriptome (umbilicus)	C004	R+45	OSD-572	https://osdr.nasa.gov/bio/repo/data/studies/OSD-572/	30767729
Skin	Microbiome Swab	Metatranscriptome (umbilicus)	C001	R+82	OSD-572	https://osdr.nasa.gov/bio/repo/data/studies/OSD-572/	30693549
Skin	Microbiome Swab	Metatranscriptome (umbilicus)	C002	R+82	OSD-572	https://osdr.nasa.gov/bio/repo/data/studies/OSD-572/	31823052
Skin	Microbiome Swab	Metatranscriptome (umbilicus)	C003	R+82	OSD-572	https://osdr.nasa.gov/bio/repo/data/studies/OSD-572/	34130220
Skin	Microbiome Swab	Metatranscriptome (umbilicus)	C004	R+82	OSD-572	https://osdr.nasa.gov/bio/repo/data/studies/OSD-572/	28940588
Skin	Microbiome Swab	Metatranscriptome (gluteal crease)	C001	L-92	OSD-572	https://osdr.nasa.gov/bio/repo/data/studies/OSD-572/	31154398
Skin	Microbiome Swab	Metatranscriptome (gluteal crease)	C002	L-92	OSD-572	https://osdr.nasa.gov/bio/repo/data/studies/OSD-572/	34192721
Skin	Microbiome Swab	Metatranscriptome (gluteal crease)	C003	L-92	OSD-572	https://osdr.nasa.gov/bio/repo/data/studies/OSD-572/	23795512
Skin	Microbiome Swab	Metatranscriptome (gluteal crease)	C004	L-92	OSD-572	https://osdr.nasa.gov/bio/repo/data/studies/OSD-572/	35225946
Skin	Microbiome Swab	Metatranscriptome (gluteal crease)	C001	L-44	OSD-572	https://osdr.nasa.gov/bio/repo/data/studies/OSD-572/	30349583
Skin	Microbiome Swab	Metatranscriptome (gluteal crease)	C002	L-44	OSD-572	https://osdr.nasa.gov/bio/repo/data/studies/OSD-572/	30453353
Skin	Microbiome Swab	Metatranscriptome (gluteal crease)	C003	L-44	OSD-572	https://osdr.nasa.gov/bio/repo/data/studies/OSD-572/	25039141
Skin	Microbiome Swab	Metatranscriptome (gluteal crease)	C004	L-44	OSD-572	https://osdr.nasa.gov/bio/repo/data/studies/OSD-572/	30440606
Skin	Microbiome Swab	Metatranscriptome (gluteal crease)	C001	L-3	OSD-572	https://osdr.nasa.gov/bio/repo/data/studies/OSD-572/	26820607
Skin	Microbiome Swab	Metatranscriptome (gluteal crease)	C002	L-3	OSD-572	https://osdr.nasa.gov/bio/repo/data/studies/OSD-572/	57559266
Skin	Microbiome Swab	Metatranscriptome (gluteal crease)	C003	L-3	OSD-572	https://osdr.nasa.gov/bio/repo/data/studies/OSD-572/	26299906
Skin	Microbiome Swab	Metatranscriptome (gluteal crease)	C004	L-3	OSD-572	https://osdr.nasa.gov/bio/repo/data/studies/OSD-572/	31192498
Skin	Microbiome Swab	Metatranscriptome (gluteal crease)	C001	FD2	OSD-572	https://osdr.nasa.gov/bio/repo/data/studies/OSD-572/	34426131
Skin	Microbiome Swab	Metatranscriptome (gluteal crease)	C002	FD2	OSD-572	https://osdr.nasa.gov/bio/repo/data/studies/OSD-572/	32294709
Skin	Microbiome Swab	Metatranscriptome (gluteal crease)	C004	FD2	OSD-572	https://osdr.nasa.gov/bio/repo/data/studies/OSD-572/	* Failed QC
Skin	Microbiome Swab	Metatranscriptome (gluteal crease)	C001	FD3	OSD-572	https://osdr.nasa.gov/bio/repo/data/studies/OSD-572/	33729142
Skin	Microbiome Swab	Metatranscriptome (gluteal crease)	C002	FD3	OSD-572	https://osdr.nasa.gov/bio/repo/data/studies/OSD-572/	28477879
Skin	Microbiome Swab	Metatranscriptome (gluteal crease)	C003	FD3	OSD-572	https://osdr.nasa.gov/bio/repo/data/studies/OSD-572/	24839618
Skin	Microbiome Swab	Metatranscriptome (gluteal crease)	C004	FD3	OSD-572	https://osdr.nasa.gov/bio/repo/data/studies/OSD-572/	31277648
Skin	Microbiome Swab	Metatranscriptome (gluteal crease)	C001	R+1	OSD-572	https://osdr.nasa.gov/bio/repo/data/studies/OSD-572/	26215860
Skin	Microbiome Swab	Metatranscriptome (gluteal crease)	C002	R+1	OSD-572	https://osdr.nasa.gov/bio/repo/data/studies/OSD-572/	26208371
Skin	Microbiome Swab	Metatranscriptome (gluteal crease)	C003	R+1	OSD-572	https://osdr.nasa.gov/bio/repo/data/studies/OSD-572/	25344194
Skin	Microbiome Swab	Metatranscriptome (gluteal crease)	C004	R+1	OSD-572	https://osdr.nasa.gov/bio/repo/data/studies/OSD-572/	31238895
Skin	Microbiome Swab	Metatranscriptome (gluteal crease)	C001	R+45	OSD-572	https://osdr.nasa.gov/bio/repo/data/studies/OSD-572/	30326472
Skin	Microbiome Swab	Metatranscriptome (gluteal crease)	C002	R+45	OSD-572	https://osdr.nasa.gov/bio/repo/data/studies/OSD-572/	30401173
Skin	Microbiome Swab	Metatranscriptome (gluteal crease)	C003	R+45	OSD-572	https://osdr.nasa.gov/bio/repo/data/studies/OSD-572/	28027419
Skin	Microbiome Swab	Metatranscriptome (gluteal crease)	C004	R+45	OSD-572	https://osdr.nasa.gov/bio/repo/data/studies/OSD-572/	25384351
Skin	Microbiome Swab	Metatranscriptome (gluteal crease)	C001	R+82	OSD-572	https://osdr.nasa.gov/bio/repo/data/studies/OSD-572/	29690311
Skin	Microbiome Swab	Metatranscriptome (gluteal crease)	C002	R+82	OSD-572	https://osdr.nasa.gov/bio/repo/data/studies/OSD-572/	30280493
Skin	Microbiome Swab	Metatranscriptome (gluteal crease)	C003	R+82	OSD-572	https://osdr.nasa.gov/bio/repo/data/studies/OSD-572/	28296558
Skin	Microbiome Swab	Metatranscriptome (gluteal crease)	C004	R+82	OSD-572	https://osdr.nasa.gov/bio/repo/data/studies/OSD-572/	27203264
Skin	Microbiome Swab	Metatranscriptome (glabella)	C001	L-92	OSD-572	https://osdr.nasa.gov/bio/repo/data/studies/OSD-572/	34265885
Skin	Microbiome Swab	Metatranscriptome (glabella)	C002	L-92	OSD-572	https://osdr.nasa.gov/bio/repo/data/studies/OSD-572/	29807606
Skin	Microbiome Swab	Metatranscriptome (glabella)	C003	L-92	OSD-572	https://osdr.nasa.gov/bio/repo/data/studies/OSD-572/	38246609
Skin	Microbiome Swab	Metatranscriptome (glabella)	C004	L-92	OSD-572	https://osdr.nasa.gov/bio/repo/data/studies/OSD-572/	24351264
Skin	Microbiome Swab	Metatranscriptome (glabella)	C001	L-44	OSD-572	https://osdr.nasa.gov/bio/repo/data/studies/OSD-572/	30656000
Skin	Microbiome Swab	Metatranscriptome (glabella)	C002	L-44	OSD-572	https://osdr.nasa.gov/bio/repo/data/studies/OSD-572/	30463468
Skin	Microbiome Swab	Metatranscriptome (glabella)	C003	L-44	OSD-572	https://osdr.nasa.gov/bio/repo/data/studies/OSD-572/	28709018
Skin	Microbiome Swab	Metatranscriptome (glabella)	C004	L-44	OSD-572	https://osdr.nasa.gov/bio/repo/data/studies/OSD-572/	28345980
Skin	Microbiome Swab	Metatranscriptome (glabella)	C001	L-3	OSD-572	https://osdr.nasa.gov/bio/repo/data/studies/OSD-572/	36446065
Skin	Microbiome Swab	Metatranscriptome (glabella)	C002	L-3	OSD-572	https://osdr.nasa.gov/bio/repo/data/studies/OSD-572/	32356966
Skin	Microbiome Swab	Metatranscriptome (glabella)	C003	L-3	OSD-572	https://osdr.nasa.gov/bio/repo/data/studies/OSD-572/	33300324
Skin	Microbiome Swab	Metatranscriptome (glabella)	C004	L-3	OSD-572	https://osdr.nasa.gov/bio/repo/data/studies/OSD-572/	27543292
Skin	Microbiome Swab	Metatranscriptome (glabella)	C001	FD2	OSD-572	https://osdr.nasa.gov/bio/repo/data/studies/OSD-572/	27923817
Skin	Microbiome Swab	Metatranscriptome (glabella)	C002	FD2	OSD-572	https://osdr.nasa.gov/bio/repo/data/studies/OSD-572/	30124237
Skin	Microbiome Swab	Metatranscriptome (glabella)	C003	FD2	OSD-572	https://osdr.nasa.gov/bio/repo/data/studies/OSD-572/	34642969
Skin	Microbiome Swab	Metatranscriptome (glabella)	C004	FD2	OSD-572	https://osdr.nasa.gov/bio/repo/data/studies/OSD-572/	34061388
Skin	Microbiome Swab	Metatranscriptome (glabella)	C001	FD3	OSD-572	https://osdr.nasa.gov/bio/repo/data/studies/OSD-572/	31939621
Skin	Microbiome Swab	Metatranscriptome (glabella)	C002	FD3	OSD-572	https://osdr.nasa.gov/bio/repo/data/studies/OSD-572/	31177229
Skin	Microbiome Swab	Metatranscriptome (glabella)	C003	FD3	OSD-572	https://osdr.nasa.gov/bio/repo/data/studies/OSD-572/	33634199
Skin	Microbiome Swab	Metatranscriptome (glabella)	C004	FD3	OSD-572	https://osdr.nasa.gov/bio/repo/data/studies/OSD-572/	30519783
Skin	Microbiome Swab	Metatranscriptome (glabella)	C001	R+1	OSD-572	https://osdr.nasa.gov/bio/repo/data/studies/OSD-572/	30002949
Skin	Microbiome Swab	Metatranscriptome (glabella)	C002	R+1	OSD-572	https://osdr.nasa.gov/bio/repo/data/studies/OSD-572/	34760124
Skin	Microbiome Swab	Metatranscriptome (glabella)	C003	R+1	OSD-572	https://osdr.nasa.gov/bio/repo/data/studies/OSD-572/	* Failed QC
Skin	Microbiome Swab	Metatranscriptome (glabella)	C004	R+1	OSD-572	https://osdr.nasa.gov/bio/repo/data/studies/OSD-572/	29347416
Skin	Microbiome Swab	Metatranscriptome (glabella)	C001	R+45	OSD-572	https://osdr.nasa.gov/bio/repo/data/studies/OSD-572/	28972173
Skin	Microbiome Swab	Metatranscriptome (glabella)	C002	R+45	OSD-572	https://osdr.nasa.gov/bio/repo/data/studies/OSD-572/	34861305
Skin	Microbiome Swab	Metatranscriptome (glabella)	C003	R+45	OSD-572	https://osdr.nasa.gov/bio/repo/data/studies/OSD-572/	32980386
Skin	Microbiome Swab	Metatranscriptome (glabella)	C004	R+45	OSD-572	https://osdr.nasa.gov/bio/repo/data/studies/OSD-572/	33289866
Skin	Microbiome Swab	Metatranscriptome (glabella)	C001	R+82	OSD-572	https://osdr.nasa.gov/bio/repo/data/studies/OSD-572/	43101764
Skin	Microbiome Swab	Metatranscriptome (glabella)	C002	R+82	OSD-572	https://osdr.nasa.gov/bio/repo/data/studies/OSD-572/	35975014
Skin	Microbiome Swab	Metatranscriptome (glabella)	C003	R+82	OSD-572	https://osdr.nasa.gov/bio/repo/data/studies/OSD-572/	38795160
Skin	Microbiome Swab	Metatranscriptome (glabella)	C004	R+82	OSD-572	https://osdr.nasa.gov/bio/repo/data/studies/OSD-572/	33155223
Skin	Microbiome Swab	Metatranscriptome (toe web space)	C001	L-92	OSD-572	https://osdr.nasa.gov/bio/repo/data/studies/OSD-572/	28099024
Skin	Microbiome Swab	Metatranscriptome (toe web space)	C002	L-92	OSD-572	https://osdr.nasa.gov/bio/repo/data/studies/OSD-572/	30987161
Skin	Microbiome Swab	Metatranscriptome (toe web space)	C003	L-92	OSD-572	https://osdr.nasa.gov/bio/repo/data/studies/OSD-572/	27786465
Skin	Microbiome Swab	Metatranscriptome (toe web space)	C004	L-92	OSD-572	https://osdr.nasa.gov/bio/repo/data/studies/OSD-572/	26192833
Skin	Microbiome Swab	Metatranscriptome (toe web space)	C001	L-44	OSD-572	https://osdr.nasa.gov/bio/repo/data/studies/OSD-572/	34070618
Skin	Microbiome Swab	Metatranscriptome (toe web space)	C002	L-44	OSD-572	https://osdr.nasa.gov/bio/repo/data/studies/OSD-572/	30355473
Skin	Microbiome Swab	Metatranscriptome (toe web space)	C003	L-44	OSD-572	https://osdr.nasa.gov/bio/repo/data/studies/OSD-572/	30505618
Skin	Microbiome Swab	Metatranscriptome (toe web space)	C004	L-44	OSD-572	https://osdr.nasa.gov/bio/repo/data/studies/OSD-572/	20100949
Skin	Microbiome Swab	Metatranscriptome (toe web space)	C001	L-3	OSD-572	https://osdr.nasa.gov/bio/repo/data/studies/OSD-572/	31397599
Skin	Microbiome Swab	Metatranscriptome (toe web space)	C002	L-3	OSD-572	https://osdr.nasa.gov/bio/repo/data/studies/OSD-572/	22446045
Skin	Microbiome Swab	Metatranscriptome (toe web space)	C003	L-3	OSD-572	https://osdr.nasa.gov/bio/repo/data/studies/OSD-572/	29102784
Skin	Microbiome Swab	Metatranscriptome (toe web space)	C004	L-3	OSD-572	https://osdr.nasa.gov/bio/repo/data/studies/OSD-572/	28129138
Skin	Microbiome Swab	Metatranscriptome (toe web space)	C001	FD2	OSD-572	https://osdr.nasa.gov/bio/repo/data/studies/OSD-572/	31128725
Skin	Microbiome Swab	Metatranscriptome (toe web space)	C002	FD2	OSD-572	https://osdr.nasa.gov/bio/repo/data/studies/OSD-572/	26882088
Skin	Microbiome Swab	Metatranscriptome (toe web space)	C003	FD2	OSD-572	https://osdr.nasa.gov/bio/repo/data/studies/OSD-572/	27538182
Skin	Microbiome Swab	Metatranscriptome (toe web space)	C004	FD2	OSD-572	https://osdr.nasa.gov/bio/repo/data/studies/OSD-572/	34581343
Skin	Microbiome Swab	Metatranscriptome (toe web space)	C001	FD3	OSD-572	https://osdr.nasa.gov/bio/repo/data/studies/OSD-572/	31851410
Skin	Microbiome Swab	Metatranscriptome (toe web space)	C002	FD3	OSD-572	https://osdr.nasa.gov/bio/repo/data/studies/OSD-572/	26853193
Skin	Microbiome Swab	Metatranscriptome (toe web space)	C003	FD3	OSD-572	https://osdr.nasa.gov/bio/repo/data/studies/OSD-572/	28172476
Skin	Microbiome Swab	Metatranscriptome (toe web space)	C004	FD3	OSD-572	https://osdr.nasa.gov/bio/repo/data/studies/OSD-572/	25262343
Skin	Microbiome Swab	Metatranscriptome (toe web space)	C001	R+1	OSD-572	https://osdr.nasa.gov/bio/repo/data/studies/OSD-572/	25489946
Skin	Microbiome Swab	Metatranscriptome (toe web space)	C002	R+1	OSD-572	https://osdr.nasa.gov/bio/repo/data/studies/OSD-572/	28100699
Skin	Microbiome Swab	Metatranscriptome (toe web space)	C003	R+1	OSD-572	https://osdr.nasa.gov/bio/repo/data/studies/OSD-572/	33854738
Skin	Microbiome Swab	Metatranscriptome (toe web space)	C004	R+1	OSD-572	https://osdr.nasa.gov/bio/repo/data/studies/OSD-572/	31440445
Skin	Microbiome Swab	Metatranscriptome (toe web space)	C001	R+45	OSD-572	https://osdr.nasa.gov/bio/repo/data/studies/OSD-572/	32445805
Skin	Microbiome Swab	Metatranscriptome (toe web space)	C002	R+45	OSD-572	https://osdr.nasa.gov/bio/repo/data/studies/OSD-572/	30858018
Skin	Microbiome Swab	Metatranscriptome (toe web space)	C003	R+45	OSD-572	https://osdr.nasa.gov/bio/repo/data/studies/OSD-572/	31591670
Skin	Microbiome Swab	Metatranscriptome (toe web space)	C004	R+45	OSD-572	https://osdr.nasa.gov/bio/repo/data/studies/OSD-572/	27780105
Skin	Microbiome Swab	Metatranscriptome (toe web space)	C001	R+82	OSD-572	https://osdr.nasa.gov/bio/repo/data/studies/OSD-572/	25333454
Skin	Microbiome Swab	Metatranscriptome (toe web space)	C002	R+82	OSD-572	https://osdr.nasa.gov/bio/repo/data/studies/OSD-572/	32058566
Skin	Microbiome Swab	Metatranscriptome (toe web space)	C003	R+82	OSD-572	https://osdr.nasa.gov/bio/repo/data/studies/OSD-572/	35171525
Skin	Microbiome Swab	Metatranscriptome (toe web space)	C004	R+82	OSD-572	https://osdr.nasa.gov/bio/repo/data/studies/OSD-572/	30042800
Environment	Microbiome Swab	Metagenome (Control Swab/0)	Environment Sample	L-92	OSD-573	https://osdr.nasa.gov/bio/repo/data/studies/OSD-573/	7100815
Environment	Microbiome Swab	Metagenome (Control Swab/0)	Environment Sample	L-44	OSD-573	https://osdr.nasa.gov/bio/repo/data/studies/OSD-573/	100393
Environment	Microbiome Swab	Metagenome (Control Swab/0)	Environment Sample	FD2	OSD-573	https://osdr.nasa.gov/bio/repo/data/studies/OSD-573/	2100190
Environment	Microbiome Swab	Metagenome (Control Swab/0)	Environment Sample	FD3	OSD-573	https://osdr.nasa.gov/bio/repo/data/studies/OSD-573/	2100502
Environment	Microbiome Swab	Metagenome (Execute Button/1)	Environment Sample	L-92	OSD-573	https://osdr.nasa.gov/bio/repo/data/studies/OSD-573/	5196315
Environment	Microbiome Swab	Metagenome (Execute Button/1)	Environment Sample	L-44	OSD-573	https://osdr.nasa.gov/bio/repo/data/studies/OSD-573/	7922282
Environment	Microbiome Swab	Metagenome (Execute Button/1)	Environment Sample	FD2	OSD-573	https://osdr.nasa.gov/bio/repo/data/studies/OSD-573/	1206342
Environment	Microbiome Swab	Metagenome (Execute Button/1)	Environment Sample	FD3	OSD-573	https://osdr.nasa.gov/bio/repo/data/studies/OSD-573/	145583
Environment	Microbiome Swab	Metagenome (Viewing Dome/2)	Environment Sample	L-92	OSD-573	https://osdr.nasa.gov/bio/repo/data/studies/OSD-573/	26029159
Environment	Microbiome Swab	Metagenome (Viewing Dome/2)	Environment Sample	L-44	OSD-573	https://osdr.nasa.gov/bio/repo/data/studies/OSD-573/	3103525
Environment	Microbiome Swab	Metagenome (Viewing Dome/2)	Environment Sample	FD2	OSD-573	https://osdr.nasa.gov/bio/repo/data/studies/OSD-573/	1538252
Environment	Microbiome Swab	Metagenome (Viewing Dome/2)	Environment Sample	FD3	OSD-573	https://osdr.nasa.gov/bio/repo/data/studies/OSD-573/	615511
Environment	Microbiome Swab	Metagenome (Side Hatch Mobility Aid/3)	Environment Sample	L-92	OSD-573	https://osdr.nasa.gov/bio/repo/data/studies/OSD-573/	10931971
Environment	Microbiome Swab	Metagenome (Side Hatch Mobility Aid/3)	Environment Sample	L-44	OSD-573	https://osdr.nasa.gov/bio/repo/data/studies/OSD-573/	4149959
Environment	Microbiome Swab	Metagenome (Side Hatch Mobility Aid/3)	Environment Sample	FD2	OSD-573	https://osdr.nasa.gov/bio/repo/data/studies/OSD-573/	278797
Environment	Microbiome Swab	Metagenome (Side Hatch Mobility Aid/3)	Environment Sample	FD3	OSD-573	https://osdr.nasa.gov/bio/repo/data/studies/OSD-573/	415220
Environment	Microbiome Swab	Metagenome (Lid of Waste Locker/4)	Environment Sample	L-92	OSD-573	https://osdr.nasa.gov/bio/repo/data/studies/OSD-573/	11951323
Environment	Microbiome Swab	Metagenome (Lid of Waste Locker/4)	Environment Sample	L-44	OSD-573	https://osdr.nasa.gov/bio/repo/data/studies/OSD-573/	10432404
Environment	Microbiome Swab	Metagenome (Lid of Waste Locker/4)	Environment Sample	FD2	OSD-573	https://osdr.nasa.gov/bio/repo/data/studies/OSD-573/	138693
Environment	Microbiome Swab	Metagenome (Lid of Waste Locker/4)	Environment Sample	FD3	OSD-573	https://osdr.nasa.gov/bio/repo/data/studies/OSD-573/	3185576
Environment	Microbiome Swab	Metagenome (Seat 2/5)	Environment Sample	L-92	OSD-573	https://osdr.nasa.gov/bio/repo/data/studies/OSD-573/	10777954
Environment	Microbiome Swab	Metagenome (Seat 2/5)	Environment Sample	L-44	OSD-573	https://osdr.nasa.gov/bio/repo/data/studies/OSD-573/	6714088
Environment	Microbiome Swab	Metagenome (Seat 2/5)	Environment Sample	FD2	OSD-573	https://osdr.nasa.gov/bio/repo/data/studies/OSD-573/	436696
Environment	Microbiome Swab	Metagenome (Seat 2/5)	Environment Sample	FD3	OSD-573	https://osdr.nasa.gov/bio/repo/data/studies/OSD-573/	13986381
Environment	Microbiome Swab	Metagenome (Commode Panel/6)	Environment Sample	L-92	OSD-573	https://osdr.nasa.gov/bio/repo/data/studies/OSD-573/	5143923
Environment	Microbiome Swab	Metagenome (Commode Panel/6)	Environment Sample	L-44	OSD-573	https://osdr.nasa.gov/bio/repo/data/studies/OSD-573/	927837
Environment	Microbiome Swab	Metagenome (Commode Panel/6)	Environment Sample	FD2	OSD-573	https://osdr.nasa.gov/bio/repo/data/studies/OSD-573/	143131
Environment	Microbiome Swab	Metagenome (Commode Panel/6)	Environment Sample	FD3	OSD-573	https://osdr.nasa.gov/bio/repo/data/studies/OSD-573/	2394725
Environment	Microbiome Swab	Metagenome (Control Touch Screen - Left/7)	Environment Sample	L-92	OSD-573	https://osdr.nasa.gov/bio/repo/data/studies/OSD-573/	2103445
Environment	Microbiome Swab	Metagenome (Control Touch Screen - Left/7)	Environment Sample	L-44	OSD-573	https://osdr.nasa.gov/bio/repo/data/studies/OSD-573/	3232131
Environment	Microbiome Swab	Metagenome (Control Touch Screen - Left/7)	Environment Sample	FD2	OSD-573	https://osdr.nasa.gov/bio/repo/data/studies/OSD-573/	556518
Environment	Microbiome Swab	Metagenome (Control Touch Screen - Left/7)	Environment Sample	FD3	OSD-573	https://osdr.nasa.gov/bio/repo/data/studies/OSD-573/	2366291
Environment	Microbiome Swab	Metagenome (Control Touch Screen - Right/8)	Environment Sample	L-92	OSD-573	https://osdr.nasa.gov/bio/repo/data/studies/OSD-573/	* Failed QC
Environment	Microbiome Swab	Metagenome (Control Touch Screen - Right/8)	Environment Sample	L-44	OSD-573	https://osdr.nasa.gov/bio/repo/data/studies/OSD-573/	698921
Environment	Microbiome Swab	Metagenome (Control Touch Screen - Right/8)	Environment Sample	FD2	OSD-573	https://osdr.nasa.gov/bio/repo/data/studies/OSD-573/	254668
Environment	Microbiome Swab	Metagenome (Control Touch Screen - Right/8)	Environment Sample	FD3	OSD-573	https://osdr.nasa.gov/bio/repo/data/studies/OSD-573/	9840046
Environment	Microbiome Swab	Metagenome (G-meter Button/9)	Environment Sample	L-92	OSD-573	https://osdr.nasa.gov/bio/repo/data/studies/OSD-573/	5131104
Environment	Microbiome Swab	Metagenome (G-meter Button/9)	Environment Sample	L-44	OSD-573	https://osdr.nasa.gov/bio/repo/data/studies/OSD-573/	6556964
Environment	Microbiome Swab	Metagenome (G-meter Button/9)	Environment Sample	FD2	OSD-573	https://osdr.nasa.gov/bio/repo/data/studies/OSD-573/	529632
Environment	Microbiome Swab	Metagenome (G-meter Button/9)	Environment Sample	FD3	OSD-573	https://osdr.nasa.gov/bio/repo/data/studies/OSD-573/	2553124
Environment	Microbiome Swab	Metatranscriptome (Control Swab/0)	Environment Sample	L-92	OSD-573	https://osdr.nasa.gov/bio/repo/data/studies/OSD-573/	30815697
Environment	Microbiome Swab	Metatranscriptome (Control Swab/0)	Environment Sample	L-44	OSD-573	https://osdr.nasa.gov/bio/repo/data/studies/OSD-573/	22026832
Environment	Microbiome Swab	Metatranscriptome (Control Swab/0)	Environment Sample	FD2	OSD-573	https://osdr.nasa.gov/bio/repo/data/studies/OSD-573/	23599011
Environment	Microbiome Swab	Metatranscriptome (Control Swab/0)	Environment Sample	FD3	OSD-573	https://osdr.nasa.gov/bio/repo/data/studies/OSD-573/	25152136
Environment	Microbiome Swab	Metatranscriptome (Execute Button/1)	Environment Sample	L-92	OSD-573	https://osdr.nasa.gov/bio/repo/data/studies/OSD-573/	31703197
Environment	Microbiome Swab	Metatranscriptome (Execute Button/1)	Environment Sample	L-44	OSD-573	https://osdr.nasa.gov/bio/repo/data/studies/OSD-573/	29526904
Environment	Microbiome Swab	Metatranscriptome (Execute Button/1)	Environment Sample	FD2	OSD-573	https://osdr.nasa.gov/bio/repo/data/studies/OSD-573/	22037315
Environment	Microbiome Swab	Metatranscriptome (Execute Button/1)	Environment Sample	FD3	OSD-573	https://osdr.nasa.gov/bio/repo/data/studies/OSD-573/	24571358
Environment	Microbiome Swab	Metatranscriptome (Viewing Dome/2)	Environment Sample	L-92	OSD-573	https://osdr.nasa.gov/bio/repo/data/studies/OSD-573/	35270812
Environment	Microbiome Swab	Metatranscriptome (Viewing Dome/2)	Environment Sample	L-44	OSD-573	https://osdr.nasa.gov/bio/repo/data/studies/OSD-573/	32828455
Environment	Microbiome Swab	Metatranscriptome (Viewing Dome/2)	Environment Sample	FD2	OSD-573	https://osdr.nasa.gov/bio/repo/data/studies/OSD-573/	21736948
Environment	Microbiome Swab	Metatranscriptome (Viewing Dome/2)	Environment Sample	FD3	OSD-573	https://osdr.nasa.gov/bio/repo/data/studies/OSD-573/	29289313
Environment	Microbiome Swab	Metatranscriptome (Side Hatch Mobility Aid/3)	Environment Sample	L-92	OSD-573	https://osdr.nasa.gov/bio/repo/data/studies/OSD-573/	30971186
Environment	Microbiome Swab	Metatranscriptome (Side Hatch Mobility Aid/3)	Environment Sample	L-44	OSD-573	https://osdr.nasa.gov/bio/repo/data/studies/OSD-573/	31849221
Environment	Microbiome Swab	Metatranscriptome (Side Hatch Mobility Aid/3)	Environment Sample	FD2	OSD-573	https://osdr.nasa.gov/bio/repo/data/studies/OSD-573/	20392759
Environment	Microbiome Swab	Metatranscriptome (Side Hatch Mobility Aid/3)	Environment Sample	FD3	OSD-573	https://osdr.nasa.gov/bio/repo/data/studies/OSD-573/	23368402
Environment	Microbiome Swab	Metatranscriptome (Lid of Waste Locker/4)	Environment Sample	L-92	OSD-573	https://osdr.nasa.gov/bio/repo/data/studies/OSD-573/	28108454
Environment	Microbiome Swab	Metatranscriptome (Lid of Waste Locker/4)	Environment Sample	L-44	OSD-573	https://osdr.nasa.gov/bio/repo/data/studies/OSD-573/	36984678
Environment	Microbiome Swab	Metatranscriptome (Lid of Waste Locker/4)	Environment Sample	FD2	OSD-573	https://osdr.nasa.gov/bio/repo/data/studies/OSD-573/	25966888
Environment	Microbiome Swab	Metatranscriptome (Lid of Waste Locker/4)	Environment Sample	FD3	OSD-573	https://osdr.nasa.gov/bio/repo/data/studies/OSD-573/	19644106
Environment	Microbiome Swab	Metatranscriptome (Seat 2/5)	Environment Sample	L-92	OSD-573	https://osdr.nasa.gov/bio/repo/data/studies/OSD-573/	27331200
Environment	Microbiome Swab	Metatranscriptome (Seat 2/5)	Environment Sample	L-44	OSD-573	https://osdr.nasa.gov/bio/repo/data/studies/OSD-573/	32614250
Environment	Microbiome Swab	Metatranscriptome (Seat 2/5)	Environment Sample	FD2	OSD-573	https://osdr.nasa.gov/bio/repo/data/studies/OSD-573/	27501947
Environment	Microbiome Swab	Metatranscriptome (Seat 2/5)	Environment Sample	FD3	OSD-573	https://osdr.nasa.gov/bio/repo/data/studies/OSD-573/	31451834
Environment	Microbiome Swab	Metatranscriptome (Commode Panel/6)	Environment Sample	L-92	OSD-573	https://osdr.nasa.gov/bio/repo/data/studies/OSD-573/	29056225
Environment	Microbiome Swab	Metatranscriptome (Commode Panel/6)	Environment Sample	L-44	OSD-573	https://osdr.nasa.gov/bio/repo/data/studies/OSD-573/	24478386
Environment	Microbiome Swab	Metatranscriptome (Commode Panel/6)	Environment Sample	FD2	OSD-573	https://osdr.nasa.gov/bio/repo/data/studies/OSD-573/	25322629
Environment	Microbiome Swab	Metatranscriptome (Commode Panel/6)	Environment Sample	FD3	OSD-573	https://osdr.nasa.gov/bio/repo/data/studies/OSD-573/	27629822
Environment	Microbiome Swab	Metatranscriptome (Control Touch Screen - Left/7)	Environment Sample	L-92	OSD-573	https://osdr.nasa.gov/bio/repo/data/studies/OSD-573/	26480595
Environment	Microbiome Swab	Metatranscriptome (Control Touch Screen - Left/7)	Environment Sample	L-44	OSD-573	https://osdr.nasa.gov/bio/repo/data/studies/OSD-573/	22543935
Environment	Microbiome Swab	Metatranscriptome (Control Touch Screen - Left/7)	Environment Sample	FD2	OSD-573	https://osdr.nasa.gov/bio/repo/data/studies/OSD-573/	34894627
Environment	Microbiome Swab	Metatranscriptome (Control Touch Screen - Left/7)	Environment Sample	FD3	OSD-573	https://osdr.nasa.gov/bio/repo/data/studies/OSD-573/	31041254
Environment	Microbiome Swab	Metatranscriptome (Control Touch Screen - Right/8)	Environment Sample	L-92	OSD-573	https://osdr.nasa.gov/bio/repo/data/studies/OSD-573/	19444403
Environment	Microbiome Swab	Metatranscriptome (Control Touch Screen - Right/8)	Environment Sample	L-44	OSD-573	https://osdr.nasa.gov/bio/repo/data/studies/OSD-573/	21872973
Environment	Microbiome Swab	Metatranscriptome (Control Touch Screen - Right/8)	Environment Sample	FD2	OSD-573	https://osdr.nasa.gov/bio/repo/data/studies/OSD-573/	22870505
Environment	Microbiome Swab	Metatranscriptome (Control Touch Screen - Right/8)	Environment Sample	FD3	OSD-573	https://osdr.nasa.gov/bio/repo/data/studies/OSD-573/	32618934
Environment	Microbiome Swab	Metatranscriptome (G-meter Button/9)	Environment Sample	L-92	OSD-573	https://osdr.nasa.gov/bio/repo/data/studies/OSD-573/	23593359
Environment	Microbiome Swab	Metatranscriptome (G-meter Button/9)	Environment Sample	L-44	OSD-573	https://osdr.nasa.gov/bio/repo/data/studies/OSD-573/	22913255
Environment	Microbiome Swab	Metatranscriptome (G-meter Button/9)	Environment Sample	FD2	OSD-573	https://osdr.nasa.gov/bio/repo/data/studies/OSD-573/	33577772
Environment	Microbiome Swab	Metatranscriptome (G-meter Button/9)	Environment Sample	FD3	OSD-573	https://osdr.nasa.gov/bio/repo/data/studies/OSD-573/	30779461
Waste	Urine	Cytokine/Chemokine Biomarker Panel	C001	L-92	OSD-656	https://osdr.nasa.gov/bio/repo/data/studies/OSD-656/	N/A
Waste	Urine	Cytokine/Chemokine Biomarker Panel	C002	L-92	OSD-656	https://osdr.nasa.gov/bio/repo/data/studies/OSD-656/	N/A
Waste	Urine	Cytokine/Chemokine Biomarker Panel	C003	L-92	OSD-656	https://osdr.nasa.gov/bio/repo/data/studies/OSD-656/	N/A
Waste	Urine	Cytokine/Chemokine Biomarker Panel	C004	L-92	OSD-656	https://osdr.nasa.gov/bio/repo/data/studies/OSD-656/	N/A
Waste	Urine	Cytokine/Chemokine Biomarker Panel	C001	L-44	OSD-656	https://osdr.nasa.gov/bio/repo/data/studies/OSD-656/	N/A
Waste	Urine	Cytokine/Chemokine Biomarker Panel	C002	L-44	OSD-656	https://osdr.nasa.gov/bio/repo/data/studies/OSD-656/	N/A
Waste	Urine	Cytokine/Chemokine Biomarker Panel	C003	L-44	OSD-656	https://osdr.nasa.gov/bio/repo/data/studies/OSD-656/	N/A
Waste	Urine	Cytokine/Chemokine Biomarker Panel	C004	L-44	OSD-656	https://osdr.nasa.gov/bio/repo/data/studies/OSD-656/	N/A
Waste	Urine	Cytokine/Chemokine Biomarker Panel	C002	L-3	OSD-656	https://osdr.nasa.gov/bio/repo/data/studies/OSD-656/	N/A
Waste	Urine	Cytokine/Chemokine Biomarker Panel	C003	L-3	OSD-656	https://osdr.nasa.gov/bio/repo/data/studies/OSD-656/	N/A
Waste	Urine	Cytokine/Chemokine Biomarker Panel	C004	L-3	OSD-656	https://osdr.nasa.gov/bio/repo/data/studies/OSD-656/	N/A
Waste	Urine	Cytokine/Chemokine Biomarker Panel	C002	R+1	OSD-656	https://osdr.nasa.gov/bio/repo/data/studies/OSD-656/	N/A
Waste	Urine	Cytokine/Chemokine Biomarker Panel	C003	R+1	OSD-656	https://osdr.nasa.gov/bio/repo/data/studies/OSD-656/	N/A
Waste	Urine	Cytokine/Chemokine Biomarker Panel	C004	R+1	OSD-656	https://osdr.nasa.gov/bio/repo/data/studies/OSD-656/	N/A
Waste	Urine	Cytokine/Chemokine Biomarker Panel	C001	R+45	OSD-656	https://osdr.nasa.gov/bio/repo/data/studies/OSD-656/	N/A
Waste	Urine	Cytokine/Chemokine Biomarker Panel	C002	R+45	OSD-656	https://osdr.nasa.gov/bio/repo/data/studies/OSD-656/	N/A
Waste	Urine	Cytokine/Chemokine Biomarker Panel	C003	R+45	OSD-656	https://osdr.nasa.gov/bio/repo/data/studies/OSD-656/	N/A
Waste	Urine	Cytokine/Chemokine Biomarker Panel	C004	R+45	OSD-656	https://osdr.nasa.gov/bio/repo/data/studies/OSD-656/	N/A
Waste	Urine	Cytokine/Chemokine Biomarker Panel	C001	R+82	OSD-656	https://osdr.nasa.gov/bio/repo/data/studies/OSD-656/	N/A
Waste	Urine	Cytokine/Chemokine Biomarker Panel	C002	R+82	OSD-656	https://osdr.nasa.gov/bio/repo/data/studies/OSD-656/	N/A
Waste	Urine	Cytokine/Chemokine Biomarker Panel	C003	R+82	OSD-656	https://osdr.nasa.gov/bio/repo/data/studies/OSD-656/	N/A
Waste	Urine	Cytokine/Chemokine Biomarker Panel	C004	R+82	OSD-656	https://osdr.nasa.gov/bio/repo/data/studies/OSD-656/	N/A
Waste	Stool	Metagenome	C002	L-92	OSD-630	https://osdr.nasa.gov/bio/repo/data/studies/OSD-630/	11901982
Waste	Stool	Metagenome	C004	L-92	OSD-630	https://osdr.nasa.gov/bio/repo/data/studies/OSD-630/	14244133
Waste	Stool	Metagenome	C002	L-44	OSD-630	https://osdr.nasa.gov/bio/repo/data/studies/OSD-630/	15292083
Waste	Stool	Metagenome	C004	L-44	OSD-630	https://osdr.nasa.gov/bio/repo/data/studies/OSD-630/	12539580
Waste	Stool	Metagenome	C002	R+45	OSD-630	https://osdr.nasa.gov/bio/repo/data/studies/OSD-630/	13141376
Waste	Stool	Metagenome	C004	R+45	OSD-630	https://osdr.nasa.gov/bio/repo/data/studies/OSD-630/	14329653
Waste	Stool	Metagenome	C002	R+82	OSD-630	https://osdr.nasa.gov/bio/repo/data/studies/OSD-630/	13627759
Waste	Stool	Metagenome	C004	R+82	OSD-630	https://osdr.nasa.gov/bio/repo/data/studies/OSD-630/	13465411
