# Supplementary material for: The Space Omics and Medical Atlas (SOMA) and international astronaut biobank
Source: Nature. 2024 Jun 11;632(8027):1145–54. doi: 10.1038/s41586-024-07639-y (PMC11357981; doi:10.1038/s41586-024-07639-y)
Supplement: Supplementary file 4 — OSDR Studies. Comprehensive list of prior studies in OSDR for previous assays on human, metagenomic, and metatranscriptomic samples. [file 41586_2024_7639_MOESM4_ESM.xlsx]

## Sheet: Fig 1D Prior Studies
Human Studies
accession	study title	assay measurement type	material type	number of samples	study type	repo link
OSD-114	Gene Expression Profile Changes due to Bleomycin-Induced DNA Damage in Human Fibroblasts in Space	transcription profiling	cells	15	spaceflight	https://osdr.nasa.gov/bio/repo/data/studies/OSD-114
OSD-118	Transient gene expression profile changes of confluent human fibroblast cells in spaceflight	transcription profiling - mRNA	cells	16	spaceflight	https://osdr.nasa.gov/bio/repo/data/studies/OSD-118
OSD-118	Transient gene expression profile changes of confluent human fibroblast cells in spaceflight	transcription profiling - miRNA	cells	16	spaceflight	https://osdr.nasa.gov/bio/repo/data/studies/OSD-118
OSD-124	Effect of electromagnetic fields on the chondrogenic differentiation under microgravity conditions	transcription profiling	cells	6	ground	https://osdr.nasa.gov/bio/repo/data/studies/OSD-124
OSD-125	mRNA expression profile in DLD-1 and MOLT-4 cancer cell lines cultured under Microgravity	transcription profiling	cells	8	ground	https://osdr.nasa.gov/bio/repo/data/studies/OSD-125
OSD-127	Global gene expression profiles of cardiac progenitors differentiated from human pluripotent stem cells in 3D culture under simulated microgravity	transcription profiling	cells	6	ground	https://osdr.nasa.gov/bio/repo/data/studies/OSD-127
OSD-128	Identification of miRNAs involved in cell response to ionising radiation and modeled microgravity	transcription profiling	primary-cells	72	ground	https://osdr.nasa.gov/bio/repo/data/studies/OSD-128
OSD-129	Gene expression profiling of PBL in response to ionising radiation and modeled microgravity	transcription profiling	primary-cells	20	ground	https://osdr.nasa.gov/bio/repo/data/studies/OSD-129
OSD-13	T Cell Activation in Microgravity Compared to 1g (Earth's) Gravity	transcription profiling	primary-cells	9	spaceflight	https://osdr.nasa.gov/bio/repo/data/studies/OSD-13
OSD-130	RAD51 Interconnects Between DNA Replication, DNA Repair and Immunity	transcription profiling	cells	12	ground	https://osdr.nasa.gov/bio/repo/data/studies/OSD-130
OSD-140	Dynamic nature of epigenetic patterns observed during the Mars 520-d mission simulation	DNA methylation profiling	primary-cells	72	ground	https://osdr.nasa.gov/bio/repo/data/studies/OSD-140
OSD-149	Comparison of gene expression profiles of normal human bronchial epithelial cells in 2D and 3D cultural conditions	transcription profiling	cells	6	ground	https://osdr.nasa.gov/bio/repo/data/studies/OSD-149
OSD-151	Bystander response to 2.5 Gy of protons in a human 3-dimensional skin model in 16 h after exposure	transcription profiling	cells	30	ground	https://osdr.nasa.gov/bio/repo/data/studies/OSD-151
OSD-152	Transcription profiling of human peripheral blood to development gene expression signatures for practical radiation biodosimetry	transcription profiling	primary-cells	50	ground	https://osdr.nasa.gov/bio/repo/data/studies/OSD-152
OSD-154	Low dose ionizing radiation treated lymphoblastoid cells	transcription profiling	cells	30	ground	https://osdr.nasa.gov/bio/repo/data/studies/OSD-154
OSD-155	Radiation responses in peripheral white blood cells of smokers and non-smokers	transcription profiling	primary-cells	95	ground	https://osdr.nasa.gov/bio/repo/data/studies/OSD-155
OSD-157	Gene expression in human peripheral blood 48 hours after exposure to ionizing radiation	transcription profiling	primary-cells	75	ground	https://osdr.nasa.gov/bio/repo/data/studies/OSD-157
OSD-172	Dynamic gene expression response to altered gravity in human T cells (parabolic flight)	transcription profiling	cells	24	high altitude	https://osdr.nasa.gov/bio/repo/data/studies/OSD-172
OSD-174	Effects of a Closed Space Environment on Gene Expression in Hair Follicles of Astronauts in the International Space Station	transcription profiling	primary-cells	60	spaceflight	https://osdr.nasa.gov/bio/repo/data/studies/OSD-174
OSD-175	IMR90 4hr bystander experiment 0.5Gy alpha particle strip dish format	transcription profiling	cells	12	ground	https://osdr.nasa.gov/bio/repo/data/studies/OSD-175
OSD-176	IMR90 bystander experiment 0.5 Gy alpha particle	transcription profiling	cells	12	ground	https://osdr.nasa.gov/bio/repo/data/studies/OSD-176
OSD-178	IMR90 radiation bystander time-course experiment 0.5Gy alpha particle	transcription profiling	cells	72	ground	https://osdr.nasa.gov/bio/repo/data/studies/OSD-178
OSD-182	Human skin fibroblast mitochondrial depletion, 0.5 Gy alpha-particle	transcription profiling	cells	12	ground	https://osdr.nasa.gov/bio/repo/data/studies/OSD-182
OSD-188	Dynamic gene expression response to altered gravity in human T cells (sounding rocket flight)	transcription profiling	cells	39	high altitude	https://osdr.nasa.gov/bio/repo/data/studies/OSD-188
OSD-189	Gene expression response to simulated gravity and hypergravity in human T cells	transcription profiling	cells	24	ground	https://osdr.nasa.gov/bio/repo/data/studies/OSD-189
OSD-195	Effects of 21 days of bedrest on human skeletal muscle gene expression	transcription profiling	primary-cells	24	ground	https://osdr.nasa.gov/bio/repo/data/studies/OSD-195
OSD-198	Effects of bedrest and hypoxia on human skeletal muscle miRNA expression	transcription profiling	primary-cells	68	ground	https://osdr.nasa.gov/bio/repo/data/studies/OSD-198
OSD-2	Response of human lymphoblastoid cells to HZE (iron ions) or gamma-rays	transcription profiling	cells	12	ground	https://osdr.nasa.gov/bio/repo/data/studies/OSD-2
OSD-258	Effects of Spaceflight on Human Induced Pluripotent Stem Cell-Derived Cardiomyocyte Structure and Function	transcription profiling	primary-cells	18	spaceflight	https://osdr.nasa.gov/bio/repo/data/studies/OSD-258
OSD-283	Dynamic gene expression response to altered gravity in human myelomonocytic U937 cells [parabolic]	transcription profiling	cells	28	high altitude	https://osdr.nasa.gov/bio/repo/data/studies/OSD-283
OSD-285	Chronic low dose-rate versus acute ionizing radiation induced gene expression in primary derived prostate fibroblasts	transcription profiling	primary-cells	32	ground	https://osdr.nasa.gov/bio/repo/data/studies/OSD-285
OSD-297	Dynamic gene expression response to altered gravity in human myelomonocytic U937 cells [sounding rocket]	transcription profiling	cells	26	high altitude	https://osdr.nasa.gov/bio/repo/data/studies/OSD-297
OSD-315	Comparative proteomic analysis and bioluminescent reporter gene assays to investigate effects of simulated microgravity on Caco-2 cells	protein expression profiling	cells	13	ground	https://osdr.nasa.gov/bio/repo/data/studies/OSD-315
OSD-316	Plasticity of the human IgM repertoire in response to a long-term spaceflight	transcription profiling	primary-cells	33	spaceflight	https://osdr.nasa.gov/bio/repo/data/studies/OSD-316
OSD-317	Galactic cosmic radiation induces stable epigenome alterations relevant to human lung cancer	DNA methylation profiling	cells	102	ground	https://osdr.nasa.gov/bio/repo/data/studies/OSD-317
OSD-323	Evaluating the effect of spaceflight on the host-pathogen interaction between human intestinal epithelial cells and Salmonella Typhimurium	transcription profiling	cells	8	spaceflight	https://osdr.nasa.gov/bio/repo/data/studies/OSD-323
OSD-331	Effect of microgravity on HUVECs (Human Umbilical vein Endothelial cells) cells and its transcriptome analysis.	transcription profiling	cells	2	ground	https://osdr.nasa.gov/bio/repo/data/studies/OSD-331
OSD-344	Real-time quantitative PCR analysis of human cardiovascular progenitor cells flown aboard the International Space Station	transcription profiling - mRNA	cells	12	spaceflight	https://osdr.nasa.gov/bio/repo/data/studies/OSD-344
OSD-344	Real-time quantitative PCR analysis of human cardiovascular progenitor cells flown aboard the International Space Station	transcription profiling - miRNA	cells	12	spaceflight	https://osdr.nasa.gov/bio/repo/data/studies/OSD-344
OSD-353	The Effects of Spaceflight Factors on the Human Plasma Proteome, Including Both Real Space Missions and Ground-Based Experiments	protein expression profiling	primary-cells	46	spaceflight	https://osdr.nasa.gov/bio/repo/data/studies/OSD-353
OSD-354	Molecular Transducers of Human Skeletal Muscle Remodeling under Different Loading States	transcription profiling	primary-cells	230	ground	https://osdr.nasa.gov/bio/repo/data/studies/OSD-354
OSD-355	Next-generation sequencing analysis of circulating micro-RNA expression in response to parabolic flight as a spaceflight analogue	transcription profiling	primary-cells	24	high altitude	https://osdr.nasa.gov/bio/repo/data/studies/OSD-355
OSD-359	Proteome profiling of the exhaled breath condensate after long-term spaceflights	protein expression profiling	primary-cells	15	spaceflight	https://osdr.nasa.gov/bio/repo/data/studies/OSD-359
OSD-363	Inflammatory gene expression signatures in idiopathic intracranial hypertension: possible implications in microgravity-induced ICP elevation - CSF	transcription profiling - mRNA	primary-cells	21	ground	https://osdr.nasa.gov/bio/repo/data/studies/OSD-363
OSD-363	Inflammatory gene expression signatures in idiopathic intracranial hypertension: possible implications in microgravity-induced ICP elevation - CSF	transcription profiling - miRNA	primary-cells	21	ground	https://osdr.nasa.gov/bio/repo/data/studies/OSD-363
OSD-364	Inflammatory gene expression signatures in idiopathic intracranial hypertension: possible implications in microgravity-induced ICP elevation - Plasma	transcription profiling - mRNA	primary-cells	21	ground	https://osdr.nasa.gov/bio/repo/data/studies/OSD-364
OSD-364	Inflammatory gene expression signatures in idiopathic intracranial hypertension: possible implications in microgravity-induced ICP elevation - Plasma	transcription profiling - miRNA	primary-cells	21	ground	https://osdr.nasa.gov/bio/repo/data/studies/OSD-364
OSD-367	Bystander response to 0.5 Gy of alpha-particles in a human 3-dimensional skin model in 16h after exposure to ionizing radiation	transcription profiling	cells	16	ground	https://osdr.nasa.gov/bio/repo/data/studies/OSD-367
OSD-368	Biological response to low dose of alpha-particles in a human 3-dimensional skin model, in 1 and 16h after exposure to ionizing radiation.	transcription profiling	cells	12	ground	https://osdr.nasa.gov/bio/repo/data/studies/OSD-368
OSD-369	Bystander responses to 0.5Gy of alpha-particles in a human 3-dimensional skin model in 4h after exposure to ionizing radiation	transcription profiling	cells	6	ground	https://osdr.nasa.gov/bio/repo/data/studies/OSD-369
OSD-370	Insulin resistance induced by physical inactivity is associated with multiple transcriptional changes in skeletal muscle in young men	transcription profiling	primary-cells	60	ground	https://osdr.nasa.gov/bio/repo/data/studies/OSD-370
OSD-410	Dataset for dose and time-dependent transcriptional response to ionizing radiation exposure.	transcription profiling	primary-cells	100	ground	https://osdr.nasa.gov/bio/repo/data/studies/OSD-410
OSD-481	New insights into the role of lncRNA after spaceflight	transcription profiling	primary-cells	6	spaceflight	https://osdr.nasa.gov/bio/repo/data/studies/OSD-481
OSD-483	small-RNA sequencing of sEV isolated from plasma of astronauts	transcription profiling	primary-cells	42	spaceflight	https://osdr.nasa.gov/bio/repo/data/studies/OSD-483
OSD-484	Astronauts plasma-derived exosomes induced gene expression in AC16 cells	transcription profiling	cells	9	ground	https://osdr.nasa.gov/bio/repo/data/studies/OSD-484
OSD-5	Transcription profiling of activated human T cells induced by microgravity to identify apoptotic genes and other immune response genes	transcription profiling	primary-cells	6	ground	https://osdr.nasa.gov/bio/repo/data/studies/OSD-5
OSD-51	Woman skeletal muscle transcriptome with bed rest and countermeasures.	transcription profiling	primary-cells	340	ground	https://osdr.nasa.gov/bio/repo/data/studies/OSD-51
OSD-52	Expression data from SPHINX (SPaceflight of Huvec: an INtegrated eXperiment)	transcription profiling	cells	6	spaceflight	https://osdr.nasa.gov/bio/repo/data/studies/OSD-52
OSD-53	Spaceflight Modulates Gene Expression in Astronauts	transcription profiling	primary-cells	13	spaceflight	https://osdr.nasa.gov/bio/repo/data/studies/OSD-53
OSD-530	Cell-free RNA analysis of plasma samples collected from six astronauts in JAXA Cell-Free Epigenome (CFE) Study	transcription profiling - whole plasma	primary-cells	64	spaceflight	https://osdr.nasa.gov/bio/repo/data/studies/OSD-530
OSD-530	Cell-free RNA analysis of plasma samples collected from six astronauts in JAXA Cell-Free Epigenome (CFE) Study	transcription profiling - CD36 plasma fraction	primary-cells	64	spaceflight	https://osdr.nasa.gov/bio/repo/data/studies/OSD-530
OSD-539	Transcriptomic response of bioengineered human cartilage to parabolic flight microgravity is sex-dependent	transcription profiling	primary-cells	18	high altitude	https://osdr.nasa.gov/bio/repo/data/studies/OSD-539
OSD-54	Immune responses to the in vitro LPS assault engineered in the spaceflight multi-omics study	transcription profiling	cells	24	spaceflight	https://osdr.nasa.gov/bio/repo/data/studies/OSD-54
OSD-542	Effects of 14 days of confinement on blood gene expression profiles in men	transcription profiling	primary-cells	30	ground	https://osdr.nasa.gov/bio/repo/data/studies/OSD-542
OSD-545	Expression of miRNA, lncRNA and mRNA in human lymphoblastoid TK6 cells under simulated microgravity after ionizing radiation	transcription profiling	cells	4	ground	https://osdr.nasa.gov/bio/repo/data/studies/OSD-545
OSD-546	SCD – Stem Cell Differentiation Toward Osteoblast Onboard the International Space Station	transcription profiling	cells	13	spaceflight	https://osdr.nasa.gov/bio/repo/data/studies/OSD-546
OSD-55	microRNA expression profiles in human peripheral blood lymphocytes cultured in modeled microgravity	transcription profiling	primary-cells	24	ground	https://osdr.nasa.gov/bio/repo/data/studies/OSD-55
OSD-56	Gene expression profiling of human peripheral blood lymphocytes cultured in modeled microgravity	transcription profiling	primary-cells	10	ground	https://osdr.nasa.gov/bio/repo/data/studies/OSD-56
OSD-577	3D Human Umbilical Vein Endothelial Cells (HUVECs) irradiated with GCR simulated irradiation with miRNA based countermeasures	transcription profiling	cells	37	ground	https://osdr.nasa.gov/bio/repo/data/studies/OSD-577
OSD-71	Immediate Transcriptional Changes in Response to High Dose Radiation Exposure	transcription profiling	primary-cells	16	ground	https://osdr.nasa.gov/bio/repo/data/studies/OSD-71
OSD-73	Transcriptome Profiles in Normal Human Bronchial Epithelial Cells after Exposure to gamma-rays and different HZE particles	transcription profiling	cells	134	ground	https://osdr.nasa.gov/bio/repo/data/studies/OSD-73
OSD-78	Transcription profiling of human MCF10A cells subjected to ionizing radiation and treatment with transforming growth factor beta-1	transcription profiling	cells	15	ground	https://osdr.nasa.gov/bio/repo/data/studies/OSD-78
OSD-86	A study of alterations DNA epigenetic modifiincations (5mC and 5hmC) influenced by simulated microgravity in human lymphoblastoid cells	DNA methylation profiling	cells	4	ground	https://osdr.nasa.gov/bio/repo/data/studies/OSD-86
OSD-9	Response of human lymphoblastoid cells to activated medium	transcription profiling	cells	6	ground	https://osdr.nasa.gov/bio/repo/data/studies/OSD-9
OSD-91	A study of gene expression influenced by simulated microgravity in human lymphoblastoid cells	transcription profiling	cells	4	ground	https://osdr.nasa.gov/bio/repo/data/studies/OSD-91
OSD-92	Response of the EPI-200 human 3-D skin model to high and low doses of protons	transcription profiling	cells	27	ground	https://osdr.nasa.gov/bio/repo/data/studies/OSD-92
Metagenomic Studies
accession	study title	study type	repo link	note
OSD-224	Whole metagenome profiles of particulates collected from the International Space Station	spaceflight	https://osdr.nasa.gov/bio/repo/data/studies/OSD-224
OSD-249	Metagenomic analysis of feces from mice flown on the RR-6 mission	spaceflight	https://osdr.nasa.gov/bio/repo/data/studies/OSD-249	Nextera
OSD-249	Metagenomic analysis of feces from mice flown on the RR-6 mission	spaceflight	https://osdr.nasa.gov/bio/repo/data/studies/OSD-249	Swift1S
OSD-249	Metagenomic analysis of feces from mice flown on the RR-6 mission	spaceflight	https://osdr.nasa.gov/bio/repo/data/studies/OSD-249	Loop Genomics
OSD-250	Metagenomic analysis of feces from mice flown on the RR-9 mission	spaceflight	https://osdr.nasa.gov/bio/repo/data/studies/OSD-250
OSD-252	International Space Station - Microbial Observatory of Pathogenic Virus, Bacteria, and Fungi project	spaceflight	https://osdr.nasa.gov/bio/repo/data/studies/OSD-252
OSD-256	NASA Aircraft Bioaerosol Collector (ABC) -2	high altitude	https://osdr.nasa.gov/bio/repo/data/studies/OSD-256
OSD-286	CRV vehicles meta-genome	spaceflight	https://osdr.nasa.gov/bio/repo/data/studies/OSD-286
OSD-299	Sphingomonas Metagenomic assembly	spaceflight	https://osdr.nasa.gov/bio/repo/data/studies/OSD-299
OSD-417	Specific Host Metabolite and Gut Microbiome Alterations Are Associated with Bone-loss During Spaceflight	spaceflight	https://osdr.nasa.gov/bio/repo/data/studies/OSD-417
OSD-465	Metagenome profiling of feces from mice flown on the RR-23 mission	spaceflight	https://osdr.nasa.gov/bio/repo/data/studies/OSD-465
OSD-466	Metagenome profiling of feces from mice flown on the RR-10 mission	spaceflight	https://osdr.nasa.gov/bio/repo/data/studies/OSD-466
OSD-594	Advancing the automation of plant nucleic acid extraction for rapid diagnosis of plant diseases in space	ground	https://osdr.nasa.gov/bio/repo/data/studies/OSD-594
OSD-69	Microbial Observatory (ISS-MO): Indoor microbiome study of the International Space Station surfaces	spaceflight	https://osdr.nasa.gov/bio/repo/data/studies/OSD-69
Metatranscriptomic Study
OSD-307	Evaluating the Lettuce Metatranscriptome with MinION Sequencing for Future Spaceflight Food Production Application	ground	https://osdr.nasa.gov/bio/repo/data/studies/OSD-307
