# Supplementary material for: The Space Omics and Medical Atlas (SOMA) and international astronaut biobank
Source: Nature. 2024 Jun 11;632(8027):1145–54. doi: 10.1038/s41586-024-07639-y (PMC11357981; doi:10.1038/s41586-024-07639-y)
Supplement: Supplementary file 5 — Sequencing and Mass Spectrometry Stats Tables. Sequencing and mass spectrometry statistics for multiome, TCR, BCR, cfRNA, dRNA, and proteomics assays. [file 41586_2024_7639_MOESM5_ESM.xlsx]

## Sheet: 10X Multiome Sequencing
Data: snRNA-seq & snATAC-seq
Crew ID	Time Point	Estimated number of cells	ATAC Median high-quality fragments per cell	GEX Median genes per cell	Feature linkages detected	Linked genes	Linked peaks	Sequenced read pairs (ATAC)	Valid barcodes (%)	Percent duplicates (%)	Number of peaks	Fraction of genome in peaks (%)	TSS enrichment score	Fraction of high-quality fragments overlapping peaks	Mean raw read pairs per cell	Fraction of high-quality fragments in cells	Fraction of transposition events in peaks in cells	Median high-quality fragments per cell	Confidently mapped read pairs	Non-nuclear read pairs	Sequenced read pairs (GEX)	Valid barcodes	Valid UMIs	Reads with TSO	Percent duplicates	Reads mapped to genome	Reads mapped confidently to intergenic regions	Reads mapped confidently to intronic regions	Reads mapped confidently to exonic regions	Reads mapped confidently to transcriptome	Reads mapped antisense to gene	Mean raw reads per cell	Fraction of transcriptomic reads in cells	Median UMI counts per cell	Median genes per cell	Total genes detected
C001	L-92	11776	4728	1245	487648	11756	68359	865912014	98.7	85.2	123362	3.4	12.12	71.1	73531.9	88.3	65.7	4728	91.1	0.4	638575194	93.4	100	10.1	90.1	97.2	9.1	38.2	42.2	62.6	17.1	54226.8	86.7	2213	1245	28448
C001	L-44	16990	6130	1420	515818	12599	73744	751357060	98.6	77.4	131068	3.6	12.06	73.2	44223.5	92.1	68	6130	92.4	0.5	371825892	95.1	99.9	6.2	77.7	96.7	5	50.4	37.9	67.7	19.7	21885	94	2584	1420	29075
C001	L-3	1335	19370	246	6247	745	6368	244637727	98.7	78.8	121414	3.3	10.68	64.3	183249	73.2	58.6	19370	93.6	0.1	282420820	96.1	100	16.7	96	92.4	13.7	2.7	66	66	2.6	211551	8.4	533	246	18632
C001	R+1	1255	21274	1970	115313	5047	34150	276566290	98.8	82.1	109572	3	10.11	61.1	220372	71.5	55.9	21274	92.3	0.1	208015191	94.8	100	7.4	86.2	96.6	10.2	34	45	57.1	21.4	165749	36.5	4279	1970	24649
C001	R+45	420	11280	1672	2207	785	2473	193947648	98.5	93	70053	1.9	10.3	62	461780	52.9	55.8	11280	91.5	0.1	282529840	96.4	99.9	7.5	91.4	96.2	4.1	22.2	67.3	71.1	17.8	672690	8.8	3144	1672	19864
C001	R+82	10055	10207	1423	1255772	12474	95348	259184969	97.9	39.4	144499	4	11.45	66.4	25776.7	88.5	63.2	10207	93.5	0.4	243987826	94.3	100	11.3	71.9	96.5	6.4	48.6	36.1	59	24.5	24265.3	80	2526	1423	28792
C002	L-92	5673	25180	1310	354003	8545	55379	2488463281	98.5	87.2	119171	3.3	10.14	64.1	438650	91.4	58.4	25180	91.8	0.3	821856397	93.5	100	11.2	93.7	97	8.5	38.9	41.7	62.5	17.5	144872	90.2	2436	1310	28354
C002	L-44	17699	5896	1318	309604	10672	56093	741439861	98.6	75.2	122664	3.4	11.77	70.5	41891.6	92.2	65.2	5896	91.6	0.3	272241531	94.8	99.9	6.7	70.3	97	5	51.7	36.5	66.7	20.6	15381.8	93.4	2311	1318	28893
C002	L-3	1340	13915	557	26768	2122	20088	212508604	98.9	80.2	111661	3.1	10.44	64.2	158589	66.4	58.7	13915	93.3	0.1	284129967	95.8	100	21.9	95.2	92	16.2	7.3	57.1	61.2	3	212037	10.2	848	557	19813
C002	R+1	1495	16972	2161	91652	5510	30426	270884478	98.9	81.1	105110	2.9	10.04	60	181194	67	55.5	16972	91.8	0.1	214389120	94.4	100	14.8	82.8	96.5	12.5	35.4	38.9	52.8	21	143404	43.6	4921	2161	25749
C002	R+45	576	16554	1286	5952	1368	5175	352664422	98.5	94.1	77745	2.1	9.17	59.8	612265	56.7	53.5	16554	91.9	0.1	305442877	95.7	99.9	9.9	94.5	95.3	5.4	30.6	56	62.1	24	530283	15.2	2236	1286	20611
C002	R+82	9191	10343	1369	1023699	11410	83904	251879641	97.7	38.1	136121	3.7	10.91	60.6	27405	88.7	57.3	10343	94.2	0.4	237851711	94.4	100	9.1	75.2	95.8	7	50.8	32.3	60.7	21.7	25878.8	80.3	2350	1369	28670
C003	L-92	6032	19058	1386	368461	9360	61820	2215007618	98.7	85.9	121397	3.3	10.64	66.7	367209	88.3	61.1	19058	91.8	0.3	799570986	93.9	100	5.8	91.9	97.1	7.9	41.4	41	64.5	17.2	132555	89.2	2633	1386	28639
C003	L-44	20000	8108	1478	911072	13894	93607	685460275	98.6	63.8	147772	4	12.14	74.9	34273	90.5	70.3	8108	92.6	0.2	402436384	95.2	99.9	4.2	70.9	96.8	4.6	50.7	37.9	68.7	19	20121.8	86.1	2713	1478	29496
C003	L-3	1206	13717	564	27771	1672	19134	219919701	98.7	81.2	120941	3.3	10.69	65.3	182355	67.2	60.2	13717	93.4	0.1	293148512	95.5	100	18.9	95.2	92.4	12.8	4.9	63.6	65.6	2.8	243075	7.9	898	564	19320
C003	R+1	1553	25472	1973	229016	6633	47818	277528475	98.6	76.4	121344	3.3	9.29	58.6	178705	76.9	53.5	25472	92.7	0.1	271305769	94.4	100	10.2	87.5	96.8	11.4	31.6	43.6	55.8	19	174698	41	4293	1973	25482
C003	R+45	527	23444	1695	9727	1731	8007	367297591	98.4	92.7	87609	2.4	8.68	58.5	696959	58.3	52.6	23444	91.6	0	282800693	96.2	99.9	9.4	91.2	94.9	5	23.5	63.4	68.2	18.2	536624	12.1	3276	1695	20942
C003	R+82	12623	11191	1456	1655350	13323	102567	381270101	98.3	38.1	147108	4	11.03	64.9	30204.4	90.5	61.1	11191	92.2	0.1	339984410	94.4	100	11.3	71.3	96.3	6.6	48.4	35.7	60.9	22.5	12623	78.4	2618	1456	29752
C004	L-92	5179	16569	1224	607778	9668	71091	1434878445	98.7	83.4	128077	3.5	11.55	71.3	277057	90.5	66	16569	92	0.2	616293095	93.6	100	8.5	91.5	97.1	9.6	36.2	44.4	62.9	17	118998	86.2	2172	1224	28013
C004	L-44	14667	8442	1581	745656	13795	85154	710481419	98.7	73.1	138559	3.8	11.64	73	48440.8	91.2	67.4	8442	92	0.2	400956795	95.2	99.9	5.8	77.9	96.8	4.8	49	39.6	67.9	19.9	27337.3	92.4	3057	1581	29277
C004	L-3	3562	1105	358	65931	5909	58171	244476570	98.9	79.2	132454	3.6	10.94	68.3	68634.6	77.9	63.2	1105	93.5	0.1	271320154	96	100	27.5	92.2	89.8	12.8	14.3	51.3	61.3	4.1	76170.7	24.8	540	358	24034
C004	R+1	1752	11364	1951	59783	5481	25594	217714943	98.7	72.4	100620	2.8	9.64	54.3	124267	57.9	50.5	11364	90	0.2	292550622	94.5	100	9.9	87.9	96.4	11.2	33.3	42.8	56.3	19.4	166981	42.8	4182	1951	25796
C004	R+45	806	25180	1816	58630	3657	21733	359409692	98.6	90.2	102981	2.8	9	60.6	445918	75.5	54.9	25180	92.2	0	288167212	95.6	99.9	10.8	91.2	94.4	6.6	29.1	55	62.5	21.2	357528	22.5	3564	1816	22909
C004	R+82	14450	11400	1382	1606630	13042	98429	452150632	98.4	34	155414	4.2	8.95	52.3	31290.7	93.1	48.7	11400	92.3	0.1	227289526	93.8	100	25.2	58.6	96.3	7.4	47.6	33.4	61.6	18.7	15729.4	83.2	2450	1382	29900

## Sheet: 10X TCR Sequencing
Data: single-cell TCR V(D)J sequencing
Crew ID	Time Point	Read number	Estimated number of cells	Mean reads per cell	Number of cells with productive V-J spanning pair	Reads mapped to any V(D)J gene	Reads mapped to TRA	Reads mapped to TRB	Median TRA UMIs per cell	Median TRB UMIs per cell	Cells with productive V-J spanning pair	Cells with productive V-J spanning (TRA, TRB) pair	Paired clonotype diversity	Cells with TRA contig	Cells with TRB contig	Cells with CDR3-annotated TRA contig	Cells with CDR3-annotated TRB contig	Cells with V-J spanning TRA contig	Cells with V-J spanning TRB contig	Cells with productive TRA contig	Cells with productive TRB contig	Mean used reads per cell	Fraction reads in cells	Number of short reads skipped	Valid barcodes	Q30 bases in barcode	Q30 bases in RNA read1	Q30 bases in RNA read2	Q30 bases in UMI
C004	L-3	54007190	572	94418	425	16.8	5.1	11.6	3	6	74.3	74.3	495.73	82.3	97.6	80.4	97.2	81.6	97.2	78.1	96.2	4394	25.2	0	83.3	96.1	92	91.4	95.8
C004	R+1	64663042	18821	3436	13921	39.6	10.5	29	3	6	74	74	6393.93	82.7	97.2	80.1	96.5	81.7	96.5	78.1	95.9	829	55.4	0	78.5	95.9	92.7	92.8	95.6
C004	R+45	56296634	8059	6986	5381	46.8	9.3	37.4	2	10	66.8	66.8	3434.38	78.4	99.1	72.6	98.6	76.5	98.6	68.5	98.3	2399	62.6	0	79.8	86.2	93.2	92.7	95.8
C004	R+82	102752988	9433	10893	8384	39.7	10.7	28.9	5	11	88.9	88.9	3395.33	94.9	99.2	92.8	98.6	94.2	98.6	90.8	98.1	3128	61.5	0	76.9	95.8	92.7	93.1	95.6
C003	L-3	49167595	394	124791	270	19.8	6	13.6	2	4	68.5	68.5	311.72	75.6	97.7	74.4	96.7	74.9	96.7	71.8	96.7	6692	16.1	0	83.7	96	92.2	92	95.7
C003	R+1	52151904	16150	3229	11913	47.6	12.1	35.3	2	6	73.8	73.8	1803.18	82.3	97.7	79.6	96.9	81.3	97	77.3	96.5	1001	58.8	0	80.1	96.1	92.9	93	95.8
C003	R+45	62610445	10165	6159	6210	54.7	9.1	45.5	2	9	61.1	61.1	892.5	70.9	99.4	65.8	99.1	69	99.1	62.1	99	2512	68	0	82.8	96.3	93.3	92.9	95.8
C003	R+82	85069408	7970	10674	7117	51.2	13.3	37.8	5	12	89.3	89.3	1283.3	84.7	99.4	92.7	99	94	99.1	90.7	98.6	4191	72.3	0	80.4	95.9	94	92.7	95.6
C001	L-3	44441400	40	1111935	21	16.4	5	11.3	1.5	4	52.5	52.5	40	60	100	55	97.5	57.5	97.5	55	7.5	12053	3.6	0	86.8	96.1	92.1	91.8	95.7
C001	R+1	56669483	15849	3576	11256	54.3	14.5	39.6	2	5	71	71	3358.21	80.7	96.5	78	95.5	79.7	95.6	76	95	1239	58.1	0	83.6	96.2	93.2	92.8	95.8
C001	R+45	63924432	12092	5287	10405	66.6	18.1	48.4	4	12	86	86	1789.28	92.5	98.9	90	98.4	91.5	98.5	88	98.1	2808	76.9	0	87.7	96.3	93.5	93.5	95.7
C001	R+82	111987650	8977	12475	8133	51.9	14	37.8	5	12	90.6	90.6	1638.5	95.7	99.2	94.1	98.6	95.2	98.7	92.3	98.3	4801	68.8	0	81.9	96	93.1	92.9	95.7
C002	L-3	56945791	632	90104	510	16.7	4.8	11.8	3	6	80.7	80.7	597.94	86.1	99.1	84.2	98.9	85.3	98.9	81.8	98.9	3935	21.4	0	84.2	96	92.2	92.2	95.7
C002	R+1	53284406	15765	3380	10677	56.1	15.1	40.8	2	4	67.7	67.7	13550.8	77.4	96.7	74.8	95.9	76.4	96	72.4	95.4	3380	59.4	0	81.3	96.2	93.3	93.3	95.8
C002	R+45	57030483	9615	5931	5006	60.2	8.9	51.2	1	8	52.1	52.1	8277.22	64.9	99.3	58.7	98.9	62.7	98.9	53.3	98.7	2758	75.5	0	84.4	96.1	93.5	92.9	95.7
C002	R+82	87560279	10765	8134	9593	54.2	14.4	39.6	5	12	89.1	89.1	5153.89	94.7	99.2	92.3	98.8	93.7	98.8	90.6	98.6	3445	75	0	82.2	96.2	93.3	93.1	95.9

## Sheet: 10X BCR Sequencing
Data: single-cell BCR V(D)J sequencing
Crew ID	Time Point	Read number	Estimated number of cells	Mean reads per cell	Number of cells with productive V-J spanning pair	Reads mapped to any V(D)J gene	Reads mapped to IGH	Reads mapped to IGK	Reads mapped to IGL	Median IGH UMIs per cell	Median IGK UMIs per cell	Median IGL UMIs per cell	Cells with productive V-J spanning pair	Cells with productive V-J spanning (IGK, IGH) pair	Cells with productive V-J spanning (IGL, IGH) pair	Paired clonotype diversity	Cells with IGH contig	Cells with IGK contig	Cells with IGL contig	Cells with CDR3-annotated IGH contig	Cells with CDR3-annotated IGK contig	Cells with CDR3-annotated IGL contig	Cells with V-J spanning IGH contig	Cells with V-J spanning IGK contig	Cells with V-J spanning IGL contig	Cells with productive IGH contig	Cells with productive IGK contig	Cells with productive IGL contig	Mean used reads per cell	Fraction reads in cells	Number of short reads skipped	Valid barcodes	Q30 bases in barcode	Q30 bases in RNA read1	Q30 bases in RNA read2	Q30 bases in UMI
C004	L-3	53357447	686	77781	578	7.5	2.9	2.7	1.8	4	6	4	84.3	59.3	33.5	381.36	88.6	69.4	45	88	67.1	40.8	88.2	68.7	44.8	87.3	66.5	39.1	2693	28.3	0	84.5	95.9	91.6	87	95.8
C004	R+1	119963896	4936	24304	4687	14.9	6	5.5	3.4	11	17	16	95	60.3	37.6	4363.2	96.6	67.3	43.3	96.1	63.6	39.6	96.2	66.4	41.2	95.9	63	38.9	2382	34.3	0	77.3	95.7	92.4	90.5	95.6
C004	R+45	77489369	1105	70126	1069	13.8	6.6	5	2.2	25	30	25	96.7	62.4	35.9	1087.29	98.9	69.3	41.7	98.7	63.8	37.6	98.7	67.2	39.6	98.3	93.4	36.6	6634	22.9	0	78.5	95.9	92.7	89.3	95.7
C004	R+82	83193284	1498	55536	1470	12.3	5.6	4	2.6	36	44	42	98.1	60.5	39	1453.37	99.3	67.2	45.7	99.2	61.4	40.5	99.3	65.6	42.7	98.8	60.9	39.7	4761	20.3	0	74.5	95.7	92.4	90.2	95.6
C003	L-3	70152122	583	120330	434	11.3	3.3	4.7	3.3	2	4	3	74.4	45.3	35	413.99	80.8	63.8	47.9	79.8	59.7	45.3	79.6	63	47.2	78.2	59	43.1	5053	25.2	0	83.9	95.9	91.9	88.9	95.6
C003	R+1	169391939	4590	36905	4311	22.7	7.3	8.4	6.9	10	19	20	93.9	52.4	44.3	2899.55	96.2	60	50.2	95.3	56.4	47.6	95.5	58.5	48.6	94.5	55.4	46.9	4294	55.8	0	82.6	95.8	92.8	91.3	95.5
C003	R+45	66566474	1894	35146	1764	22	9	7.6	5.4	17	23	22	93.1	50.2	44.1	1815.4	95.9	57.4	50.7	95.2	54	47.6	95.2	56.2	48.6	94.4	53.4	46.6	4495	46.6	0	83.7	95.8	93.2	90	95.5
C003	R+82	63370734	1321	47972	1283	25.4	9.5	9	6.9	32	47	46	97.1	54.7	44	1289.76	98.8	63.1	49.6	98.5	57	44.8	98.4	60.9	46.6	97.8	56.2	44.6	6028	57	0	83.9	95.7	93	91.4	95.4
C001	L-3	51514692	83	620659	49	7	2.1	2.4	2.4	1	4	3	59	34.9	24.1	65.61	68.7	59	42.2	68.7	55.4	39.8	68.7	59	39.8	67.5	54.2	37.3	9212	12.2	0	87	96.2	92	89.4	95.9
C001	R+1	71741337	3983	18012	3619	15.5	5.4	6	4.1	7	12	11	90.9	52	41.7	3373.23	93.5	60.2	48.8	92.7	57.2	45.5	93.1	59.4	46.9	91.9	56.9	44.9	1874	31.5	0	77.9	95.9	92.5	90.4	95.7
C001	R+45	61919866	1053	58803	999	16.1	6.6	6.1	3.3	22	36	28	94.9	52.9	43	1021.94	97.8	59.4	48.3	97.6	55.6	44.3	97.6	58	45.2	96.9	55.1	44	5926	32	0	83.4	95.7	92.7	87.8	95.4
C001	R+82	62528724	913	68487	885	12.8	5.6	4.3	2.9	29	41	35	96.9	54.2	44	849.71	98.1	60.6	51.7	97.9	56.2	46.3	97.9	58.8	48.1	97.6	55.5	45.1	5864	34.3	0	76.3	95.6	92.1	90.5	95.5
C002	L-3	69771061	814	85714	651	7.3	2.3	2.9	1.9	3	5	4	80	53.2	34.4	476	86.2	69.4	46.1	85.4	65.6	42.1	85.4	68.1	43.6	83.9	64.3	39.4	2570	32.2	0	84.7	96	91.8	88.9	95.8
C002	R+1	130285585	6186	21061	5715	32.6	10.9	11.8	9.9	5	10	9	92.45	56.5	39.7	5328.13	94.6	64.2	45.7	94.1	60.9	41.9	94.2	63.1	43.1	93.5	60.5	41.2	3356	63.9	0	85.1	95.9	93.2	91.6	95.6
C002	R+45	68264043	1391	49076	1256	16	7.8	5.2	2.9	13	12	11	90.3	53.6	38.1	1342.73	97.4	61.3	43.4	96.6	56.6	40.5	97	59.7	41.3	96	56.2	39.5	4648	31.3	0	80.5	95.7	92.4	89.8	95.4
C002	R+82	73062868	1816	40233	1766	20.4	8.8	7.2	4.4	35	44	40	97.2	60.3	38	1743.05	99	65.4	44.2	98.7	61.8	39.5	98.6	64.2	40.8	98.1	61.2	39	5448	35.4	0	79	95.4	92.3	90.5	95.3

## Sheet: cfRNA Sequencing
Data: cfRNA Sequencing
Crew ID	Timepoint	Total Reads	Trimmed Reads	Mapped Reads
C001	L-92	49256072	49214189	29573113
C002	L-92	53354908	53316319	32511489
C003	L-92	54324951	54274672	33511078
C001	L-44	48188360	48179251	14581281
C002	L-44	54044999	53994662	15381998
C003	L-44	55300396	55240849	22070218
C004	L-44	71307865	71247535	38773350
C001	L-3	25211600	25188190	15520069
C002	L-3	24898991	24881735	15644609
C003	L-3	26454533	26434369	18620450
C001	R+1	50469127	50384596	7926810
C002	R+1	49845609	49790945	7544552
C003	R+1	53479429	53444963	8102713
C004	R+1	60292221	60234548	10792558
C001	R+45	54117661	54103976	6467605
C002	R+45	45700971	45629582	8938968
C003	R+45	50752925	50684357	11245845
C004	R+45	47646891	47559177	11701861
C001	R+82	47374799	47337455	8244604
C002	R+82	51812305	51775953	6080007
C003	R+82	56269997	56237818	12798594
C001	R+194	50749772	50702770	5145789
C002	R+194	55595893	55540791	11805801
C003	R+194	57104691	57054813	7599371
C004	R+194	48143096	48063996	8063545

## Sheet: dRNA-Seq
Data: Oxford Nanopore Technologies Direct RNA Sequencing
Time Point	Crew ID	Read Length - Pass (bp)	Read Length - All (bp)	K Reads - Pass	K Reads - All	Mb Bases - Pass	Mb Bases - All	N50 - Pass (bp)	N50 - All (bp)	Median read qual - Pass	Median read qual - All	Read Length - Aligned (bp)
L-92	C001	636	632	3194.88	3381.37	2630	2747.77	1279	1251	9.21456	9.13454	582
L-92	C002	598	594	4840.59	5164	3224.75	3393.58	632	631	8.8676	8.79028	560
L-92	C003	625	623	4267.78	4541.69	3481	3658.09	1293	1269	9.18785	9.10068	575
L-92	C004	631	628	4979.91	5278.5	4039.3	4228.38	1164	1137	9.11012	9.02908	590
L-44	C001	794	766	3374.81	3568.52	3038.2	3175.7	1328	1326	9.4266	9.34739	620
L-44	C002	631	629	2460.29	2595.93	2008.04	2098.04	1150	1129	9.25152	9.17824	601
L-44	C003	693	684	2136.69	2262.61	1856.65	1942.55	1320	1316	9.29374	9.21303	609
L-44	C004	634	630	3706.52	3927.66	3032.3	3175.83	1158	1135	9.10803	9.02839	607
L-3	C001	589	579	2464.6	2620.86	1676.6	1754.8	813	799	9.09519	9.00781	552
L-3	C002	553	547	7760.73	8382.69	4565.05	4835.72	657	649	8.96434	8.85161	520
L-3	C003	619	617	6470.07	6932.38	4888.38	5156.15	737	726	8.673	8.58798	632
L-3	C004	605	604	5521.89	5901.79	4040.63	4268.85	689	686	8.91601	8.8326	617
R+1	C001	1174	1135	7007.24	7298.82	6939.79	7158.3	1347	1347	9.4624	9.41039	632
R+1	C002	1329	1325	10388.1	10803.4	10737	11059.2	1356	1356	9.4886	9.44204	602
R+1	C003	1331	1328	5258.69	5466.96	5532.25	5696.84	1352	1352	9.60092	9.55615	614
R+1	C004	766	744	7380.39	7652.03	6797.39	6990.97	1337	1336	9.31359	9.2681	671
R+45	C001	611	609	5682.47	5983.92	4087.71	4254.15	756	746	8.95575	8.88571	612
R+45	C002	585	581	4269.54	4544.26	2695.81	2837.1	624	624	8.90525	8.82647	562
R+45	C003	279	272	3772.25	4310.87	1178.88	1319.36	346	334	8.60627	8.38612	312
R+45	C004	517	501	4961.58	5483.17	2440.57	2639.55	568	565	8.63579	8.50301	477
R+82	C001	615	613	3358.05	3555.38	2502.06	2612.72	974	955	9.14701	9.06815	555
R+82	C002	608	606	1134.45	1195.7	743.624	775.8	632	632	8.69267	8.63543	572
R+82	C003	612	610	2370.65	2515.57	1656.2	1733	716	712	9.04739	8.96972	556
R+82	C004	622	620	2757.97	2913.05	2095.03	2183.74	1014	994	9.17567	9.10176	563
R+194	C001	613	611	2918.96	3114.89	2174.16	2286.37	823	804	8.85113	8.76473	613
R+194	C002	607	606	2062.9	2190.03	1438	1512.36	640	639	8.70959	8.63976	603
R+194	C003	607	605	2678.37	2845.22	1932.55	2030.8	693	691	8.94285	8.8635	599
R+194	C004	624	621	1577.08	1673.9	1246.23	1302.98	1127	1105	9.12783	9.04265	617

## Sheet: Plasma Mass Spec
	Data: Plasma Nano-LC-MS/MS in DIA (DIA-NN)
	Timepoint	Astronaut	Replicate	# Peptides	# Protein groups
	L-44	C001	1	12063	2066
	L-44	C001	2	11679	1971
	R+82	C001	1	15839	2544
	R+82	C001	2	15471	2486
	L-92	C001	1	10723	1901
	L-92	C001	2	10871	1886
	R+1	C001	1	12325	2086
	R+1	C001	2	12227	2066
	L-3	C001	1	10375	1824
	L-3	C001	2	10336	1846
	L-44	C002	1	12756	2101
	L-44	C002	2	12211	2016
	R+82	C002	1	10919	1934
	R+82	C002	2	10805	1879
	L-92	C002	1	11511	2007
	L-92	C002	2	11678	2001
	R+45	C002	1	11205	1949
	R+45	C002	2	11589	1963
	R+1	C002	1	11093	1915
	R+1	C002	2	11253	1930
	L-44	C003	1	10018	1805
	L-44	C003	2	10591	1868
	R+82	C003	1	20517	2862
	R+82	C003	2	19682	2812
	L-92	C003	1	11801	2087
	L-92	C003	2	11413	1978
	R+1	C003	1	11211	1961
	R+1	C003	2	11490	1953
	L-3	C003	1	9369	1674
	L-3	C003	2	9559	1687
	L-44	C004	1	12399	2086
	L-44	C004	2	12522	2086
	R+82	C004	1	16124	2553
	R+82	C004	2	15575	2473
	L-92	C004	1	12834	2173
	L-92	C004	2	12432	2099
	R+45	C004	1	19136	2786
	R+45	C004	2	18291	2722
	R+1	C004	1	14671	2389
	R+1	C004	2	13920	2295
	L-3	C004	1	10102	1809
	L-3	C004	2	9922	1818

## Sheet: EVP Mass Spec
Data: EVP Nano-LC-MS/MS in DDA (Xcalibur)
Timepoint	Astronaut	# Peptides	# Proteins
L-92	C001	6908	828
L-44	C001	4840	665
L-3	C001	4511	569
R+1	C001	5455	704
R+45	C001	4776	552
R+82	C001	3966	456
L-92	C002	6436	786
L-44	C002	5521	651
L-3	C002	4121	475
R+1	C002	6360	813
R+45	C002	5558	665
R+82	C002	3671	404
L-92	C003	5616	662
L-44	C003	5579	713
L-3	C003	4392	535
R+1	C003	5365	708
R+45	C003	4986	596
R+82	C003	3713	453
L-92	C004	6749	796
L-44	C004	5402	718
L-3	C004	4596	608
R+1	C004	5501	713
R+45	C004	5766	684
R+82	C004	4272	526

## Sheet: Metabolomic Mass Spec
Data: Plasma Metabolite LC-MS/MS in DDA (MassProfinder)
Timepoint	Astronaut	# Mapped Peaks
L-92	C001	673
L-92	C002	669
L-92	C003	672
L-92	C004	674
L-44	C001	669
L-44	C002	666
L-44	C003	671
L-44	C004	675
L-3	C001	666
L-3	C002	667
L-3	C003	671
L-3	C004	672
R+1	C001	671
R+1	C002	664
R+1	C003	665
R+1	C004	666
R+45	C001	662
R+45	C002	671
R+45	C003	663
R+45	C004	669
R+82	C001	667
R+82	C002	660
R+82	C003	673
R+82	C004	663
