# Supplementary material for: The Space Omics and Medical Atlas (SOMA) and international astronaut biobank
Source: Nature. 2024 Jun 11;632(8027):1145–54. doi: 10.1038/s41586-024-07639-y (PMC11357981; doi:10.1038/s41586-024-07639-y)
Supplement: Supplementary file 6 — cfRNA Calculations. Tissue of origin analysis from cfRNA sequencing. Tab 1 contains fractions of cell type specific RNA enrichment. Tab 2 contains comparisons between timepoints. [file 41586_2024_7639_MOESM6_ESM.xlsx]

## Sheet: Cell Type Measurements
### Data Type:	cfRNA
### Tool	BayesPrism (v2.0) with the Tabula Sapiens single cell RNA-seq atlas (Release 1)
Data Note:	Baselines were calculated from pre-flight samples in two ways :1) baseline_astro_ct=average fraction for an individual and 2) baseline_ct=average fraction across all individuals
sample_id	Timepoint	celltype	fraction	baseline_variables	baseline_val	deviation
nasa_cfrna_C001_L3	L-3	acinar_cell_of_salivary_gland_myoepithelial_cell	2.29582e-05	baseline_astro_ct	2.09902e-05	9.37585
nasa_cfrna_C001_L44	L-44	acinar_cell_of_salivary_gland_myoepithelial_cell	2.31724e-05	baseline_astro_ct	2.09902e-05	10.3964
nasa_cfrna_C001_L92	L-92	acinar_cell_of_salivary_gland_myoepithelial_cell	1.684e-05	baseline_astro_ct	2.09902e-05	-19.7722
nasa_cfrna_C001_R1	R+1	acinar_cell_of_salivary_gland_myoepithelial_cell	4.30144e-05	baseline_astro_ct	2.09902e-05	104.926
nasa_cfrna_C001_R194	R+194	acinar_cell_of_salivary_gland_myoepithelial_cell	2.80117e-05	baseline_astro_ct	2.09902e-05	33.4514
nasa_cfrna_C001_R45	R+45	acinar_cell_of_salivary_gland_myoepithelial_cell	4.84302e-05	baseline_astro_ct	2.09902e-05	130.728
nasa_cfrna_C001_R82	R+82	acinar_cell_of_salivary_gland_myoepithelial_cell	2.39323e-05	baseline_astro_ct	2.09902e-05	14.0167
nasa_cfrna_C003_L3	L-3	acinar_cell_of_salivary_gland_myoepithelial_cell	1.23524e-05	baseline_astro_ct	1.11484e-05	10.7999
nasa_cfrna_C003_L44	L-44	acinar_cell_of_salivary_gland_myoepithelial_cell	1.37691e-05	baseline_astro_ct	1.11484e-05	23.508
nasa_cfrna_C003_L92	L-92	acinar_cell_of_salivary_gland_myoepithelial_cell	7.32361e-06	baseline_astro_ct	1.11484e-05	-34.3078
nasa_cfrna_C003_R1	R+1	acinar_cell_of_salivary_gland_myoepithelial_cell	6.04827e-05	baseline_astro_ct	1.11484e-05	442.525
nasa_cfrna_C003_R194	R+194	acinar_cell_of_salivary_gland_myoepithelial_cell	2.4656e-05	baseline_astro_ct	1.11484e-05	121.162
nasa_cfrna_C003_R45	R+45	acinar_cell_of_salivary_gland_myoepithelial_cell	1.1754e-05	baseline_astro_ct	1.11484e-05	5.43245
nasa_cfrna_C003_R82	R+82	acinar_cell_of_salivary_gland_myoepithelial_cell	3.32877e-05	baseline_astro_ct	1.11484e-05	198.588
nasa_cfrna_C002_R1	R+1	acinar_cell_of_salivary_gland_myoepithelial_cell	5.52122e-05	baseline_astro_ct	1.72204e-05	220.621
nasa_cfrna_C002_R194	R+194	acinar_cell_of_salivary_gland_myoepithelial_cell	1.25371e-05	baseline_astro_ct	1.72204e-05	-27.1964
nasa_cfrna_C002_R45	R+45	acinar_cell_of_salivary_gland_myoepithelial_cell	7.94265e-05	baseline_astro_ct	1.72204e-05	361.235
nasa_cfrna_C004_L44	L-44	acinar_cell_of_salivary_gland_myoepithelial_cell	7.08895e-06	baseline_astro_ct	7.08895e-06	0
nasa_cfrna_C004_R1	R+1	acinar_cell_of_salivary_gland_myoepithelial_cell	2.13474e-05	baseline_astro_ct	7.08895e-06	201.136
nasa_cfrna_C004_R194	R+194	acinar_cell_of_salivary_gland_myoepithelial_cell	3.69465e-05	baseline_astro_ct	7.08895e-06	421.185
nasa_cfrna_C004_R45	R+45	acinar_cell_of_salivary_gland_myoepithelial_cell	5.94265e-05	baseline_astro_ct	7.08895e-06	738.297
nasa_cfrna_C002_L44	L-44	acinar_cell_of_salivary_gland_myoepithelial_cell	2.23057e-05	baseline_astro_ct	1.72204e-05	29.531
nasa_cfrna_C002_L92	L-92	acinar_cell_of_salivary_gland_myoepithelial_cell	7.3527e-06	baseline_astro_ct	1.72204e-05	-57.3024
nasa_cfrna_C002_L3	L-3	acinar_cell_of_salivary_gland_myoepithelial_cell	2.20027e-05	baseline_astro_ct	1.72204e-05	27.7714
nasa_cfrna_C002_R82	R+82	acinar_cell_of_salivary_gland_myoepithelial_cell	2.49399e-05	baseline_astro_ct	1.72204e-05	44.8275
nasa_cfrna_C001_L3	L-3	adventitial_cell	9.52012e-06	baseline_astro_ct	3.33591e-05	-71.4617
nasa_cfrna_C001_R194	R+194	adventitial_cell	3.89249e-05	baseline_astro_ct	3.33591e-05	16.6846
nasa_cfrna_C001_R1	R+1	adventitial_cell	6.91279e-05	baseline_astro_ct	3.33591e-05	107.224
nasa_cfrna_C003_L3	L-3	adventitial_cell	1.13613e-05	baseline_astro_ct	1.67733e-05	-32.2653
nasa_cfrna_C003_L44	L-44	adventitial_cell	1.58794e-05	baseline_astro_ct	1.67733e-05	-5.32919
nasa_cfrna_C001_L92	L-92	adventitial_cell	2.2961e-05	baseline_astro_ct	3.33591e-05	-31.1701
nasa_cfrna_C003_R194	R+194	adventitial_cell	8.86918e-05	baseline_astro_ct	1.67733e-05	428.767
nasa_cfrna_C003_R45	R+45	adventitial_cell	0.00182802	baseline_astro_ct	1.67733e-05	10798.4
nasa_cfrna_C003_R82	R+82	adventitial_cell	2.54806e-05	baseline_astro_ct	1.67733e-05	51.9117
nasa_cfrna_C001_L44	L-44	adventitial_cell	6.75961e-05	baseline_astro_ct	3.33591e-05	102.632
nasa_cfrna_C002_R194	R+194	adventitial_cell	1.46069e-05	baseline_astro_ct	2.1926e-05	-33.3809
nasa_cfrna_C002_R45	R+45	adventitial_cell	4.69995e-05	baseline_astro_ct	2.1926e-05	114.355
nasa_cfrna_C002_R82	R+82	adventitial_cell	6.003e-05	baseline_astro_ct	2.1926e-05	173.784
nasa_cfrna_C001_R45	R+45	adventitial_cell	7.02636e-05	baseline_astro_ct	3.33591e-05	110.628
nasa_cfrna_C001_R82	R+82	adventitial_cell	2.97496e-05	baseline_astro_ct	3.33591e-05	-10.8201
nasa_cfrna_C003_R1	R+1	adventitial_cell	3.80117e-05	baseline_astro_ct	1.67733e-05	126.62
nasa_cfrna_C002_L3	L-3	adventitial_cell	1.5684e-05	baseline_astro_ct	2.1926e-05	-28.4683
nasa_cfrna_C002_L44	L-44	adventitial_cell	3.80726e-05	baseline_astro_ct	2.1926e-05	73.6411
nasa_cfrna_C003_L92	L-92	adventitial_cell	2.30792e-05	baseline_astro_ct	1.67733e-05	37.5945
nasa_cfrna_C004_L44	L-44	adventitial_cell	1.06831e-05	baseline_astro_ct	1.06831e-05	0
nasa_cfrna_C004_R1	R+1	adventitial_cell	4.68406e-05	baseline_astro_ct	1.06831e-05	338.455
nasa_cfrna_C004_R194	R+194	adventitial_cell	2.55594e-05	baseline_astro_ct	1.06831e-05	139.251
nasa_cfrna_C002_R1	R+1	adventitial_cell	6.72042e-05	baseline_astro_ct	2.1926e-05	206.504
nasa_cfrna_C004_R45	R+45	adventitial_cell	8.52564e-05	baseline_astro_ct	1.06831e-05	698.049
nasa_cfrna_C002_L92	L-92	adventitial_cell	1.20214e-05	baseline_astro_ct	2.1926e-05	-45.1728
nasa_cfrna_C001_L44	L-44	b_cell	0.035361	baseline_astro_ct	0.103129	-65.7118
nasa_cfrna_C001_L92	L-92	b_cell	0.112463	baseline_astro_ct	0.103129	9.05141
nasa_cfrna_C003_R194	R+194	b_cell	0.230792	baseline_astro_ct	0.130379	77.0163
nasa_cfrna_C003_R82	R+82	b_cell	0.222067	baseline_astro_ct	0.130379	70.3242
nasa_cfrna_C002_R1	R+1	b_cell	0.208923	baseline_astro_ct	0.209758	-0.397975
nasa_cfrna_C002_R194	R+194	b_cell	0.242799	baseline_astro_ct	0.209758	15.7518
nasa_cfrna_C001_L3	L-3	b_cell	0.161562	baseline_astro_ct	0.103129	56.6604
nasa_cfrna_C001_R194	R+194	b_cell	0.186409	baseline_astro_ct	0.103129	80.7532
nasa_cfrna_C001_R45	R+45	b_cell	0.136714	baseline_astro_ct	0.103129	32.5663
nasa_cfrna_C001_R82	R+82	b_cell	0.18271	baseline_astro_ct	0.103129	77.1671
nasa_cfrna_C001_R1	R+1	b_cell	0.158668	baseline_astro_ct	0.103129	53.8544
nasa_cfrna_C003_L3	L-3	b_cell	0.21307	baseline_astro_ct	0.130379	63.4239
nasa_cfrna_C003_L44	L-44	b_cell	0.0494493	baseline_astro_ct	0.130379	-62.0726
nasa_cfrna_C003_L92	L-92	b_cell	0.128617	baseline_astro_ct	0.130379	-1.35124
nasa_cfrna_C003_R1	R+1	b_cell	0.227985	baseline_astro_ct	0.130379	74.8637
nasa_cfrna_C003_R45	R+45	b_cell	0.123239	baseline_astro_ct	0.130379	-5.47649
nasa_cfrna_C002_L44	L-44	b_cell	0.155632	baseline_astro_ct	0.209758	-25.8039
nasa_cfrna_C002_L92	L-92	b_cell	0.201953	baseline_astro_ct	0.209758	-3.72083
nasa_cfrna_C004_R194	R+194	b_cell	0.220576	baseline_astro_ct	0.114861	92.0374
nasa_cfrna_C002_R45	R+45	b_cell	0.409227	baseline_astro_ct	0.209758	95.0944
nasa_cfrna_C002_R82	R+82	b_cell	0.260445	baseline_astro_ct	0.209758	24.1643
nasa_cfrna_C004_L44	L-44	b_cell	0.114861	baseline_astro_ct	0.114861	0
nasa_cfrna_C004_R1	R+1	b_cell	0.21221	baseline_astro_ct	0.114861	84.7537
nasa_cfrna_C002_L3	L-3	b_cell	0.271689	baseline_astro_ct	0.209758	29.5247
nasa_cfrna_C004_R45	R+45	b_cell	0.099077	baseline_astro_ct	0.114861	-13.7418
nasa_cfrna_C001_L3	L-3	basal_cell	4.48521e-05	baseline_astro_ct	3.78506e-05	18.4977
nasa_cfrna_C003_R194	R+194	basal_cell	4.38879e-05	baseline_astro_ct	7.86971e-06	457.682
nasa_cfrna_C003_R45	R+45	basal_cell	1.16265e-05	baseline_astro_ct	7.86971e-06	47.7375
nasa_cfrna_C001_R194	R+194	basal_cell	3.20353e-05	baseline_astro_ct	3.78506e-05	-15.364
nasa_cfrna_C001_L92	L-92	basal_cell	4.01882e-05	baseline_astro_ct	3.78506e-05	6.17579
nasa_cfrna_C001_R1	R+1	basal_cell	0.00131981	baseline_astro_ct	3.78506e-05	3386.89
nasa_cfrna_C003_L3	L-3	basal_cell	1.08657e-05	baseline_astro_ct	7.86971e-06	38.0697
nasa_cfrna_C001_L44	L-44	basal_cell	2.85116e-05	baseline_astro_ct	3.78506e-05	-24.6735
nasa_cfrna_C003_L92	L-92	basal_cell	6.31234e-06	baseline_astro_ct	7.86971e-06	-19.7894
nasa_cfrna_C003_R1	R+1	basal_cell	3.32286e-05	baseline_astro_ct	7.86971e-06	322.234
nasa_cfrna_C002_L3	L-3	basal_cell	2.77174e-05	baseline_astro_ct	4.47877e-05	-38.1139
nasa_cfrna_C003_R82	R+82	basal_cell	8.60789e-05	baseline_astro_ct	7.86971e-06	993.801
nasa_cfrna_C002_R1	R+1	basal_cell	9.17765e-05	baseline_astro_ct	4.47877e-05	104.914
nasa_cfrna_C002_R194	R+194	basal_cell	9.37178e-06	baseline_astro_ct	4.47877e-05	-79.0751
nasa_cfrna_C002_R45	R+45	basal_cell	0.000163716	baseline_astro_ct	4.47877e-05	265.538
nasa_cfrna_C002_R82	R+82	basal_cell	5.01558e-05	baseline_astro_ct	4.47877e-05	11.9856
nasa_cfrna_C001_R45	R+45	basal_cell	0.000107415	baseline_astro_ct	3.78506e-05	183.785
nasa_cfrna_C001_R82	R+82	basal_cell	3.47173e-05	baseline_astro_ct	3.78506e-05	-8.27812
nasa_cfrna_C004_R1	R+1	basal_cell	2.88748e-05	baseline_astro_ct	6.23179e-06	363.347
nasa_cfrna_C004_R194	R+194	basal_cell	0.000109156	baseline_astro_ct	6.23179e-06	1651.6
nasa_cfrna_C003_L44	L-44	basal_cell	6.43109e-06	baseline_astro_ct	7.86971e-06	-18.2804
nasa_cfrna_C004_L44	L-44	basal_cell	6.23179e-06	baseline_astro_ct	6.23179e-06	0
nasa_cfrna_C002_L44	L-44	basal_cell	4.97037e-05	baseline_astro_ct	4.47877e-05	10.9761
nasa_cfrna_C002_L92	L-92	basal_cell	5.69421e-05	baseline_astro_ct	4.47877e-05	27.1378
nasa_cfrna_C004_R45	R+45	basal_cell	3.44088e-05	baseline_astro_ct	6.23179e-06	452.149
nasa_cfrna_C001_L3	L-3	basal_cell_of_prostate_epithelium	4.40699e-05	baseline_astro_ct	3.41406e-05	29.0836
nasa_cfrna_C001_L44	L-44	basal_cell_of_prostate_epithelium	4.30405e-05	baseline_astro_ct	3.41406e-05	26.0684
nasa_cfrna_C003_L3	L-3	basal_cell_of_prostate_epithelium	2.24157e-05	baseline_astro_ct	1.52036e-05	47.4373
nasa_cfrna_C003_L44	L-44	basal_cell_of_prostate_epithelium	1.10144e-05	baseline_astro_ct	1.52036e-05	-27.5539
nasa_cfrna_C003_L92	L-92	basal_cell_of_prostate_epithelium	1.21806e-05	baseline_astro_ct	1.52036e-05	-19.8834
nasa_cfrna_C003_R45	R+45	basal_cell_of_prostate_epithelium	2.18869e-05	baseline_astro_ct	1.52036e-05	43.9593
nasa_cfrna_C003_R82	R+82	basal_cell_of_prostate_epithelium	5.9322e-05	baseline_astro_ct	1.52036e-05	290.185
nasa_cfrna_C002_R1	R+1	basal_cell_of_prostate_epithelium	4.83276e-05	baseline_astro_ct	3.37575e-05	43.1612
nasa_cfrna_C003_R194	R+194	basal_cell_of_prostate_epithelium	6.50184e-05	baseline_astro_ct	1.52036e-05	327.652
nasa_cfrna_C001_L92	L-92	basal_cell_of_prostate_epithelium	1.53114e-05	baseline_astro_ct	3.41406e-05	-55.152
nasa_cfrna_C001_R1	R+1	basal_cell_of_prostate_epithelium	0.000235006	baseline_astro_ct	3.41406e-05	588.347
nasa_cfrna_C001_R194	R+194	basal_cell_of_prostate_epithelium	4.34177e-05	baseline_astro_ct	3.41406e-05	27.1733
nasa_cfrna_C002_R194	R+194	basal_cell_of_prostate_epithelium	2.16335e-05	baseline_astro_ct	3.37575e-05	-35.9149
nasa_cfrna_C004_L44	L-44	basal_cell_of_prostate_epithelium	8.93317e-06	baseline_astro_ct	8.93317e-06	0
nasa_cfrna_C001_R45	R+45	basal_cell_of_prostate_epithelium	8.47814e-05	baseline_astro_ct	3.41406e-05	148.33
nasa_cfrna_C001_R82	R+82	basal_cell_of_prostate_epithelium	3.47981e-05	baseline_astro_ct	3.41406e-05	1.92591
nasa_cfrna_C004_R45	R+45	basal_cell_of_prostate_epithelium	2.62248e-05	baseline_astro_ct	8.93317e-06	193.566
nasa_cfrna_C003_R1	R+1	basal_cell_of_prostate_epithelium	5.58695e-05	baseline_astro_ct	1.52036e-05	267.477
nasa_cfrna_C002_L3	L-3	basal_cell_of_prostate_epithelium	2.6381e-05	baseline_astro_ct	3.37575e-05	-21.8515
nasa_cfrna_C002_L44	L-44	basal_cell_of_prostate_epithelium	6.06525e-05	baseline_astro_ct	3.37575e-05	79.6712
nasa_cfrna_C002_L92	L-92	basal_cell_of_prostate_epithelium	1.4239e-05	baseline_astro_ct	3.37575e-05	-57.8197
nasa_cfrna_C002_R82	R+82	basal_cell_of_prostate_epithelium	3.02042e-05	baseline_astro_ct	3.37575e-05	-10.526
nasa_cfrna_C004_R1	R+1	basal_cell_of_prostate_epithelium	4.4813e-05	baseline_astro_ct	8.93317e-06	401.647
nasa_cfrna_C002_R45	R+45	basal_cell_of_prostate_epithelium	9.0629e-05	baseline_astro_ct	3.37575e-05	168.471
nasa_cfrna_C004_R194	R+194	basal_cell_of_prostate_epithelium	2.38924e-05	baseline_astro_ct	8.93317e-06	167.457
nasa_cfrna_C003_L44	L-44	basophil	1.01845e-05	baseline_astro_ct	0.000212522	-95.2078
nasa_cfrna_C003_L3	L-3	basophil	0.000456588	baseline_astro_ct	0.000212522	114.842
nasa_cfrna_C003_R45	R+45	basophil	0.000566278	baseline_astro_ct	0.000212522	166.456
nasa_cfrna_C003_L92	L-92	basophil	0.000170795	baseline_astro_ct	0.000212522	-19.6343
nasa_cfrna_C001_L3	L-3	basophil	0.000143566	baseline_astro_ct	0.00265298	-94.5885
nasa_cfrna_C004_L44	L-44	basophil	1.56005e-05	baseline_astro_ct	1.56005e-05	0
nasa_cfrna_C004_R1	R+1	basophil	0.000140422	baseline_astro_ct	1.56005e-05	800.109
nasa_cfrna_C004_R194	R+194	basophil	2.90399e-05	baseline_astro_ct	1.56005e-05	86.1473
nasa_cfrna_C004_R45	R+45	basophil	0.0255873	baseline_astro_ct	1.56005e-05	163916
nasa_cfrna_C001_R194	R+194	basophil	3.25596e-05	baseline_astro_ct	0.00265298	-98.7727
nasa_cfrna_C001_R45	R+45	basophil	0.00040274	baseline_astro_ct	0.00265298	-84.8194
nasa_cfrna_C001_R82	R+82	basophil	3.28581e-05	baseline_astro_ct	0.00265298	-98.7615
nasa_cfrna_C003_R82	R+82	basophil	2.68819e-05	baseline_astro_ct	0.000212522	-87.351
nasa_cfrna_C003_R1	R+1	basophil	0.00124302	baseline_astro_ct	0.000212522	484.891
nasa_cfrna_C003_R194	R+194	basophil	2.25867e-05	baseline_astro_ct	0.000212522	-89.3721
nasa_cfrna_C002_L3	L-3	basophil	0.000319591	baseline_astro_ct	0.000133815	138.831
nasa_cfrna_C001_L92	L-92	basophil	0.00778929	baseline_astro_ct	0.00265298	193.605
nasa_cfrna_C002_L92	L-92	basophil	4.35463e-05	baseline_astro_ct	0.000133815	-67.4578
nasa_cfrna_C002_R1	R+1	basophil	0.000168171	baseline_astro_ct	0.000133815	25.6748
nasa_cfrna_C001_L44	L-44	basophil	2.60935e-05	baseline_astro_ct	0.00265298	-99.0164
nasa_cfrna_C001_R1	R+1	basophil	0.000416693	baseline_astro_ct	0.00265298	-84.2934
nasa_cfrna_C002_R82	R+82	basophil	4.22804e-05	baseline_astro_ct	0.000133815	-68.4038
nasa_cfrna_C002_R194	R+194	basophil	2.89506e-05	baseline_astro_ct	0.000133815	-78.3652
nasa_cfrna_C002_L44	L-44	basophil	3.83073e-05	baseline_astro_ct	0.000133815	-71.3729
nasa_cfrna_C002_R45	R+45	basophil	0.000159163	baseline_astro_ct	0.000133815	18.9426
nasa_cfrna_C004_R45	R+45	bladder_urothelial_cell	0.000213066	baseline_astro_ct	5.60562e-06	3700.93
nasa_cfrna_C004_R1	R+1	bladder_urothelial_cell	4.15235e-05	baseline_astro_ct	5.60562e-06	640.747
nasa_cfrna_C004_R194	R+194	bladder_urothelial_cell	2.72664e-05	baseline_astro_ct	5.60562e-06	386.411
nasa_cfrna_C001_L92	L-92	bladder_urothelial_cell	3.52346e-05	baseline_astro_ct	3.80118e-05	-7.30608
nasa_cfrna_C001_R1	R+1	bladder_urothelial_cell	0.000433793	baseline_astro_ct	3.80118e-05	1041.21
nasa_cfrna_C001_L3	L-3	bladder_urothelial_cell	5.28179e-05	baseline_astro_ct	3.80118e-05	38.9514
nasa_cfrna_C001_R82	R+82	bladder_urothelial_cell	3.33995e-05	baseline_astro_ct	3.80118e-05	-12.1338
nasa_cfrna_C003_L44	L-44	bladder_urothelial_cell	7.83113e-06	baseline_astro_ct	1.55351e-05	-49.5909
nasa_cfrna_C001_R194	R+194	bladder_urothelial_cell	4.46257e-05	baseline_astro_ct	3.80118e-05	17.3996
nasa_cfrna_C001_L44	L-44	bladder_urothelial_cell	2.59828e-05	baseline_astro_ct	3.80118e-05	-31.6453
nasa_cfrna_C004_L44	L-44	bladder_urothelial_cell	5.60562e-06	baseline_astro_ct	5.60562e-06	0
nasa_cfrna_C003_R194	R+194	bladder_urothelial_cell	4.17458e-05	baseline_astro_ct	1.55351e-05	168.718
nasa_cfrna_C003_R45	R+45	bladder_urothelial_cell	2.48359e-05	baseline_astro_ct	1.55351e-05	59.8689
nasa_cfrna_C003_R82	R+82	bladder_urothelial_cell	5.98588e-05	baseline_astro_ct	1.55351e-05	285.312
nasa_cfrna_C002_R1	R+1	bladder_urothelial_cell	5.74652e-05	baseline_astro_ct	3.38606e-05	69.7114
nasa_cfrna_C002_R194	R+194	bladder_urothelial_cell	4.06205e-05	baseline_astro_ct	3.38606e-05	19.9641
nasa_cfrna_C002_R45	R+45	bladder_urothelial_cell	0.000165503	baseline_astro_ct	3.38606e-05	388.779
nasa_cfrna_C002_R82	R+82	bladder_urothelial_cell	3.87306e-05	baseline_astro_ct	3.38606e-05	14.3825
nasa_cfrna_C001_R45	R+45	bladder_urothelial_cell	0.000122322	baseline_astro_ct	3.80118e-05	221.799
nasa_cfrna_C003_L3	L-3	bladder_urothelial_cell	2.55517e-05	baseline_astro_ct	1.55351e-05	64.4765
nasa_cfrna_C003_R1	R+1	bladder_urothelial_cell	0.000161097	baseline_astro_ct	1.55351e-05	936.981
nasa_cfrna_C002_L3	L-3	bladder_urothelial_cell	2.38706e-05	baseline_astro_ct	3.38606e-05	-29.5032
nasa_cfrna_C002_L44	L-44	bladder_urothelial_cell	1.93895e-05	baseline_astro_ct	3.38606e-05	-42.7371
nasa_cfrna_C003_L92	L-92	bladder_urothelial_cell	1.32227e-05	baseline_astro_ct	1.55351e-05	-14.8855
nasa_cfrna_C002_L92	L-92	bladder_urothelial_cell	5.83215e-05	baseline_astro_ct	3.38606e-05	72.2403
nasa_cfrna_C001_L3	L-3	cardiac_muscle_cell	9.90011e-05	baseline_astro_ct	8.70961e-05	13.6688
nasa_cfrna_C001_L44	L-44	cardiac_muscle_cell	6.62629e-05	baseline_astro_ct	8.70961e-05	-23.9198
nasa_cfrna_C001_L92	L-92	cardiac_muscle_cell	9.60243e-05	baseline_astro_ct	8.70961e-05	10.251
nasa_cfrna_C004_R1	R+1	cardiac_muscle_cell	0.000150866	baseline_astro_ct	4.94652e-05	204.995
nasa_cfrna_C004_R194	R+194	cardiac_muscle_cell	0.000286435	baseline_astro_ct	4.94652e-05	479.064
nasa_cfrna_C004_R45	R+45	cardiac_muscle_cell	0.000284534	baseline_astro_ct	4.94652e-05	475.219
nasa_cfrna_C003_R194	R+194	cardiac_muscle_cell	0.000469743	baseline_astro_ct	3.56065e-05	1219.26
nasa_cfrna_C003_R45	R+45	cardiac_muscle_cell	5.25452e-05	baseline_astro_ct	3.56065e-05	47.5718
nasa_cfrna_C003_R82	R+82	cardiac_muscle_cell	0.000705129	baseline_astro_ct	3.56065e-05	1880.34
nasa_cfrna_C002_R1	R+1	cardiac_muscle_cell	0.00015661	baseline_astro_ct	0.000179522	-12.7629
nasa_cfrna_C002_R194	R+194	cardiac_muscle_cell	2.61585e-05	baseline_astro_ct	0.000179522	-85.4288
nasa_cfrna_C001_R1	R+1	cardiac_muscle_cell	0.000376242	baseline_astro_ct	8.70961e-05	331.985
nasa_cfrna_C001_R194	R+194	cardiac_muscle_cell	0.000144569	baseline_astro_ct	8.70961e-05	65.9874
nasa_cfrna_C001_R45	R+45	cardiac_muscle_cell	0.000317437	baseline_astro_ct	8.70961e-05	264.468
nasa_cfrna_C001_R82	R+82	cardiac_muscle_cell	0.000320119	baseline_astro_ct	8.70961e-05	267.547
nasa_cfrna_C004_L44	L-44	cardiac_muscle_cell	4.94652e-05	baseline_astro_ct	4.94652e-05	0
nasa_cfrna_C003_L3	L-3	cardiac_muscle_cell	5.22742e-05	baseline_astro_ct	3.56065e-05	46.8108
nasa_cfrna_C003_L44	L-44	cardiac_muscle_cell	2.13581e-05	baseline_astro_ct	3.56065e-05	-40.0162
nasa_cfrna_C003_L92	L-92	cardiac_muscle_cell	3.31872e-05	baseline_astro_ct	3.56065e-05	-6.79461
nasa_cfrna_C003_R1	R+1	cardiac_muscle_cell	0.00026719	baseline_astro_ct	3.56065e-05	650.397
nasa_cfrna_C002_L3	L-3	cardiac_muscle_cell	0.00045901	baseline_astro_ct	0.000179522	155.684
nasa_cfrna_C002_L44	L-44	cardiac_muscle_cell	6.5049e-05	baseline_astro_ct	0.000179522	-63.7655
nasa_cfrna_C002_L92	L-92	cardiac_muscle_cell	1.45075e-05	baseline_astro_ct	0.000179522	-91.9188
nasa_cfrna_C002_R45	R+45	cardiac_muscle_cell	0.000204121	baseline_astro_ct	0.000179522	13.7025
nasa_cfrna_C002_R82	R+82	cardiac_muscle_cell	0.000115554	baseline_astro_ct	0.000179522	-35.6326
nasa_cfrna_C003_L3	L-3	cell_of_skeletal_muscle	0.00597815	baseline_astro_ct	0.00233725	155.778
nasa_cfrna_C003_R194	R+194	cell_of_skeletal_muscle	0.000147744	baseline_astro_ct	0.00233725	-93.6787
nasa_cfrna_C003_R45	R+45	cell_of_skeletal_muscle	0.0178689	baseline_astro_ct	0.00233725	664.527
nasa_cfrna_C001_L3	L-3	cell_of_skeletal_muscle	2.00857e-05	baseline_astro_ct	3.88456e-05	-48.2935
nasa_cfrna_C001_L44	L-44	cell_of_skeletal_muscle	2.5718e-05	baseline_astro_ct	3.88456e-05	-33.7943
nasa_cfrna_C001_L92	L-92	cell_of_skeletal_muscle	7.07331e-05	baseline_astro_ct	3.88456e-05	82.0878
nasa_cfrna_C001_R1	R+1	cell_of_skeletal_muscle	0.000425295	baseline_astro_ct	3.88456e-05	994.836
nasa_cfrna_C004_L44	L-44	cell_of_skeletal_muscle	1.04528e-05	baseline_astro_ct	1.04528e-05	0
nasa_cfrna_C004_R1	R+1	cell_of_skeletal_muscle	0.000106519	baseline_astro_ct	1.04528e-05	919.046
nasa_cfrna_C004_R194	R+194	cell_of_skeletal_muscle	6.2941e-05	baseline_astro_ct	1.04528e-05	502.142
nasa_cfrna_C004_R45	R+45	cell_of_skeletal_muscle	0.00569145	baseline_astro_ct	1.04528e-05	54348.8
nasa_cfrna_C002_L3	L-3	cell_of_skeletal_muscle	0.000753175	baseline_astro_ct	0.000307353	145.052
nasa_cfrna_C003_L44	L-44	cell_of_skeletal_muscle	2.19741e-05	baseline_astro_ct	0.00233725	-99.0598
nasa_cfrna_C003_L92	L-92	cell_of_skeletal_muscle	0.00101161	baseline_astro_ct	0.00233725	-56.7178
nasa_cfrna_C003_R1	R+1	cell_of_skeletal_muscle	0.0035642	baseline_astro_ct	0.00233725	52.4957
nasa_cfrna_C002_R45	R+45	cell_of_skeletal_muscle	0.000205536	baseline_astro_ct	0.000307353	-33.127
nasa_cfrna_C003_R82	R+82	cell_of_skeletal_muscle	0.000111172	baseline_astro_ct	0.00233725	-95.2435
nasa_cfrna_C002_R1	R+1	cell_of_skeletal_muscle	0.00161211	baseline_astro_ct	0.000307353	424.514
nasa_cfrna_C002_R194	R+194	cell_of_skeletal_muscle	3.02294e-05	baseline_astro_ct	0.000307353	-90.1646
nasa_cfrna_C001_R194	R+194	cell_of_skeletal_muscle	4.74308e-05	baseline_astro_ct	3.88456e-05	22.101
nasa_cfrna_C001_R45	R+45	cell_of_skeletal_muscle	0.000122199	baseline_astro_ct	3.88456e-05	214.575
nasa_cfrna_C001_R82	R+82	cell_of_skeletal_muscle	3.58067e-05	baseline_astro_ct	3.88456e-05	-7.82288
nasa_cfrna_C002_L44	L-44	cell_of_skeletal_muscle	0.000105854	baseline_astro_ct	0.000307353	-65.5595
nasa_cfrna_C002_L92	L-92	cell_of_skeletal_muscle	6.30298e-05	baseline_astro_ct	0.000307353	-79.4927
nasa_cfrna_C002_R82	R+82	cell_of_skeletal_muscle	7.8646e-05	baseline_astro_ct	0.000307353	-74.4118
nasa_cfrna_C002_R82	R+82	ciliated_cell_lung_ciliated_cell	0.000545384	baseline_astro_ct	0.000363645	49.9771
nasa_cfrna_C001_L3	L-3	ciliated_cell_lung_ciliated_cell	0.000459472	baseline_astro_ct	0.000608649	-24.5096
nasa_cfrna_C001_L44	L-44	ciliated_cell_lung_ciliated_cell	0.000979273	baseline_astro_ct	0.000608649	60.893
nasa_cfrna_C004_R45	R+45	ciliated_cell_lung_ciliated_cell	0.000451944	baseline_astro_ct	0.000797163	-43.306
nasa_cfrna_C001_R82	R+82	ciliated_cell_lung_ciliated_cell	0.000247613	baseline_astro_ct	0.000608649	-59.3177
nasa_cfrna_C004_R194	R+194	ciliated_cell_lung_ciliated_cell	0.000583299	baseline_astro_ct	0.000797163	-26.8281
nasa_cfrna_C003_L3	L-3	ciliated_cell_lung_ciliated_cell	0.000155544	baseline_astro_ct	0.00042287	-63.2171
nasa_cfrna_C003_L44	L-44	ciliated_cell_lung_ciliated_cell	0.000776004	baseline_astro_ct	0.00042287	83.5087
nasa_cfrna_C004_R1	R+1	ciliated_cell_lung_ciliated_cell	0.000379722	baseline_astro_ct	0.000797163	-52.3658
nasa_cfrna_C003_R194	R+194	ciliated_cell_lung_ciliated_cell	0.000874923	baseline_astro_ct	0.00042287	106.901
nasa_cfrna_C003_R45	R+45	ciliated_cell_lung_ciliated_cell	0.000640864	baseline_astro_ct	0.00042287	51.551
nasa_cfrna_C003_R82	R+82	ciliated_cell_lung_ciliated_cell	0.00133206	baseline_astro_ct	0.00042287	215.003
nasa_cfrna_C002_R1	R+1	ciliated_cell_lung_ciliated_cell	0.000437191	baseline_astro_ct	0.000363645	20.2247
nasa_cfrna_C001_L92	L-92	ciliated_cell_lung_ciliated_cell	0.000387201	baseline_astro_ct	0.000608649	-36.3834
nasa_cfrna_C001_R1	R+1	ciliated_cell_lung_ciliated_cell	0.000522053	baseline_astro_ct	0.000608649	-14.2275
nasa_cfrna_C001_R194	R+194	ciliated_cell_lung_ciliated_cell	0.00032195	baseline_astro_ct	0.000608649	-47.1041
nasa_cfrna_C001_R45	R+45	ciliated_cell_lung_ciliated_cell	0.000359996	baseline_astro_ct	0.000608649	-40.8533
nasa_cfrna_C003_L92	L-92	ciliated_cell_lung_ciliated_cell	0.000337063	baseline_astro_ct	0.00042287	-20.2916
nasa_cfrna_C003_R1	R+1	ciliated_cell_lung_ciliated_cell	0.00107569	baseline_astro_ct	0.00042287	154.378
nasa_cfrna_C002_L3	L-3	ciliated_cell_lung_ciliated_cell	0.000279658	baseline_astro_ct	0.000363645	-23.0957
nasa_cfrna_C002_L44	L-44	ciliated_cell_lung_ciliated_cell	0.000532244	baseline_astro_ct	0.000363645	46.3638
nasa_cfrna_C002_L92	L-92	ciliated_cell_lung_ciliated_cell	0.000279031	baseline_astro_ct	0.000363645	-23.2681
nasa_cfrna_C002_R194	R+194	ciliated_cell_lung_ciliated_cell	0.000102239	baseline_astro_ct	0.000363645	-71.8849
nasa_cfrna_C002_R45	R+45	ciliated_cell_lung_ciliated_cell	0.000123184	baseline_astro_ct	0.000363645	-66.1253
nasa_cfrna_C004_L44	L-44	ciliated_cell_lung_ciliated_cell	0.000797163	baseline_astro_ct	0.000797163	0
nasa_cfrna_C002_R1	R+1	ciliated_epithelial_cell_epithelial_cell_of_uterus	7.53197e-05	baseline_astro_ct	6.72711e-05	11.9644
nasa_cfrna_C002_R194	R+194	ciliated_epithelial_cell_epithelial_cell_of_uterus	1.27432e-05	baseline_astro_ct	6.72711e-05	-81.0569
nasa_cfrna_C002_R45	R+45	ciliated_epithelial_cell_epithelial_cell_of_uterus	0.000109163	baseline_astro_ct	6.72711e-05	62.2739
nasa_cfrna_C002_R82	R+82	ciliated_epithelial_cell_epithelial_cell_of_uterus	4.73766e-05	baseline_astro_ct	6.72711e-05	-29.5736
nasa_cfrna_C003_R194	R+194	ciliated_epithelial_cell_epithelial_cell_of_uterus	3.26724e-05	baseline_astro_ct	1.7899e-05	82.5376
nasa_cfrna_C003_R45	R+45	ciliated_epithelial_cell_epithelial_cell_of_uterus	3.24525e-05	baseline_astro_ct	1.7899e-05	81.309
nasa_cfrna_C003_R82	R+82	ciliated_epithelial_cell_epithelial_cell_of_uterus	3.5937e-05	baseline_astro_ct	1.7899e-05	100.777
nasa_cfrna_C001_L3	L-3	ciliated_epithelial_cell_epithelial_cell_of_uterus	6.4835e-05	baseline_astro_ct	9.5791e-05	-32.3162
nasa_cfrna_C001_L44	L-44	ciliated_epithelial_cell_epithelial_cell_of_uterus	1.94036e-05	baseline_astro_ct	9.5791e-05	-79.7438
nasa_cfrna_C001_L92	L-92	ciliated_epithelial_cell_epithelial_cell_of_uterus	0.000203134	baseline_astro_ct	9.5791e-05	112.06
nasa_cfrna_C001_R1	R+1	ciliated_epithelial_cell_epithelial_cell_of_uterus	0.00138537	baseline_astro_ct	9.5791e-05	1346.24
nasa_cfrna_C001_R194	R+194	ciliated_epithelial_cell_epithelial_cell_of_uterus	2.63378e-05	baseline_astro_ct	9.5791e-05	-72.505
nasa_cfrna_C001_R45	R+45	ciliated_epithelial_cell_epithelial_cell_of_uterus	7.99929e-05	baseline_astro_ct	9.5791e-05	-16.4922
nasa_cfrna_C001_R82	R+82	ciliated_epithelial_cell_epithelial_cell_of_uterus	2.52516e-05	baseline_astro_ct	9.5791e-05	-73.6389
nasa_cfrna_C003_L3	L-3	ciliated_epithelial_cell_epithelial_cell_of_uterus	3.16143e-05	baseline_astro_ct	1.7899e-05	76.6262
nasa_cfrna_C003_L44	L-44	ciliated_epithelial_cell_epithelial_cell_of_uterus	7.21935e-06	baseline_astro_ct	1.7899e-05	-59.6661
nasa_cfrna_C003_L92	L-92	ciliated_epithelial_cell_epithelial_cell_of_uterus	1.48633e-05	baseline_astro_ct	1.7899e-05	-16.96
nasa_cfrna_C003_R1	R+1	ciliated_epithelial_cell_epithelial_cell_of_uterus	5.68378e-05	baseline_astro_ct	1.7899e-05	217.548
nasa_cfrna_C002_L3	L-3	ciliated_epithelial_cell_epithelial_cell_of_uterus	2.60001e-05	baseline_astro_ct	6.72711e-05	-61.3502
nasa_cfrna_C002_L44	L-44	ciliated_epithelial_cell_epithelial_cell_of_uterus	1.49036e-05	baseline_astro_ct	6.72711e-05	-77.8455
nasa_cfrna_C002_L92	L-92	ciliated_epithelial_cell_epithelial_cell_of_uterus	0.00016091	baseline_astro_ct	6.72711e-05	139.196
nasa_cfrna_C004_L44	L-44	ciliated_epithelial_cell_epithelial_cell_of_uterus	8.65163e-06	baseline_astro_ct	8.65163e-06	0
nasa_cfrna_C004_R1	R+1	ciliated_epithelial_cell_epithelial_cell_of_uterus	0.000104849	baseline_astro_ct	8.65163e-06	1111.9
nasa_cfrna_C004_R194	R+194	ciliated_epithelial_cell_epithelial_cell_of_uterus	2.09851e-05	baseline_astro_ct	8.65163e-06	142.556
nasa_cfrna_C004_R45	R+45	ciliated_epithelial_cell_epithelial_cell_of_uterus	5.74495e-05	baseline_astro_ct	8.65163e-06	564.032
nasa_cfrna_C004_L44	L-44	club_cell_of_prostate_epithelium_hillock_cell_of_prostate_epithelium_hillock.club_cell_of_prostate_epithelium	1.08742e-05	baseline_astro_ct	1.08742e-05	0
nasa_cfrna_C004_R1	R+1	club_cell_of_prostate_epithelium_hillock_cell_of_prostate_epithelium_hillock.club_cell_of_prostate_epithelium	4.45173e-05	baseline_astro_ct	1.08742e-05	309.386
nasa_cfrna_C004_R194	R+194	club_cell_of_prostate_epithelium_hillock_cell_of_prostate_epithelium_hillock.club_cell_of_prostate_epithelium	3.05715e-05	baseline_astro_ct	1.08742e-05	181.138
nasa_cfrna_C004_R45	R+45	club_cell_of_prostate_epithelium_hillock_cell_of_prostate_epithelium_hillock.club_cell_of_prostate_epithelium	4.04965e-05	baseline_astro_ct	1.08742e-05	272.41
nasa_cfrna_C002_R1	R+1	club_cell_of_prostate_epithelium_hillock_cell_of_prostate_epithelium_hillock.club_cell_of_prostate_epithelium	5.72886e-05	baseline_astro_ct	6.15008e-05	-6.84893
nasa_cfrna_C002_R194	R+194	club_cell_of_prostate_epithelium_hillock_cell_of_prostate_epithelium_hillock.club_cell_of_prostate_epithelium	1.78239e-05	baseline_astro_ct	6.15008e-05	-71.0184
nasa_cfrna_C002_R45	R+45	club_cell_of_prostate_epithelium_hillock_cell_of_prostate_epithelium_hillock.club_cell_of_prostate_epithelium	3.89443e-05	baseline_astro_ct	6.15008e-05	-36.6768
nasa_cfrna_C002_R82	R+82	club_cell_of_prostate_epithelium_hillock_cell_of_prostate_epithelium_hillock.club_cell_of_prostate_epithelium	6.0736e-05	baseline_astro_ct	6.15008e-05	-1.24345
nasa_cfrna_C001_R1	R+1	club_cell_of_prostate_epithelium_hillock_cell_of_prostate_epithelium_hillock.club_cell_of_prostate_epithelium	0.000137879	baseline_astro_ct	7.07326e-05	94.93
nasa_cfrna_C001_R194	R+194	club_cell_of_prostate_epithelium_hillock_cell_of_prostate_epithelium_hillock.club_cell_of_prostate_epithelium	3.50442e-05	baseline_astro_ct	7.07326e-05	-50.4553
nasa_cfrna_C001_R45	R+45	club_cell_of_prostate_epithelium_hillock_cell_of_prostate_epithelium_hillock.club_cell_of_prostate_epithelium	4.95833e-05	baseline_astro_ct	7.07326e-05	-29.9004
nasa_cfrna_C001_R82	R+82	club_cell_of_prostate_epithelium_hillock_cell_of_prostate_epithelium_hillock.club_cell_of_prostate_epithelium	3.77637e-05	baseline_astro_ct	7.07326e-05	-46.6106
nasa_cfrna_C003_L3	L-3	club_cell_of_prostate_epithelium_hillock_cell_of_prostate_epithelium_hillock.club_cell_of_prostate_epithelium	2.09533e-05	baseline_astro_ct	1.79662e-05	16.6263
nasa_cfrna_C003_L44	L-44	club_cell_of_prostate_epithelium_hillock_cell_of_prostate_epithelium_hillock.club_cell_of_prostate_epithelium	1.90013e-05	baseline_astro_ct	1.79662e-05	5.76163
nasa_cfrna_C003_L92	L-92	club_cell_of_prostate_epithelium_hillock_cell_of_prostate_epithelium_hillock.club_cell_of_prostate_epithelium	1.39439e-05	baseline_astro_ct	1.79662e-05	-22.3879
nasa_cfrna_C003_R1	R+1	club_cell_of_prostate_epithelium_hillock_cell_of_prostate_epithelium_hillock.club_cell_of_prostate_epithelium	5.69548e-05	baseline_astro_ct	1.79662e-05	217.011
nasa_cfrna_C003_R194	R+194	club_cell_of_prostate_epithelium_hillock_cell_of_prostate_epithelium_hillock.club_cell_of_prostate_epithelium	4.77073e-05	baseline_astro_ct	1.79662e-05	165.54
nasa_cfrna_C003_R45	R+45	club_cell_of_prostate_epithelium_hillock_cell_of_prostate_epithelium_hillock.club_cell_of_prostate_epithelium	2.00796e-05	baseline_astro_ct	1.79662e-05	11.7634
nasa_cfrna_C003_R82	R+82	club_cell_of_prostate_epithelium_hillock_cell_of_prostate_epithelium_hillock.club_cell_of_prostate_epithelium	0.000156793	baseline_astro_ct	1.79662e-05	772.712
nasa_cfrna_C001_L3	L-3	club_cell_of_prostate_epithelium_hillock_cell_of_prostate_epithelium_hillock.club_cell_of_prostate_epithelium	5.04774e-05	baseline_astro_ct	7.07326e-05	-28.6363
nasa_cfrna_C001_L44	L-44	club_cell_of_prostate_epithelium_hillock_cell_of_prostate_epithelium_hillock.club_cell_of_prostate_epithelium	0.000145935	baseline_astro_ct	7.07326e-05	106.319
nasa_cfrna_C001_L92	L-92	club_cell_of_prostate_epithelium_hillock_cell_of_prostate_epithelium_hillock.club_cell_of_prostate_epithelium	1.57857e-05	baseline_astro_ct	7.07326e-05	-77.6826
nasa_cfrna_C002_L3	L-3	club_cell_of_prostate_epithelium_hillock_cell_of_prostate_epithelium_hillock.club_cell_of_prostate_epithelium	2.68136e-05	baseline_astro_ct	6.15008e-05	-56.4011
nasa_cfrna_C002_L44	L-44	club_cell_of_prostate_epithelium_hillock_cell_of_prostate_epithelium_hillock.club_cell_of_prostate_epithelium	5.04463e-05	baseline_astro_ct	6.15008e-05	-17.9745
nasa_cfrna_C002_L92	L-92	club_cell_of_prostate_epithelium_hillock_cell_of_prostate_epithelium_hillock.club_cell_of_prostate_epithelium	0.000107242	baseline_astro_ct	6.15008e-05	74.3756
nasa_cfrna_C002_R194	R+194	club_cell_type_i_pneumocyte	1.63382e-05	baseline_astro_ct	2.55469e-05	-36.0461
nasa_cfrna_C002_L3	L-3	club_cell_type_i_pneumocyte	3.42789e-05	baseline_astro_ct	2.55469e-05	34.1803
nasa_cfrna_C002_L44	L-44	club_cell_type_i_pneumocyte	1.81003e-05	baseline_astro_ct	2.55469e-05	-29.1489
nasa_cfrna_C002_L92	L-92	club_cell_type_i_pneumocyte	2.42615e-05	baseline_astro_ct	2.55469e-05	-5.03141
nasa_cfrna_C001_R194	R+194	club_cell_type_i_pneumocyte	3.85472e-05	baseline_astro_ct	3.81174e-05	1.12747
nasa_cfrna_C002_R45	R+45	club_cell_type_i_pneumocyte	6.7896e-05	baseline_astro_ct	2.55469e-05	165.77
nasa_cfrna_C002_R82	R+82	club_cell_type_i_pneumocyte	3.917e-05	baseline_astro_ct	2.55469e-05	53.3259
nasa_cfrna_C001_R1	R+1	club_cell_type_i_pneumocyte	8.7301e-05	baseline_astro_ct	3.81174e-05	129.032
nasa_cfrna_C003_L3	L-3	club_cell_type_i_pneumocyte	1.65754e-05	baseline_astro_ct	1.88656e-05	-12.1395
nasa_cfrna_C003_L44	L-44	club_cell_type_i_pneumocyte	8.444e-06	baseline_astro_ct	1.88656e-05	-55.2414
nasa_cfrna_C003_L92	L-92	club_cell_type_i_pneumocyte	3.15775e-05	baseline_astro_ct	1.88656e-05	67.3809
nasa_cfrna_C003_R1	R+1	club_cell_type_i_pneumocyte	5.86824e-05	baseline_astro_ct	1.88656e-05	211.055
nasa_cfrna_C003_R194	R+194	club_cell_type_i_pneumocyte	3.19976e-05	baseline_astro_ct	1.88656e-05	69.6081
nasa_cfrna_C002_R1	R+1	club_cell_type_i_pneumocyte	6.3762e-05	baseline_astro_ct	2.55469e-05	149.588
nasa_cfrna_C001_L3	L-3	club_cell_type_i_pneumocyte	4.7828e-05	baseline_astro_ct	3.81174e-05	25.4755
nasa_cfrna_C001_L44	L-44	club_cell_type_i_pneumocyte	4.64741e-05	baseline_astro_ct	3.81174e-05	21.9237
nasa_cfrna_C001_L92	L-92	club_cell_type_i_pneumocyte	2.00501e-05	baseline_astro_ct	3.81174e-05	-47.3992
nasa_cfrna_C004_R45	R+45	club_cell_type_i_pneumocyte	4.7944e-05	baseline_astro_ct	5.75181e-06	733.546
nasa_cfrna_C001_R45	R+45	club_cell_type_i_pneumocyte	5.73204e-05	baseline_astro_ct	3.81174e-05	50.3785
nasa_cfrna_C001_R82	R+82	club_cell_type_i_pneumocyte	3.62852e-05	baseline_astro_ct	3.81174e-05	-4.80684
nasa_cfrna_C004_R194	R+194	club_cell_type_i_pneumocyte	6.65817e-05	baseline_astro_ct	5.75181e-06	1057.58
nasa_cfrna_C004_L44	L-44	club_cell_type_i_pneumocyte	5.75181e-06	baseline_astro_ct	5.75181e-06	0
nasa_cfrna_C004_R1	R+1	club_cell_type_i_pneumocyte	3.83482e-05	baseline_astro_ct	5.75181e-06	566.714
nasa_cfrna_C003_R45	R+45	club_cell_type_i_pneumocyte	2.83972e-05	baseline_astro_ct	1.88656e-05	50.5237
nasa_cfrna_C003_R82	R+82	club_cell_type_i_pneumocyte	3.18533e-05	baseline_astro_ct	1.88656e-05	68.843
nasa_cfrna_C002_L3	L-3	duct_epithelial_cell_serous_cell_of_epithelium_of_bronchus	2.32497e-05	baseline_astro_ct	2.11534e-05	9.9097
nasa_cfrna_C002_R194	R+194	duct_epithelial_cell_serous_cell_of_epithelium_of_bronchus	1.30447e-05	baseline_astro_ct	2.11534e-05	-38.3329
nasa_cfrna_C002_R45	R+45	duct_epithelial_cell_serous_cell_of_epithelium_of_bronchus	3.33175e-05	baseline_astro_ct	2.11534e-05	57.5039
nasa_cfrna_C003_L3	L-3	duct_epithelial_cell_serous_cell_of_epithelium_of_bronchus	1.7237e-05	baseline_astro_ct	1.18525e-05	45.4293
nasa_cfrna_C003_L44	L-44	duct_epithelial_cell_serous_cell_of_epithelium_of_bronchus	1.08287e-05	baseline_astro_ct	1.18525e-05	-8.63805
nasa_cfrna_C003_L92	L-92	duct_epithelial_cell_serous_cell_of_epithelium_of_bronchus	7.49183e-06	baseline_astro_ct	1.18525e-05	-36.7912
nasa_cfrna_C002_L44	L-44	duct_epithelial_cell_serous_cell_of_epithelium_of_bronchus	2.41193e-05	baseline_astro_ct	2.11534e-05	14.0208
nasa_cfrna_C002_L92	L-92	duct_epithelial_cell_serous_cell_of_epithelium_of_bronchus	1.60913e-05	baseline_astro_ct	2.11534e-05	-23.9305
nasa_cfrna_C002_R1	R+1	duct_epithelial_cell_serous_cell_of_epithelium_of_bronchus	4.37423e-05	baseline_astro_ct	2.11534e-05	106.786
nasa_cfrna_C001_L3	L-3	duct_epithelial_cell_serous_cell_of_epithelium_of_bronchus	2.3154e-05	baseline_astro_ct	1.8746e-05	23.5149
nasa_cfrna_C002_R82	R+82	duct_epithelial_cell_serous_cell_of_epithelium_of_bronchus	3.78951e-05	baseline_astro_ct	2.11534e-05	79.1439
nasa_cfrna_C001_R1	R+1	duct_epithelial_cell_serous_cell_of_epithelium_of_bronchus	5.23767e-05	baseline_astro_ct	1.8746e-05	179.403
nasa_cfrna_C001_R194	R+194	duct_epithelial_cell_serous_cell_of_epithelium_of_bronchus	2.76597e-05	baseline_astro_ct	1.8746e-05	47.5502
nasa_cfrna_C001_R45	R+45	duct_epithelial_cell_serous_cell_of_epithelium_of_bronchus	6.15253e-05	baseline_astro_ct	1.8746e-05	228.206
nasa_cfrna_C001_R82	R+82	duct_epithelial_cell_serous_cell_of_epithelium_of_bronchus	1.93273e-05	baseline_astro_ct	1.8746e-05	3.10137
nasa_cfrna_C004_R1	R+1	duct_epithelial_cell_serous_cell_of_epithelium_of_bronchus	1.66574e-05	baseline_astro_ct	4.85992e-06	242.75
nasa_cfrna_C004_R194	R+194	duct_epithelial_cell_serous_cell_of_epithelium_of_bronchus	1.93687e-05	baseline_astro_ct	4.85992e-06	298.539
nasa_cfrna_C004_R45	R+45	duct_epithelial_cell_serous_cell_of_epithelium_of_bronchus	3.9608e-05	baseline_astro_ct	4.85992e-06	714.994
nasa_cfrna_C003_R82	R+82	duct_epithelial_cell_serous_cell_of_epithelium_of_bronchus	3.87379e-05	baseline_astro_ct	1.18525e-05	226.833
nasa_cfrna_C003_R1	R+1	duct_epithelial_cell_serous_cell_of_epithelium_of_bronchus	4.58153e-05	baseline_astro_ct	1.18525e-05	286.545
nasa_cfrna_C003_R194	R+194	duct_epithelial_cell_serous_cell_of_epithelium_of_bronchus	3.09435e-05	baseline_astro_ct	1.18525e-05	161.071
nasa_cfrna_C003_R45	R+45	duct_epithelial_cell_serous_cell_of_epithelium_of_bronchus	1.27292e-05	baseline_astro_ct	1.18525e-05	7.39619
nasa_cfrna_C001_L44	L-44	duct_epithelial_cell_serous_cell_of_epithelium_of_bronchus	1.87364e-05	baseline_astro_ct	1.8746e-05	-0.0510189
nasa_cfrna_C001_L92	L-92	duct_epithelial_cell_serous_cell_of_epithelium_of_bronchus	1.43474e-05	baseline_astro_ct	1.8746e-05	-23.4639
nasa_cfrna_C004_L44	L-44	duct_epithelial_cell_serous_cell_of_epithelium_of_bronchus	4.85992e-06	baseline_astro_ct	4.85992e-06	0
nasa_cfrna_C001_R1	R+1	duodenum_glandular_cell	4.01995e-05	baseline_astro_ct	1.85003e-05	117.292
nasa_cfrna_C002_L3	L-3	duodenum_glandular_cell	1.03457e-05	baseline_astro_ct	1.06822e-05	-3.15006
nasa_cfrna_C002_L44	L-44	duodenum_glandular_cell	1.82771e-05	baseline_astro_ct	1.06822e-05	71.0992
nasa_cfrna_C002_R194	R+194	duodenum_glandular_cell	1.34205e-05	baseline_astro_ct	1.06822e-05	25.6349
nasa_cfrna_C002_R45	R+45	duodenum_glandular_cell	2.16195e-05	baseline_astro_ct	1.06822e-05	102.389
nasa_cfrna_C002_R82	R+82	duodenum_glandular_cell	2.26627e-05	baseline_astro_ct	1.06822e-05	112.155
nasa_cfrna_C001_L92	L-92	duodenum_glandular_cell	7.05959e-06	baseline_astro_ct	1.85003e-05	-61.8406
nasa_cfrna_C001_R194	R+194	duodenum_glandular_cell	1.58404e-05	baseline_astro_ct	1.85003e-05	-14.3773
nasa_cfrna_C001_R45	R+45	duodenum_glandular_cell	5.26772e-05	baseline_astro_ct	1.85003e-05	184.737
nasa_cfrna_C001_R82	R+82	duodenum_glandular_cell	2.46271e-05	baseline_astro_ct	1.85003e-05	33.1173
nasa_cfrna_C003_R1	R+1	duodenum_glandular_cell	1.72061e-05	baseline_astro_ct	5.17253e-06	232.643
nasa_cfrna_C003_L3	L-3	duodenum_glandular_cell	6.21592e-06	baseline_astro_ct	5.17253e-06	20.1718
nasa_cfrna_C003_L44	L-44	duodenum_glandular_cell	5.99679e-06	baseline_astro_ct	5.17253e-06	15.9352
nasa_cfrna_C003_L92	L-92	duodenum_glandular_cell	3.30489e-06	baseline_astro_ct	5.17253e-06	-36.107
nasa_cfrna_C001_L44	L-44	duodenum_glandular_cell	2.95569e-05	baseline_astro_ct	1.85003e-05	59.7645
nasa_cfrna_C002_L92	L-92	duodenum_glandular_cell	3.42372e-06	baseline_astro_ct	1.06822e-05	-67.9491
nasa_cfrna_C002_R1	R+1	duodenum_glandular_cell	2.0668e-05	baseline_astro_ct	1.06822e-05	93.4817
nasa_cfrna_C001_L3	L-3	duodenum_glandular_cell	1.88844e-05	baseline_astro_ct	1.85003e-05	2.07613
nasa_cfrna_C004_R45	R+45	duodenum_glandular_cell	2.3399e-05	baseline_astro_ct	4.18297e-06	459.386
nasa_cfrna_C004_L44	L-44	duodenum_glandular_cell	4.18297e-06	baseline_astro_ct	4.18297e-06	0
nasa_cfrna_C004_R1	R+1	duodenum_glandular_cell	3.81083e-05	baseline_astro_ct	4.18297e-06	811.033
nasa_cfrna_C004_R194	R+194	duodenum_glandular_cell	1.22183e-05	baseline_astro_ct	4.18297e-06	192.095
nasa_cfrna_C003_R82	R+82	duodenum_glandular_cell	6.39261e-05	baseline_astro_ct	5.17253e-06	1135.88
nasa_cfrna_C003_R194	R+194	duodenum_glandular_cell	9.19282e-06	baseline_astro_ct	5.17253e-06	77.7239
nasa_cfrna_C003_R45	R+45	duodenum_glandular_cell	6.67338e-06	baseline_astro_ct	5.17253e-06	29.0156
nasa_cfrna_C002_R1	R+1	endothelial_cell	0.0573509	baseline_astro_ct	0.0190013	201.825
nasa_cfrna_C002_R194	R+194	endothelial_cell	0.0788955	baseline_astro_ct	0.0190013	315.21
nasa_cfrna_C001_R194	R+194	endothelial_cell	0.0741239	baseline_astro_ct	0.00522469	1318.73
nasa_cfrna_C002_R45	R+45	endothelial_cell	0.0368706	baseline_astro_ct	0.0190013	94.0424
nasa_cfrna_C002_R82	R+82	endothelial_cell	0.0936937	baseline_astro_ct	0.0190013	393.09
nasa_cfrna_C001_R1	R+1	endothelial_cell	0.0539395	baseline_astro_ct	0.00522469	932.398
nasa_cfrna_C001_R82	R+82	endothelial_cell	0.0644265	baseline_astro_ct	0.00522469	1133.12
nasa_cfrna_C003_L44	L-44	endothelial_cell	0.0289537	baseline_astro_ct	0.0107955	168.202
nasa_cfrna_C002_L3	L-3	endothelial_cell	0.00164392	baseline_astro_ct	0.0190013	-91.3484
nasa_cfrna_C002_L44	L-44	endothelial_cell	0.0506184	baseline_astro_ct	0.0190013	166.394
nasa_cfrna_C002_L92	L-92	endothelial_cell	0.00474169	baseline_astro_ct	0.0190013	-75.0455
nasa_cfrna_C003_R45	R+45	endothelial_cell	0.023552	baseline_astro_ct	0.0107955	118.166
nasa_cfrna_C001_L3	L-3	endothelial_cell	0.000324126	baseline_astro_ct	0.00522469	-93.7963
nasa_cfrna_C001_L44	L-44	endothelial_cell	0.0149384	baseline_astro_ct	0.00522469	185.92
nasa_cfrna_C001_L92	L-92	endothelial_cell	0.000411512	baseline_astro_ct	0.00522469	-92.1237
nasa_cfrna_C003_L3	L-3	endothelial_cell	0.000253008	baseline_astro_ct	0.0107955	-97.6563
nasa_cfrna_C004_L44	L-44	endothelial_cell	0.0409533	baseline_astro_ct	0.0409533	0
nasa_cfrna_C003_L92	L-92	endothelial_cell	0.00317969	baseline_astro_ct	0.0107955	-70.5461
nasa_cfrna_C001_R45	R+45	endothelial_cell	0.0551057	baseline_astro_ct	0.00522469	954.718
nasa_cfrna_C003_R194	R+194	endothelial_cell	0.082963	baseline_astro_ct	0.0107955	668.497
nasa_cfrna_C003_R82	R+82	endothelial_cell	0.0771662	baseline_astro_ct	0.0107955	614.801
nasa_cfrna_C003_R1	R+1	endothelial_cell	0.0482666	baseline_astro_ct	0.0107955	347.1
nasa_cfrna_C004_R45	R+45	endothelial_cell	0.0117989	baseline_astro_ct	0.0409533	-71.1894
nasa_cfrna_C004_R194	R+194	endothelial_cell	0.068584	baseline_astro_ct	0.0409533	67.469
nasa_cfrna_C004_R1	R+1	endothelial_cell	0.058555	baseline_astro_ct	0.0409533	42.9802
nasa_cfrna_C002_L44	L-44	enterocyte_of_epithelium_of_large_intestine_enterocyte_of_epithelium_of_small_intestine_intestinal_crypt_stem_cell_of_large_intestine_large_intestine_goblet_cell_mature_enterocyte_paneth_cell_of_epithelium_of_large_intestine_small_intestine_goblet_cell	2.67101e-05	baseline_astro_ct	2.47307e-05	8.00392
nasa_cfrna_C002_R45	R+45	enterocyte_of_epithelium_of_large_intestine_enterocyte_of_epithelium_of_small_intestine_intestinal_crypt_stem_cell_of_large_intestine_large_intestine_goblet_cell_mature_enterocyte_paneth_cell_of_epithelium_of_large_intestine_small_intestine_goblet_cell	4.71964e-05	baseline_astro_ct	2.47307e-05	90.8413
nasa_cfrna_C002_L92	L-92	enterocyte_of_epithelium_of_large_intestine_enterocyte_of_epithelium_of_small_intestine_intestinal_crypt_stem_cell_of_large_intestine_large_intestine_goblet_cell_mature_enterocyte_paneth_cell_of_epithelium_of_large_intestine_small_intestine_goblet_cell	2.9921e-05	baseline_astro_ct	2.47307e-05	20.9871
nasa_cfrna_C002_L3	L-3	enterocyte_of_epithelium_of_large_intestine_enterocyte_of_epithelium_of_small_intestine_intestinal_crypt_stem_cell_of_large_intestine_large_intestine_goblet_cell_mature_enterocyte_paneth_cell_of_epithelium_of_large_intestine_small_intestine_goblet_cell	1.7561e-05	baseline_astro_ct	2.47307e-05	-28.991
nasa_cfrna_C003_L92	L-92	enterocyte_of_epithelium_of_large_intestine_enterocyte_of_epithelium_of_small_intestine_intestinal_crypt_stem_cell_of_large_intestine_large_intestine_goblet_cell_mature_enterocyte_paneth_cell_of_epithelium_of_large_intestine_small_intestine_goblet_cell	4.80344e-05	baseline_astro_ct	0.000184959	-74.0297
nasa_cfrna_C003_R1	R+1	enterocyte_of_epithelium_of_large_intestine_enterocyte_of_epithelium_of_small_intestine_intestinal_crypt_stem_cell_of_large_intestine_large_intestine_goblet_cell_mature_enterocyte_paneth_cell_of_epithelium_of_large_intestine_small_intestine_goblet_cell	0.000124467	baseline_astro_ct	0.000184959	-32.7059
nasa_cfrna_C003_R45	R+45	enterocyte_of_epithelium_of_large_intestine_enterocyte_of_epithelium_of_small_intestine_intestinal_crypt_stem_cell_of_large_intestine_large_intestine_goblet_cell_mature_enterocyte_paneth_cell_of_epithelium_of_large_intestine_small_intestine_goblet_cell	2.08914e-05	baseline_astro_ct	0.000184959	-88.7049
nasa_cfrna_C002_R1	R+1	enterocyte_of_epithelium_of_large_intestine_enterocyte_of_epithelium_of_small_intestine_intestinal_crypt_stem_cell_of_large_intestine_large_intestine_goblet_cell_mature_enterocyte_paneth_cell_of_epithelium_of_large_intestine_small_intestine_goblet_cell	6.74411e-05	baseline_astro_ct	2.47307e-05	172.702
nasa_cfrna_C002_R194	R+194	enterocyte_of_epithelium_of_large_intestine_enterocyte_of_epithelium_of_small_intestine_intestinal_crypt_stem_cell_of_large_intestine_large_intestine_goblet_cell_mature_enterocyte_paneth_cell_of_epithelium_of_large_intestine_small_intestine_goblet_cell	1.378e-05	baseline_astro_ct	2.47307e-05	-44.2798
nasa_cfrna_C003_R194	R+194	enterocyte_of_epithelium_of_large_intestine_enterocyte_of_epithelium_of_small_intestine_intestinal_crypt_stem_cell_of_large_intestine_large_intestine_goblet_cell_mature_enterocyte_paneth_cell_of_epithelium_of_large_intestine_small_intestine_goblet_cell	9.81656e-05	baseline_astro_ct	0.000184959	-46.9258
nasa_cfrna_C002_R82	R+82	enterocyte_of_epithelium_of_large_intestine_enterocyte_of_epithelium_of_small_intestine_intestinal_crypt_stem_cell_of_large_intestine_large_intestine_goblet_cell_mature_enterocyte_paneth_cell_of_epithelium_of_large_intestine_small_intestine_goblet_cell	8.95097e-05	baseline_astro_ct	2.47307e-05	261.937
nasa_cfrna_C001_L92	L-92	enterocyte_of_epithelium_of_large_intestine_enterocyte_of_epithelium_of_small_intestine_intestinal_crypt_stem_cell_of_large_intestine_large_intestine_goblet_cell_mature_enterocyte_paneth_cell_of_epithelium_of_large_intestine_small_intestine_goblet_cell	5.5485e-05	baseline_astro_ct	6.91201e-05	-19.7266
nasa_cfrna_C001_R1	R+1	enterocyte_of_epithelium_of_large_intestine_enterocyte_of_epithelium_of_small_intestine_intestinal_crypt_stem_cell_of_large_intestine_large_intestine_goblet_cell_mature_enterocyte_paneth_cell_of_epithelium_of_large_intestine_small_intestine_goblet_cell	0.0001693	baseline_astro_ct	6.91201e-05	144.936
nasa_cfrna_C001_L3	L-3	enterocyte_of_epithelium_of_large_intestine_enterocyte_of_epithelium_of_small_intestine_intestinal_crypt_stem_cell_of_large_intestine_large_intestine_goblet_cell_mature_enterocyte_paneth_cell_of_epithelium_of_large_intestine_small_intestine_goblet_cell	8.76819e-05	baseline_astro_ct	6.91201e-05	26.8544
nasa_cfrna_C003_L3	L-3	enterocyte_of_epithelium_of_large_intestine_enterocyte_of_epithelium_of_small_intestine_intestinal_crypt_stem_cell_of_large_intestine_large_intestine_goblet_cell_mature_enterocyte_paneth_cell_of_epithelium_of_large_intestine_small_intestine_goblet_cell	1.67118e-05	baseline_astro_ct	0.000184959	-90.9646
nasa_cfrna_C003_L44	L-44	enterocyte_of_epithelium_of_large_intestine_enterocyte_of_epithelium_of_small_intestine_intestinal_crypt_stem_cell_of_large_intestine_large_intestine_goblet_cell_mature_enterocyte_paneth_cell_of_epithelium_of_large_intestine_small_intestine_goblet_cell	0.000490131	baseline_astro_ct	0.000184959	164.994
nasa_cfrna_C004_L44	L-44	enterocyte_of_epithelium_of_large_intestine_enterocyte_of_epithelium_of_small_intestine_intestinal_crypt_stem_cell_of_large_intestine_large_intestine_goblet_cell_mature_enterocyte_paneth_cell_of_epithelium_of_large_intestine_small_intestine_goblet_cell	1.05169e-05	baseline_astro_ct	1.05169e-05	0
nasa_cfrna_C004_R1	R+1	enterocyte_of_epithelium_of_large_intestine_enterocyte_of_epithelium_of_small_intestine_intestinal_crypt_stem_cell_of_large_intestine_large_intestine_goblet_cell_mature_enterocyte_paneth_cell_of_epithelium_of_large_intestine_small_intestine_goblet_cell	4.76632e-05	baseline_astro_ct	1.05169e-05	353.207
nasa_cfrna_C004_R194	R+194	enterocyte_of_epithelium_of_large_intestine_enterocyte_of_epithelium_of_small_intestine_intestinal_crypt_stem_cell_of_large_intestine_large_intestine_goblet_cell_mature_enterocyte_paneth_cell_of_epithelium_of_large_intestine_small_intestine_goblet_cell	2.84722e-05	baseline_astro_ct	1.05169e-05	170.728
nasa_cfrna_C004_R45	R+45	enterocyte_of_epithelium_of_large_intestine_enterocyte_of_epithelium_of_small_intestine_intestinal_crypt_stem_cell_of_large_intestine_large_intestine_goblet_cell_mature_enterocyte_paneth_cell_of_epithelium_of_large_intestine_small_intestine_goblet_cell	3.54079e-05	baseline_astro_ct	1.05169e-05	236.677
nasa_cfrna_C001_L44	L-44	enterocyte_of_epithelium_of_large_intestine_enterocyte_of_epithelium_of_small_intestine_intestinal_crypt_stem_cell_of_large_intestine_large_intestine_goblet_cell_mature_enterocyte_paneth_cell_of_epithelium_of_large_intestine_small_intestine_goblet_cell	6.41933e-05	baseline_astro_ct	6.91201e-05	-7.1278
nasa_cfrna_C003_R82	R+82	enterocyte_of_epithelium_of_large_intestine_enterocyte_of_epithelium_of_small_intestine_intestinal_crypt_stem_cell_of_large_intestine_large_intestine_goblet_cell_mature_enterocyte_paneth_cell_of_epithelium_of_large_intestine_small_intestine_goblet_cell	0.000514512	baseline_astro_ct	0.000184959	178.176
nasa_cfrna_C001_R194	R+194	enterocyte_of_epithelium_of_large_intestine_enterocyte_of_epithelium_of_small_intestine_intestinal_crypt_stem_cell_of_large_intestine_large_intestine_goblet_cell_mature_enterocyte_paneth_cell_of_epithelium_of_large_intestine_small_intestine_goblet_cell	3.25292e-05	baseline_astro_ct	6.91201e-05	-52.9382
nasa_cfrna_C001_R45	R+45	enterocyte_of_epithelium_of_large_intestine_enterocyte_of_epithelium_of_small_intestine_intestinal_crypt_stem_cell_of_large_intestine_large_intestine_goblet_cell_mature_enterocyte_paneth_cell_of_epithelium_of_large_intestine_small_intestine_goblet_cell	3.9445e-05	baseline_astro_ct	6.91201e-05	-42.9326
nasa_cfrna_C001_R82	R+82	enterocyte_of_epithelium_of_large_intestine_enterocyte_of_epithelium_of_small_intestine_intestinal_crypt_stem_cell_of_large_intestine_large_intestine_goblet_cell_mature_enterocyte_paneth_cell_of_epithelium_of_large_intestine_small_intestine_goblet_cell	0.000130123	baseline_astro_ct	6.91201e-05	88.2572
nasa_cfrna_C004_R194	R+194	erythrocyte_erythroid_progenitor	0.0190039	baseline_astro_ct	0.00248231	665.576
nasa_cfrna_C002_L44	L-44	erythrocyte_erythroid_progenitor	0.00466609	baseline_astro_ct	0.0491933	-90.5148
nasa_cfrna_C004_R45	R+45	erythrocyte_erythroid_progenitor	0.0325982	baseline_astro_ct	0.00248231	1213.22
nasa_cfrna_C004_L44	L-44	erythrocyte_erythroid_progenitor	0.00248231	baseline_astro_ct	0.00248231	0
nasa_cfrna_C002_L3	L-3	erythrocyte_erythroid_progenitor	0.0657124	baseline_astro_ct	0.0491933	33.5799
nasa_cfrna_C002_R194	R+194	erythrocyte_erythroid_progenitor	0.0353585	baseline_astro_ct	0.0491933	-28.1235
nasa_cfrna_C002_R45	R+45	erythrocyte_erythroid_progenitor	0.0423176	baseline_astro_ct	0.0491933	-13.9771
nasa_cfrna_C002_R82	R+82	erythrocyte_erythroid_progenitor	0.0699512	baseline_astro_ct	0.0491933	42.1965
nasa_cfrna_C001_R1	R+1	erythrocyte_erythroid_progenitor	0.000281866	baseline_astro_ct	0.0134183	-97.8994
nasa_cfrna_C004_R1	R+1	erythrocyte_erythroid_progenitor	0.0272288	baseline_astro_ct	0.00248231	996.915
nasa_cfrna_C003_L3	L-3	erythrocyte_erythroid_progenitor	0.0474606	baseline_astro_ct	0.0331595	43.1285
nasa_cfrna_C003_L44	L-44	erythrocyte_erythroid_progenitor	9.52535e-06	baseline_astro_ct	0.0331595	-99.9713
nasa_cfrna_C003_R194	R+194	erythrocyte_erythroid_progenitor	0.0254766	baseline_astro_ct	0.0331595	-23.1695
nasa_cfrna_C002_L92	L-92	erythrocyte_erythroid_progenitor	0.0772015	baseline_astro_ct	0.0491933	56.9349
nasa_cfrna_C003_L92	L-92	erythrocyte_erythroid_progenitor	0.0520082	baseline_astro_ct	0.0331595	56.8428
nasa_cfrna_C003_R1	R+1	erythrocyte_erythroid_progenitor	0.000961591	baseline_astro_ct	0.0331595	-97.1001
nasa_cfrna_C001_L44	L-44	erythrocyte_erythroid_progenitor	2.0883e-05	baseline_astro_ct	0.0134183	-99.8444
nasa_cfrna_C001_L92	L-92	erythrocyte_erythroid_progenitor	0.0218776	baseline_astro_ct	0.0134183	63.0433
nasa_cfrna_C002_R1	R+1	erythrocyte_erythroid_progenitor	0.00286233	baseline_astro_ct	0.0491933	-94.1815
nasa_cfrna_C001_L3	L-3	erythrocyte_erythroid_progenitor	0.0183564	baseline_astro_ct	0.0134183	36.8011
nasa_cfrna_C001_R82	R+82	erythrocyte_erythroid_progenitor	0.00266241	baseline_astro_ct	0.0134183	-80.1584
nasa_cfrna_C001_R194	R+194	erythrocyte_erythroid_progenitor	0.0190664	baseline_astro_ct	0.0134183	42.0925
nasa_cfrna_C001_R45	R+45	erythrocyte_erythroid_progenitor	0.0301274	baseline_astro_ct	0.0134183	124.525
nasa_cfrna_C003_R82	R+82	erythrocyte_erythroid_progenitor	0.00177391	baseline_astro_ct	0.0331595	-94.6504
nasa_cfrna_C003_R45	R+45	erythrocyte_erythroid_progenitor	0.011114	baseline_astro_ct	0.0331595	-66.483
nasa_cfrna_C004_R1	R+1	fibroblast_mesenchymal_stem_cell	4.01442e-05	baseline_astro_ct	1.53284e-05	161.894
nasa_cfrna_C002_R194	R+194	fibroblast_mesenchymal_stem_cell	1.18159e-05	baseline_astro_ct	2.62958e-05	-55.0655
nasa_cfrna_C002_R45	R+45	fibroblast_mesenchymal_stem_cell	5.05965e-05	baseline_astro_ct	2.62958e-05	92.4127
nasa_cfrna_C004_L44	L-44	fibroblast_mesenchymal_stem_cell	1.53284e-05	baseline_astro_ct	1.53284e-05	0
nasa_cfrna_C001_R194	R+194	fibroblast_mesenchymal_stem_cell	3.53438e-05	baseline_astro_ct	6.88387e-05	-48.657
nasa_cfrna_C001_R45	R+45	fibroblast_mesenchymal_stem_cell	0.000111993	baseline_astro_ct	6.88387e-05	62.6893
nasa_cfrna_C004_R194	R+194	fibroblast_mesenchymal_stem_cell	2.77924e-05	baseline_astro_ct	1.53284e-05	81.3131
nasa_cfrna_C004_R45	R+45	fibroblast_mesenchymal_stem_cell	7.92309e-05	baseline_astro_ct	1.53284e-05	416.89
nasa_cfrna_C003_L3	L-3	fibroblast_mesenchymal_stem_cell	2.22511e-05	baseline_astro_ct	2.30741e-05	-3.56675
nasa_cfrna_C003_L44	L-44	fibroblast_mesenchymal_stem_cell	1.96985e-05	baseline_astro_ct	2.30741e-05	-14.6296
nasa_cfrna_C002_L3	L-3	fibroblast_mesenchymal_stem_cell	1.69987e-05	baseline_astro_ct	2.62958e-05	-35.3559
nasa_cfrna_C002_L44	L-44	fibroblast_mesenchymal_stem_cell	4.07995e-05	baseline_astro_ct	2.62958e-05	55.1559
nasa_cfrna_C002_L92	L-92	fibroblast_mesenchymal_stem_cell	2.10893e-05	baseline_astro_ct	2.62958e-05	-19.7999
nasa_cfrna_C002_R1	R+1	fibroblast_mesenchymal_stem_cell	0.000173555	baseline_astro_ct	2.62958e-05	560.011
nasa_cfrna_C001_L3	L-3	fibroblast_mesenchymal_stem_cell	1.88179e-05	baseline_astro_ct	6.88387e-05	-72.6637
nasa_cfrna_C002_R82	R+82	fibroblast_mesenchymal_stem_cell	4.78991e-05	baseline_astro_ct	2.62958e-05	82.1547
nasa_cfrna_C001_R1	R+1	fibroblast_mesenchymal_stem_cell	6.96545e-05	baseline_astro_ct	6.88387e-05	1.18516
nasa_cfrna_C003_R194	R+194	fibroblast_mesenchymal_stem_cell	3.29094e-05	baseline_astro_ct	2.30741e-05	42.6246
nasa_cfrna_C003_R45	R+45	fibroblast_mesenchymal_stem_cell	3.10704e-05	baseline_astro_ct	2.30741e-05	34.6548
nasa_cfrna_C001_R82	R+82	fibroblast_mesenchymal_stem_cell	3.59583e-05	baseline_astro_ct	6.88387e-05	-47.7644
nasa_cfrna_C003_R1	R+1	fibroblast_mesenchymal_stem_cell	6.10335e-05	baseline_astro_ct	2.30741e-05	164.51
nasa_cfrna_C001_L92	L-92	fibroblast_mesenchymal_stem_cell	4.06295e-05	baseline_astro_ct	6.88387e-05	-40.9786
nasa_cfrna_C003_L92	L-92	fibroblast_mesenchymal_stem_cell	2.72728e-05	baseline_astro_ct	2.30741e-05	18.1964
nasa_cfrna_C001_L44	L-44	fibroblast_mesenchymal_stem_cell	0.000147069	baseline_astro_ct	6.88387e-05	113.642
nasa_cfrna_C003_R82	R+82	fibroblast_mesenchymal_stem_cell	3.22666e-05	baseline_astro_ct	2.30741e-05	39.8386
nasa_cfrna_C004_R1	R+1	goblet_cell	0.000199054	baseline_astro_ct	8.05507e-06	2371.17
nasa_cfrna_C004_L44	L-44	goblet_cell	8.05507e-06	baseline_astro_ct	8.05507e-06	0
nasa_cfrna_C002_R82	R+82	goblet_cell	3.41029e-05	baseline_astro_ct	1.69326e-05	101.403
nasa_cfrna_C004_R45	R+45	goblet_cell	2.58651e-05	baseline_astro_ct	8.05507e-06	221.103
nasa_cfrna_C002_R45	R+45	goblet_cell	2.73546e-05	baseline_astro_ct	1.69326e-05	61.5499
nasa_cfrna_C002_L3	L-3	goblet_cell	1.91538e-05	baseline_astro_ct	1.69326e-05	13.1177
nasa_cfrna_C002_L44	L-44	goblet_cell	1.70185e-05	baseline_astro_ct	1.69326e-05	0.507155
nasa_cfrna_C004_R194	R+194	goblet_cell	1.20726e-05	baseline_astro_ct	8.05507e-06	49.8754
nasa_cfrna_C002_R194	R+194	goblet_cell	1.14665e-05	baseline_astro_ct	1.69326e-05	-32.2817
nasa_cfrna_C001_L3	L-3	goblet_cell	2.43419e-05	baseline_astro_ct	1.91076e-05	27.3937
nasa_cfrna_C001_L44	L-44	goblet_cell	1.82699e-05	baseline_astro_ct	1.91076e-05	-4.38429
nasa_cfrna_C001_R1	R+1	goblet_cell	8.69767e-05	baseline_astro_ct	1.91076e-05	355.194
nasa_cfrna_C001_R194	R+194	goblet_cell	2.31969e-05	baseline_astro_ct	1.91076e-05	21.4012
nasa_cfrna_C001_R45	R+45	goblet_cell	4.36383e-05	baseline_astro_ct	1.91076e-05	128.382
nasa_cfrna_C001_R82	R+82	goblet_cell	2.32717e-05	baseline_astro_ct	1.91076e-05	21.793
nasa_cfrna_C003_R1	R+1	goblet_cell	3.40797e-05	baseline_astro_ct	8.31442e-06	309.886
nasa_cfrna_C003_L3	L-3	goblet_cell	1.1952e-05	baseline_astro_ct	8.31442e-06	43.7505
nasa_cfrna_C003_L44	L-44	goblet_cell	6.27805e-06	baseline_astro_ct	8.31442e-06	-24.4921
nasa_cfrna_C003_L92	L-92	goblet_cell	6.7132e-06	baseline_astro_ct	8.31442e-06	-19.2584
nasa_cfrna_C002_L92	L-92	goblet_cell	1.46256e-05	baseline_astro_ct	1.69326e-05	-13.6249
nasa_cfrna_C002_R1	R+1	goblet_cell	3.22016e-05	baseline_astro_ct	1.69326e-05	90.1748
nasa_cfrna_C003_R82	R+82	goblet_cell	3.85393e-05	baseline_astro_ct	8.31442e-06	363.523
nasa_cfrna_C001_L92	L-92	goblet_cell	1.47111e-05	baseline_astro_ct	1.91076e-05	-23.0094
nasa_cfrna_C003_R194	R+194	goblet_cell	2.26213e-05	baseline_astro_ct	8.31442e-06	172.073
nasa_cfrna_C003_R45	R+45	goblet_cell	2.58518e-05	baseline_astro_ct	8.31442e-06	210.927
nasa_cfrna_C002_R194	R+194	hematopoietic_stem_cell	0.0189691	baseline_astro_ct	0.00718551	163.99
nasa_cfrna_C004_R1	R+1	hematopoietic_stem_cell	0.0881221	baseline_astro_ct	0.00133576	6497.13
nasa_cfrna_C002_L92	L-92	hematopoietic_stem_cell	0.00295264	baseline_astro_ct	0.00718551	-58.9085
nasa_cfrna_C002_R1	R+1	hematopoietic_stem_cell	0.0425317	baseline_astro_ct	0.00718551	491.908
nasa_cfrna_C004_R194	R+194	hematopoietic_stem_cell	0.0324126	baseline_astro_ct	0.00133576	2326.52
nasa_cfrna_C004_R45	R+45	hematopoietic_stem_cell	0.0231694	baseline_astro_ct	0.00133576	1634.54
nasa_cfrna_C001_R1	R+1	hematopoietic_stem_cell	0.142172	baseline_astro_ct	0.0109362	1200.02
nasa_cfrna_C001_R194	R+194	hematopoietic_stem_cell	0.0770835	baseline_astro_ct	0.0109362	604.85
nasa_cfrna_C002_R45	R+45	hematopoietic_stem_cell	0.0866875	baseline_astro_ct	0.00718551	1106.42
nasa_cfrna_C002_R82	R+82	hematopoietic_stem_cell	0.0680107	baseline_astro_ct	0.00718551	846.497
nasa_cfrna_C004_L44	L-44	hematopoietic_stem_cell	0.00133576	baseline_astro_ct	0.00133576	0
nasa_cfrna_C003_L3	L-3	hematopoietic_stem_cell	0.00177123	baseline_astro_ct	0.00218967	-19.1094
nasa_cfrna_C003_L44	L-44	hematopoietic_stem_cell	1.88232e-05	baseline_astro_ct	0.00218967	-99.1404
nasa_cfrna_C002_L3	L-3	hematopoietic_stem_cell	0.0151096	baseline_astro_ct	0.00718551	110.278
nasa_cfrna_C002_L44	L-44	hematopoietic_stem_cell	0.00349433	baseline_astro_ct	0.00718551	-51.3698
nasa_cfrna_C003_R194	R+194	hematopoietic_stem_cell	0.0342497	baseline_astro_ct	0.00218967	1464.15
nasa_cfrna_C003_R45	R+45	hematopoietic_stem_cell	0.00508887	baseline_astro_ct	0.00218967	132.404
nasa_cfrna_C001_L3	L-3	hematopoietic_stem_cell	0.0194863	baseline_astro_ct	0.0109362	78.1824
nasa_cfrna_C001_L44	L-44	hematopoietic_stem_cell	5.14999e-05	baseline_astro_ct	0.0109362	-99.5291
nasa_cfrna_C001_L92	L-92	hematopoietic_stem_cell	0.0132707	baseline_astro_ct	0.0109362	21.3467
nasa_cfrna_C001_R45	R+45	hematopoietic_stem_cell	0.0901866	baseline_astro_ct	0.0109362	724.663
nasa_cfrna_C001_R82	R+82	hematopoietic_stem_cell	0.0729995	baseline_astro_ct	0.0109362	567.505
nasa_cfrna_C003_R1	R+1	hematopoietic_stem_cell	0.0107735	baseline_astro_ct	0.00218967	392.014
nasa_cfrna_C003_L92	L-92	hematopoietic_stem_cell	0.00477894	baseline_astro_ct	0.00218967	118.25
nasa_cfrna_C003_R82	R+82	hematopoietic_stem_cell	0.0347279	baseline_astro_ct	0.00218967	1485.99
nasa_cfrna_C002_L3	L-3	hepatocyte	1.28643e-05	baseline_astro_ct	5.77176e-05	-77.7117
nasa_cfrna_C002_R45	R+45	hepatocyte	0.000343774	baseline_astro_ct	5.77176e-05	495.613
nasa_cfrna_C002_R82	R+82	hepatocyte	0.000118928	baseline_astro_ct	5.77176e-05	106.051
nasa_cfrna_C002_R194	R+194	hepatocyte	0.000146486	baseline_astro_ct	5.77176e-05	153.797
nasa_cfrna_C004_L44	L-44	hepatocyte	2.01571e-05	baseline_astro_ct	2.01571e-05	0
nasa_cfrna_C004_R1	R+1	hepatocyte	0.00087481	baseline_astro_ct	2.01571e-05	4239.96
nasa_cfrna_C004_R194	R+194	hepatocyte	0.00061284	baseline_astro_ct	2.01571e-05	2940.32
nasa_cfrna_C004_R45	R+45	hepatocyte	0.000621771	baseline_astro_ct	2.01571e-05	2984.62
nasa_cfrna_C003_L92	L-92	hepatocyte	4.76081e-06	baseline_astro_ct	4.47823e-05	-89.369
nasa_cfrna_C002_L44	L-44	hepatocyte	0.000155983	baseline_astro_ct	5.77176e-05	170.252
nasa_cfrna_C002_L92	L-92	hepatocyte	4.3053e-06	baseline_astro_ct	5.77176e-05	-92.5408
nasa_cfrna_C002_R1	R+1	hepatocyte	0.000136661	baseline_astro_ct	5.77176e-05	136.776
nasa_cfrna_C001_L3	L-3	hepatocyte	1.15851e-05	baseline_astro_ct	0.000118179	-90.197
nasa_cfrna_C001_L44	L-44	hepatocyte	0.000312076	baseline_astro_ct	0.000118179	164.07
nasa_cfrna_C001_L92	L-92	hepatocyte	3.08772e-05	baseline_astro_ct	0.000118179	-73.8726
nasa_cfrna_C001_R1	R+1	hepatocyte	6.07643e-05	baseline_astro_ct	0.000118179	-48.5829
nasa_cfrna_C001_R194	R+194	hepatocyte	0.00020043	baseline_astro_ct	0.000118179	69.5979
nasa_cfrna_C001_R45	R+45	hepatocyte	0.000218106	baseline_astro_ct	0.000118179	84.5552
nasa_cfrna_C001_R82	R+82	hepatocyte	0.000140931	baseline_astro_ct	0.000118179	19.2519
nasa_cfrna_C003_L3	L-3	hepatocyte	6.02567e-06	baseline_astro_ct	4.47823e-05	-86.5445
nasa_cfrna_C003_L44	L-44	hepatocyte	0.000123561	baseline_astro_ct	4.47823e-05	175.914
nasa_cfrna_C003_R82	R+82	hepatocyte	0.000446082	baseline_astro_ct	4.47823e-05	896.111
nasa_cfrna_C003_R1	R+1	hepatocyte	0.00212675	baseline_astro_ct	4.47823e-05	4649.08
nasa_cfrna_C003_R194	R+194	hepatocyte	0.00023125	baseline_astro_ct	4.47823e-05	416.386
nasa_cfrna_C003_R45	R+45	hepatocyte	7.7908e-05	baseline_astro_ct	4.47823e-05	73.9703
nasa_cfrna_C004_L44	L-44	immature_enterocyte_intestinal_crypt_stem_cell_intestinal_crypt_stem_cell_of_small_intestine_transit_amplifying_cell_of_large_intestine	6.82059e-06	baseline_astro_ct	6.82059e-06	0
nasa_cfrna_C003_L3	L-3	immature_enterocyte_intestinal_crypt_stem_cell_intestinal_crypt_stem_cell_of_small_intestine_transit_amplifying_cell_of_large_intestine	3.94347e-05	baseline_astro_ct	2.04174e-05	93.1424
nasa_cfrna_C003_L44	L-44	immature_enterocyte_intestinal_crypt_stem_cell_intestinal_crypt_stem_cell_of_small_intestine_transit_amplifying_cell_of_large_intestine	6.15906e-06	baseline_astro_ct	2.04174e-05	-69.8343
nasa_cfrna_C003_L92	L-92	immature_enterocyte_intestinal_crypt_stem_cell_intestinal_crypt_stem_cell_of_small_intestine_transit_amplifying_cell_of_large_intestine	1.56585e-05	baseline_astro_ct	2.04174e-05	-23.3081
nasa_cfrna_C003_R1	R+1	immature_enterocyte_intestinal_crypt_stem_cell_intestinal_crypt_stem_cell_of_small_intestine_transit_amplifying_cell_of_large_intestine	7.1766e-05	baseline_astro_ct	2.04174e-05	251.494
nasa_cfrna_C003_R194	R+194	immature_enterocyte_intestinal_crypt_stem_cell_intestinal_crypt_stem_cell_of_small_intestine_transit_amplifying_cell_of_large_intestine	4.54292e-05	baseline_astro_ct	2.04174e-05	122.502
nasa_cfrna_C003_R45	R+45	immature_enterocyte_intestinal_crypt_stem_cell_intestinal_crypt_stem_cell_of_small_intestine_transit_amplifying_cell_of_large_intestine	3.47216e-05	baseline_astro_ct	2.04174e-05	70.0589
nasa_cfrna_C003_R82	R+82	immature_enterocyte_intestinal_crypt_stem_cell_intestinal_crypt_stem_cell_of_small_intestine_transit_amplifying_cell_of_large_intestine	3.98073e-05	baseline_astro_ct	2.04174e-05	94.9674
nasa_cfrna_C002_L92	L-92	immature_enterocyte_intestinal_crypt_stem_cell_intestinal_crypt_stem_cell_of_small_intestine_transit_amplifying_cell_of_large_intestine	2.67455e-05	baseline_astro_ct	3.25389e-05	-17.8044
nasa_cfrna_C002_R1	R+1	immature_enterocyte_intestinal_crypt_stem_cell_intestinal_crypt_stem_cell_of_small_intestine_transit_amplifying_cell_of_large_intestine	0.000106879	baseline_astro_ct	3.25389e-05	228.466
nasa_cfrna_C002_R194	R+194	immature_enterocyte_intestinal_crypt_stem_cell_intestinal_crypt_stem_cell_of_small_intestine_transit_amplifying_cell_of_large_intestine	1.23416e-05	baseline_astro_ct	3.25389e-05	-62.0712
nasa_cfrna_C002_R45	R+45	immature_enterocyte_intestinal_crypt_stem_cell_intestinal_crypt_stem_cell_of_small_intestine_transit_amplifying_cell_of_large_intestine	0.000164785	baseline_astro_ct	3.25389e-05	406.423
nasa_cfrna_C004_R1	R+1	immature_enterocyte_intestinal_crypt_stem_cell_intestinal_crypt_stem_cell_of_small_intestine_transit_amplifying_cell_of_large_intestine	8.752e-05	baseline_astro_ct	6.82059e-06	1183.17
nasa_cfrna_C004_R194	R+194	immature_enterocyte_intestinal_crypt_stem_cell_intestinal_crypt_stem_cell_of_small_intestine_transit_amplifying_cell_of_large_intestine	3.57393e-05	baseline_astro_ct	6.82059e-06	423.991
nasa_cfrna_C004_R45	R+45	immature_enterocyte_intestinal_crypt_stem_cell_intestinal_crypt_stem_cell_of_small_intestine_transit_amplifying_cell_of_large_intestine	2.92476e-05	baseline_astro_ct	6.82059e-06	328.813
nasa_cfrna_C001_R45	R+45	immature_enterocyte_intestinal_crypt_stem_cell_intestinal_crypt_stem_cell_of_small_intestine_transit_amplifying_cell_of_large_intestine	7.17095e-05	baseline_astro_ct	0.000161761	-55.6694
nasa_cfrna_C001_R82	R+82	immature_enterocyte_intestinal_crypt_stem_cell_intestinal_crypt_stem_cell_of_small_intestine_transit_amplifying_cell_of_large_intestine	5.03151e-05	baseline_astro_ct	0.000161761	-68.8954
nasa_cfrna_C002_L44	L-44	immature_enterocyte_intestinal_crypt_stem_cell_intestinal_crypt_stem_cell_of_small_intestine_transit_amplifying_cell_of_large_intestine	1.99411e-05	baseline_astro_ct	3.25389e-05	-38.7161
nasa_cfrna_C002_R82	R+82	immature_enterocyte_intestinal_crypt_stem_cell_intestinal_crypt_stem_cell_of_small_intestine_transit_amplifying_cell_of_large_intestine	3.25057e-05	baseline_astro_ct	3.25389e-05	-0.102044
nasa_cfrna_C001_R1	R+1	immature_enterocyte_intestinal_crypt_stem_cell_intestinal_crypt_stem_cell_of_small_intestine_transit_amplifying_cell_of_large_intestine	0.000259288	baseline_astro_ct	0.000161761	60.2906
nasa_cfrna_C002_L3	L-3	immature_enterocyte_intestinal_crypt_stem_cell_intestinal_crypt_stem_cell_of_small_intestine_transit_amplifying_cell_of_large_intestine	5.093e-05	baseline_astro_ct	3.25389e-05	56.5205
nasa_cfrna_C001_L44	L-44	immature_enterocyte_intestinal_crypt_stem_cell_intestinal_crypt_stem_cell_of_small_intestine_transit_amplifying_cell_of_large_intestine	1.59276e-05	baseline_astro_ct	0.000161761	-90.1536
nasa_cfrna_C001_L3	L-3	immature_enterocyte_intestinal_crypt_stem_cell_intestinal_crypt_stem_cell_of_small_intestine_transit_amplifying_cell_of_large_intestine	0.000364876	baseline_astro_ct	0.000161761	125.565
nasa_cfrna_C001_R194	R+194	immature_enterocyte_intestinal_crypt_stem_cell_intestinal_crypt_stem_cell_of_small_intestine_transit_amplifying_cell_of_large_intestine	5.8178e-05	baseline_astro_ct	0.000161761	-64.0346
nasa_cfrna_C001_L92	L-92	immature_enterocyte_intestinal_crypt_stem_cell_intestinal_crypt_stem_cell_of_small_intestine_transit_amplifying_cell_of_large_intestine	0.000104479	baseline_astro_ct	0.000161761	-35.4115
nasa_cfrna_C004_R45	R+45	innate_lymphoid_cell	0.00031346	baseline_astro_ct	1.8522e-05	1592.37
nasa_cfrna_C002_R82	R+82	innate_lymphoid_cell	0.000465288	baseline_astro_ct	0.0240124	-98.0623
nasa_cfrna_C004_R194	R+194	innate_lymphoid_cell	9.81582e-05	baseline_astro_ct	1.8522e-05	429.954
nasa_cfrna_C001_R45	R+45	innate_lymphoid_cell	0.000781896	baseline_astro_ct	0.0245939	-96.8208
nasa_cfrna_C001_R82	R+82	innate_lymphoid_cell	0.000115998	baseline_astro_ct	0.0245939	-99.5283
nasa_cfrna_C004_L44	L-44	innate_lymphoid_cell	1.8522e-05	baseline_astro_ct	1.8522e-05	0
nasa_cfrna_C004_R1	R+1	innate_lymphoid_cell	9.15347e-05	baseline_astro_ct	1.8522e-05	394.194
nasa_cfrna_C002_R194	R+194	innate_lymphoid_cell	0.000217007	baseline_astro_ct	0.0240124	-99.0963
nasa_cfrna_C001_R1	R+1	innate_lymphoid_cell	0.000406104	baseline_astro_ct	0.0245939	-98.3488
nasa_cfrna_C001_R194	R+194	innate_lymphoid_cell	0.000351114	baseline_astro_ct	0.0245939	-98.5724
nasa_cfrna_C003_L3	L-3	innate_lymphoid_cell	0.0393588	baseline_astro_ct	0.0132502	197.043
nasa_cfrna_C002_R45	R+45	innate_lymphoid_cell	0.00670469	baseline_astro_ct	0.0240124	-72.0782
nasa_cfrna_C002_L3	L-3	innate_lymphoid_cell	0.0685996	baseline_astro_ct	0.0240124	185.684
nasa_cfrna_C003_L92	L-92	innate_lymphoid_cell	0.000369043	baseline_astro_ct	0.0132502	-97.2148
nasa_cfrna_C003_R1	R+1	innate_lymphoid_cell	0.000172389	baseline_astro_ct	0.0132502	-98.699
nasa_cfrna_C003_L44	L-44	innate_lymphoid_cell	2.27531e-05	baseline_astro_ct	0.0132502	-99.8283
nasa_cfrna_C001_L3	L-3	innate_lymphoid_cell	0.0662698	baseline_astro_ct	0.0245939	169.456
nasa_cfrna_C002_L44	L-44	innate_lymphoid_cell	0.000429489	baseline_astro_ct	0.0240124	-98.2114
nasa_cfrna_C002_L92	L-92	innate_lymphoid_cell	0.00300801	baseline_astro_ct	0.0240124	-87.4731
nasa_cfrna_C002_R1	R+1	innate_lymphoid_cell	0.00110292	baseline_astro_ct	0.0240124	-95.4069
nasa_cfrna_C003_R82	R+82	innate_lymphoid_cell	0.00029955	baseline_astro_ct	0.0132502	-97.7393
nasa_cfrna_C001_L92	L-92	innate_lymphoid_cell	0.00742873	baseline_astro_ct	0.0245939	-69.7944
nasa_cfrna_C003_R194	R+194	innate_lymphoid_cell	0.000158943	baseline_astro_ct	0.0132502	-98.8004
nasa_cfrna_C003_R45	R+45	innate_lymphoid_cell	4.29886e-05	baseline_astro_ct	0.0132502	-99.6756
nasa_cfrna_C001_L44	L-44	innate_lymphoid_cell	8.31935e-05	baseline_astro_ct	0.0245939	-99.6617
nasa_cfrna_C002_R194	R+194	intestinal_enteroendocrine_cell_paneth_cell_of_epithelium_of_small_intestine_transit_amplifying_cell_of_small_intestine	1.14252e-05	baseline_astro_ct	1.80766e-05	-36.7958
nasa_cfrna_C002_R1	R+1	intestinal_enteroendocrine_cell_paneth_cell_of_epithelium_of_small_intestine_transit_amplifying_cell_of_small_intestine	4.5808e-05	baseline_astro_ct	1.80766e-05	153.41
nasa_cfrna_C004_R194	R+194	intestinal_enteroendocrine_cell_paneth_cell_of_epithelium_of_small_intestine_transit_amplifying_cell_of_small_intestine	4.71915e-05	baseline_astro_ct	9.18439e-06	413.822
nasa_cfrna_C004_R45	R+45	intestinal_enteroendocrine_cell_paneth_cell_of_epithelium_of_small_intestine_transit_amplifying_cell_of_small_intestine	2.12141e-05	baseline_astro_ct	9.18439e-06	130.979
nasa_cfrna_C001_R194	R+194	intestinal_enteroendocrine_cell_paneth_cell_of_epithelium_of_small_intestine_transit_amplifying_cell_of_small_intestine	4.07809e-05	baseline_astro_ct	2.40362e-05	69.6647
nasa_cfrna_C003_R82	R+82	intestinal_enteroendocrine_cell_paneth_cell_of_epithelium_of_small_intestine_transit_amplifying_cell_of_small_intestine	2.49723e-05	baseline_astro_ct	1.13376e-05	120.26
nasa_cfrna_C002_R82	R+82	intestinal_enteroendocrine_cell_paneth_cell_of_epithelium_of_small_intestine_transit_amplifying_cell_of_small_intestine	6.92996e-05	baseline_astro_ct	1.80766e-05	283.366
nasa_cfrna_C001_R1	R+1	intestinal_enteroendocrine_cell_paneth_cell_of_epithelium_of_small_intestine_transit_amplifying_cell_of_small_intestine	8.61611e-05	baseline_astro_ct	2.40362e-05	258.464
nasa_cfrna_C003_L3	L-3	intestinal_enteroendocrine_cell_paneth_cell_of_epithelium_of_small_intestine_transit_amplifying_cell_of_small_intestine	1.61112e-05	baseline_astro_ct	1.13376e-05	42.1038
nasa_cfrna_C002_R45	R+45	intestinal_enteroendocrine_cell_paneth_cell_of_epithelium_of_small_intestine_transit_amplifying_cell_of_small_intestine	4.34443e-05	baseline_astro_ct	1.80766e-05	140.334
nasa_cfrna_C003_R45	R+45	intestinal_enteroendocrine_cell_paneth_cell_of_epithelium_of_small_intestine_transit_amplifying_cell_of_small_intestine	1.96819e-05	baseline_astro_ct	1.13376e-05	73.5982
nasa_cfrna_C002_L3	L-3	intestinal_enteroendocrine_cell_paneth_cell_of_epithelium_of_small_intestine_transit_amplifying_cell_of_small_intestine	2.63814e-05	baseline_astro_ct	1.80766e-05	45.942
nasa_cfrna_C002_L44	L-44	intestinal_enteroendocrine_cell_paneth_cell_of_epithelium_of_small_intestine_transit_amplifying_cell_of_small_intestine	1.89963e-05	baseline_astro_ct	1.80766e-05	5.08762
nasa_cfrna_C002_L92	L-92	intestinal_enteroendocrine_cell_paneth_cell_of_epithelium_of_small_intestine_transit_amplifying_cell_of_small_intestine	8.85221e-06	baseline_astro_ct	1.80766e-05	-51.0296
nasa_cfrna_C001_L3	L-3	intestinal_enteroendocrine_cell_paneth_cell_of_epithelium_of_small_intestine_transit_amplifying_cell_of_small_intestine	2.6953e-05	baseline_astro_ct	2.40362e-05	12.1351
nasa_cfrna_C001_L44	L-44	intestinal_enteroendocrine_cell_paneth_cell_of_epithelium_of_small_intestine_transit_amplifying_cell_of_small_intestine	3.40073e-05	baseline_astro_ct	2.40362e-05	41.484
nasa_cfrna_C001_L92	L-92	intestinal_enteroendocrine_cell_paneth_cell_of_epithelium_of_small_intestine_transit_amplifying_cell_of_small_intestine	1.11482e-05	baseline_astro_ct	2.40362e-05	-53.6191
nasa_cfrna_C003_R194	R+194	intestinal_enteroendocrine_cell_paneth_cell_of_epithelium_of_small_intestine_transit_amplifying_cell_of_small_intestine	2.79766e-05	baseline_astro_ct	1.13376e-05	146.759
nasa_cfrna_C001_R45	R+45	intestinal_enteroendocrine_cell_paneth_cell_of_epithelium_of_small_intestine_transit_amplifying_cell_of_small_intestine	3.92492e-05	baseline_astro_ct	2.40362e-05	63.2923
nasa_cfrna_C001_R82	R+82	intestinal_enteroendocrine_cell_paneth_cell_of_epithelium_of_small_intestine_transit_amplifying_cell_of_small_intestine	1.96689e-05	baseline_astro_ct	2.40362e-05	-18.1697
nasa_cfrna_C003_R1	R+1	intestinal_enteroendocrine_cell_paneth_cell_of_epithelium_of_small_intestine_transit_amplifying_cell_of_small_intestine	0.000210996	baseline_astro_ct	1.13376e-05	1761.03
nasa_cfrna_C003_L44	L-44	intestinal_enteroendocrine_cell_paneth_cell_of_epithelium_of_small_intestine_transit_amplifying_cell_of_small_intestine	7.13945e-06	baseline_astro_ct	1.13376e-05	-37.0288
nasa_cfrna_C003_L92	L-92	intestinal_enteroendocrine_cell_paneth_cell_of_epithelium_of_small_intestine_transit_amplifying_cell_of_small_intestine	1.07623e-05	baseline_astro_ct	1.13376e-05	-5.07497
nasa_cfrna_C004_L44	L-44	intestinal_enteroendocrine_cell_paneth_cell_of_epithelium_of_small_intestine_transit_amplifying_cell_of_small_intestine	9.18439e-06	baseline_astro_ct	9.18439e-06	0
nasa_cfrna_C004_R1	R+1	intestinal_enteroendocrine_cell_paneth_cell_of_epithelium_of_small_intestine_transit_amplifying_cell_of_small_intestine	2.50068e-05	baseline_astro_ct	9.18439e-06	172.275
nasa_cfrna_C003_R82	R+82	intestinal_tuft_cell	0.0325776	baseline_astro_ct	0.0256388	27.0637
nasa_cfrna_C002_R194	R+194	intestinal_tuft_cell	0.0207491	baseline_astro_ct	0.0275	-24.5487
nasa_cfrna_C002_R45	R+45	intestinal_tuft_cell	0.00752611	baseline_astro_ct	0.0275	-72.6323
nasa_cfrna_C003_R1	R+1	intestinal_tuft_cell	0.0220795	baseline_astro_ct	0.0256388	-13.8826
nasa_cfrna_C003_R194	R+194	intestinal_tuft_cell	0.0261175	baseline_astro_ct	0.0256388	1.86713
nasa_cfrna_C003_R45	R+45	intestinal_tuft_cell	0.0212716	baseline_astro_ct	0.0256388	-17.0336
nasa_cfrna_C002_L44	L-44	intestinal_tuft_cell	0.0673428	baseline_astro_ct	0.0275	144.883
nasa_cfrna_C002_L92	L-92	intestinal_tuft_cell	0.0120158	baseline_astro_ct	0.0275	-56.3063
nasa_cfrna_C002_R1	R+1	intestinal_tuft_cell	0.0359657	baseline_astro_ct	0.0275	30.7845
nasa_cfrna_C001_L3	L-3	intestinal_tuft_cell	0.00492567	baseline_astro_ct	0.0243831	-79.7988
nasa_cfrna_C002_R82	R+82	intestinal_tuft_cell	0.0229408	baseline_astro_ct	0.0275	-16.5787
nasa_cfrna_C001_R1	R+1	intestinal_tuft_cell	0.0171824	baseline_astro_ct	0.0243831	-29.5315
nasa_cfrna_C001_R194	R+194	intestinal_tuft_cell	0.0229869	baseline_astro_ct	0.0243831	-5.72633
nasa_cfrna_C001_R45	R+45	intestinal_tuft_cell	0.0224589	baseline_astro_ct	0.0243831	-7.8918
nasa_cfrna_C001_R82	R+82	intestinal_tuft_cell	0.0270706	baseline_astro_ct	0.0243831	11.0217
nasa_cfrna_C003_L92	L-92	intestinal_tuft_cell	0.0152431	baseline_astro_ct	0.0256388	-40.5467
nasa_cfrna_C003_L3	L-3	intestinal_tuft_cell	0.00319108	baseline_astro_ct	0.0256388	-87.5537
nasa_cfrna_C003_L44	L-44	intestinal_tuft_cell	0.0584823	baseline_astro_ct	0.0256388	128.1
nasa_cfrna_C004_L44	L-44	intestinal_tuft_cell	0.0583024	baseline_astro_ct	0.0583024	0
nasa_cfrna_C002_L3	L-3	intestinal_tuft_cell	0.00314131	baseline_astro_ct	0.0275	-88.5771
nasa_cfrna_C004_R45	R+45	intestinal_tuft_cell	0.0156037	baseline_astro_ct	0.0583024	-73.2366
nasa_cfrna_C004_R194	R+194	intestinal_tuft_cell	0.0188365	baseline_astro_ct	0.0583024	-67.6917
nasa_cfrna_C001_L44	L-44	intestinal_tuft_cell	0.0554637	baseline_astro_ct	0.0243831	127.468
nasa_cfrna_C001_L92	L-92	intestinal_tuft_cell	0.01276	baseline_astro_ct	0.0243831	-47.6687
nasa_cfrna_C004_R1	R+1	intestinal_tuft_cell	0.0169727	baseline_astro_ct	0.0583024	-70.8885
nasa_cfrna_C003_L92	L-92	intrahepatic_cholangiocyte	7.25679e-06	baseline_astro_ct	1.0382e-05	-30.1019
nasa_cfrna_C001_R82	R+82	intrahepatic_cholangiocyte	0.00199437	baseline_astro_ct	0.000175583	1035.86
nasa_cfrna_C002_L44	L-44	intrahepatic_cholangiocyte	0.00102776	baseline_astro_ct	0.000353679	190.592
nasa_cfrna_C002_L92	L-92	intrahepatic_cholangiocyte	8.41402e-06	baseline_astro_ct	0.000353679	-97.621
nasa_cfrna_C003_R82	R+82	intrahepatic_cholangiocyte	0.000182449	baseline_astro_ct	1.0382e-05	1657.37
nasa_cfrna_C002_R82	R+82	intrahepatic_cholangiocyte	0.00135259	baseline_astro_ct	0.000353679	282.433
nasa_cfrna_C001_R1	R+1	intrahepatic_cholangiocyte	0.000498765	baseline_astro_ct	0.000175583	184.062
nasa_cfrna_C002_R194	R+194	intrahepatic_cholangiocyte	0.00129817	baseline_astro_ct	0.000353679	267.046
nasa_cfrna_C002_R45	R+45	intrahepatic_cholangiocyte	0.00102683	baseline_astro_ct	0.000353679	190.329
nasa_cfrna_C003_L44	L-44	intrahepatic_cholangiocyte	1.42793e-05	baseline_astro_ct	1.0382e-05	37.5395
nasa_cfrna_C004_L44	L-44	intrahepatic_cholangiocyte	0.000692838	baseline_astro_ct	0.000692838	0
nasa_cfrna_C003_R1	R+1	intrahepatic_cholangiocyte	0.000132896	baseline_astro_ct	1.0382e-05	1180.06
nasa_cfrna_C003_R194	R+194	intrahepatic_cholangiocyte	0.000201779	baseline_astro_ct	1.0382e-05	1843.55
nasa_cfrna_C003_R45	R+45	intrahepatic_cholangiocyte	6.44396e-05	baseline_astro_ct	1.0382e-05	520.689
nasa_cfrna_C002_L3	L-3	intrahepatic_cholangiocyte	2.48601e-05	baseline_astro_ct	0.000353679	-92.971
nasa_cfrna_C001_L92	L-92	intrahepatic_cholangiocyte	0.000122869	baseline_astro_ct	0.000175583	-30.0225
nasa_cfrna_C002_R1	R+1	intrahepatic_cholangiocyte	0.00048198	baseline_astro_ct	0.000353679	36.276
nasa_cfrna_C001_L3	L-3	intrahepatic_cholangiocyte	1.09189e-05	baseline_astro_ct	0.000175583	-93.7813
nasa_cfrna_C001_L44	L-44	intrahepatic_cholangiocyte	0.000392961	baseline_astro_ct	0.000175583	123.804
nasa_cfrna_C001_R194	R+194	intrahepatic_cholangiocyte	0.00152658	baseline_astro_ct	0.000175583	769.435
nasa_cfrna_C001_R45	R+45	intrahepatic_cholangiocyte	0.00272774	baseline_astro_ct	0.000175583	1453.53
nasa_cfrna_C003_L3	L-3	intrahepatic_cholangiocyte	9.60979e-06	baseline_astro_ct	1.0382e-05	-7.43755
nasa_cfrna_C004_R1	R+1	intrahepatic_cholangiocyte	0.00315399	baseline_astro_ct	0.000692838	355.228
nasa_cfrna_C004_R194	R+194	intrahepatic_cholangiocyte	0.00218575	baseline_astro_ct	0.000692838	215.478
nasa_cfrna_C004_R45	R+45	intrahepatic_cholangiocyte	0.000556999	baseline_astro_ct	0.000692838	-19.6062
nasa_cfrna_C001_R194	R+194	ionocyte_luminal_epithelial_cell_of_mammary_gland	0.00011134	baseline_astro_ct	4.06196e-05	174.105
nasa_cfrna_C002_R194	R+194	ionocyte_luminal_epithelial_cell_of_mammary_gland	1.99e-05	baseline_astro_ct	0.000562223	-96.4605
nasa_cfrna_C001_R1	R+1	ionocyte_luminal_epithelial_cell_of_mammary_gland	0.000571099	baseline_astro_ct	4.06196e-05	1305.97
nasa_cfrna_C003_L3	L-3	ionocyte_luminal_epithelial_cell_of_mammary_gland	2.22538e-05	baseline_astro_ct	3.96913e-05	-43.9328
nasa_cfrna_C003_L44	L-44	ionocyte_luminal_epithelial_cell_of_mammary_gland	6.92237e-05	baseline_astro_ct	3.96913e-05	74.4053
nasa_cfrna_C003_L92	L-92	ionocyte_luminal_epithelial_cell_of_mammary_gland	2.75963e-05	baseline_astro_ct	3.96913e-05	-30.4726
nasa_cfrna_C003_R1	R+1	ionocyte_luminal_epithelial_cell_of_mammary_gland	0.000155972	baseline_astro_ct	3.96913e-05	292.963
nasa_cfrna_C003_R194	R+194	ionocyte_luminal_epithelial_cell_of_mammary_gland	4.3635e-05	baseline_astro_ct	3.96913e-05	9.93607
nasa_cfrna_C003_R82	R+82	ionocyte_luminal_epithelial_cell_of_mammary_gland	0.000158608	baseline_astro_ct	3.96913e-05	299.603
nasa_cfrna_C002_L44	L-44	ionocyte_luminal_epithelial_cell_of_mammary_gland	5.5969e-05	baseline_astro_ct	0.000562223	-90.0451
nasa_cfrna_C002_L92	L-92	ionocyte_luminal_epithelial_cell_of_mammary_gland	0.00159371	baseline_astro_ct	0.000562223	183.466
nasa_cfrna_C002_R1	R+1	ionocyte_luminal_epithelial_cell_of_mammary_gland	0.000561257	baseline_astro_ct	0.000562223	-0.171876
nasa_cfrna_C001_L3	L-3	ionocyte_luminal_epithelial_cell_of_mammary_gland	2.30323e-05	baseline_astro_ct	4.06196e-05	-43.2975
nasa_cfrna_C002_R45	R+45	ionocyte_luminal_epithelial_cell_of_mammary_gland	7.97964e-05	baseline_astro_ct	0.000562223	-85.807
nasa_cfrna_C002_R82	R+82	ionocyte_luminal_epithelial_cell_of_mammary_gland	7.27866e-05	baseline_astro_ct	0.000562223	-87.0538
nasa_cfrna_C001_L92	L-92	ionocyte_luminal_epithelial_cell_of_mammary_gland	5.41914e-05	baseline_astro_ct	4.06196e-05	33.412
nasa_cfrna_C004_R1	R+1	ionocyte_luminal_epithelial_cell_of_mammary_gland	7.3419e-05	baseline_astro_ct	1.44149e-05	409.326
nasa_cfrna_C004_R194	R+194	ionocyte_luminal_epithelial_cell_of_mammary_gland	7.90742e-05	baseline_astro_ct	1.44149e-05	448.557
nasa_cfrna_C001_R45	R+45	ionocyte_luminal_epithelial_cell_of_mammary_gland	0.000129541	baseline_astro_ct	4.06196e-05	218.912
nasa_cfrna_C001_R82	R+82	ionocyte_luminal_epithelial_cell_of_mammary_gland	5.2146e-05	baseline_astro_ct	4.06196e-05	28.3765
nasa_cfrna_C004_L44	L-44	ionocyte_luminal_epithelial_cell_of_mammary_gland	1.44149e-05	baseline_astro_ct	1.44149e-05	0
nasa_cfrna_C003_R45	R+45	ionocyte_luminal_epithelial_cell_of_mammary_gland	0.000116202	baseline_astro_ct	3.96913e-05	192.766
nasa_cfrna_C002_L3	L-3	ionocyte_luminal_epithelial_cell_of_mammary_gland	3.69892e-05	baseline_astro_ct	0.000562223	-93.4209
nasa_cfrna_C001_L44	L-44	ionocyte_luminal_epithelial_cell_of_mammary_gland	4.4635e-05	baseline_astro_ct	4.06196e-05	9.88552
nasa_cfrna_C004_R45	R+45	ionocyte_luminal_epithelial_cell_of_mammary_gland	0.00482533	baseline_astro_ct	1.44149e-05	33374.5
nasa_cfrna_C001_L3	L-3	keratinocyte	4.65001e-05	baseline_astro_ct	2.13121e-05	118.186
nasa_cfrna_C003_L92	L-92	keratinocyte	9.49699e-06	baseline_astro_ct	6.86546e-06	38.33
nasa_cfrna_C003_R1	R+1	keratinocyte	5.73224e-05	baseline_astro_ct	6.86546e-06	734.939
nasa_cfrna_C003_L44	L-44	keratinocyte	6.6737e-06	baseline_astro_ct	6.86546e-06	-2.79309
nasa_cfrna_C002_L3	L-3	keratinocyte	1.66624e-05	baseline_astro_ct	8.01911e-05	-79.2216
nasa_cfrna_C002_L44	L-44	keratinocyte	1.89247e-05	baseline_astro_ct	8.01911e-05	-76.4005
nasa_cfrna_C003_L3	L-3	keratinocyte	4.42569e-06	baseline_astro_ct	6.86546e-06	-35.5369
nasa_cfrna_C004_L44	L-44	keratinocyte	5.20655e-06	baseline_astro_ct	5.20655e-06	0
nasa_cfrna_C004_R1	R+1	keratinocyte	0.000136812	baseline_astro_ct	5.20655e-06	2527.7
nasa_cfrna_C004_R194	R+194	keratinocyte	2.15834e-05	baseline_astro_ct	5.20655e-06	314.543
nasa_cfrna_C004_R45	R+45	keratinocyte	0.000182198	baseline_astro_ct	5.20655e-06	3399.4
nasa_cfrna_C002_R45	R+45	keratinocyte	0.000128501	baseline_astro_ct	8.01911e-05	60.2435
nasa_cfrna_C002_R82	R+82	keratinocyte	0.000169902	baseline_astro_ct	8.01911e-05	111.872
nasa_cfrna_C001_R1	R+1	keratinocyte	5.19867e-05	baseline_astro_ct	2.13121e-05	143.93
nasa_cfrna_C001_R194	R+194	keratinocyte	3.28747e-05	baseline_astro_ct	2.13121e-05	54.2532
nasa_cfrna_C001_R45	R+45	keratinocyte	2.45923e-05	baseline_astro_ct	2.13121e-05	15.3908
nasa_cfrna_C001_R82	R+82	keratinocyte	3.06713e-05	baseline_astro_ct	2.13121e-05	43.9149
nasa_cfrna_C003_R194	R+194	keratinocyte	1.37541e-05	baseline_astro_ct	6.86546e-06	100.338
nasa_cfrna_C003_R45	R+45	keratinocyte	5.03691e-06	baseline_astro_ct	6.86546e-06	-26.634
nasa_cfrna_C003_R82	R+82	keratinocyte	2.45692e-05	baseline_astro_ct	6.86546e-06	257.866
nasa_cfrna_C002_L92	L-92	keratinocyte	0.000204986	baseline_astro_ct	8.01911e-05	155.622
nasa_cfrna_C002_R1	R+1	keratinocyte	2.6096e-05	baseline_astro_ct	8.01911e-05	-67.4577
nasa_cfrna_C002_R194	R+194	keratinocyte	1.27093e-05	baseline_astro_ct	8.01911e-05	-84.1512
nasa_cfrna_C001_L44	L-44	keratinocyte	1.09207e-05	baseline_astro_ct	2.13121e-05	-48.7582
nasa_cfrna_C001_L92	L-92	keratinocyte	6.51556e-06	baseline_astro_ct	2.13121e-05	-69.4279
nasa_cfrna_C003_L3	L-3	kidney_epithelial_cell	0.000163881	baseline_astro_ct	0.000130243	25.8272
nasa_cfrna_C004_L44	L-44	kidney_epithelial_cell	4.52276e-05	baseline_astro_ct	4.52276e-05	0
nasa_cfrna_C004_R45	R+45	kidney_epithelial_cell	0.00328631	baseline_astro_ct	4.52276e-05	7166.16
nasa_cfrna_C002_L44	L-44	kidney_epithelial_cell	7.26922e-05	baseline_astro_ct	0.000150296	-51.634
nasa_cfrna_C002_L92	L-92	kidney_epithelial_cell	7.42677e-05	baseline_astro_ct	0.000150296	-50.5857
nasa_cfrna_C002_R194	R+194	kidney_epithelial_cell	0.000195641	baseline_astro_ct	0.000150296	30.1703
nasa_cfrna_C002_R45	R+45	kidney_epithelial_cell	0.000664261	baseline_astro_ct	0.000150296	341.969
nasa_cfrna_C002_R82	R+82	kidney_epithelial_cell	0.00036001	baseline_astro_ct	0.000150296	139.534
nasa_cfrna_C001_R1	R+1	kidney_epithelial_cell	0.00254249	baseline_astro_ct	0.00033906	649.867
nasa_cfrna_C001_R194	R+194	kidney_epithelial_cell	0.000266237	baseline_astro_ct	0.00033906	-21.4778
nasa_cfrna_C001_R45	R+45	kidney_epithelial_cell	0.00140213	baseline_astro_ct	0.00033906	313.536
nasa_cfrna_C001_R82	R+82	kidney_epithelial_cell	0.000980501	baseline_astro_ct	0.00033906	189.182
nasa_cfrna_C003_R1	R+1	kidney_epithelial_cell	0.000788756	baseline_astro_ct	0.000130243	505.605
nasa_cfrna_C004_R1	R+1	kidney_epithelial_cell	0.000677899	baseline_astro_ct	4.52276e-05	1398.86
nasa_cfrna_C004_R194	R+194	kidney_epithelial_cell	0.00162149	baseline_astro_ct	4.52276e-05	3485.17
nasa_cfrna_C003_R82	R+82	kidney_epithelial_cell	0.0014696	baseline_astro_ct	0.000130243	1028.35
nasa_cfrna_C002_L3	L-3	kidney_epithelial_cell	0.000303928	baseline_astro_ct	0.000150296	102.22
nasa_cfrna_C001_L92	L-92	kidney_epithelial_cell	0.000803446	baseline_astro_ct	0.00033906	136.963
nasa_cfrna_C002_R1	R+1	kidney_epithelial_cell	0.00065117	baseline_astro_ct	0.000150296	333.259
nasa_cfrna_C001_L3	L-3	kidney_epithelial_cell	0.00013884	baseline_astro_ct	0.00033906	-59.0514
nasa_cfrna_C001_L44	L-44	kidney_epithelial_cell	7.48929e-05	baseline_astro_ct	0.00033906	-77.9116
nasa_cfrna_C003_L44	L-44	kidney_epithelial_cell	0.000184791	baseline_astro_ct	0.000130243	41.8821
nasa_cfrna_C003_L92	L-92	kidney_epithelial_cell	4.20563e-05	baseline_astro_ct	0.000130243	-67.7093
nasa_cfrna_C003_R194	R+194	kidney_epithelial_cell	0.000870338	baseline_astro_ct	0.000130243	568.243
nasa_cfrna_C003_R45	R+45	kidney_epithelial_cell	0.000791959	baseline_astro_ct	0.000130243	508.064
nasa_cfrna_C004_R1	R+1	luminal_cell_of_prostate_epithelium	3.98584e-05	baseline_astro_ct	5.26288e-05	-24.2651
nasa_cfrna_C003_R82	R+82	luminal_cell_of_prostate_epithelium	9.99748e-05	baseline_astro_ct	4.03724e-05	147.632
nasa_cfrna_C002_R194	R+194	luminal_cell_of_prostate_epithelium	5.31714e-05	baseline_astro_ct	4.81311e-05	10.4719
nasa_cfrna_C002_R45	R+45	luminal_cell_of_prostate_epithelium	2.8239e-05	baseline_astro_ct	4.81311e-05	-41.3291
nasa_cfrna_C004_L44	L-44	luminal_cell_of_prostate_epithelium	5.26288e-05	baseline_astro_ct	5.26288e-05	0
nasa_cfrna_C001_R45	R+45	luminal_cell_of_prostate_epithelium	6.69855e-05	baseline_astro_ct	3.78616e-05	76.9221
nasa_cfrna_C001_R82	R+82	luminal_cell_of_prostate_epithelium	7.44823e-05	baseline_astro_ct	3.78616e-05	96.7227
nasa_cfrna_C003_L92	L-92	luminal_cell_of_prostate_epithelium	2.93838e-05	baseline_astro_ct	4.03724e-05	-27.2179
nasa_cfrna_C004_R194	R+194	luminal_cell_of_prostate_epithelium	8.38751e-05	baseline_astro_ct	5.26288e-05	59.3711
nasa_cfrna_C004_R45	R+45	luminal_cell_of_prostate_epithelium	4.09747e-05	baseline_astro_ct	5.26288e-05	-22.144
nasa_cfrna_C003_R45	R+45	luminal_cell_of_prostate_epithelium	1.71977e-05	baseline_astro_ct	4.03724e-05	-57.4023
nasa_cfrna_C002_L44	L-44	luminal_cell_of_prostate_epithelium	3.05101e-05	baseline_astro_ct	4.81311e-05	-36.6104
nasa_cfrna_C002_L92	L-92	luminal_cell_of_prostate_epithelium	1.23448e-05	baseline_astro_ct	4.81311e-05	-74.3517
nasa_cfrna_C002_R1	R+1	luminal_cell_of_prostate_epithelium	0.000277884	baseline_astro_ct	4.81311e-05	477.348
nasa_cfrna_C001_L3	L-3	luminal_cell_of_prostate_epithelium	4.67756e-05	baseline_astro_ct	3.78616e-05	23.5436
nasa_cfrna_C002_R82	R+82	luminal_cell_of_prostate_epithelium	4.74795e-05	baseline_astro_ct	4.81311e-05	-1.35386
nasa_cfrna_C001_R1	R+1	luminal_cell_of_prostate_epithelium	0.000186649	baseline_astro_ct	3.78616e-05	392.977
nasa_cfrna_C001_R194	R+194	luminal_cell_of_prostate_epithelium	0.000187878	baseline_astro_ct	3.78616e-05	396.223
nasa_cfrna_C003_L3	L-3	luminal_cell_of_prostate_epithelium	4.87814e-05	baseline_astro_ct	4.03724e-05	20.8287
nasa_cfrna_C003_L44	L-44	luminal_cell_of_prostate_epithelium	4.29519e-05	baseline_astro_ct	4.03724e-05	6.38927
nasa_cfrna_C002_L3	L-3	luminal_cell_of_prostate_epithelium	0.000101538	baseline_astro_ct	4.81311e-05	110.962
nasa_cfrna_C003_R1	R+1	luminal_cell_of_prostate_epithelium	3.18894e-05	baseline_astro_ct	4.03724e-05	-21.0119
nasa_cfrna_C003_R194	R+194	luminal_cell_of_prostate_epithelium	7.36784e-05	baseline_astro_ct	4.03724e-05	82.497
nasa_cfrna_C001_L44	L-44	luminal_cell_of_prostate_epithelium	4.86018e-05	baseline_astro_ct	3.78616e-05	28.3672
nasa_cfrna_C001_L92	L-92	luminal_cell_of_prostate_epithelium	1.82074e-05	baseline_astro_ct	3.78616e-05	-51.9108
nasa_cfrna_C001_R1	R+1	macrophage	9.19469e-05	baseline_astro_ct	3.40906e-05	169.714
nasa_cfrna_C001_R82	R+82	macrophage	5.2043e-05	baseline_astro_ct	3.40906e-05	52.6611
nasa_cfrna_C004_R45	R+45	macrophage	0.000246594	baseline_astro_ct	3.87272e-05	536.747
nasa_cfrna_C002_R194	R+194	macrophage	4.72749e-05	baseline_astro_ct	0.000224062	-78.901
nasa_cfrna_C001_R45	R+45	macrophage	0.00101698	baseline_astro_ct	3.40906e-05	2883.17
nasa_cfrna_C003_R82	R+82	macrophage	3.78714e-05	baseline_astro_ct	0.00010467	-63.8184
nasa_cfrna_C002_L44	L-44	macrophage	0.000101709	baseline_astro_ct	0.000224062	-54.6069
nasa_cfrna_C002_L92	L-92	macrophage	0.000491594	baseline_astro_ct	0.000224062	119.401
nasa_cfrna_C002_R1	R+1	macrophage	0.000205007	baseline_astro_ct	0.000224062	-8.50396
nasa_cfrna_C002_R45	R+45	macrophage	0.000138747	baseline_astro_ct	0.000224062	-38.0766
nasa_cfrna_C002_R82	R+82	macrophage	9.44287e-05	baseline_astro_ct	0.000224062	-57.8559
nasa_cfrna_C004_L44	L-44	macrophage	3.87272e-05	baseline_astro_ct	3.87272e-05	0
nasa_cfrna_C001_R194	R+194	macrophage	5.97675e-05	baseline_astro_ct	3.40906e-05	75.3198
nasa_cfrna_C004_R1	R+1	macrophage	0.000198147	baseline_astro_ct	3.87272e-05	411.648
nasa_cfrna_C004_R194	R+194	macrophage	4.13671e-05	baseline_astro_ct	3.87272e-05	6.81672
nasa_cfrna_C003_L92	L-92	macrophage	0.000182019	baseline_astro_ct	0.00010467	73.897
nasa_cfrna_C003_R1	R+1	macrophage	0.000196192	baseline_astro_ct	0.00010467	87.4379
nasa_cfrna_C003_R194	R+194	macrophage	4.9634e-05	baseline_astro_ct	0.00010467	-52.5807
nasa_cfrna_C003_R45	R+45	macrophage	0.000441428	baseline_astro_ct	0.00010467	321.731
nasa_cfrna_C002_L3	L-3	macrophage	7.88817e-05	baseline_astro_ct	0.000224062	-64.7946
nasa_cfrna_C001_L92	L-92	macrophage	4.54924e-05	baseline_astro_ct	3.40906e-05	33.4457
nasa_cfrna_C001_L3	L-3	macrophage	3.22865e-05	baseline_astro_ct	3.40906e-05	-5.29197
nasa_cfrna_C001_L44	L-44	macrophage	2.44928e-05	baseline_astro_ct	3.40906e-05	-28.1537
nasa_cfrna_C003_L3	L-3	macrophage	0.000125202	baseline_astro_ct	0.00010467	19.6157
nasa_cfrna_C003_L44	L-44	macrophage	6.79028e-06	baseline_astro_ct	0.00010467	-93.5127
nasa_cfrna_C001_R82	R+82	mast_cell	3.69039e-05	baseline_astro_ct	4.24027e-05	-12.968
nasa_cfrna_C001_R45	R+45	mast_cell	0.000116889	baseline_astro_ct	4.24027e-05	175.663
nasa_cfrna_C003_R82	R+82	mast_cell	0.000110234	baseline_astro_ct	2.66729e-05	313.28
nasa_cfrna_C002_R194	R+194	mast_cell	1.66e-05	baseline_astro_ct	0.000192809	-91.3905
nasa_cfrna_C002_R45	R+45	mast_cell	3.58546e-05	baseline_astro_ct	0.000192809	-81.4041
nasa_cfrna_C002_R82	R+82	mast_cell	5.09941e-05	baseline_astro_ct	0.000192809	-73.552
nasa_cfrna_C001_R1	R+1	mast_cell	0.000790101	baseline_astro_ct	4.24027e-05	1763.33
nasa_cfrna_C001_R194	R+194	mast_cell	6.09892e-05	baseline_astro_ct	4.24027e-05	43.8331
nasa_cfrna_C003_L3	L-3	mast_cell	3.93466e-05	baseline_astro_ct	2.66729e-05	47.5155
nasa_cfrna_C003_L44	L-44	mast_cell	1.19832e-05	baseline_astro_ct	2.66729e-05	-55.0736
nasa_cfrna_C003_L92	L-92	mast_cell	2.86888e-05	baseline_astro_ct	2.66729e-05	7.55806
nasa_cfrna_C003_R1	R+1	mast_cell	0.000238332	baseline_astro_ct	2.66729e-05	793.536
nasa_cfrna_C003_R194	R+194	mast_cell	2.63566e-05	baseline_astro_ct	2.66729e-05	-1.18584
nasa_cfrna_C003_R45	R+45	mast_cell	4.0388e-05	baseline_astro_ct	2.66729e-05	51.4199
nasa_cfrna_C002_L44	L-44	mast_cell	3.59327e-05	baseline_astro_ct	0.000192809	-81.3636
nasa_cfrna_C002_L92	L-92	mast_cell	0.000512195	baseline_astro_ct	0.000192809	165.649
nasa_cfrna_C002_R1	R+1	mast_cell	9.5849e-05	baseline_astro_ct	0.000192809	-50.2881
nasa_cfrna_C001_L3	L-3	mast_cell	2.54613e-05	baseline_astro_ct	4.24027e-05	-39.9537
nasa_cfrna_C001_L44	L-44	mast_cell	4.47371e-05	baseline_astro_ct	4.24027e-05	5.50522
nasa_cfrna_C001_L92	L-92	mast_cell	5.70098e-05	baseline_astro_ct	4.24027e-05	34.4485
nasa_cfrna_C004_R194	R+194	mast_cell	2.67123e-05	baseline_astro_ct	9.56422e-06	179.294
nasa_cfrna_C004_R45	R+45	mast_cell	9.06082e-05	baseline_astro_ct	9.56422e-06	847.367
nasa_cfrna_C002_L3	L-3	mast_cell	3.02991e-05	baseline_astro_ct	0.000192809	-84.2854
nasa_cfrna_C004_R1	R+1	mast_cell	7.13499e-05	baseline_astro_ct	9.56422e-06	646.009
nasa_cfrna_C004_L44	L-44	mast_cell	9.56422e-06	baseline_astro_ct	9.56422e-06	0
nasa_cfrna_C002_L92	L-92	mature_conventional_dendritic_cell	0.0215963	baseline_astro_ct	0.0107396	101.09
nasa_cfrna_C002_R45	R+45	mature_conventional_dendritic_cell	0.00337318	baseline_astro_ct	0.0107396	-68.5912
nasa_cfrna_C002_R82	R+82	mature_conventional_dendritic_cell	0.0179989	baseline_astro_ct	0.0107396	67.5934
nasa_cfrna_C002_R194	R+194	mature_conventional_dendritic_cell	0.0225449	baseline_astro_ct	0.0107396	109.923
nasa_cfrna_C003_L44	L-44	mature_conventional_dendritic_cell	0.00118091	baseline_astro_ct	0.00124636	-5.25125
nasa_cfrna_C003_L92	L-92	mature_conventional_dendritic_cell	0.00250386	baseline_astro_ct	0.00124636	100.894
nasa_cfrna_C002_R1	R+1	mature_conventional_dendritic_cell	0.0150262	baseline_astro_ct	0.0107396	39.9137
nasa_cfrna_C003_L3	L-3	mature_conventional_dendritic_cell	5.43122e-05	baseline_astro_ct	0.00124636	-95.6423
nasa_cfrna_C003_R82	R+82	mature_conventional_dendritic_cell	0.0160481	baseline_astro_ct	0.00124636	1187.59
nasa_cfrna_C002_L44	L-44	mature_conventional_dendritic_cell	0.0104823	baseline_astro_ct	0.0107396	-2.39575
nasa_cfrna_C004_L44	L-44	mature_conventional_dendritic_cell	0.0195291	baseline_astro_ct	0.0195291	0
nasa_cfrna_C004_R1	R+1	mature_conventional_dendritic_cell	0.0143162	baseline_astro_ct	0.0195291	-26.6931
nasa_cfrna_C004_R194	R+194	mature_conventional_dendritic_cell	0.0111767	baseline_astro_ct	0.0195291	-42.7688
nasa_cfrna_C004_R45	R+45	mature_conventional_dendritic_cell	0.0038684	baseline_astro_ct	0.0195291	-80.1916
nasa_cfrna_C001_R1	R+1	mature_conventional_dendritic_cell	0.0264616	baseline_astro_ct	0.000555955	4659.67
nasa_cfrna_C001_L3	L-3	mature_conventional_dendritic_cell	0.000360887	baseline_astro_ct	0.000555955	-35.0871
nasa_cfrna_C001_L44	L-44	mature_conventional_dendritic_cell	0.000917078	baseline_astro_ct	0.000555955	64.9555
nasa_cfrna_C001_L92	L-92	mature_conventional_dendritic_cell	0.0003899	baseline_astro_ct	0.000555955	-29.8684
nasa_cfrna_C002_L3	L-3	mature_conventional_dendritic_cell	0.00014026	baseline_astro_ct	0.0107396	-98.694
nasa_cfrna_C003_R1	R+1	mature_conventional_dendritic_cell	0.00659598	baseline_astro_ct	0.00124636	429.218
nasa_cfrna_C003_R194	R+194	mature_conventional_dendritic_cell	0.00864834	baseline_astro_ct	0.00124636	593.886
nasa_cfrna_C003_R45	R+45	mature_conventional_dendritic_cell	0.00484281	baseline_astro_ct	0.00124636	288.555
nasa_cfrna_C001_R45	R+45	mature_conventional_dendritic_cell	0.012017	baseline_astro_ct	0.000555955	2061.51
nasa_cfrna_C001_R82	R+82	mature_conventional_dendritic_cell	0.0171043	baseline_astro_ct	0.000555955	2976.57
nasa_cfrna_C001_R194	R+194	mature_conventional_dendritic_cell	0.0113436	baseline_astro_ct	0.000555955	1940.37
nasa_cfrna_C003_L44	L-44	medullary_thymic_epithelial_cell	1.13855e-05	baseline_astro_ct	2.34897e-05	-51.5299
nasa_cfrna_C003_R194	R+194	medullary_thymic_epithelial_cell	1.94129e-05	baseline_astro_ct	2.34897e-05	-17.3556
nasa_cfrna_C003_L3	L-3	medullary_thymic_epithelial_cell	2.64987e-05	baseline_astro_ct	2.34897e-05	12.8101
nasa_cfrna_C004_R1	R+1	medullary_thymic_epithelial_cell	5.13415e-05	baseline_astro_ct	6.42313e-06	699.323
nasa_cfrna_C003_L92	L-92	medullary_thymic_epithelial_cell	3.25849e-05	baseline_astro_ct	2.34897e-05	38.7199
nasa_cfrna_C003_R1	R+1	medullary_thymic_epithelial_cell	3.41557e-05	baseline_astro_ct	2.34897e-05	45.4072
nasa_cfrna_C004_L44	L-44	medullary_thymic_epithelial_cell	6.42313e-06	baseline_astro_ct	6.42313e-06	0
nasa_cfrna_C002_L92	L-92	medullary_thymic_epithelial_cell	5.48317e-05	baseline_astro_ct	3.96199e-05	38.3944
nasa_cfrna_C004_R194	R+194	medullary_thymic_epithelial_cell	8.35061e-05	baseline_astro_ct	6.42313e-06	1200.08
nasa_cfrna_C004_R45	R+45	medullary_thymic_epithelial_cell	0.00020138	baseline_astro_ct	6.42313e-06	3035.23
nasa_cfrna_C002_L44	L-44	medullary_thymic_epithelial_cell	2.07212e-05	baseline_astro_ct	3.96199e-05	-47.6999
nasa_cfrna_C002_R45	R+45	medullary_thymic_epithelial_cell	8.24169e-05	baseline_astro_ct	3.96199e-05	108.019
nasa_cfrna_C002_R82	R+82	medullary_thymic_epithelial_cell	0.000154304	baseline_astro_ct	3.96199e-05	289.461
nasa_cfrna_C001_L92	L-92	medullary_thymic_epithelial_cell	2.31678e-05	baseline_astro_ct	2.55975e-05	-9.49201
nasa_cfrna_C001_R1	R+1	medullary_thymic_epithelial_cell	0.000100377	baseline_astro_ct	2.55975e-05	292.136
nasa_cfrna_C001_R194	R+194	medullary_thymic_epithelial_cell	5.93009e-05	baseline_astro_ct	2.55975e-05	131.667
nasa_cfrna_C001_R45	R+45	medullary_thymic_epithelial_cell	5.61618e-05	baseline_astro_ct	2.55975e-05	119.404
nasa_cfrna_C003_R45	R+45	medullary_thymic_epithelial_cell	2.17684e-05	baseline_astro_ct	2.34897e-05	-7.32777
nasa_cfrna_C002_L3	L-3	medullary_thymic_epithelial_cell	4.33067e-05	baseline_astro_ct	3.96199e-05	9.30547
nasa_cfrna_C002_R1	R+1	medullary_thymic_epithelial_cell	7.42802e-05	baseline_astro_ct	3.96199e-05	87.4821
nasa_cfrna_C003_R82	R+82	medullary_thymic_epithelial_cell	4.99607e-05	baseline_astro_ct	2.34897e-05	112.692
nasa_cfrna_C001_L3	L-3	medullary_thymic_epithelial_cell	3.15534e-05	baseline_astro_ct	2.55975e-05	23.2674
nasa_cfrna_C001_L44	L-44	medullary_thymic_epithelial_cell	2.20714e-05	baseline_astro_ct	2.55975e-05	-13.7753
nasa_cfrna_C002_R194	R+194	medullary_thymic_epithelial_cell	1.32598e-05	baseline_astro_ct	3.96199e-05	-66.5324
nasa_cfrna_C001_R82	R+82	medullary_thymic_epithelial_cell	8.68264e-05	baseline_astro_ct	2.55975e-05	239.199
nasa_cfrna_C004_L44	L-44	melanocyte	0.000373027	baseline_astro_ct	0.000373027	0
nasa_cfrna_C004_R194	R+194	melanocyte	0.0203706	baseline_astro_ct	0.000373027	5360.91
nasa_cfrna_C003_R82	R+82	melanocyte	0.0184764	baseline_astro_ct	2.84649e-05	64809.3
nasa_cfrna_C002_L44	L-44	melanocyte	0.000676286	baseline_astro_ct	0.000242365	179.037
nasa_cfrna_C002_L92	L-92	melanocyte	1.02292e-05	baseline_astro_ct	0.000242365	-95.7794
nasa_cfrna_C004_R45	R+45	melanocyte	4.09712e-05	baseline_astro_ct	0.000373027	-89.0166
nasa_cfrna_C002_R45	R+45	melanocyte	0.00495225	baseline_astro_ct	0.000242365	1943.31
nasa_cfrna_C002_R82	R+82	melanocyte	0.0196579	baseline_astro_ct	0.000242365	8010.87
nasa_cfrna_C004_R1	R+1	melanocyte	0.0106437	baseline_astro_ct	0.000373027	2753.33
nasa_cfrna_C001_R1	R+1	melanocyte	0.00269877	baseline_astro_ct	8.44521e-05	3095.62
nasa_cfrna_C001_R194	R+194	melanocyte	0.0255445	baseline_astro_ct	8.44521e-05	30147.3
nasa_cfrna_C001_R82	R+82	melanocyte	0.0176725	baseline_astro_ct	8.44521e-05	20826.1
nasa_cfrna_C003_L92	L-92	melanocyte	1.61037e-05	baseline_astro_ct	2.84649e-05	-43.4261
nasa_cfrna_C003_R1	R+1	melanocyte	0.000997846	baseline_astro_ct	2.84649e-05	3405.53
nasa_cfrna_C003_R194	R+194	melanocyte	0.0273446	baseline_astro_ct	2.84649e-05	95964.1
nasa_cfrna_C003_R45	R+45	melanocyte	0.000579097	baseline_astro_ct	2.84649e-05	1934.42
nasa_cfrna_C002_L3	L-3	melanocyte	4.0578e-05	baseline_astro_ct	0.000242365	-83.2575
nasa_cfrna_C001_L92	L-92	melanocyte	1.60087e-05	baseline_astro_ct	8.44521e-05	-81.0441
nasa_cfrna_C002_R1	R+1	melanocyte	0.00163477	baseline_astro_ct	0.000242365	574.51
nasa_cfrna_C002_R194	R+194	melanocyte	0.0101676	baseline_astro_ct	0.000242365	4095.18
nasa_cfrna_C001_L3	L-3	melanocyte	5.23152e-05	baseline_astro_ct	8.44521e-05	-38.0535
nasa_cfrna_C003_L3	L-3	melanocyte	3.34143e-05	baseline_astro_ct	2.84649e-05	17.3876
nasa_cfrna_C003_L44	L-44	melanocyte	3.58768e-05	baseline_astro_ct	2.84649e-05	26.0385
nasa_cfrna_C001_R45	R+45	melanocyte	0.0115077	baseline_astro_ct	8.44521e-05	13526.2
nasa_cfrna_C001_L44	L-44	melanocyte	0.000185033	baseline_astro_ct	8.44521e-05	119.098
nasa_cfrna_C001_R82	R+82	mesothelial_cell	0.00013424	baseline_astro_ct	2.83586e-05	373.367
nasa_cfrna_C004_R1	R+1	mesothelial_cell	3.67668e-05	baseline_astro_ct	3.12462e-05	17.668
nasa_cfrna_C004_R45	R+45	mesothelial_cell	0.000116121	baseline_astro_ct	3.12462e-05	271.631
nasa_cfrna_C001_R194	R+194	mesothelial_cell	0.000403942	baseline_astro_ct	2.83586e-05	1324.41
nasa_cfrna_C001_R45	R+45	mesothelial_cell	7.16055e-05	baseline_astro_ct	2.83586e-05	152.5
nasa_cfrna_C004_R194	R+194	mesothelial_cell	6.91874e-05	baseline_astro_ct	3.12462e-05	121.427
nasa_cfrna_C003_L44	L-44	mesothelial_cell	1.16024e-05	baseline_astro_ct	1.48367e-05	-21.7993
nasa_cfrna_C003_L92	L-92	mesothelial_cell	1.98846e-05	baseline_astro_ct	1.48367e-05	34.0226
nasa_cfrna_C003_R1	R+1	mesothelial_cell	7.521e-05	baseline_astro_ct	1.48367e-05	406.917
nasa_cfrna_C003_L3	L-3	mesothelial_cell	1.30232e-05	baseline_astro_ct	1.48367e-05	-12.2233
nasa_cfrna_C003_R82	R+82	mesothelial_cell	0.000375965	baseline_astro_ct	1.48367e-05	2434.01
nasa_cfrna_C002_L44	L-44	mesothelial_cell	3.18631e-05	baseline_astro_ct	5.82491e-05	-45.2986
nasa_cfrna_C002_L92	L-92	mesothelial_cell	0.000109242	baseline_astro_ct	5.82491e-05	87.5429
nasa_cfrna_C004_L44	L-44	mesothelial_cell	3.12462e-05	baseline_astro_ct	3.12462e-05	0
nasa_cfrna_C002_R45	R+45	mesothelial_cell	6.66083e-05	baseline_astro_ct	5.82491e-05	14.3508
nasa_cfrna_C002_R82	R+82	mesothelial_cell	0.000105594	baseline_astro_ct	5.82491e-05	81.2805
nasa_cfrna_C001_L92	L-92	mesothelial_cell	2.35652e-05	baseline_astro_ct	2.83586e-05	-16.9028
nasa_cfrna_C001_R1	R+1	mesothelial_cell	7.43314e-05	baseline_astro_ct	2.83586e-05	162.112
nasa_cfrna_C003_R194	R+194	mesothelial_cell	2.05277e-05	baseline_astro_ct	1.48367e-05	38.3574
nasa_cfrna_C003_R45	R+45	mesothelial_cell	4.69561e-05	baseline_astro_ct	1.48367e-05	216.485
nasa_cfrna_C002_L3	L-3	mesothelial_cell	3.36421e-05	baseline_astro_ct	5.82491e-05	-42.2444
nasa_cfrna_C001_L44	L-44	mesothelial_cell	3.53997e-05	baseline_astro_ct	2.83586e-05	24.8288
nasa_cfrna_C002_R1	R+1	mesothelial_cell	8.28985e-05	baseline_astro_ct	5.82491e-05	42.3173
nasa_cfrna_C002_R194	R+194	mesothelial_cell	1.28616e-05	baseline_astro_ct	5.82491e-05	-77.9197
nasa_cfrna_C001_L3	L-3	mesothelial_cell	2.61109e-05	baseline_astro_ct	2.83586e-05	-7.92603
nasa_cfrna_C001_L92	L-92	microglial_cell	2.43485e-05	baseline_astro_ct	3.53176e-05	-31.0585
nasa_cfrna_C002_L92	L-92	microglial_cell	0.00193492	baseline_astro_ct	0.000948095	104.085
nasa_cfrna_C004_R45	R+45	microglial_cell	3.41161e-05	baseline_astro_ct	0.00233734	-98.5404
nasa_cfrna_C001_L44	L-44	microglial_cell	4.63496e-05	baseline_astro_ct	3.53176e-05	31.2365
nasa_cfrna_C001_R82	R+82	microglial_cell	0.0021357	baseline_astro_ct	3.53176e-05	5947.13
nasa_cfrna_C003_R82	R+82	microglial_cell	0.00015713	baseline_astro_ct	2.332e-05	573.799
nasa_cfrna_C002_L44	L-44	microglial_cell	0.000851947	baseline_astro_ct	0.000948095	-10.1412
nasa_cfrna_C002_R1	R+1	microglial_cell	0.000382471	baseline_astro_ct	0.000948095	-59.659
nasa_cfrna_C002_R194	R+194	microglial_cell	0.000979563	baseline_astro_ct	0.000948095	3.3191
nasa_cfrna_C002_R45	R+45	microglial_cell	7.30738e-05	baseline_astro_ct	0.000948095	-92.2926
nasa_cfrna_C001_R1	R+1	microglial_cell	0.0278526	baseline_astro_ct	3.53176e-05	78763
nasa_cfrna_C001_R194	R+194	microglial_cell	0.00178612	baseline_astro_ct	3.53176e-05	4957.3
nasa_cfrna_C001_R45	R+45	microglial_cell	0.000638139	baseline_astro_ct	3.53176e-05	1706.86
nasa_cfrna_C003_L3	L-3	microglial_cell	3.98341e-05	baseline_astro_ct	2.332e-05	70.8149
nasa_cfrna_C003_L44	L-44	microglial_cell	9.83565e-06	baseline_astro_ct	2.332e-05	-57.8231
nasa_cfrna_C003_L92	L-92	microglial_cell	2.02903e-05	baseline_astro_ct	2.332e-05	-12.9918
nasa_cfrna_C003_R1	R+1	microglial_cell	0.000123417	baseline_astro_ct	2.332e-05	429.233
nasa_cfrna_C003_R194	R+194	microglial_cell	0.0001109	baseline_astro_ct	2.332e-05	375.556
nasa_cfrna_C003_R45	R+45	microglial_cell	4.17288e-05	baseline_astro_ct	2.332e-05	78.9397
nasa_cfrna_C002_L3	L-3	microglial_cell	5.74144e-05	baseline_astro_ct	0.000948095	-93.9442
nasa_cfrna_C004_L44	L-44	microglial_cell	0.00233734	baseline_astro_ct	0.00233734	0
nasa_cfrna_C004_R1	R+1	microglial_cell	0.000650528	baseline_astro_ct	0.00233734	-72.168
nasa_cfrna_C004_R194	R+194	microglial_cell	9.12808e-05	baseline_astro_ct	0.00233734	-96.0947
nasa_cfrna_C002_R82	R+82	microglial_cell	0.0008385	baseline_astro_ct	0.000948095	-11.5595
nasa_cfrna_C001_L3	L-3	microglial_cell	3.52548e-05	baseline_astro_ct	3.53176e-05	-0.178059
nasa_cfrna_C002_L44	L-44	monocyte	0.000108164	baseline_astro_ct	0.0326689	-99.6689
nasa_cfrna_C002_L92	L-92	monocyte	0.0285577	baseline_astro_ct	0.0326689	-12.5842
nasa_cfrna_C001_L3	L-3	monocyte	0.0866455	baseline_astro_ct	0.0612767	41.4004
nasa_cfrna_C003_R82	R+82	monocyte	0.0154886	baseline_astro_ct	0.08344	-81.4375
nasa_cfrna_C001_L92	L-92	monocyte	0.097165	baseline_astro_ct	0.0612767	58.5676
nasa_cfrna_C001_R1	R+1	monocyte	0.0834613	baseline_astro_ct	0.0612767	36.204
nasa_cfrna_C001_R194	R+194	monocyte	0.0463171	baseline_astro_ct	0.0612767	-24.4132
nasa_cfrna_C001_L44	L-44	monocyte	1.95938e-05	baseline_astro_ct	0.0612767	-99.968
nasa_cfrna_C003_L3	L-3	monocyte	0.114198	baseline_astro_ct	0.08344	36.862
nasa_cfrna_C001_R82	R+82	monocyte	0.0381902	baseline_astro_ct	0.0612767	-37.6757
nasa_cfrna_C003_L92	L-92	monocyte	0.136112	baseline_astro_ct	0.08344	63.1258
nasa_cfrna_C001_R45	R+45	monocyte	0.141148	baseline_astro_ct	0.0612767	130.346
nasa_cfrna_C003_R45	R+45	monocyte	0.111664	baseline_astro_ct	0.08344	33.8254
nasa_cfrna_C002_L3	L-3	monocyte	0.0693407	baseline_astro_ct	0.0326689	112.253
nasa_cfrna_C004_R194	R+194	monocyte	0.040773	baseline_astro_ct	0.021593	88.8249
nasa_cfrna_C002_R1	R+1	monocyte	0.0460855	baseline_astro_ct	0.0326689	41.0687
nasa_cfrna_C002_R194	R+194	monocyte	0.0267808	baseline_astro_ct	0.0326689	-18.0234
nasa_cfrna_C002_R45	R+45	monocyte	0.0733132	baseline_astro_ct	0.0326689	124.413
nasa_cfrna_C002_R82	R+82	monocyte	0.0402776	baseline_astro_ct	0.0326689	23.2904
nasa_cfrna_C004_R1	R+1	monocyte	0.105624	baseline_astro_ct	0.021593	389.155
nasa_cfrna_C003_R1	R+1	monocyte	0.0564071	baseline_astro_ct	0.08344	-32.398
nasa_cfrna_C003_R194	R+194	monocyte	0.0245167	baseline_astro_ct	0.08344	-70.6176
nasa_cfrna_C003_L44	L-44	monocyte	1.01571e-05	baseline_astro_ct	0.08344	-99.9878
nasa_cfrna_C004_R45	R+45	monocyte	0.283899	baseline_astro_ct	0.021593	1214.77
nasa_cfrna_C004_L44	L-44	monocyte	0.021593	baseline_astro_ct	0.021593	0
nasa_cfrna_C003_R82	R+82	mucus_secreting_cell_secretory_cell_tracheal_goblet_cell	0.000109334	baseline_astro_ct	7.22626e-06	1413
nasa_cfrna_C002_L92	L-92	mucus_secreting_cell_secretory_cell_tracheal_goblet_cell	1.27682e-05	baseline_astro_ct	1.87847e-05	-32.029
nasa_cfrna_C001_L3	L-3	mucus_secreting_cell_secretory_cell_tracheal_goblet_cell	5.09107e-05	baseline_astro_ct	2.7684e-05	83.8995
nasa_cfrna_C002_L44	L-44	mucus_secreting_cell_secretory_cell_tracheal_goblet_cell	2.87984e-05	baseline_astro_ct	1.87847e-05	53.3073
nasa_cfrna_C003_L92	L-92	mucus_secreting_cell_secretory_cell_tracheal_goblet_cell	7.80064e-06	baseline_astro_ct	7.22626e-06	7.94845
nasa_cfrna_C003_R1	R+1	mucus_secreting_cell_secretory_cell_tracheal_goblet_cell	0.00016366	baseline_astro_ct	7.22626e-06	2164.79
nasa_cfrna_C003_R194	R+194	mucus_secreting_cell_secretory_cell_tracheal_goblet_cell	1.8157e-05	baseline_astro_ct	7.22626e-06	151.265
nasa_cfrna_C003_R45	R+45	mucus_secreting_cell_secretory_cell_tracheal_goblet_cell	1.53015e-05	baseline_astro_ct	7.22626e-06	111.748
nasa_cfrna_C002_L3	L-3	mucus_secreting_cell_secretory_cell_tracheal_goblet_cell	1.47876e-05	baseline_astro_ct	1.87847e-05	-21.2783
nasa_cfrna_C002_R194	R+194	mucus_secreting_cell_secretory_cell_tracheal_goblet_cell	1.15136e-05	baseline_astro_ct	1.87847e-05	-38.7074
nasa_cfrna_C001_L44	L-44	mucus_secreting_cell_secretory_cell_tracheal_goblet_cell	2.26656e-05	baseline_astro_ct	2.7684e-05	-18.1274
nasa_cfrna_C001_L92	L-92	mucus_secreting_cell_secretory_cell_tracheal_goblet_cell	9.47564e-06	baseline_astro_ct	2.7684e-05	-65.7721
nasa_cfrna_C002_R1	R+1	mucus_secreting_cell_secretory_cell_tracheal_goblet_cell	5.79891e-05	baseline_astro_ct	1.87847e-05	208.703
nasa_cfrna_C003_L44	L-44	mucus_secreting_cell_secretory_cell_tracheal_goblet_cell	5.35702e-06	baseline_astro_ct	7.22626e-06	-25.8673
nasa_cfrna_C004_L44	L-44	mucus_secreting_cell_secretory_cell_tracheal_goblet_cell	5.69359e-06	baseline_astro_ct	5.69359e-06	0
nasa_cfrna_C004_R1	R+1	mucus_secreting_cell_secretory_cell_tracheal_goblet_cell	2.88258e-05	baseline_astro_ct	5.69359e-06	406.284
nasa_cfrna_C003_L3	L-3	mucus_secreting_cell_secretory_cell_tracheal_goblet_cell	8.52112e-06	baseline_astro_ct	7.22626e-06	17.9189
nasa_cfrna_C004_R45	R+45	mucus_secreting_cell_secretory_cell_tracheal_goblet_cell	0.000142517	baseline_astro_ct	5.69359e-06	2403.12
nasa_cfrna_C001_R1	R+1	mucus_secreting_cell_secretory_cell_tracheal_goblet_cell	0.000433905	baseline_astro_ct	2.7684e-05	1467.35
nasa_cfrna_C001_R194	R+194	mucus_secreting_cell_secretory_cell_tracheal_goblet_cell	2.34838e-05	baseline_astro_ct	2.7684e-05	-15.1719
nasa_cfrna_C004_R194	R+194	mucus_secreting_cell_secretory_cell_tracheal_goblet_cell	2.50315e-05	baseline_astro_ct	5.69359e-06	339.643
nasa_cfrna_C002_R82	R+82	mucus_secreting_cell_secretory_cell_tracheal_goblet_cell	6.13492e-05	baseline_astro_ct	1.87847e-05	226.591
nasa_cfrna_C002_R45	R+45	mucus_secreting_cell_secretory_cell_tracheal_goblet_cell	4.02429e-05	baseline_astro_ct	1.87847e-05	114.232
nasa_cfrna_C001_R82	R+82	mucus_secreting_cell_secretory_cell_tracheal_goblet_cell	2.05852e-05	baseline_astro_ct	2.7684e-05	-25.6422
nasa_cfrna_C001_R45	R+45	mucus_secreting_cell_secretory_cell_tracheal_goblet_cell	0.000115046	baseline_astro_ct	2.7684e-05	315.568
nasa_cfrna_C003_L44	L-44	myeloid_progenitor	0.0439535	baseline_astro_ct	0.0318072	38.1872
nasa_cfrna_C003_L92	L-92	myeloid_progenitor	0.00795626	baseline_astro_ct	0.0318072	-74.986
nasa_cfrna_C004_L44	L-44	myeloid_progenitor	0.100971	baseline_astro_ct	0.100971	0
nasa_cfrna_C004_R1	R+1	myeloid_progenitor	0.0702374	baseline_astro_ct	0.100971	-30.4381
nasa_cfrna_C003_L3	L-3	myeloid_progenitor	0.0435118	baseline_astro_ct	0.0318072	36.7987
nasa_cfrna_C003_R1	R+1	myeloid_progenitor	0.117679	baseline_astro_ct	0.0318072	269.977
nasa_cfrna_C003_R194	R+194	myeloid_progenitor	0.16218	baseline_astro_ct	0.0318072	409.883
nasa_cfrna_C004_R194	R+194	myeloid_progenitor	0.203663	baseline_astro_ct	0.100971	101.705
nasa_cfrna_C004_R45	R+45	myeloid_progenitor	0.0787484	baseline_astro_ct	0.100971	-22.0089
nasa_cfrna_C001_L3	L-3	myeloid_progenitor	0.0728363	baseline_astro_ct	0.0610801	19.2471
nasa_cfrna_C001_L44	L-44	myeloid_progenitor	0.0593296	baseline_astro_ct	0.0610801	-2.86591
nasa_cfrna_C001_L92	L-92	myeloid_progenitor	0.0510745	baseline_astro_ct	0.0610801	-16.3812
nasa_cfrna_C001_R1	R+1	myeloid_progenitor	0.0428837	baseline_astro_ct	0.0610801	-29.7911
nasa_cfrna_C001_R194	R+194	myeloid_progenitor	0.135331	baseline_astro_ct	0.0610801	121.563
nasa_cfrna_C001_R45	R+45	myeloid_progenitor	0.108118	baseline_astro_ct	0.0610801	77.0107
nasa_cfrna_C001_R82	R+82	myeloid_progenitor	0.144402	baseline_astro_ct	0.0610801	136.414
nasa_cfrna_C002_L44	L-44	myeloid_progenitor	0.0800303	baseline_astro_ct	0.0374382	113.767
nasa_cfrna_C003_R45	R+45	myeloid_progenitor	0.0947529	baseline_astro_ct	0.0318072	197.898
nasa_cfrna_C003_R82	R+82	myeloid_progenitor	0.155263	baseline_astro_ct	0.0318072	388.138
nasa_cfrna_C002_L3	L-3	myeloid_progenitor	0.0321995	baseline_astro_ct	0.0374382	-13.993
nasa_cfrna_C002_R45	R+45	myeloid_progenitor	0.0452824	baseline_astro_ct	0.0374382	20.9524
nasa_cfrna_C002_L92	L-92	myeloid_progenitor	8.47775e-05	baseline_astro_ct	0.0374382	-99.7736
nasa_cfrna_C002_R1	R+1	myeloid_progenitor	0.0674929	baseline_astro_ct	0.0374382	80.2783
nasa_cfrna_C002_R194	R+194	myeloid_progenitor	0.127849	baseline_astro_ct	0.0374382	241.492
nasa_cfrna_C002_R82	R+82	myeloid_progenitor	0.0751728	baseline_astro_ct	0.0374382	100.792
nasa_cfrna_C001_L3	L-3	neutrophil	2.97684e-05	baseline_astro_ct	3.20729e-05	-7.18511
nasa_cfrna_C003_R45	R+45	neutrophil	0.186321	baseline_astro_ct	0.0205183	808.072
nasa_cfrna_C003_R82	R+82	neutrophil	0.0005381	baseline_astro_ct	0.0205183	-97.3775
nasa_cfrna_C004_L44	L-44	neutrophil	1.43364e-05	baseline_astro_ct	1.43364e-05	0
nasa_cfrna_C004_R1	R+1	neutrophil	0.0164566	baseline_astro_ct	1.43364e-05	114689
nasa_cfrna_C001_L44	L-44	neutrophil	1.49094e-05	baseline_astro_ct	3.20729e-05	-53.5141
nasa_cfrna_C001_L92	L-92	neutrophil	5.15409e-05	baseline_astro_ct	3.20729e-05	60.6992
nasa_cfrna_C001_R1	R+1	neutrophil	0.0287499	baseline_astro_ct	3.20729e-05	89539.4
nasa_cfrna_C001_R194	R+194	neutrophil	0.000185119	baseline_astro_ct	3.20729e-05	477.182
nasa_cfrna_C001_R45	R+45	neutrophil	7.34561e-05	baseline_astro_ct	3.20729e-05	129.029
nasa_cfrna_C001_R82	R+82	neutrophil	9.2868e-05	baseline_astro_ct	3.20729e-05	189.553
nasa_cfrna_C003_L44	L-44	neutrophil	5.32864e-06	baseline_astro_ct	0.0205183	-99.974
nasa_cfrna_C003_L92	L-92	neutrophil	0.0615118	baseline_astro_ct	0.0205183	199.789
nasa_cfrna_C003_R1	R+1	neutrophil	0.00541058	baseline_astro_ct	0.0205183	-73.6305
nasa_cfrna_C003_R194	R+194	neutrophil	0.000593231	baseline_astro_ct	0.0205183	-97.1088
nasa_cfrna_C002_L3	L-3	neutrophil	0.0109141	baseline_astro_ct	0.0258503	-57.7795
nasa_cfrna_C002_L92	L-92	neutrophil	0.0634976	baseline_astro_ct	0.0258503	145.636
nasa_cfrna_C002_R1	R+1	neutrophil	0.0398956	baseline_astro_ct	0.0258503	54.3332
nasa_cfrna_C002_R194	R+194	neutrophil	0.00991249	baseline_astro_ct	0.0258503	-61.6542
nasa_cfrna_C002_R45	R+45	neutrophil	0.0120618	baseline_astro_ct	0.0258503	-53.3399
nasa_cfrna_C002_R82	R+82	neutrophil	0.0193954	baseline_astro_ct	0.0258503	-24.9702
nasa_cfrna_C004_R45	R+45	neutrophil	0.0552816	baseline_astro_ct	1.43364e-05	385502
nasa_cfrna_C003_L3	L-3	neutrophil	3.78659e-05	baseline_astro_ct	0.0205183	-99.8155
nasa_cfrna_C002_L44	L-44	neutrophil	0.00313923	baseline_astro_ct	0.0258503	-87.8561
nasa_cfrna_C004_R194	R+194	neutrophil	0.0148335	baseline_astro_ct	1.43364e-05	103367
nasa_cfrna_C003_R82	R+82	nk_cell	0.15848	baseline_astro_ct	0.0846269	87.2691
nasa_cfrna_C001_L3	L-3	nk_cell	0.193872	baseline_astro_ct	0.142598	35.9566
nasa_cfrna_C001_L92	L-92	nk_cell	0.210722	baseline_astro_ct	0.142598	47.773
nasa_cfrna_C001_R1	R+1	nk_cell	0.261206	baseline_astro_ct	0.142598	83.1764
nasa_cfrna_C001_R194	R+194	nk_cell	0.200577	baseline_astro_ct	0.142598	40.6586
nasa_cfrna_C001_R82	R+82	nk_cell	0.211588	baseline_astro_ct	0.142598	48.3805
nasa_cfrna_C003_L44	L-44	nk_cell	0.0207348	baseline_astro_ct	0.0846269	-75.4986
nasa_cfrna_C003_L92	L-92	nk_cell	0.0902568	baseline_astro_ct	0.0846269	6.65258
nasa_cfrna_C001_L44	L-44	nk_cell	0.0232013	baseline_astro_ct	0.142598	-83.7296
nasa_cfrna_C003_R45	R+45	nk_cell	0.0736286	baseline_astro_ct	0.0846269	-12.9962
nasa_cfrna_C004_L44	L-44	nk_cell	0.119217	baseline_astro_ct	0.119217	0
nasa_cfrna_C002_L92	L-92	nk_cell	0.0373415	baseline_astro_ct	0.0609196	-38.7036
nasa_cfrna_C002_R1	R+1	nk_cell	0.0708424	baseline_astro_ct	0.0609196	16.2883
nasa_cfrna_C002_R194	R+194	nk_cell	0.10063	baseline_astro_ct	0.0609196	65.1849
nasa_cfrna_C002_R45	R+45	nk_cell	0.0536511	baseline_astro_ct	0.0609196	-11.9313
nasa_cfrna_C002_R82	R+82	nk_cell	0.0951663	baseline_astro_ct	0.0609196	56.2162
nasa_cfrna_C002_L44	L-44	nk_cell	0.0800917	baseline_astro_ct	0.0609196	31.4711
nasa_cfrna_C001_R45	R+45	nk_cell	0.133032	baseline_astro_ct	0.142598	-6.70858
nasa_cfrna_C003_L3	L-3	nk_cell	0.142889	baseline_astro_ct	0.0846269	68.846
nasa_cfrna_C002_L3	L-3	nk_cell	0.0653257	baseline_astro_ct	0.0609196	7.23258
nasa_cfrna_C003_R1	R+1	nk_cell	0.108163	baseline_astro_ct	0.0846269	27.812
nasa_cfrna_C003_R194	R+194	nk_cell	0.136331	baseline_astro_ct	0.0846269	61.0965
nasa_cfrna_C004_R45	R+45	nk_cell	0.0594846	baseline_astro_ct	0.119217	-50.104
nasa_cfrna_C004_R1	R+1	nk_cell	0.143892	baseline_astro_ct	0.119217	20.6974
nasa_cfrna_C004_R194	R+194	nk_cell	0.177295	baseline_astro_ct	0.119217	48.7157
nasa_cfrna_C003_R45	R+45	pancreatic_acinar_cell	5.89995e-06	baseline_astro_ct	5.7503e-06	2.60242
nasa_cfrna_C001_L44	L-44	pancreatic_acinar_cell	1.04592e-05	baseline_astro_ct	7.84674e-06	33.2937
nasa_cfrna_C001_L3	L-3	pancreatic_acinar_cell	7.52169e-06	baseline_astro_ct	7.84674e-06	-4.14252
nasa_cfrna_C003_R1	R+1	pancreatic_acinar_cell	1.48107e-05	baseline_astro_ct	5.7503e-06	157.564
nasa_cfrna_C003_R194	R+194	pancreatic_acinar_cell	1.24333e-05	baseline_astro_ct	5.7503e-06	116.22
nasa_cfrna_C003_R82	R+82	pancreatic_acinar_cell	1.98798e-05	baseline_astro_ct	5.7503e-06	245.718
nasa_cfrna_C002_L92	L-92	pancreatic_acinar_cell	3.14096e-06	baseline_astro_ct	9.2778e-06	-66.1455
nasa_cfrna_C002_R1	R+1	pancreatic_acinar_cell	1.92349e-05	baseline_astro_ct	9.2778e-06	107.322
nasa_cfrna_C002_R194	R+194	pancreatic_acinar_cell	5.05752e-06	baseline_astro_ct	9.2778e-06	-45.488
nasa_cfrna_C001_L92	L-92	pancreatic_acinar_cell	5.55932e-06	baseline_astro_ct	7.84674e-06	-29.1512
nasa_cfrna_C001_R1	R+1	pancreatic_acinar_cell	2.73566e-05	baseline_astro_ct	7.84674e-06	248.636
nasa_cfrna_C001_R194	R+194	pancreatic_acinar_cell	1.39393e-05	baseline_astro_ct	7.84674e-06	77.6447
nasa_cfrna_C001_R45	R+45	pancreatic_acinar_cell	2.98715e-05	baseline_astro_ct	7.84674e-06	280.686
nasa_cfrna_C001_R82	R+82	pancreatic_acinar_cell	8.29034e-06	baseline_astro_ct	7.84674e-06	5.65328
nasa_cfrna_C003_L44	L-44	pancreatic_acinar_cell	4.88807e-06	baseline_astro_ct	5.7503e-06	-14.9945
nasa_cfrna_C003_L92	L-92	pancreatic_acinar_cell	4.34102e-06	baseline_astro_ct	5.7503e-06	-24.5081
nasa_cfrna_C004_L44	L-44	pancreatic_acinar_cell	2.90925e-06	baseline_astro_ct	2.90925e-06	0
nasa_cfrna_C004_R1	R+1	pancreatic_acinar_cell	1.59464e-05	baseline_astro_ct	2.90925e-06	448.127
nasa_cfrna_C002_L3	L-3	pancreatic_acinar_cell	1.49319e-05	baseline_astro_ct	9.2778e-06	60.9423
nasa_cfrna_C002_L44	L-44	pancreatic_acinar_cell	9.76055e-06	baseline_astro_ct	9.2778e-06	5.20323
nasa_cfrna_C004_R45	R+45	pancreatic_acinar_cell	2.53392e-05	baseline_astro_ct	2.90925e-06	770.987
nasa_cfrna_C002_R45	R+45	pancreatic_acinar_cell	1.71282e-05	baseline_astro_ct	9.2778e-06	84.6146
nasa_cfrna_C002_R82	R+82	pancreatic_acinar_cell	1.81541e-05	baseline_astro_ct	9.2778e-06	95.6728
nasa_cfrna_C003_L3	L-3	pancreatic_acinar_cell	8.02183e-06	baseline_astro_ct	5.7503e-06	39.5026
nasa_cfrna_C004_R194	R+194	pancreatic_acinar_cell	1.00136e-05	baseline_astro_ct	2.90925e-06	244.197
nasa_cfrna_C001_R82	R+82	pancreatic_alpha_cell_pancreatic_beta_cell	8.57393e-05	baseline_astro_ct	3.67206e-05	133.491
nasa_cfrna_C001_R45	R+45	pancreatic_alpha_cell_pancreatic_beta_cell	3.81855e-05	baseline_astro_ct	3.67206e-05	3.98928
nasa_cfrna_C003_R82	R+82	pancreatic_alpha_cell_pancreatic_beta_cell	0.000607773	baseline_astro_ct	2.51167e-05	2319.79
nasa_cfrna_C003_R45	R+45	pancreatic_alpha_cell_pancreatic_beta_cell	7.49678e-05	baseline_astro_ct	2.51167e-05	198.478
nasa_cfrna_C001_L92	L-92	pancreatic_alpha_cell_pancreatic_beta_cell	1.28808e-05	baseline_astro_ct	3.67206e-05	-64.9222
nasa_cfrna_C001_R1	R+1	pancreatic_alpha_cell_pancreatic_beta_cell	0.000274683	baseline_astro_ct	3.67206e-05	648.036
nasa_cfrna_C001_L3	L-3	pancreatic_alpha_cell_pancreatic_beta_cell	7.12419e-05	baseline_astro_ct	3.67206e-05	94.0108
nasa_cfrna_C001_L44	L-44	pancreatic_alpha_cell_pancreatic_beta_cell	2.60391e-05	baseline_astro_ct	3.67206e-05	-29.0886
nasa_cfrna_C003_L3	L-3	pancreatic_alpha_cell_pancreatic_beta_cell	5.05744e-05	baseline_astro_ct	2.51167e-05	101.358
nasa_cfrna_C003_L44	L-44	pancreatic_alpha_cell_pancreatic_beta_cell	1.40863e-05	baseline_astro_ct	2.51167e-05	-43.9167
nasa_cfrna_C003_L92	L-92	pancreatic_alpha_cell_pancreatic_beta_cell	1.06895e-05	baseline_astro_ct	2.51167e-05	-57.4409
nasa_cfrna_C003_R1	R+1	pancreatic_alpha_cell_pancreatic_beta_cell	0.000275079	baseline_astro_ct	2.51167e-05	995.201
nasa_cfrna_C003_R194	R+194	pancreatic_alpha_cell_pancreatic_beta_cell	0.000378438	baseline_astro_ct	2.51167e-05	1406.72
nasa_cfrna_C002_L3	L-3	pancreatic_alpha_cell_pancreatic_beta_cell	0.000227415	baseline_astro_ct	8.64401e-05	163.09
nasa_cfrna_C002_L92	L-92	pancreatic_alpha_cell_pancreatic_beta_cell	1.21711e-05	baseline_astro_ct	8.64401e-05	-85.9196
nasa_cfrna_C002_R1	R+1	pancreatic_alpha_cell_pancreatic_beta_cell	0.000250284	baseline_astro_ct	8.64401e-05	189.547
nasa_cfrna_C002_R194	R+194	pancreatic_alpha_cell_pancreatic_beta_cell	9.10782e-06	baseline_astro_ct	8.64401e-05	-89.4634
nasa_cfrna_C002_R45	R+45	pancreatic_alpha_cell_pancreatic_beta_cell	3.75079e-05	baseline_astro_ct	8.64401e-05	-56.6082
nasa_cfrna_C002_R82	R+82	pancreatic_alpha_cell_pancreatic_beta_cell	2.6604e-05	baseline_astro_ct	8.64401e-05	-69.2227
nasa_cfrna_C004_R194	R+194	pancreatic_alpha_cell_pancreatic_beta_cell	3.52178e-05	baseline_astro_ct	6.89092e-06	411.075
nasa_cfrna_C001_R194	R+194	pancreatic_alpha_cell_pancreatic_beta_cell	9.53423e-05	baseline_astro_ct	3.67206e-05	159.643
nasa_cfrna_C004_L44	L-44	pancreatic_alpha_cell_pancreatic_beta_cell	6.89092e-06	baseline_astro_ct	6.89092e-06	0
nasa_cfrna_C004_R1	R+1	pancreatic_alpha_cell_pancreatic_beta_cell	8.16979e-05	baseline_astro_ct	6.89092e-06	1085.59
nasa_cfrna_C002_L44	L-44	pancreatic_alpha_cell_pancreatic_beta_cell	1.97339e-05	baseline_astro_ct	8.64401e-05	-77.1704
nasa_cfrna_C004_R45	R+45	pancreatic_alpha_cell_pancreatic_beta_cell	0.000107185	baseline_astro_ct	6.89092e-06	1455.45
nasa_cfrna_C001_L44	L-44	pancreatic_delta_cell	1.83069e-05	baseline_astro_ct	2.58158e-05	-29.0865
nasa_cfrna_C001_L92	L-92	pancreatic_delta_cell	1.70061e-05	baseline_astro_ct	2.58158e-05	-34.1253
nasa_cfrna_C003_R45	R+45	pancreatic_delta_cell	2.81427e-05	baseline_astro_ct	1.51237e-05	86.0833
nasa_cfrna_C003_L3	L-3	pancreatic_delta_cell	2.90897e-05	baseline_astro_ct	1.51237e-05	92.3448
nasa_cfrna_C003_L44	L-44	pancreatic_delta_cell	6.97502e-06	baseline_astro_ct	1.51237e-05	-53.8803
nasa_cfrna_C003_L92	L-92	pancreatic_delta_cell	9.30647e-06	baseline_astro_ct	1.51237e-05	-38.4645
nasa_cfrna_C003_R1	R+1	pancreatic_delta_cell	5.63132e-05	baseline_astro_ct	1.51237e-05	272.35
nasa_cfrna_C003_R194	R+194	pancreatic_delta_cell	2.05816e-05	baseline_astro_ct	1.51237e-05	36.088
nasa_cfrna_C002_L3	L-3	pancreatic_delta_cell	6.25119e-05	baseline_astro_ct	2.84262e-05	119.909
nasa_cfrna_C002_L44	L-44	pancreatic_delta_cell	1.33462e-05	baseline_astro_ct	2.84262e-05	-53.0497
nasa_cfrna_C002_L92	L-92	pancreatic_delta_cell	9.42055e-06	baseline_astro_ct	2.84262e-05	-66.8596
nasa_cfrna_C002_R1	R+1	pancreatic_delta_cell	6.08539e-05	baseline_astro_ct	2.84262e-05	114.077
nasa_cfrna_C001_L3	L-3	pancreatic_delta_cell	4.21345e-05	baseline_astro_ct	2.58158e-05	63.2118
nasa_cfrna_C004_L44	L-44	pancreatic_delta_cell	7.79521e-06	baseline_astro_ct	7.79521e-06	0
nasa_cfrna_C004_R1	R+1	pancreatic_delta_cell	3.10922e-05	baseline_astro_ct	7.79521e-06	298.863
nasa_cfrna_C004_R194	R+194	pancreatic_delta_cell	2.12857e-05	baseline_astro_ct	7.79521e-06	173.061
nasa_cfrna_C004_R45	R+45	pancreatic_delta_cell	1.92397e-05	baseline_astro_ct	7.79521e-06	146.815
nasa_cfrna_C001_R1	R+1	pancreatic_delta_cell	6.20515e-05	baseline_astro_ct	2.58158e-05	140.362
nasa_cfrna_C001_R194	R+194	pancreatic_delta_cell	2.437e-05	baseline_astro_ct	2.58158e-05	-5.60042
nasa_cfrna_C001_R45	R+45	pancreatic_delta_cell	6.18791e-05	baseline_astro_ct	2.58158e-05	139.694
nasa_cfrna_C001_R82	R+82	pancreatic_delta_cell	2.0206e-05	baseline_astro_ct	2.58158e-05	-21.73
nasa_cfrna_C002_R82	R+82	pancreatic_delta_cell	2.07899e-05	baseline_astro_ct	2.84262e-05	-26.8636
nasa_cfrna_C002_R194	R+194	pancreatic_delta_cell	9.73149e-06	baseline_astro_ct	2.84262e-05	-65.7658
nasa_cfrna_C003_R82	R+82	pancreatic_delta_cell	1.54505e-05	baseline_astro_ct	1.51237e-05	2.1604
nasa_cfrna_C002_R45	R+45	pancreatic_delta_cell	5.12283e-05	baseline_astro_ct	2.84262e-05	80.2149
nasa_cfrna_C001_L44	L-44	pancreatic_ductal_cell	1.74706e-05	baseline_astro_ct	3.03135e-05	-42.367
nasa_cfrna_C001_L3	L-3	pancreatic_ductal_cell	5.10514e-05	baseline_astro_ct	3.03135e-05	68.4115
nasa_cfrna_C003_L44	L-44	pancreatic_ductal_cell	7.35423e-06	baseline_astro_ct	1.47817e-05	-50.2478
nasa_cfrna_C001_L92	L-92	pancreatic_ductal_cell	2.24185e-05	baseline_astro_ct	3.03135e-05	-26.0445
nasa_cfrna_C003_L3	L-3	pancreatic_ductal_cell	2.14293e-05	baseline_astro_ct	1.47817e-05	44.9714
nasa_cfrna_C004_L44	L-44	pancreatic_ductal_cell	6.98358e-06	baseline_astro_ct	6.98358e-06	0
nasa_cfrna_C004_R1	R+1	pancreatic_ductal_cell	4.62244e-05	baseline_astro_ct	6.98358e-06	561.901
nasa_cfrna_C004_R194	R+194	pancreatic_ductal_cell	2.73107e-05	baseline_astro_ct	6.98358e-06	291.07
nasa_cfrna_C004_R45	R+45	pancreatic_ductal_cell	3.10589e-05	baseline_astro_ct	6.98358e-06	344.743
nasa_cfrna_C002_R1	R+1	pancreatic_ductal_cell	6.6621e-05	baseline_astro_ct	2.66227e-05	150.241
nasa_cfrna_C002_R194	R+194	pancreatic_ductal_cell	1.30323e-05	baseline_astro_ct	2.66227e-05	-51.0483
nasa_cfrna_C002_R45	R+45	pancreatic_ductal_cell	9.79883e-05	baseline_astro_ct	2.66227e-05	268.063
nasa_cfrna_C001_R1	R+1	pancreatic_ductal_cell	0.000143736	baseline_astro_ct	3.03135e-05	374.164
nasa_cfrna_C001_R194	R+194	pancreatic_ductal_cell	3.3616e-05	baseline_astro_ct	3.03135e-05	10.8946
nasa_cfrna_C001_R45	R+45	pancreatic_ductal_cell	7.37742e-05	baseline_astro_ct	3.03135e-05	143.371
nasa_cfrna_C001_R82	R+82	pancreatic_ductal_cell	2.16125e-05	baseline_astro_ct	3.03135e-05	-28.7034
nasa_cfrna_C003_L92	L-92	pancreatic_ductal_cell	1.55617e-05	baseline_astro_ct	1.47817e-05	5.27645
nasa_cfrna_C003_R1	R+1	pancreatic_ductal_cell	7.52424e-05	baseline_astro_ct	1.47817e-05	409.023
nasa_cfrna_C003_R194	R+194	pancreatic_ductal_cell	2.88576e-05	baseline_astro_ct	1.47817e-05	95.225
nasa_cfrna_C003_R45	R+45	pancreatic_ductal_cell	4.84913e-05	baseline_astro_ct	1.47817e-05	228.049
nasa_cfrna_C003_R82	R+82	pancreatic_ductal_cell	2.6385e-05	baseline_astro_ct	1.47817e-05	78.4972
nasa_cfrna_C002_L92	L-92	pancreatic_ductal_cell	1.81261e-05	baseline_astro_ct	2.66227e-05	-31.9151
nasa_cfrna_C002_L44	L-44	pancreatic_ductal_cell	2.09979e-05	baseline_astro_ct	2.66227e-05	-21.128
nasa_cfrna_C002_R82	R+82	pancreatic_ductal_cell	5.1689e-05	baseline_astro_ct	2.66227e-05	94.1536
nasa_cfrna_C002_L3	L-3	pancreatic_ductal_cell	4.07442e-05	baseline_astro_ct	2.66227e-05	53.0431
nasa_cfrna_C004_R1	R+1	pancreatic_pp_cell	0.000110496	baseline_astro_ct	0.000997156	-88.9188
nasa_cfrna_C004_R194	R+194	pancreatic_pp_cell	0.00117019	baseline_astro_ct	0.000997156	17.3526
nasa_cfrna_C004_L44	L-44	pancreatic_pp_cell	0.000997156	baseline_astro_ct	0.000997156	0
nasa_cfrna_C003_R82	R+82	pancreatic_pp_cell	0.00174827	baseline_astro_ct	0.000388981	349.448
nasa_cfrna_C002_L92	L-92	pancreatic_pp_cell	0.000104794	baseline_astro_ct	0.000801837	-86.9308
nasa_cfrna_C003_R45	R+45	pancreatic_pp_cell	0.000161428	baseline_astro_ct	0.000388981	-58.4997
nasa_cfrna_C001_L92	L-92	pancreatic_pp_cell	7.94301e-05	baseline_astro_ct	0.000405167	-80.3957
nasa_cfrna_C001_R1	R+1	pancreatic_pp_cell	0.000382294	baseline_astro_ct	0.000405167	-5.64535
nasa_cfrna_C001_L3	L-3	pancreatic_pp_cell	4.1436e-05	baseline_astro_ct	0.000405167	-89.7731
nasa_cfrna_C001_L44	L-44	pancreatic_pp_cell	0.00109464	baseline_astro_ct	0.000405167	170.169
nasa_cfrna_C001_R82	R+82	pancreatic_pp_cell	0.000408468	baseline_astro_ct	0.000405167	0.814656
nasa_cfrna_C003_L44	L-44	pancreatic_pp_cell	0.00107652	baseline_astro_ct	0.000388981	176.754
nasa_cfrna_C003_L92	L-92	pancreatic_pp_cell	3.84842e-05	baseline_astro_ct	0.000388981	-90.1064
nasa_cfrna_C004_R45	R+45	pancreatic_pp_cell	5.00275e-05	baseline_astro_ct	0.000997156	-94.983
nasa_cfrna_C003_R194	R+194	pancreatic_pp_cell	0.000717999	baseline_astro_ct	0.000388981	84.5846
nasa_cfrna_C002_L3	L-3	pancreatic_pp_cell	0.000183367	baseline_astro_ct	0.000801837	-77.1316
nasa_cfrna_C002_L44	L-44	pancreatic_pp_cell	0.00211735	baseline_astro_ct	0.000801837	164.062
nasa_cfrna_C002_R1	R+1	pancreatic_pp_cell	0.000394494	baseline_astro_ct	0.000801837	-50.8013
nasa_cfrna_C002_R194	R+194	pancreatic_pp_cell	0.00039779	baseline_astro_ct	0.000801837	-50.3902
nasa_cfrna_C002_R45	R+45	pancreatic_pp_cell	0.000215334	baseline_astro_ct	0.000801837	-73.1449
nasa_cfrna_C002_R82	R+82	pancreatic_pp_cell	0.000658212	baseline_astro_ct	0.000801837	-17.912
nasa_cfrna_C001_R194	R+194	pancreatic_pp_cell	0.000769153	baseline_astro_ct	0.000405167	89.8361
nasa_cfrna_C001_R45	R+45	pancreatic_pp_cell	0.000141099	baseline_astro_ct	0.000405167	-65.1752
nasa_cfrna_C003_L3	L-3	pancreatic_pp_cell	5.19393e-05	baseline_astro_ct	0.000388981	-86.6473
nasa_cfrna_C003_R1	R+1	pancreatic_pp_cell	0.000443882	baseline_astro_ct	0.000388981	14.114
nasa_cfrna_C001_L3	L-3	pancreatic_stellate_cell	6.11882e-05	baseline_astro_ct	4.79923e-05	27.496
nasa_cfrna_C001_L44	L-44	pancreatic_stellate_cell	2.74278e-05	baseline_astro_ct	4.79923e-05	-42.8496
nasa_cfrna_C004_L44	L-44	pancreatic_stellate_cell	6.82422e-06	baseline_astro_ct	6.82422e-06	0
nasa_cfrna_C004_R1	R+1	pancreatic_stellate_cell	6.38468e-05	baseline_astro_ct	6.82422e-06	835.592
nasa_cfrna_C004_R194	R+194	pancreatic_stellate_cell	2.18303e-05	baseline_astro_ct	6.82422e-06	219.895
nasa_cfrna_C004_R45	R+45	pancreatic_stellate_cell	4.61874e-05	baseline_astro_ct	6.82422e-06	576.816
nasa_cfrna_C003_L44	L-44	pancreatic_stellate_cell	1.25218e-05	baseline_astro_ct	2.30158e-05	-45.5948
nasa_cfrna_C003_L92	L-92	pancreatic_stellate_cell	3.13208e-05	baseline_astro_ct	2.30158e-05	36.0838
nasa_cfrna_C003_R1	R+1	pancreatic_stellate_cell	7.78865e-05	baseline_astro_ct	2.30158e-05	238.404
nasa_cfrna_C003_R45	R+45	pancreatic_stellate_cell	2.38865e-05	baseline_astro_ct	2.30158e-05	3.78307
nasa_cfrna_C003_R82	R+82	pancreatic_stellate_cell	2.44969e-05	baseline_astro_ct	2.30158e-05	6.43514
nasa_cfrna_C002_L92	L-92	pancreatic_stellate_cell	2.34987e-05	baseline_astro_ct	2.28456e-05	2.85884
nasa_cfrna_C002_R1	R+1	pancreatic_stellate_cell	6.8507e-05	baseline_astro_ct	2.28456e-05	199.87
nasa_cfrna_C002_R194	R+194	pancreatic_stellate_cell	1.09508e-05	baseline_astro_ct	2.28456e-05	-52.0661
nasa_cfrna_C001_L92	L-92	pancreatic_stellate_cell	5.53608e-05	baseline_astro_ct	4.79923e-05	15.3536
nasa_cfrna_C001_R1	R+1	pancreatic_stellate_cell	0.000114027	baseline_astro_ct	4.79923e-05	137.595
nasa_cfrna_C001_R194	R+194	pancreatic_stellate_cell	3.60398e-05	baseline_astro_ct	4.79923e-05	-24.9051
nasa_cfrna_C001_R45	R+45	pancreatic_stellate_cell	6.93757e-05	baseline_astro_ct	4.79923e-05	44.5561
nasa_cfrna_C001_R82	R+82	pancreatic_stellate_cell	2.07539e-05	baseline_astro_ct	4.79923e-05	-56.7556
nasa_cfrna_C002_L3	L-3	pancreatic_stellate_cell	2.36651e-05	baseline_astro_ct	2.28456e-05	3.58717
nasa_cfrna_C002_L44	L-44	pancreatic_stellate_cell	2.1373e-05	baseline_astro_ct	2.28456e-05	-6.44601
nasa_cfrna_C003_R194	R+194	pancreatic_stellate_cell	2.48905e-05	baseline_astro_ct	2.30158e-05	8.1452
nasa_cfrna_C002_R45	R+45	pancreatic_stellate_cell	5.08507e-05	baseline_astro_ct	2.28456e-05	122.584
nasa_cfrna_C002_R82	R+82	pancreatic_stellate_cell	3.6542e-05	baseline_astro_ct	2.28456e-05	59.9519
nasa_cfrna_C003_L3	L-3	pancreatic_stellate_cell	2.52048e-05	baseline_astro_ct	2.30158e-05	9.51092
nasa_cfrna_C004_R194	R+194	pericyte_cell	2.68842e-05	baseline_astro_ct	1.23293e-05	118.052
nasa_cfrna_C003_L3	L-3	pericyte_cell	2.97351e-05	baseline_astro_ct	2.75253e-05	8.02833
nasa_cfrna_C003_L44	L-44	pericyte_cell	1.35296e-05	baseline_astro_ct	2.75253e-05	-50.8467
nasa_cfrna_C004_R1	R+1	pericyte_cell	8.94277e-05	baseline_astro_ct	1.23293e-05	625.329
nasa_cfrna_C003_R45	R+45	pericyte_cell	3.7065e-05	baseline_astro_ct	2.75253e-05	34.6582
nasa_cfrna_C003_R82	R+82	pericyte_cell	8.71373e-05	baseline_astro_ct	2.75253e-05	216.572
nasa_cfrna_C004_L44	L-44	pericyte_cell	1.23293e-05	baseline_astro_ct	1.23293e-05	0
nasa_cfrna_C001_L3	L-3	pericyte_cell	4.20955e-05	baseline_astro_ct	7.39024e-05	-43.0391
nasa_cfrna_C001_L44	L-44	pericyte_cell	5.01439e-05	baseline_astro_ct	7.39024e-05	-32.1485
nasa_cfrna_C001_L92	L-92	pericyte_cell	0.000129468	baseline_astro_ct	7.39024e-05	75.1876
nasa_cfrna_C004_R45	R+45	pericyte_cell	0.000137326	baseline_astro_ct	1.23293e-05	1013.83
nasa_cfrna_C001_R45	R+45	pericyte_cell	0.000534287	baseline_astro_ct	7.39024e-05	622.963
nasa_cfrna_C001_R82	R+82	pericyte_cell	4.60536e-05	baseline_astro_ct	7.39024e-05	-37.6832
nasa_cfrna_C003_R194	R+194	pericyte_cell	5.24908e-05	baseline_astro_ct	2.75253e-05	90.7005
nasa_cfrna_C002_L3	L-3	pericyte_cell	3.23649e-05	baseline_astro_ct	8.15925e-05	-60.3335
nasa_cfrna_C003_L92	L-92	pericyte_cell	3.93111e-05	baseline_astro_ct	2.75253e-05	42.8184
nasa_cfrna_C003_R1	R+1	pericyte_cell	0.000116377	baseline_astro_ct	2.75253e-05	322.8
nasa_cfrna_C002_R194	R+194	pericyte_cell	5.09978e-05	baseline_astro_ct	8.15925e-05	-37.497
nasa_cfrna_C002_R45	R+45	pericyte_cell	9.71182e-05	baseline_astro_ct	8.15925e-05	19.0283
nasa_cfrna_C002_L92	L-92	pericyte_cell	4.13118e-05	baseline_astro_ct	8.15925e-05	-49.3682
nasa_cfrna_C002_R1	R+1	pericyte_cell	0.000201273	baseline_astro_ct	8.15925e-05	146.68
nasa_cfrna_C001_R1	R+1	pericyte_cell	0.000177614	baseline_astro_ct	7.39024e-05	140.336
nasa_cfrna_C001_R194	R+194	pericyte_cell	6.37445e-05	baseline_astro_ct	7.39024e-05	-13.745
nasa_cfrna_C002_L44	L-44	pericyte_cell	0.000171101	baseline_astro_ct	8.15925e-05	109.702
nasa_cfrna_C002_R82	R+82	pericyte_cell	5.63517e-05	baseline_astro_ct	8.15925e-05	-30.9352
nasa_cfrna_C002_R82	R+82	plasma_cell	0.000124683	baseline_astro_ct	9.97778e-05	24.9607
nasa_cfrna_C004_R45	R+45	plasma_cell	7.53136e-05	baseline_astro_ct	2.56214e-05	193.947
nasa_cfrna_C002_R194	R+194	plasma_cell	2.08576e-05	baseline_astro_ct	9.97778e-05	-79.096
nasa_cfrna_C002_R45	R+45	plasma_cell	0.000956562	baseline_astro_ct	9.97778e-05	858.692
nasa_cfrna_C001_L3	L-3	plasma_cell	0.000228767	baseline_astro_ct	0.000116003	97.2074
nasa_cfrna_C004_R194	R+194	plasma_cell	0.000761341	baseline_astro_ct	2.56214e-05	2871.5
nasa_cfrna_C001_L92	L-92	plasma_cell	8.7866e-05	baseline_astro_ct	0.000116003	-24.2557
nasa_cfrna_C001_R1	R+1	plasma_cell	0.00629824	baseline_astro_ct	0.000116003	5329.36
nasa_cfrna_C001_R194	R+194	plasma_cell	0.000117311	baseline_astro_ct	0.000116003	1.12675
nasa_cfrna_C001_R45	R+45	plasma_cell	0.000638487	baseline_astro_ct	0.000116003	450.403
nasa_cfrna_C001_R82	R+82	plasma_cell	0.000100598	baseline_astro_ct	0.000116003	-13.2805
nasa_cfrna_C001_L44	L-44	plasma_cell	3.13771e-05	baseline_astro_ct	0.000116003	-72.9516
nasa_cfrna_C003_R45	R+45	plasma_cell	6.22683e-05	baseline_astro_ct	5.34259e-05	16.5507
nasa_cfrna_C003_R82	R+82	plasma_cell	6.94695e-05	baseline_astro_ct	5.34259e-05	30.0295
nasa_cfrna_C002_L92	L-92	plasma_cell	9.85012e-05	baseline_astro_ct	9.97778e-05	-1.27949
nasa_cfrna_C002_R1	R+1	plasma_cell	0.000187595	baseline_astro_ct	9.97778e-05	88.0123
nasa_cfrna_C004_L44	L-44	plasma_cell	2.56214e-05	baseline_astro_ct	2.56214e-05	0
nasa_cfrna_C004_R1	R+1	plasma_cell	0.00081671	baseline_astro_ct	2.56214e-05	3087.6
nasa_cfrna_C003_L44	L-44	plasma_cell	9.77916e-06	baseline_astro_ct	5.34259e-05	-81.6958
nasa_cfrna_C003_L92	L-92	plasma_cell	8.14654e-05	baseline_astro_ct	5.34259e-05	52.483
nasa_cfrna_C003_R1	R+1	plasma_cell	0.000226385	baseline_astro_ct	5.34259e-05	323.736
nasa_cfrna_C003_L3	L-3	plasma_cell	6.90332e-05	baseline_astro_ct	5.34259e-05	29.2129
nasa_cfrna_C002_L3	L-3	plasma_cell	0.000148066	baseline_astro_ct	9.97778e-05	48.3955
nasa_cfrna_C002_L44	L-44	plasma_cell	5.27665e-05	baseline_astro_ct	9.97778e-05	-47.116
nasa_cfrna_C003_R194	R+194	plasma_cell	3.95975e-05	baseline_astro_ct	5.34259e-05	-25.8835
nasa_cfrna_C002_R1	R+1	plasmablast	0.000295503	baseline_astro_ct	0.013532	-97.8163
nasa_cfrna_C002_L44	L-44	plasmablast	2.39939e-05	baseline_astro_ct	0.013532	-99.8227
nasa_cfrna_C002_L92	L-92	plasmablast	0.000115753	baseline_astro_ct	0.013532	-99.1446
nasa_cfrna_C003_L3	L-3	plasmablast	0.0589691	baseline_astro_ct	0.0198258	197.437
nasa_cfrna_C003_L44	L-44	plasmablast	7.99829e-06	baseline_astro_ct	0.0198258	-99.9597
nasa_cfrna_C003_L92	L-92	plasmablast	0.000500171	baseline_astro_ct	0.0198258	-97.4772
nasa_cfrna_C003_R1	R+1	plasmablast	0.00102187	baseline_astro_ct	0.0198258	-94.8458
nasa_cfrna_C003_R194	R+194	plasmablast	5.32333e-05	baseline_astro_ct	0.0198258	-99.7315
nasa_cfrna_C003_R45	R+45	plasmablast	0.000316117	baseline_astro_ct	0.0198258	-98.4055
nasa_cfrna_C003_R82	R+82	plasmablast	4.60554e-05	baseline_astro_ct	0.0198258	-99.7677
nasa_cfrna_C002_R194	R+194	plasmablast	1.6002e-05	baseline_astro_ct	0.013532	-99.8817
nasa_cfrna_C002_R45	R+45	plasmablast	0.0236005	baseline_astro_ct	0.013532	74.4046
nasa_cfrna_C002_R82	R+82	plasmablast	6.29384e-05	baseline_astro_ct	0.013532	-99.5349
nasa_cfrna_C001_L3	L-3	plasmablast	0.0568103	baseline_astro_ct	0.0273635	107.614
nasa_cfrna_C001_L44	L-44	plasmablast	1.9169e-05	baseline_astro_ct	0.0273635	-99.9299
nasa_cfrna_C001_L92	L-92	plasmablast	0.0252609	baseline_astro_ct	0.0273635	-7.6837
nasa_cfrna_C001_R1	R+1	plasmablast	0.00369656	baseline_astro_ct	0.0273635	-86.4909
nasa_cfrna_C001_R194	R+194	plasmablast	7.57638e-05	baseline_astro_ct	0.0273635	-99.7231
nasa_cfrna_C001_R45	R+45	plasmablast	0.000162249	baseline_astro_ct	0.0273635	-99.4071
nasa_cfrna_C001_R82	R+82	plasmablast	5.22709e-05	baseline_astro_ct	0.0273635	-99.809
nasa_cfrna_C004_R1	R+1	plasmablast	0.000191536	baseline_astro_ct	1.87909e-05	919.302
nasa_cfrna_C004_R194	R+194	plasmablast	5.83777e-05	baseline_astro_ct	1.87909e-05	210.67
nasa_cfrna_C002_L3	L-3	plasmablast	0.0404563	baseline_astro_ct	0.013532	198.967
nasa_cfrna_C004_L44	L-44	plasmablast	1.87909e-05	baseline_astro_ct	1.87909e-05	0
nasa_cfrna_C004_R45	R+45	plasmablast	0.0103142	baseline_astro_ct	1.87909e-05	54789.4
nasa_cfrna_C002_R45	R+45	platelet	0.0818567	baseline_astro_ct	0.367551	-77.7292
nasa_cfrna_C002_R82	R+82	platelet	0.140238	baseline_astro_ct	0.367551	-61.8454
nasa_cfrna_C004_L44	L-44	platelet	0.500411	baseline_astro_ct	0.500411	0
nasa_cfrna_C004_R1	R+1	platelet	0.19488	baseline_astro_ct	0.500411	-61.0559
nasa_cfrna_C002_L3	L-3	platelet	0.124609	baseline_astro_ct	0.367551	-66.0975
nasa_cfrna_C002_L44	L-44	platelet	0.501021	baseline_astro_ct	0.367551	36.3131
nasa_cfrna_C002_L92	L-92	platelet	0.477024	baseline_astro_ct	0.367551	29.7843
nasa_cfrna_C002_R1	R+1	platelet	0.356018	baseline_astro_ct	0.367551	-3.13786
nasa_cfrna_C002_R194	R+194	platelet	0.229003	baseline_astro_ct	0.367551	-37.6949
nasa_cfrna_C001_L3	L-3	platelet	0.142891	baseline_astro_ct	0.44158	-67.6409
nasa_cfrna_C001_L92	L-92	platelet	0.386219	baseline_astro_ct	0.44158	-12.5371
nasa_cfrna_C001_R1	R+1	platelet	0.0874789	baseline_astro_ct	0.44158	-80.1896
nasa_cfrna_C001_R194	R+194	platelet	0.12849	baseline_astro_ct	0.44158	-70.9022
nasa_cfrna_C001_R45	R+45	platelet	0.184228	baseline_astro_ct	0.44158	-58.2797
nasa_cfrna_C001_R82	R+82	platelet	0.154392	baseline_astro_ct	0.44158	-65.0364
nasa_cfrna_C003_L3	L-3	platelet	0.168413	baseline_astro_ct	0.471245	-64.2622
nasa_cfrna_C003_L44	L-44	platelet	0.783957	baseline_astro_ct	0.471245	66.3588
nasa_cfrna_C003_L92	L-92	platelet	0.461364	baseline_astro_ct	0.471245	-2.09664
nasa_cfrna_C003_R1	R+1	platelet	0.34345	baseline_astro_ct	0.471245	-27.1185
nasa_cfrna_C003_R194	R+194	platelet	0.184198	baseline_astro_ct	0.471245	-60.9126
nasa_cfrna_C003_R45	R+45	platelet	0.283704	baseline_astro_ct	0.471245	-39.7969
nasa_cfrna_C003_R82	R+82	platelet	0.179584	baseline_astro_ct	0.471245	-61.8916
nasa_cfrna_C004_R45	R+45	platelet	0.233524	baseline_astro_ct	0.500411	-53.3334
nasa_cfrna_C001_L44	L-44	platelet	0.795631	baseline_astro_ct	0.44158	80.178
nasa_cfrna_C004_R194	R+194	platelet	0.0955156	baseline_astro_ct	0.500411	-80.9125
nasa_cfrna_C002_L3	L-3	pulmonary_ionocyte	0.00013644	baseline_astro_ct	6.58066e-05	107.335
nasa_cfrna_C002_L44	L-44	pulmonary_ionocyte	4.14691e-05	baseline_astro_ct	6.58066e-05	-36.9833
nasa_cfrna_C002_R1	R+1	pulmonary_ionocyte	0.00040417	baseline_astro_ct	6.58066e-05	514.178
nasa_cfrna_C002_R45	R+45	pulmonary_ionocyte	0.000360116	baseline_astro_ct	6.58066e-05	447.235
nasa_cfrna_C002_R82	R+82	pulmonary_ionocyte	0.000134129	baseline_astro_ct	6.58066e-05	103.823
nasa_cfrna_C002_L92	L-92	pulmonary_ionocyte	1.95107e-05	baseline_astro_ct	6.58066e-05	-70.3514
nasa_cfrna_C001_R1	R+1	pulmonary_ionocyte	0.000422494	baseline_astro_ct	0.000108415	289.7
nasa_cfrna_C001_R194	R+194	pulmonary_ionocyte	7.27222e-05	baseline_astro_ct	0.000108415	-32.9226
nasa_cfrna_C001_R45	R+45	pulmonary_ionocyte	5.07979e-05	baseline_astro_ct	0.000108415	-53.1451
nasa_cfrna_C001_L92	L-92	pulmonary_ionocyte	3.51851e-05	baseline_astro_ct	0.000108415	-67.546
nasa_cfrna_C003_L3	L-3	pulmonary_ionocyte	3.20965e-05	baseline_astro_ct	2.96465e-05	8.26412
nasa_cfrna_C003_L44	L-44	pulmonary_ionocyte	1.90578e-05	baseline_astro_ct	2.96465e-05	-35.7163
nasa_cfrna_C003_L92	L-92	pulmonary_ionocyte	3.77851e-05	baseline_astro_ct	2.96465e-05	27.4522
nasa_cfrna_C003_R1	R+1	pulmonary_ionocyte	0.000184546	baseline_astro_ct	2.96465e-05	522.489
nasa_cfrna_C003_R194	R+194	pulmonary_ionocyte	0.000237161	baseline_astro_ct	2.96465e-05	699.964
nasa_cfrna_C003_R45	R+45	pulmonary_ionocyte	5.05041e-05	baseline_astro_ct	2.96465e-05	70.3546
nasa_cfrna_C002_R194	R+194	pulmonary_ionocyte	1.80209e-05	baseline_astro_ct	6.58066e-05	-72.6153
nasa_cfrna_C001_L3	L-3	pulmonary_ionocyte	0.000251881	baseline_astro_ct	0.000108415	132.33
nasa_cfrna_C001_L44	L-44	pulmonary_ionocyte	3.81794e-05	baseline_astro_ct	0.000108415	-64.7841
nasa_cfrna_C004_R45	R+45	pulmonary_ionocyte	3.23861e-05	baseline_astro_ct	3.06185e-05	5.773
nasa_cfrna_C004_L44	L-44	pulmonary_ionocyte	3.06185e-05	baseline_astro_ct	3.06185e-05	0
nasa_cfrna_C004_R1	R+1	pulmonary_ionocyte	8.75782e-05	baseline_astro_ct	3.06185e-05	186.03
nasa_cfrna_C001_R82	R+82	pulmonary_ionocyte	0.00010445	baseline_astro_ct	0.000108415	-3.65708
nasa_cfrna_C003_R82	R+82	pulmonary_ionocyte	9.00381e-05	baseline_astro_ct	2.96465e-05	203.706
nasa_cfrna_C004_R194	R+194	pulmonary_ionocyte	0.000358564	baseline_astro_ct	3.06185e-05	1071.07
nasa_cfrna_C002_L3	L-3	respiratory_goblet_cell_respiratory_mucous_cell_serous_cell_of_epithelium_of_trachea	2.02955e-05	baseline_astro_ct	1.49877e-05	35.4141
nasa_cfrna_C002_L44	L-44	respiratory_goblet_cell_respiratory_mucous_cell_serous_cell_of_epithelium_of_trachea	1.57223e-05	baseline_astro_ct	1.49877e-05	4.90119
nasa_cfrna_C002_R45	R+45	respiratory_goblet_cell_respiratory_mucous_cell_serous_cell_of_epithelium_of_trachea	2.55974e-05	baseline_astro_ct	1.49877e-05	70.789
nasa_cfrna_C001_R45	R+45	respiratory_goblet_cell_respiratory_mucous_cell_serous_cell_of_epithelium_of_trachea	5.42565e-05	baseline_astro_ct	1.38283e-05	292.358
nasa_cfrna_C002_L92	L-92	respiratory_goblet_cell_respiratory_mucous_cell_serous_cell_of_epithelium_of_trachea	8.94538e-06	baseline_astro_ct	1.49877e-05	-40.3153
nasa_cfrna_C003_L3	L-3	respiratory_goblet_cell_respiratory_mucous_cell_serous_cell_of_epithelium_of_trachea	1.29489e-05	baseline_astro_ct	8.24317e-06	57.0869
nasa_cfrna_C003_L44	L-44	respiratory_goblet_cell_respiratory_mucous_cell_serous_cell_of_epithelium_of_trachea	5.23018e-06	baseline_astro_ct	8.24317e-06	-36.5513
nasa_cfrna_C003_L92	L-92	respiratory_goblet_cell_respiratory_mucous_cell_serous_cell_of_epithelium_of_trachea	6.55038e-06	baseline_astro_ct	8.24317e-06	-20.5356
nasa_cfrna_C003_R1	R+1	respiratory_goblet_cell_respiratory_mucous_cell_serous_cell_of_epithelium_of_trachea	2.15245e-05	baseline_astro_ct	8.24317e-06	161.119
nasa_cfrna_C003_R194	R+194	respiratory_goblet_cell_respiratory_mucous_cell_serous_cell_of_epithelium_of_trachea	6.89079e-05	baseline_astro_ct	8.24317e-06	735.94
nasa_cfrna_C002_R1	R+1	respiratory_goblet_cell_respiratory_mucous_cell_serous_cell_of_epithelium_of_trachea	5.02874e-05	baseline_astro_ct	1.49877e-05	235.525
nasa_cfrna_C002_R194	R+194	respiratory_goblet_cell_respiratory_mucous_cell_serous_cell_of_epithelium_of_trachea	1.39165e-05	baseline_astro_ct	1.49877e-05	-7.14703
nasa_cfrna_C002_R82	R+82	respiratory_goblet_cell_respiratory_mucous_cell_serous_cell_of_epithelium_of_trachea	2.69433e-05	baseline_astro_ct	1.49877e-05	79.7696
nasa_cfrna_C001_L92	L-92	respiratory_goblet_cell_respiratory_mucous_cell_serous_cell_of_epithelium_of_trachea	8.05393e-06	baseline_astro_ct	1.38283e-05	-41.7576
nasa_cfrna_C001_R1	R+1	respiratory_goblet_cell_respiratory_mucous_cell_serous_cell_of_epithelium_of_trachea	3.65455e-05	baseline_astro_ct	1.38283e-05	164.281
nasa_cfrna_C001_R194	R+194	respiratory_goblet_cell_respiratory_mucous_cell_serous_cell_of_epithelium_of_trachea	1.98883e-05	baseline_astro_ct	1.38283e-05	43.8232
nasa_cfrna_C004_L44	L-44	respiratory_goblet_cell_respiratory_mucous_cell_serous_cell_of_epithelium_of_trachea	4.83446e-06	baseline_astro_ct	4.83446e-06	0
nasa_cfrna_C001_R82	R+82	respiratory_goblet_cell_respiratory_mucous_cell_serous_cell_of_epithelium_of_trachea	1.32786e-05	baseline_astro_ct	1.38283e-05	-3.97503
nasa_cfrna_C004_R194	R+194	respiratory_goblet_cell_respiratory_mucous_cell_serous_cell_of_epithelium_of_trachea	1.04817e-05	baseline_astro_ct	4.83446e-06	116.812
nasa_cfrna_C004_R45	R+45	respiratory_goblet_cell_respiratory_mucous_cell_serous_cell_of_epithelium_of_trachea	2.38943e-05	baseline_astro_ct	4.83446e-06	394.25
nasa_cfrna_C003_R82	R+82	respiratory_goblet_cell_respiratory_mucous_cell_serous_cell_of_epithelium_of_trachea	1.84135e-05	baseline_astro_ct	8.24317e-06	123.378
nasa_cfrna_C001_L3	L-3	respiratory_goblet_cell_respiratory_mucous_cell_serous_cell_of_epithelium_of_trachea	1.68985e-05	baseline_astro_ct	1.38283e-05	22.2019
nasa_cfrna_C001_L44	L-44	respiratory_goblet_cell_respiratory_mucous_cell_serous_cell_of_epithelium_of_trachea	1.65325e-05	baseline_astro_ct	1.38283e-05	19.5558
nasa_cfrna_C003_R45	R+45	respiratory_goblet_cell_respiratory_mucous_cell_serous_cell_of_epithelium_of_trachea	8.11818e-06	baseline_astro_ct	8.24317e-06	-1.51626
nasa_cfrna_C004_R1	R+1	respiratory_goblet_cell_respiratory_mucous_cell_serous_cell_of_epithelium_of_trachea	2.42513e-05	baseline_astro_ct	4.83446e-06	401.633
nasa_cfrna_C001_L92	L-92	salivary_gland_cell	1.50745e-05	baseline_astro_ct	3.15608e-05	-52.2368
nasa_cfrna_C001_R1	R+1	salivary_gland_cell	0.000342537	baseline_astro_ct	3.15608e-05	985.323
nasa_cfrna_C002_L3	L-3	salivary_gland_cell	2.86676e-05	baseline_astro_ct	3.33059e-05	-13.9264
nasa_cfrna_C002_L44	L-44	salivary_gland_cell	4.77753e-05	baseline_astro_ct	3.33059e-05	43.4438
nasa_cfrna_C002_L92	L-92	salivary_gland_cell	2.34749e-05	baseline_astro_ct	3.33059e-05	-29.5174
nasa_cfrna_C001_R194	R+194	salivary_gland_cell	3.70284e-05	baseline_astro_ct	3.15608e-05	17.3239
nasa_cfrna_C002_R45	R+45	salivary_gland_cell	5.52796e-05	baseline_astro_ct	3.33059e-05	65.9753
nasa_cfrna_C002_R82	R+82	salivary_gland_cell	3.49531e-05	baseline_astro_ct	3.33059e-05	4.94569
nasa_cfrna_C001_L44	L-44	salivary_gland_cell	5.72532e-05	baseline_astro_ct	3.15608e-05	81.4059
nasa_cfrna_C004_R1	R+1	salivary_gland_cell	4.21578e-05	baseline_astro_ct	3.46493e-05	21.67
nasa_cfrna_C004_R194	R+194	salivary_gland_cell	0.000134785	baseline_astro_ct	3.46493e-05	288.998
nasa_cfrna_C001_R45	R+45	salivary_gland_cell	5.12476e-05	baseline_astro_ct	3.15608e-05	62.3772
nasa_cfrna_C001_R82	R+82	salivary_gland_cell	7.12988e-05	baseline_astro_ct	3.15608e-05	125.909
nasa_cfrna_C003_L3	L-3	salivary_gland_cell	2.37438e-05	baseline_astro_ct	1.44506e-05	64.3106
nasa_cfrna_C003_L44	L-44	salivary_gland_cell	8.70696e-06	baseline_astro_ct	1.44506e-05	-39.7465
nasa_cfrna_C003_L92	L-92	salivary_gland_cell	1.09009e-05	baseline_astro_ct	1.44506e-05	-24.5641
nasa_cfrna_C003_R1	R+1	salivary_gland_cell	6.95303e-05	baseline_astro_ct	1.44506e-05	381.16
nasa_cfrna_C003_R194	R+194	salivary_gland_cell	5.50046e-05	baseline_astro_ct	1.44506e-05	280.64
nasa_cfrna_C002_R1	R+1	salivary_gland_cell	5.84397e-05	baseline_astro_ct	3.33059e-05	75.4634
nasa_cfrna_C002_R194	R+194	salivary_gland_cell	3.13563e-05	baseline_astro_ct	3.33059e-05	-5.85378
nasa_cfrna_C001_L3	L-3	salivary_gland_cell	2.23548e-05	baseline_astro_ct	3.15608e-05	-29.169
nasa_cfrna_C004_L44	L-44	salivary_gland_cell	3.46493e-05	baseline_astro_ct	3.46493e-05	0
nasa_cfrna_C003_R45	R+45	salivary_gland_cell	2.37744e-05	baseline_astro_ct	1.44506e-05	64.5222
nasa_cfrna_C004_R45	R+45	salivary_gland_cell	2.44423e-05	baseline_astro_ct	3.46493e-05	-29.4579
nasa_cfrna_C003_R82	R+82	salivary_gland_cell	3.84957e-05	baseline_astro_ct	1.44506e-05	166.396
nasa_cfrna_C002_L3	L-3	schwann_cell	7.42859e-05	baseline_astro_ct	0.00288879	-97.4285
nasa_cfrna_C002_R1	R+1	schwann_cell	0.00434137	baseline_astro_ct	0.00288879	50.2831
nasa_cfrna_C002_R194	R+194	schwann_cell	0.00289647	baseline_astro_ct	0.00288879	0.265932
nasa_cfrna_C002_L44	L-44	schwann_cell	0.00857877	baseline_astro_ct	0.00288879	196.968
nasa_cfrna_C001_L92	L-92	schwann_cell	2.39438e-05	baseline_astro_ct	0.00118525	-97.9799
nasa_cfrna_C001_R1	R+1	schwann_cell	0.00265629	baseline_astro_ct	0.00118525	124.112
nasa_cfrna_C001_L3	L-3	schwann_cell	2.68514e-05	baseline_astro_ct	0.00118525	-97.7345
nasa_cfrna_C001_L44	L-44	schwann_cell	0.00350497	baseline_astro_ct	0.00118525	195.714
nasa_cfrna_C003_L3	L-3	schwann_cell	2.06462e-05	baseline_astro_ct	0.00108892	-98.104
nasa_cfrna_C003_L44	L-44	schwann_cell	0.00321952	baseline_astro_ct	0.00108892	195.663
nasa_cfrna_C003_L92	L-92	schwann_cell	2.65802e-05	baseline_astro_ct	0.00108892	-97.559
nasa_cfrna_C003_R1	R+1	schwann_cell	0.00427604	baseline_astro_ct	0.00108892	292.688
nasa_cfrna_C002_L92	L-92	schwann_cell	1.33159e-05	baseline_astro_ct	0.00288879	-99.5391
nasa_cfrna_C003_R45	R+45	schwann_cell	0.000470326	baseline_astro_ct	0.00108892	-56.8079
nasa_cfrna_C003_R82	R+82	schwann_cell	0.00811173	baseline_astro_ct	0.00108892	644.936
nasa_cfrna_C004_R194	R+194	schwann_cell	0.00335374	baseline_astro_ct	0.0039343	-14.7564
nasa_cfrna_C004_R45	R+45	schwann_cell	0.000375678	baseline_astro_ct	0.0039343	-90.4512
nasa_cfrna_C002_R45	R+45	schwann_cell	0.000236755	baseline_astro_ct	0.00288879	-91.8044
nasa_cfrna_C002_R82	R+82	schwann_cell	0.00609433	baseline_astro_ct	0.00288879	110.965
nasa_cfrna_C001_R82	R+82	schwann_cell	0.00330394	baseline_astro_ct	0.00118525	178.753
nasa_cfrna_C001_R194	R+194	schwann_cell	0.00253331	baseline_astro_ct	0.00118525	113.735
nasa_cfrna_C001_R45	R+45	schwann_cell	0.00250962	baseline_astro_ct	0.00118525	111.737
nasa_cfrna_C004_R1	R+1	schwann_cell	0.00138058	baseline_astro_ct	0.0039343	-64.9091
nasa_cfrna_C003_R194	R+194	schwann_cell	0.00602471	baseline_astro_ct	0.00108892	453.276
nasa_cfrna_C004_L44	L-44	schwann_cell	0.0039343	baseline_astro_ct	0.0039343	0
nasa_cfrna_C003_R45	R+45	smooth_muscle_cell	0.000285826	baseline_astro_ct	0.00116884	-75.5461
nasa_cfrna_C002_R45	R+45	smooth_muscle_cell	0.000181451	baseline_astro_ct	0.000455788	-60.1895
nasa_cfrna_C003_R194	R+194	smooth_muscle_cell	0.00278105	baseline_astro_ct	0.00116884	137.933
nasa_cfrna_C003_L3	L-3	smooth_muscle_cell	2.81727e-05	baseline_astro_ct	0.00116884	-97.5897
nasa_cfrna_C003_L44	L-44	smooth_muscle_cell	0.0034521	baseline_astro_ct	0.00116884	195.345
nasa_cfrna_C004_L44	L-44	smooth_muscle_cell	2.08025e-05	baseline_astro_ct	2.08025e-05	0
nasa_cfrna_C004_R1	R+1	smooth_muscle_cell	0.000254222	baseline_astro_ct	2.08025e-05	1122.07
nasa_cfrna_C004_R194	R+194	smooth_muscle_cell	0.00186646	baseline_astro_ct	2.08025e-05	8872.26
nasa_cfrna_C004_R45	R+45	smooth_muscle_cell	0.000150632	baseline_astro_ct	2.08025e-05	624.103
nasa_cfrna_C002_L44	L-44	smooth_muscle_cell	0.00133491	baseline_astro_ct	0.000455788	192.88
nasa_cfrna_C003_R82	R+82	smooth_muscle_cell	0.00451206	baseline_astro_ct	0.00116884	286.03
nasa_cfrna_C002_R1	R+1	smooth_muscle_cell	0.000415279	baseline_astro_ct	0.000455788	-8.88782
nasa_cfrna_C002_R194	R+194	smooth_muscle_cell	0.000167546	baseline_astro_ct	0.000455788	-63.2405
nasa_cfrna_C001_L3	L-3	smooth_muscle_cell	4.05258e-05	baseline_astro_ct	0.00042637	-90.4952
nasa_cfrna_C002_R82	R+82	smooth_muscle_cell	0.00160211	baseline_astro_ct	0.000455788	251.502
nasa_cfrna_C001_L92	L-92	smooth_muscle_cell	2.23749e-05	baseline_astro_ct	0.00042637	-94.7522
nasa_cfrna_C001_R1	R+1	smooth_muscle_cell	0.000248817	baseline_astro_ct	0.00042637	-41.643
nasa_cfrna_C001_R194	R+194	smooth_muscle_cell	0.000416731	baseline_astro_ct	0.00042637	-2.26064
nasa_cfrna_C001_R45	R+45	smooth_muscle_cell	0.0014973	baseline_astro_ct	0.00042637	251.174
nasa_cfrna_C003_L92	L-92	smooth_muscle_cell	2.62336e-05	baseline_astro_ct	0.00116884	-97.7556
nasa_cfrna_C003_R1	R+1	smooth_muscle_cell	0.00133765	baseline_astro_ct	0.00116884	14.443
nasa_cfrna_C002_L3	L-3	smooth_muscle_cell	2.05158e-05	baseline_astro_ct	0.000455788	-95.4988
nasa_cfrna_C002_L92	L-92	smooth_muscle_cell	1.19353e-05	baseline_astro_ct	0.000455788	-97.3814
nasa_cfrna_C001_L44	L-44	smooth_muscle_cell	0.00121621	baseline_astro_ct	0.00042637	185.247
nasa_cfrna_C001_R82	R+82	smooth_muscle_cell	0.000759408	baseline_astro_ct	0.00042637	78.1101
nasa_cfrna_C004_L44	L-44	stromal_cell	9.49005e-06	baseline_astro_ct	9.49005e-06	0
nasa_cfrna_C004_R1	R+1	stromal_cell	3.71328e-05	baseline_astro_ct	9.49005e-06	291.281
nasa_cfrna_C004_R45	R+45	stromal_cell	0.000111904	baseline_astro_ct	9.49005e-06	1079.17
nasa_cfrna_C001_R82	R+82	stromal_cell	2.16586e-05	baseline_astro_ct	3.26125e-05	-33.5883
nasa_cfrna_C003_L92	L-92	stromal_cell	1.44973e-05	baseline_astro_ct	1.26734e-05	14.3915
nasa_cfrna_C002_L3	L-3	stromal_cell	2.65827e-05	baseline_astro_ct	0.00018881	-85.9209
nasa_cfrna_C002_L44	L-44	stromal_cell	2.57566e-05	baseline_astro_ct	0.00018881	-86.3585
nasa_cfrna_C002_L92	L-92	stromal_cell	0.000514091	baseline_astro_ct	0.00018881	172.279
nasa_cfrna_C002_R45	R+45	stromal_cell	7.92328e-05	baseline_astro_ct	0.00018881	-58.0357
nasa_cfrna_C002_R82	R+82	stromal_cell	4.52928e-05	baseline_astro_ct	0.00018881	-76.0115
nasa_cfrna_C001_L92	L-92	stromal_cell	3.50197e-05	baseline_astro_ct	3.26125e-05	7.38107
nasa_cfrna_C001_R1	R+1	stromal_cell	0.00061608	baseline_astro_ct	3.26125e-05	1789.09
nasa_cfrna_C004_R194	R+194	stromal_cell	1.85201e-05	baseline_astro_ct	9.49005e-06	95.1529
nasa_cfrna_C001_R45	R+45	stromal_cell	6.87876e-05	baseline_astro_ct	3.26125e-05	110.924
nasa_cfrna_C003_L44	L-44	stromal_cell	7.68006e-06	baseline_astro_ct	1.26734e-05	-39.4001
nasa_cfrna_C003_R194	R+194	stromal_cell	2.67646e-05	baseline_astro_ct	1.26734e-05	111.188
nasa_cfrna_C002_R1	R+1	stromal_cell	8.44738e-05	baseline_astro_ct	0.00018881	-55.2599
nasa_cfrna_C002_R194	R+194	stromal_cell	1.64111e-05	baseline_astro_ct	0.00018881	-91.3081
nasa_cfrna_C003_R1	R+1	stromal_cell	0.000132037	baseline_astro_ct	1.26734e-05	941.848
nasa_cfrna_C001_L44	L-44	stromal_cell	3.66355e-05	baseline_astro_ct	3.26125e-05	12.3357
nasa_cfrna_C001_R194	R+194	stromal_cell	2.64068e-05	baseline_astro_ct	3.26125e-05	-19.0286
nasa_cfrna_C001_L3	L-3	stromal_cell	2.61824e-05	baseline_astro_ct	3.26125e-05	-19.7168
nasa_cfrna_C003_R45	R+45	stromal_cell	2.82341e-05	baseline_astro_ct	1.26734e-05	122.783
nasa_cfrna_C003_L3	L-3	stromal_cell	1.58428e-05	baseline_astro_ct	1.26734e-05	25.0086
nasa_cfrna_C003_R82	R+82	stromal_cell	1.96819e-05	baseline_astro_ct	1.26734e-05	55.3008
nasa_cfrna_C004_R194	R+194	t_cell	0.000726645	baseline_astro_ct	3.05475e-05	2278.74
nasa_cfrna_C004_R1	R+1	t_cell	6.4382e-05	baseline_astro_ct	3.05475e-05	110.76
nasa_cfrna_C002_L3	L-3	t_cell	0.13767	baseline_astro_ct	0.0538597	155.609
nasa_cfrna_C004_L44	L-44	t_cell	3.05475e-05	baseline_astro_ct	3.05475e-05	0
nasa_cfrna_C002_R45	R+45	t_cell	0.0237909	baseline_astro_ct	0.0538597	-55.828
nasa_cfrna_C004_R45	R+45	t_cell	0.000193353	baseline_astro_ct	3.05475e-05	532.96
nasa_cfrna_C001_R1	R+1	t_cell	0.000175338	baseline_astro_ct	0.0293991	-99.4036
nasa_cfrna_C001_R194	R+194	t_cell	0.000196194	baseline_astro_ct	0.0293991	-99.3327
nasa_cfrna_C002_R82	R+82	t_cell	0.00912941	baseline_astro_ct	0.0538597	-83.0496
nasa_cfrna_C001_L92	L-92	t_cell	0.00212274	baseline_astro_ct	0.0293991	-92.7796
nasa_cfrna_C003_L3	L-3	t_cell	0.0954762	baseline_astro_ct	0.0346582	175.479
nasa_cfrna_C003_L44	L-44	t_cell	3.19026e-05	baseline_astro_ct	0.0346582	-99.908
nasa_cfrna_C003_L92	L-92	t_cell	0.0084665	baseline_astro_ct	0.0346582	-75.5714
nasa_cfrna_C002_L44	L-44	t_cell	0.000306993	baseline_astro_ct	0.0538597	-99.43
nasa_cfrna_C002_L92	L-92	t_cell	0.0236018	baseline_astro_ct	0.0538597	-56.1791
nasa_cfrna_C002_R1	R+1	t_cell	0.00199271	baseline_astro_ct	0.0538597	-96.3002
nasa_cfrna_C002_R194	R+194	t_cell	0.0200364	baseline_astro_ct	0.0538597	-62.799
nasa_cfrna_C001_L3	L-3	t_cell	0.0859869	baseline_astro_ct	0.0293991	192.481
nasa_cfrna_C001_L44	L-44	t_cell	8.77797e-05	baseline_astro_ct	0.0293991	-99.7014
nasa_cfrna_C003_R194	R+194	t_cell	0.000144105	baseline_astro_ct	0.0346582	-99.5842
nasa_cfrna_C003_R45	R+45	t_cell	5.28498e-05	baseline_astro_ct	0.0346582	-99.8475
nasa_cfrna_C001_R45	R+45	t_cell	0.000207352	baseline_astro_ct	0.0293991	-99.2947
nasa_cfrna_C001_R82	R+82	t_cell	0.000148255	baseline_astro_ct	0.0293991	-99.4957
nasa_cfrna_C003_R82	R+82	t_cell	0.00202883	baseline_astro_ct	0.0346582	-94.1462
nasa_cfrna_C003_R1	R+1	t_cell	0.000203556	baseline_astro_ct	0.0346582	-99.4127
nasa_cfrna_C004_L44	L-44	tendon_cell	9.07203e-06	baseline_astro_ct	9.07203e-06	0
nasa_cfrna_C004_R1	R+1	tendon_cell	7.35743e-05	baseline_astro_ct	9.07203e-06	711.001
nasa_cfrna_C002_R45	R+45	tendon_cell	5.16877e-05	baseline_astro_ct	2.62126e-05	97.1867
nasa_cfrna_C002_R82	R+82	tendon_cell	3.84236e-05	baseline_astro_ct	2.62126e-05	46.5847
nasa_cfrna_C001_L92	L-92	tendon_cell	1.35873e-05	baseline_astro_ct	2.67773e-05	-49.2583
nasa_cfrna_C003_L3	L-3	tendon_cell	3.36436e-05	baseline_astro_ct	2.1264e-05	58.2186
nasa_cfrna_C003_L44	L-44	tendon_cell	9.91298e-06	baseline_astro_ct	2.1264e-05	-53.3814
nasa_cfrna_C002_L3	L-3	tendon_cell	3.67729e-05	baseline_astro_ct	2.62126e-05	40.2872
nasa_cfrna_C002_L44	L-44	tendon_cell	3.03087e-05	baseline_astro_ct	2.62126e-05	15.6265
nasa_cfrna_C002_L92	L-92	tendon_cell	1.15562e-05	baseline_astro_ct	2.62126e-05	-55.9136
nasa_cfrna_C002_R1	R+1	tendon_cell	8.15218e-05	baseline_astro_ct	2.62126e-05	211.003
nasa_cfrna_C004_R194	R+194	tendon_cell	2.14735e-05	baseline_astro_ct	9.07203e-06	136.7
nasa_cfrna_C004_R45	R+45	tendon_cell	4.71633e-05	baseline_astro_ct	9.07203e-06	419.876
nasa_cfrna_C001_L44	L-44	tendon_cell	3.35831e-05	baseline_astro_ct	2.67773e-05	25.4164
nasa_cfrna_C001_R1	R+1	tendon_cell	0.000114544	baseline_astro_ct	2.67773e-05	327.766
nasa_cfrna_C001_R194	R+194	tendon_cell	3.10894e-05	baseline_astro_ct	2.67773e-05	16.1036
nasa_cfrna_C001_R45	R+45	tendon_cell	9.18733e-05	baseline_astro_ct	2.67773e-05	243.101
nasa_cfrna_C001_R82	R+82	tendon_cell	3.11219e-05	baseline_astro_ct	2.67773e-05	16.2247
nasa_cfrna_C003_R194	R+194	tendon_cell	4.41513e-05	baseline_astro_ct	2.1264e-05	107.634
nasa_cfrna_C003_R45	R+45	tendon_cell	2.60003e-05	baseline_astro_ct	2.1264e-05	22.2739
nasa_cfrna_C003_L92	L-92	tendon_cell	2.02354e-05	baseline_astro_ct	2.1264e-05	-4.83725
nasa_cfrna_C003_R1	R+1	tendon_cell	5.42891e-05	baseline_astro_ct	2.1264e-05	155.31
nasa_cfrna_C002_R194	R+194	tendon_cell	1.03125e-05	baseline_astro_ct	2.62126e-05	-60.6582
nasa_cfrna_C001_L3	L-3	tendon_cell	3.31615e-05	baseline_astro_ct	2.67773e-05	23.8419
nasa_cfrna_C003_R82	R+82	tendon_cell	6.83084e-05	baseline_astro_ct	2.1264e-05	221.24
nasa_cfrna_C002_R45	R+45	thymocyte	0.0816565	baseline_astro_ct	0.0515076	58.5329
nasa_cfrna_C002_R82	R+82	thymocyte	0.053473	baseline_astro_ct	0.0515076	3.81579
nasa_cfrna_C004_L44	L-44	thymocyte	0.0105172	baseline_astro_ct	0.0105172	0
nasa_cfrna_C002_L3	L-3	thymocyte	0.0893291	baseline_astro_ct	0.0515076	73.4289
nasa_cfrna_C002_L44	L-44	thymocyte	0.0258007	baseline_astro_ct	0.0515076	-49.909
nasa_cfrna_C002_R1	R+1	thymocyte	0.0387247	baseline_astro_ct	0.0515076	-24.8175
nasa_cfrna_C002_R194	R+194	thymocyte	0.0491572	baseline_astro_ct	0.0515076	-4.56314
nasa_cfrna_C001_L3	L-3	thymocyte	0.0864732	baseline_astro_ct	0.0466778	85.2553
nasa_cfrna_C002_L92	L-92	thymocyte	0.0393931	baseline_astro_ct	0.0515076	-23.5199
nasa_cfrna_C001_R1	R+1	thymocyte	0.0390215	baseline_astro_ct	0.0466778	-16.4025
nasa_cfrna_C001_R194	R+194	thymocyte	0.0617739	baseline_astro_ct	0.0466778	32.341
nasa_cfrna_C001_R45	R+45	thymocyte	0.0593087	baseline_astro_ct	0.0466778	27.0597
nasa_cfrna_C001_L92	L-92	thymocyte	0.0480018	baseline_astro_ct	0.0466778	2.83647
nasa_cfrna_C001_R82	R+82	thymocyte	0.0543894	baseline_astro_ct	0.0466778	16.5209
nasa_cfrna_C003_L44	L-44	thymocyte	0.00330803	baseline_astro_ct	0.0304013	-89.1188
nasa_cfrna_C003_L92	L-92	thymocyte	0.0245177	baseline_astro_ct	0.0304013	-19.3532
nasa_cfrna_C004_R1	R+1	thymocyte	0.0296995	baseline_astro_ct	0.0105172	182.389
nasa_cfrna_C004_R194	R+194	thymocyte	0.0617867	baseline_astro_ct	0.0105172	487.481
nasa_cfrna_C004_R45	R+45	thymocyte	0.0475926	baseline_astro_ct	0.0105172	352.52
nasa_cfrna_C003_R82	R+82	thymocyte	0.0632907	baseline_astro_ct	0.0304013	108.184
nasa_cfrna_C001_L44	L-44	thymocyte	0.00555848	baseline_astro_ct	0.0466778	-88.0918
nasa_cfrna_C003_L3	L-3	thymocyte	0.0633782	baseline_astro_ct	0.0304013	108.472
nasa_cfrna_C003_R45	R+45	thymocyte	0.0355293	baseline_astro_ct	0.0304013	16.8677
nasa_cfrna_C003_R1	R+1	thymocyte	0.0310243	baseline_astro_ct	0.0304013	2.04914
nasa_cfrna_C003_R194	R+194	thymocyte	0.041845	baseline_astro_ct	0.0304013	37.6423
nasa_cfrna_C001_R82	R+82	type_ii_pneumocyte	3.04708e-05	baseline_astro_ct	3.53081e-05	-13.7001
nasa_cfrna_C002_L92	L-92	type_ii_pneumocyte	1.48586e-05	baseline_astro_ct	3.48068e-05	-57.3113
nasa_cfrna_C002_L44	L-44	type_ii_pneumocyte	2.13081e-05	baseline_astro_ct	3.48068e-05	-38.7818
nasa_cfrna_C002_R82	R+82	type_ii_pneumocyte	5.80484e-05	baseline_astro_ct	3.48068e-05	66.7733
nasa_cfrna_C002_R1	R+1	type_ii_pneumocyte	0.0001562	baseline_astro_ct	3.48068e-05	348.764
nasa_cfrna_C002_L3	L-3	type_ii_pneumocyte	6.82537e-05	baseline_astro_ct	3.48068e-05	96.0932
nasa_cfrna_C002_R45	R+45	type_ii_pneumocyte	6.36162e-05	baseline_astro_ct	3.48068e-05	82.7695
nasa_cfrna_C001_R45	R+45	type_ii_pneumocyte	8.45876e-05	baseline_astro_ct	3.53081e-05	139.57
nasa_cfrna_C003_L3	L-3	type_ii_pneumocyte	5.0803e-05	baseline_astro_ct	2.53032e-05	100.777
nasa_cfrna_C003_L44	L-44	type_ii_pneumocyte	6.46801e-06	baseline_astro_ct	2.53032e-05	-74.438
nasa_cfrna_C003_L92	L-92	type_ii_pneumocyte	1.86387e-05	baseline_astro_ct	2.53032e-05	-26.3388
nasa_cfrna_C003_R1	R+1	type_ii_pneumocyte	8.45711e-05	baseline_astro_ct	2.53032e-05	234.23
nasa_cfrna_C003_R194	R+194	type_ii_pneumocyte	3.79541e-05	baseline_astro_ct	2.53032e-05	49.9972
nasa_cfrna_C003_R45	R+45	type_ii_pneumocyte	2.65893e-05	baseline_astro_ct	2.53032e-05	5.0825
nasa_cfrna_C003_R82	R+82	type_ii_pneumocyte	4.84529e-05	baseline_astro_ct	2.53032e-05	91.489
nasa_cfrna_C002_R194	R+194	type_ii_pneumocyte	1.54111e-05	baseline_astro_ct	3.48068e-05	-55.7237
nasa_cfrna_C001_L3	L-3	type_ii_pneumocyte	5.07396e-05	baseline_astro_ct	3.53081e-05	43.7054
nasa_cfrna_C001_L44	L-44	type_ii_pneumocyte	3.31484e-05	baseline_astro_ct	3.53081e-05	-6.11672
nasa_cfrna_C001_L92	L-92	type_ii_pneumocyte	2.20362e-05	baseline_astro_ct	3.53081e-05	-37.5887
nasa_cfrna_C001_R1	R+1	type_ii_pneumocyte	0.000127885	baseline_astro_ct	3.53081e-05	262.199
nasa_cfrna_C001_R194	R+194	type_ii_pneumocyte	6.92847e-05	baseline_astro_ct	3.53081e-05	96.2292
nasa_cfrna_C004_L44	L-44	type_ii_pneumocyte	6.8672e-06	baseline_astro_ct	6.8672e-06	0
nasa_cfrna_C004_R1	R+1	type_ii_pneumocyte	6.3337e-05	baseline_astro_ct	6.8672e-06	822.312
nasa_cfrna_C004_R194	R+194	type_ii_pneumocyte	2.40873e-05	baseline_astro_ct	6.8672e-06	250.759
nasa_cfrna_C004_R45	R+45	type_ii_pneumocyte	5.62247e-05	baseline_astro_ct	6.8672e-06	718.743
nasa_cfrna_C001_L3	L-3	acinar_cell_of_salivary_gland_myoepithelial_cell	2.29582e-05	baseline_ct	1.55166e-05	47.9591
nasa_cfrna_C001_L44	L-44	acinar_cell_of_salivary_gland_myoepithelial_cell	2.31724e-05	baseline_ct	1.55166e-05	49.3396
nasa_cfrna_C001_L92	L-92	acinar_cell_of_salivary_gland_myoepithelial_cell	1.684e-05	baseline_ct	1.55166e-05	8.52879
nasa_cfrna_C001_R1	R+1	acinar_cell_of_salivary_gland_myoepithelial_cell	4.30144e-05	baseline_ct	1.55166e-05	177.216
nasa_cfrna_C001_R194	R+194	acinar_cell_of_salivary_gland_myoepithelial_cell	2.80117e-05	baseline_ct	1.55166e-05	80.5275
nasa_cfrna_C001_R45	R+45	acinar_cell_of_salivary_gland_myoepithelial_cell	4.84302e-05	baseline_ct	1.55166e-05	212.119
nasa_cfrna_C001_R82	R+82	acinar_cell_of_salivary_gland_myoepithelial_cell	2.39323e-05	baseline_ct	1.55166e-05	54.237
nasa_cfrna_C003_L3	L-3	acinar_cell_of_salivary_gland_myoepithelial_cell	1.23524e-05	baseline_ct	1.55166e-05	-20.3923
nasa_cfrna_C003_L44	L-44	acinar_cell_of_salivary_gland_myoepithelial_cell	1.37691e-05	baseline_ct	1.55166e-05	-11.2618
nasa_cfrna_C003_L92	L-92	acinar_cell_of_salivary_gland_myoepithelial_cell	7.32361e-06	baseline_ct	1.55166e-05	-52.8014
nasa_cfrna_C003_R1	R+1	acinar_cell_of_salivary_gland_myoepithelial_cell	6.04827e-05	baseline_ct	1.55166e-05	289.794
nasa_cfrna_C003_R194	R+194	acinar_cell_of_salivary_gland_myoepithelial_cell	2.4656e-05	baseline_ct	1.55166e-05	58.9012
nasa_cfrna_C003_R45	R+45	acinar_cell_of_salivary_gland_myoepithelial_cell	1.1754e-05	baseline_ct	1.55166e-05	-24.2487
nasa_cfrna_C003_R82	R+82	acinar_cell_of_salivary_gland_myoepithelial_cell	3.32877e-05	baseline_ct	1.55166e-05	114.53
nasa_cfrna_C002_R1	R+1	acinar_cell_of_salivary_gland_myoepithelial_cell	5.52122e-05	baseline_ct	1.55166e-05	255.827
nasa_cfrna_C002_R194	R+194	acinar_cell_of_salivary_gland_myoepithelial_cell	1.25371e-05	baseline_ct	1.55166e-05	-19.2021
nasa_cfrna_C002_R45	R+45	acinar_cell_of_salivary_gland_myoepithelial_cell	7.94265e-05	baseline_ct	1.55166e-05	411.882
nasa_cfrna_C004_L44	L-44	acinar_cell_of_salivary_gland_myoepithelial_cell	7.08895e-06	baseline_ct	1.55166e-05	-54.3137
nasa_cfrna_C004_R1	R+1	acinar_cell_of_salivary_gland_myoepithelial_cell	2.13474e-05	baseline_ct	1.55166e-05	37.578
nasa_cfrna_C004_R194	R+194	acinar_cell_of_salivary_gland_myoepithelial_cell	3.69465e-05	baseline_ct	1.55166e-05	138.11
nasa_cfrna_C004_R45	R+45	acinar_cell_of_salivary_gland_myoepithelial_cell	5.94265e-05	baseline_ct	1.55166e-05	282.987
nasa_cfrna_C002_L44	L-44	acinar_cell_of_salivary_gland_myoepithelial_cell	2.23057e-05	baseline_ct	1.55166e-05	43.7542
nasa_cfrna_C002_L92	L-92	acinar_cell_of_salivary_gland_myoepithelial_cell	7.3527e-06	baseline_ct	1.55166e-05	-52.6139
nasa_cfrna_C002_L3	L-3	acinar_cell_of_salivary_gland_myoepithelial_cell	2.20027e-05	baseline_ct	1.55166e-05	41.8014
nasa_cfrna_C002_R82	R+82	acinar_cell_of_salivary_gland_myoepithelial_cell	2.49399e-05	baseline_ct	1.55166e-05	60.7304
nasa_cfrna_C001_L3	L-3	adventitial_cell	9.52012e-06	baseline_ct	2.26858e-05	-58.0349
nasa_cfrna_C001_R194	R+194	adventitial_cell	3.89249e-05	baseline_ct	2.26858e-05	71.5825
nasa_cfrna_C001_R1	R+1	adventitial_cell	6.91279e-05	baseline_ct	2.26858e-05	204.718
nasa_cfrna_C003_L3	L-3	adventitial_cell	1.13613e-05	baseline_ct	2.26858e-05	-49.9188
nasa_cfrna_C003_L44	L-44	adventitial_cell	1.58794e-05	baseline_ct	2.26858e-05	-30.0029
nasa_cfrna_C001_L92	L-92	adventitial_cell	2.2961e-05	baseline_ct	2.26858e-05	1.21312
nasa_cfrna_C003_R194	R+194	adventitial_cell	8.86918e-05	baseline_ct	2.26858e-05	290.957
nasa_cfrna_C003_R45	R+45	adventitial_cell	0.00182802	baseline_ct	2.26858e-05	7958
nasa_cfrna_C003_R82	R+82	adventitial_cell	2.54806e-05	baseline_ct	2.26858e-05	12.3195
nasa_cfrna_C001_L44	L-44	adventitial_cell	6.75961e-05	baseline_ct	2.26858e-05	197.966
nasa_cfrna_C002_R194	R+194	adventitial_cell	1.46069e-05	baseline_ct	2.26858e-05	-35.6122
nasa_cfrna_C002_R45	R+45	adventitial_cell	4.69995e-05	baseline_ct	2.26858e-05	107.176
nasa_cfrna_C002_R82	R+82	adventitial_cell	6.003e-05	baseline_ct	2.26858e-05	164.615
nasa_cfrna_C001_R45	R+45	adventitial_cell	7.02636e-05	baseline_ct	2.26858e-05	209.725
nasa_cfrna_C001_R82	R+82	adventitial_cell	2.97496e-05	baseline_ct	2.26858e-05	31.1374
nasa_cfrna_C003_R1	R+1	adventitial_cell	3.80117e-05	baseline_ct	2.26858e-05	67.557
nasa_cfrna_C002_L3	L-3	adventitial_cell	1.5684e-05	baseline_ct	2.26858e-05	-30.8641
nasa_cfrna_C002_L44	L-44	adventitial_cell	3.80726e-05	baseline_ct	2.26858e-05	67.8253
nasa_cfrna_C003_L92	L-92	adventitial_cell	2.30792e-05	baseline_ct	2.26858e-05	1.73378
nasa_cfrna_C004_L44	L-44	adventitial_cell	1.06831e-05	baseline_ct	2.26858e-05	-52.9085
nasa_cfrna_C004_R1	R+1	adventitial_cell	4.68406e-05	baseline_ct	2.26858e-05	106.475
nasa_cfrna_C004_R194	R+194	adventitial_cell	2.55594e-05	baseline_ct	2.26858e-05	12.6669
nasa_cfrna_C002_R1	R+1	adventitial_cell	6.72042e-05	baseline_ct	2.26858e-05	196.238
nasa_cfrna_C004_R45	R+45	adventitial_cell	8.52564e-05	baseline_ct	2.26858e-05	275.814
nasa_cfrna_C002_L92	L-92	adventitial_cell	1.20214e-05	baseline_ct	2.26858e-05	-47.0091
nasa_cfrna_C001_L44	L-44	b_cell	0.035361	baseline_ct	0.144466	-75.5229
nasa_cfrna_C001_L92	L-92	b_cell	0.112463	baseline_ct	0.144466	-22.1523
nasa_cfrna_C003_R194	R+194	b_cell	0.230792	baseline_ct	0.144466	59.7553
nasa_cfrna_C003_R82	R+82	b_cell	0.222067	baseline_ct	0.144466	53.7158
nasa_cfrna_C002_R1	R+1	b_cell	0.208923	baseline_ct	0.144466	44.6178
nasa_cfrna_C002_R194	R+194	b_cell	0.242799	baseline_ct	0.144466	68.0666
nasa_cfrna_C001_L3	L-3	b_cell	0.161562	baseline_ct	0.144466	11.834
nasa_cfrna_C001_R194	R+194	b_cell	0.186409	baseline_ct	0.144466	29.033
nasa_cfrna_C001_R45	R+45	b_cell	0.136714	baseline_ct	0.144466	-5.36584
nasa_cfrna_C001_R82	R+82	b_cell	0.18271	baseline_ct	0.144466	26.473
nasa_cfrna_C001_R1	R+1	b_cell	0.158668	baseline_ct	0.144466	9.8309
nasa_cfrna_C003_L3	L-3	b_cell	0.21307	baseline_ct	0.144466	47.4883
nasa_cfrna_C003_L44	L-44	b_cell	0.0494493	baseline_ct	0.144466	-65.771
nasa_cfrna_C003_L92	L-92	b_cell	0.128617	baseline_ct	0.144466	-10.9706
nasa_cfrna_C003_R1	R+1	b_cell	0.227985	baseline_ct	0.144466	57.8126
nasa_cfrna_C003_R45	R+45	b_cell	0.123239	baseline_ct	0.144466	-14.6936
nasa_cfrna_C002_L44	L-44	b_cell	0.155632	baseline_ct	0.144466	7.72958
nasa_cfrna_C002_L92	L-92	b_cell	0.201953	baseline_ct	0.144466	39.7932
nasa_cfrna_C004_R194	R+194	b_cell	0.220576	baseline_ct	0.144466	52.6839
nasa_cfrna_C002_R45	R+45	b_cell	0.409227	baseline_ct	0.144466	183.269
nasa_cfrna_C002_R82	R+82	b_cell	0.260445	baseline_ct	0.144466	80.2813
nasa_cfrna_C004_L44	L-44	b_cell	0.114861	baseline_ct	0.144466	-20.4926
nasa_cfrna_C004_R1	R+1	b_cell	0.21221	baseline_ct	0.144466	46.8928
nasa_cfrna_C002_L3	L-3	b_cell	0.271689	baseline_ct	0.144466	88.0643
nasa_cfrna_C004_R45	R+45	b_cell	0.099077	baseline_ct	0.144466	-31.4184
nasa_cfrna_C001_L3	L-3	basal_cell	4.48521e-05	baseline_ct	2.77756e-05	61.4803
nasa_cfrna_C003_R194	R+194	basal_cell	4.38879e-05	baseline_ct	2.77756e-05	58.0089
nasa_cfrna_C003_R45	R+45	basal_cell	1.16265e-05	baseline_ct	2.77756e-05	-58.1413
nasa_cfrna_C001_R194	R+194	basal_cell	3.20353e-05	baseline_ct	2.77756e-05	15.336
nasa_cfrna_C001_L92	L-92	basal_cell	4.01882e-05	baseline_ct	2.77756e-05	44.6889
nasa_cfrna_C001_R1	R+1	basal_cell	0.00131981	baseline_ct	2.77756e-05	4651.68
nasa_cfrna_C003_L3	L-3	basal_cell	1.08657e-05	baseline_ct	2.77756e-05	-60.8805
nasa_cfrna_C001_L44	L-44	basal_cell	2.85116e-05	baseline_ct	2.77756e-05	2.6497
nasa_cfrna_C003_L92	L-92	basal_cell	6.31234e-06	baseline_ct	2.77756e-05	-77.2738
nasa_cfrna_C003_R1	R+1	basal_cell	3.32286e-05	baseline_ct	2.77756e-05	19.6323
nasa_cfrna_C002_L3	L-3	basal_cell	2.77174e-05	baseline_ct	2.77756e-05	-0.20962
nasa_cfrna_C003_R82	R+82	basal_cell	8.60789e-05	baseline_ct	2.77756e-05	209.908
nasa_cfrna_C002_R1	R+1	basal_cell	9.17765e-05	baseline_ct	2.77756e-05	230.421
nasa_cfrna_C002_R194	R+194	basal_cell	9.37178e-06	baseline_ct	2.77756e-05	-66.2589
nasa_cfrna_C002_R45	R+45	basal_cell	0.000163716	baseline_ct	2.77756e-05	489.425
nasa_cfrna_C002_R82	R+82	basal_cell	5.01558e-05	baseline_ct	2.77756e-05	80.575
nasa_cfrna_C001_R45	R+45	basal_cell	0.000107415	baseline_ct	2.77756e-05	286.723
nasa_cfrna_C001_R82	R+82	basal_cell	3.47173e-05	baseline_ct	2.77756e-05	24.9921
nasa_cfrna_C004_R1	R+1	basal_cell	2.88748e-05	baseline_ct	2.77756e-05	3.95755
nasa_cfrna_C004_R194	R+194	basal_cell	0.000109156	baseline_ct	2.77756e-05	292.992
nasa_cfrna_C003_L44	L-44	basal_cell	6.43109e-06	baseline_ct	2.77756e-05	-76.8462
nasa_cfrna_C004_L44	L-44	basal_cell	6.23179e-06	baseline_ct	2.77756e-05	-77.5638
nasa_cfrna_C002_L44	L-44	basal_cell	4.97037e-05	baseline_ct	2.77756e-05	78.9473
nasa_cfrna_C002_L92	L-92	basal_cell	5.69421e-05	baseline_ct	2.77756e-05	105.008
nasa_cfrna_C004_R45	R+45	basal_cell	3.44088e-05	baseline_ct	2.77756e-05	23.8815
nasa_cfrna_C001_L3	L-3	basal_cell_of_prostate_epithelium	4.40699e-05	baseline_ct	2.58238e-05	70.656
nasa_cfrna_C001_L44	L-44	basal_cell_of_prostate_epithelium	4.30405e-05	baseline_ct	2.58238e-05	66.6698
nasa_cfrna_C003_L3	L-3	basal_cell_of_prostate_epithelium	2.24157e-05	baseline_ct	2.58238e-05	-13.1974
nasa_cfrna_C003_L44	L-44	basal_cell_of_prostate_epithelium	1.10144e-05	baseline_ct	2.58238e-05	-57.3479
nasa_cfrna_C003_L92	L-92	basal_cell_of_prostate_epithelium	1.21806e-05	baseline_ct	2.58238e-05	-52.832
nasa_cfrna_C003_R45	R+45	basal_cell_of_prostate_epithelium	2.18869e-05	baseline_ct	2.58238e-05	-15.2451
nasa_cfrna_C003_R82	R+82	basal_cell_of_prostate_epithelium	5.9322e-05	baseline_ct	2.58238e-05	129.718
nasa_cfrna_C002_R1	R+1	basal_cell_of_prostate_epithelium	4.83276e-05	baseline_ct	2.58238e-05	87.1438
nasa_cfrna_C003_R194	R+194	basal_cell_of_prostate_epithelium	6.50184e-05	baseline_ct	2.58238e-05	151.777
nasa_cfrna_C001_L92	L-92	basal_cell_of_prostate_epithelium	1.53114e-05	baseline_ct	2.58238e-05	-40.7084
nasa_cfrna_C001_R1	R+1	basal_cell_of_prostate_epithelium	0.000235006	baseline_ct	2.58238e-05	810.034
nasa_cfrna_C001_R194	R+194	basal_cell_of_prostate_epithelium	4.34177e-05	baseline_ct	2.58238e-05	68.1305
nasa_cfrna_C002_R194	R+194	basal_cell_of_prostate_epithelium	2.16335e-05	baseline_ct	2.58238e-05	-16.2264
nasa_cfrna_C004_L44	L-44	basal_cell_of_prostate_epithelium	8.93317e-06	baseline_ct	2.58238e-05	-65.4072
nasa_cfrna_C001_R45	R+45	basal_cell_of_prostate_epithelium	8.47814e-05	baseline_ct	2.58238e-05	228.307
nasa_cfrna_C001_R82	R+82	basal_cell_of_prostate_epithelium	3.47981e-05	baseline_ct	2.58238e-05	34.752
nasa_cfrna_C004_R45	R+45	basal_cell_of_prostate_epithelium	2.62248e-05	baseline_ct	2.58238e-05	1.5527
nasa_cfrna_C003_R1	R+1	basal_cell_of_prostate_epithelium	5.58695e-05	baseline_ct	2.58238e-05	116.349
nasa_cfrna_C002_L3	L-3	basal_cell_of_prostate_epithelium	2.6381e-05	baseline_ct	2.58238e-05	2.15758
nasa_cfrna_C002_L44	L-44	basal_cell_of_prostate_epithelium	6.06525e-05	baseline_ct	2.58238e-05	134.871
nasa_cfrna_C002_L92	L-92	basal_cell_of_prostate_epithelium	1.4239e-05	baseline_ct	2.58238e-05	-44.861
nasa_cfrna_C002_R82	R+82	basal_cell_of_prostate_epithelium	3.02042e-05	baseline_ct	2.58238e-05	16.9626
nasa_cfrna_C004_R1	R+1	basal_cell_of_prostate_epithelium	4.4813e-05	baseline_ct	2.58238e-05	73.5338
nasa_cfrna_C002_R45	R+45	basal_cell_of_prostate_epithelium	9.0629e-05	baseline_ct	2.58238e-05	250.951
nasa_cfrna_C004_R194	R+194	basal_cell_of_prostate_epithelium	2.38924e-05	baseline_ct	2.58238e-05	-7.47924
nasa_cfrna_C003_L44	L-44	basophil	1.01845e-05	baseline_ct	0.000901356	-98.8701
nasa_cfrna_C003_L3	L-3	basophil	0.000456588	baseline_ct	0.000901356	-49.3444
nasa_cfrna_C003_R45	R+45	basophil	0.000566278	baseline_ct	0.000901356	-37.1749
nasa_cfrna_C003_L92	L-92	basophil	0.000170795	baseline_ct	0.000901356	-81.0513
nasa_cfrna_C001_L3	L-3	basophil	0.000143566	baseline_ct	0.000901356	-84.0722
nasa_cfrna_C004_L44	L-44	basophil	1.56005e-05	baseline_ct	0.000901356	-98.2692
nasa_cfrna_C004_R1	R+1	basophil	0.000140422	baseline_ct	0.000901356	-84.4211
nasa_cfrna_C004_R194	R+194	basophil	2.90399e-05	baseline_ct	0.000901356	-96.7782
nasa_cfrna_C004_R45	R+45	basophil	0.0255873	baseline_ct	0.000901356	2738.75
nasa_cfrna_C001_R194	R+194	basophil	3.25596e-05	baseline_ct	0.000901356	-96.3877
nasa_cfrna_C001_R45	R+45	basophil	0.00040274	baseline_ct	0.000901356	-55.3184
nasa_cfrna_C001_R82	R+82	basophil	3.28581e-05	baseline_ct	0.000901356	-96.3546
nasa_cfrna_C003_R82	R+82	basophil	2.68819e-05	baseline_ct	0.000901356	-97.0176
nasa_cfrna_C003_R1	R+1	basophil	0.00124302	baseline_ct	0.000901356	37.906
nasa_cfrna_C003_R194	R+194	basophil	2.25867e-05	baseline_ct	0.000901356	-97.4941
nasa_cfrna_C002_L3	L-3	basophil	0.000319591	baseline_ct	0.000901356	-64.5433
nasa_cfrna_C001_L92	L-92	basophil	0.00778929	baseline_ct	0.000901356	764.174
nasa_cfrna_C002_L92	L-92	basophil	4.35463e-05	baseline_ct	0.000901356	-95.1688
nasa_cfrna_C002_R1	R+1	basophil	0.000168171	baseline_ct	0.000901356	-81.3424
nasa_cfrna_C001_L44	L-44	basophil	2.60935e-05	baseline_ct	0.000901356	-97.1051
nasa_cfrna_C001_R1	R+1	basophil	0.000416693	baseline_ct	0.000901356	-53.7705
nasa_cfrna_C002_R82	R+82	basophil	4.22804e-05	baseline_ct	0.000901356	-95.3092
nasa_cfrna_C002_R194	R+194	basophil	2.89506e-05	baseline_ct	0.000901356	-96.7881
nasa_cfrna_C002_L44	L-44	basophil	3.83073e-05	baseline_ct	0.000901356	-95.75
nasa_cfrna_C002_R45	R+45	basophil	0.000159163	baseline_ct	0.000901356	-82.3419
nasa_cfrna_C004_R45	R+45	bladder_urothelial_cell	0.000213066	baseline_ct	2.67828e-05	695.531
nasa_cfrna_C004_R1	R+1	bladder_urothelial_cell	4.15235e-05	baseline_ct	2.67828e-05	55.0378
nasa_cfrna_C004_R194	R+194	bladder_urothelial_cell	2.72664e-05	baseline_ct	2.67828e-05	1.80551
nasa_cfrna_C001_L92	L-92	bladder_urothelial_cell	3.52346e-05	baseline_ct	2.67828e-05	31.5569
nasa_cfrna_C001_R1	R+1	bladder_urothelial_cell	0.000433793	baseline_ct	2.67828e-05	1519.67
nasa_cfrna_C001_L3	L-3	bladder_urothelial_cell	5.28179e-05	baseline_ct	2.67828e-05	97.2083
nasa_cfrna_C001_R82	R+82	bladder_urothelial_cell	3.33995e-05	baseline_ct	2.67828e-05	24.705
nasa_cfrna_C003_L44	L-44	bladder_urothelial_cell	7.83113e-06	baseline_ct	2.67828e-05	-70.7606
nasa_cfrna_C001_R194	R+194	bladder_urothelial_cell	4.46257e-05	baseline_ct	2.67828e-05	66.6206
nasa_cfrna_C001_L44	L-44	bladder_urothelial_cell	2.59828e-05	baseline_ct	2.67828e-05	-2.98687
nasa_cfrna_C004_L44	L-44	bladder_urothelial_cell	5.60562e-06	baseline_ct	2.67828e-05	-79.0701
nasa_cfrna_C003_R194	R+194	bladder_urothelial_cell	4.17458e-05	baseline_ct	2.67828e-05	55.8679
nasa_cfrna_C003_R45	R+45	bladder_urothelial_cell	2.48359e-05	baseline_ct	2.67828e-05	-7.26937
nasa_cfrna_C003_R82	R+82	bladder_urothelial_cell	5.98588e-05	baseline_ct	2.67828e-05	123.497
nasa_cfrna_C002_R1	R+1	bladder_urothelial_cell	5.74652e-05	baseline_ct	2.67828e-05	114.56
nasa_cfrna_C002_R194	R+194	bladder_urothelial_cell	4.06205e-05	baseline_ct	2.67828e-05	51.6663
nasa_cfrna_C002_R45	R+45	bladder_urothelial_cell	0.000165503	baseline_ct	2.67828e-05	517.945
nasa_cfrna_C002_R82	R+82	bladder_urothelial_cell	3.87306e-05	baseline_ct	2.67828e-05	44.6097
nasa_cfrna_C001_R45	R+45	bladder_urothelial_cell	0.000122322	baseline_ct	2.67828e-05	356.717
nasa_cfrna_C003_L3	L-3	bladder_urothelial_cell	2.55517e-05	baseline_ct	2.67828e-05	-4.59679
nasa_cfrna_C003_R1	R+1	bladder_urothelial_cell	0.000161097	baseline_ct	2.67828e-05	501.492
nasa_cfrna_C002_L3	L-3	bladder_urothelial_cell	2.38706e-05	baseline_ct	2.67828e-05	-10.8734
nasa_cfrna_C002_L44	L-44	bladder_urothelial_cell	1.93895e-05	baseline_ct	2.67828e-05	-27.6046
nasa_cfrna_C003_L92	L-92	bladder_urothelial_cell	1.32227e-05	baseline_ct	2.67828e-05	-50.6301
nasa_cfrna_C002_L92	L-92	bladder_urothelial_cell	5.83215e-05	baseline_ct	2.67828e-05	117.757
nasa_cfrna_C001_L3	L-3	cardiac_muscle_cell	9.90011e-05	baseline_ct	9.5614e-05	3.54252
nasa_cfrna_C001_L44	L-44	cardiac_muscle_cell	6.62629e-05	baseline_ct	9.5614e-05	-30.6975
nasa_cfrna_C001_L92	L-92	cardiac_muscle_cell	9.60243e-05	baseline_ct	9.5614e-05	0.429161
nasa_cfrna_C004_R1	R+1	cardiac_muscle_cell	0.000150866	baseline_ct	9.5614e-05	57.7869
nasa_cfrna_C004_R194	R+194	cardiac_muscle_cell	0.000286435	baseline_ct	9.5614e-05	199.575
nasa_cfrna_C004_R45	R+45	cardiac_muscle_cell	0.000284534	baseline_ct	9.5614e-05	197.586
nasa_cfrna_C003_R194	R+194	cardiac_muscle_cell	0.000469743	baseline_ct	9.5614e-05	391.291
nasa_cfrna_C003_R45	R+45	cardiac_muscle_cell	5.25452e-05	baseline_ct	9.5614e-05	-45.0445
nasa_cfrna_C003_R82	R+82	cardiac_muscle_cell	0.000705129	baseline_ct	9.5614e-05	637.475
nasa_cfrna_C002_R1	R+1	cardiac_muscle_cell	0.00015661	baseline_ct	9.5614e-05	63.7941
nasa_cfrna_C002_R194	R+194	cardiac_muscle_cell	2.61585e-05	baseline_ct	9.5614e-05	-72.6416
nasa_cfrna_C001_R1	R+1	cardiac_muscle_cell	0.000376242	baseline_ct	9.5614e-05	293.501
nasa_cfrna_C001_R194	R+194	cardiac_muscle_cell	0.000144569	baseline_ct	9.5614e-05	51.2002
nasa_cfrna_C001_R45	R+45	cardiac_muscle_cell	0.000317437	baseline_ct	9.5614e-05	231.999
nasa_cfrna_C001_R82	R+82	cardiac_muscle_cell	0.000320119	baseline_ct	9.5614e-05	234.804
nasa_cfrna_C004_L44	L-44	cardiac_muscle_cell	4.94652e-05	baseline_ct	9.5614e-05	-48.2657
nasa_cfrna_C003_L3	L-3	cardiac_muscle_cell	5.22742e-05	baseline_ct	9.5614e-05	-45.3279
nasa_cfrna_C003_L44	L-44	cardiac_muscle_cell	2.13581e-05	baseline_ct	9.5614e-05	-77.6621
nasa_cfrna_C003_L92	L-92	cardiac_muscle_cell	3.31872e-05	baseline_ct	9.5614e-05	-65.2904
nasa_cfrna_C003_R1	R+1	cardiac_muscle_cell	0.00026719	baseline_ct	9.5614e-05	179.447
nasa_cfrna_C002_L3	L-3	cardiac_muscle_cell	0.00045901	baseline_ct	9.5614e-05	380.066
nasa_cfrna_C002_L44	L-44	cardiac_muscle_cell	6.5049e-05	baseline_ct	9.5614e-05	-31.9671
nasa_cfrna_C002_L92	L-92	cardiac_muscle_cell	1.45075e-05	baseline_ct	9.5614e-05	-84.827
nasa_cfrna_C002_R45	R+45	cardiac_muscle_cell	0.000204121	baseline_ct	9.5614e-05	113.485
nasa_cfrna_C002_R82	R+82	cardiac_muscle_cell	0.000115554	baseline_ct	9.5614e-05	20.8546
nasa_cfrna_C003_L3	L-3	cell_of_skeletal_muscle	0.00597815	baseline_ct	0.000806079	641.634
nasa_cfrna_C003_R194	R+194	cell_of_skeletal_muscle	0.000147744	baseline_ct	0.000806079	-81.6713
nasa_cfrna_C003_R45	R+45	cell_of_skeletal_muscle	0.0178689	baseline_ct	0.000806079	2116.77
nasa_cfrna_C001_L3	L-3	cell_of_skeletal_muscle	2.00857e-05	baseline_ct	0.000806079	-97.5082
nasa_cfrna_C001_L44	L-44	cell_of_skeletal_muscle	2.5718e-05	baseline_ct	0.000806079	-96.8095
nasa_cfrna_C001_L92	L-92	cell_of_skeletal_muscle	7.07331e-05	baseline_ct	0.000806079	-91.225
nasa_cfrna_C001_R1	R+1	cell_of_skeletal_muscle	0.000425295	baseline_ct	0.000806079	-47.239
nasa_cfrna_C004_L44	L-44	cell_of_skeletal_muscle	1.04528e-05	baseline_ct	0.000806079	-98.7032
nasa_cfrna_C004_R1	R+1	cell_of_skeletal_muscle	0.000106519	baseline_ct	0.000806079	-86.7855
nasa_cfrna_C004_R194	R+194	cell_of_skeletal_muscle	6.2941e-05	baseline_ct	0.000806079	-92.1917
nasa_cfrna_C004_R45	R+45	cell_of_skeletal_muscle	0.00569145	baseline_ct	0.000806079	606.066
nasa_cfrna_C002_L3	L-3	cell_of_skeletal_muscle	0.000753175	baseline_ct	0.000806079	-6.56311
nasa_cfrna_C003_L44	L-44	cell_of_skeletal_muscle	2.19741e-05	baseline_ct	0.000806079	-97.274
nasa_cfrna_C003_L92	L-92	cell_of_skeletal_muscle	0.00101161	baseline_ct	0.000806079	25.4978
nasa_cfrna_C003_R1	R+1	cell_of_skeletal_muscle	0.0035642	baseline_ct	0.000806079	342.165
nasa_cfrna_C002_R45	R+45	cell_of_skeletal_muscle	0.000205536	baseline_ct	0.000806079	-74.5018
nasa_cfrna_C003_R82	R+82	cell_of_skeletal_muscle	0.000111172	baseline_ct	0.000806079	-86.2083
nasa_cfrna_C002_R1	R+1	cell_of_skeletal_muscle	0.00161211	baseline_ct	0.000806079	99.9938
nasa_cfrna_C002_R194	R+194	cell_of_skeletal_muscle	3.02294e-05	baseline_ct	0.000806079	-96.2498
nasa_cfrna_C001_R194	R+194	cell_of_skeletal_muscle	4.74308e-05	baseline_ct	0.000806079	-94.1159
nasa_cfrna_C001_R45	R+45	cell_of_skeletal_muscle	0.000122199	baseline_ct	0.000806079	-84.8404
nasa_cfrna_C001_R82	R+82	cell_of_skeletal_muscle	3.58067e-05	baseline_ct	0.000806079	-95.5579
nasa_cfrna_C002_L44	L-44	cell_of_skeletal_muscle	0.000105854	baseline_ct	0.000806079	-86.8681
nasa_cfrna_C002_L92	L-92	cell_of_skeletal_muscle	6.30298e-05	baseline_ct	0.000806079	-92.1807
nasa_cfrna_C002_R82	R+82	cell_of_skeletal_muscle	7.8646e-05	baseline_ct	0.000806079	-90.2434
nasa_cfrna_C002_R82	R+82	ciliated_cell_lung_ciliated_cell	0.000545384	baseline_ct	0.000498265	9.4565
nasa_cfrna_C001_L3	L-3	ciliated_cell_lung_ciliated_cell	0.000459472	baseline_ct	0.000498265	-7.78578
nasa_cfrna_C001_L44	L-44	ciliated_cell_lung_ciliated_cell	0.000979273	baseline_ct	0.000498265	96.5365
nasa_cfrna_C004_R45	R+45	ciliated_cell_lung_ciliated_cell	0.000451944	baseline_ct	0.000498265	-9.29661
nasa_cfrna_C001_R82	R+82	ciliated_cell_lung_ciliated_cell	0.000247613	baseline_ct	0.000498265	-50.3051
nasa_cfrna_C004_R194	R+194	ciliated_cell_lung_ciliated_cell	0.000583299	baseline_ct	0.000498265	17.066
nasa_cfrna_C003_L3	L-3	ciliated_cell_lung_ciliated_cell	0.000155544	baseline_ct	0.000498265	-68.7829
nasa_cfrna_C003_L44	L-44	ciliated_cell_lung_ciliated_cell	0.000776004	baseline_ct	0.000498265	55.7411
nasa_cfrna_C004_R1	R+1	ciliated_cell_lung_ciliated_cell	0.000379722	baseline_ct	0.000498265	-23.7911
nasa_cfrna_C003_R194	R+194	ciliated_cell_lung_ciliated_cell	0.000874923	baseline_ct	0.000498265	75.5938
nasa_cfrna_C003_R45	R+45	ciliated_cell_lung_ciliated_cell	0.000640864	baseline_ct	0.000498265	28.619
nasa_cfrna_C003_R82	R+82	ciliated_cell_lung_ciliated_cell	0.00133206	baseline_ct	0.000498265	167.339
nasa_cfrna_C002_R1	R+1	ciliated_cell_lung_ciliated_cell	0.000437191	baseline_ct	0.000498265	-12.2575
nasa_cfrna_C001_L92	L-92	ciliated_cell_lung_ciliated_cell	0.000387201	baseline_ct	0.000498265	-22.2901
nasa_cfrna_C001_R1	R+1	ciliated_cell_lung_ciliated_cell	0.000522053	baseline_ct	0.000498265	4.77415
nasa_cfrna_C001_R194	R+194	ciliated_cell_lung_ciliated_cell	0.00032195	baseline_ct	0.000498265	-35.3857
nasa_cfrna_C001_R45	R+45	ciliated_cell_lung_ciliated_cell	0.000359996	baseline_ct	0.000498265	-27.7502
nasa_cfrna_C003_L92	L-92	ciliated_cell_lung_ciliated_cell	0.000337063	baseline_ct	0.000498265	-32.3527
nasa_cfrna_C003_R1	R+1	ciliated_cell_lung_ciliated_cell	0.00107569	baseline_ct	0.000498265	115.887
nasa_cfrna_C002_L3	L-3	ciliated_cell_lung_ciliated_cell	0.000279658	baseline_ct	0.000498265	-43.8736
nasa_cfrna_C002_L44	L-44	ciliated_cell_lung_ciliated_cell	0.000532244	baseline_ct	0.000498265	6.8194
nasa_cfrna_C002_L92	L-92	ciliated_cell_lung_ciliated_cell	0.000279031	baseline_ct	0.000498265	-43.9994
nasa_cfrna_C002_R194	R+194	ciliated_cell_lung_ciliated_cell	0.000102239	baseline_ct	0.000498265	-79.481
nasa_cfrna_C002_R45	R+45	ciliated_cell_lung_ciliated_cell	0.000123184	baseline_ct	0.000498265	-75.2775
nasa_cfrna_C004_L44	L-44	ciliated_cell_lung_ciliated_cell	0.000797163	baseline_ct	0.000498265	59.9876
nasa_cfrna_C002_R1	R+1	ciliated_epithelial_cell_epithelial_cell_of_uterus	7.53197e-05	baseline_ct	5.51535e-05	36.5638
nasa_cfrna_C002_R194	R+194	ciliated_epithelial_cell_epithelial_cell_of_uterus	1.27432e-05	baseline_ct	5.51535e-05	-76.895
nasa_cfrna_C002_R45	R+45	ciliated_epithelial_cell_epithelial_cell_of_uterus	0.000109163	baseline_ct	5.51535e-05	97.9266
nasa_cfrna_C002_R82	R+82	ciliated_epithelial_cell_epithelial_cell_of_uterus	4.73766e-05	baseline_ct	5.51535e-05	-14.1005
nasa_cfrna_C003_R194	R+194	ciliated_epithelial_cell_epithelial_cell_of_uterus	3.26724e-05	baseline_ct	5.51535e-05	-40.761
nasa_cfrna_C003_R45	R+45	ciliated_epithelial_cell_epithelial_cell_of_uterus	3.24525e-05	baseline_ct	5.51535e-05	-41.1597
nasa_cfrna_C003_R82	R+82	ciliated_epithelial_cell_epithelial_cell_of_uterus	3.5937e-05	baseline_ct	5.51535e-05	-34.8418
nasa_cfrna_C001_L3	L-3	ciliated_epithelial_cell_epithelial_cell_of_uterus	6.4835e-05	baseline_ct	5.51535e-05	17.5538
nasa_cfrna_C001_L44	L-44	ciliated_epithelial_cell_epithelial_cell_of_uterus	1.94036e-05	baseline_ct	5.51535e-05	-64.8189
nasa_cfrna_C001_L92	L-92	ciliated_epithelial_cell_epithelial_cell_of_uterus	0.000203134	baseline_ct	5.51535e-05	268.307
nasa_cfrna_C001_R1	R+1	ciliated_epithelial_cell_epithelial_cell_of_uterus	0.00138537	baseline_ct	5.51535e-05	2411.84
nasa_cfrna_C001_R194	R+194	ciliated_epithelial_cell_epithelial_cell_of_uterus	2.63378e-05	baseline_ct	5.51535e-05	-52.2464
nasa_cfrna_C001_R45	R+45	ciliated_epithelial_cell_epithelial_cell_of_uterus	7.99929e-05	baseline_ct	5.51535e-05	45.0369
nasa_cfrna_C001_R82	R+82	ciliated_epithelial_cell_epithelial_cell_of_uterus	2.52516e-05	baseline_ct	5.51535e-05	-54.2158
nasa_cfrna_C003_L3	L-3	ciliated_epithelial_cell_epithelial_cell_of_uterus	3.16143e-05	baseline_ct	5.51535e-05	-42.6794
nasa_cfrna_C003_L44	L-44	ciliated_epithelial_cell_epithelial_cell_of_uterus	7.21935e-06	baseline_ct	5.51535e-05	-86.9104
nasa_cfrna_C003_L92	L-92	ciliated_epithelial_cell_epithelial_cell_of_uterus	1.48633e-05	baseline_ct	5.51535e-05	-73.051
nasa_cfrna_C003_R1	R+1	ciliated_epithelial_cell_epithelial_cell_of_uterus	5.68378e-05	baseline_ct	5.51535e-05	3.05395
nasa_cfrna_C002_L3	L-3	ciliated_epithelial_cell_epithelial_cell_of_uterus	2.60001e-05	baseline_ct	5.51535e-05	-52.8586
nasa_cfrna_C002_L44	L-44	ciliated_epithelial_cell_epithelial_cell_of_uterus	1.49036e-05	baseline_ct	5.51535e-05	-72.978
nasa_cfrna_C002_L92	L-92	ciliated_epithelial_cell_epithelial_cell_of_uterus	0.00016091	baseline_ct	5.51535e-05	191.749
nasa_cfrna_C004_L44	L-44	ciliated_epithelial_cell_epithelial_cell_of_uterus	8.65163e-06	baseline_ct	5.51535e-05	-84.3135
nasa_cfrna_C004_R1	R+1	ciliated_epithelial_cell_epithelial_cell_of_uterus	0.000104849	baseline_ct	5.51535e-05	90.1043
nasa_cfrna_C004_R194	R+194	ciliated_epithelial_cell_epithelial_cell_of_uterus	2.09851e-05	baseline_ct	5.51535e-05	-61.9515
nasa_cfrna_C004_R45	R+45	ciliated_epithelial_cell_epithelial_cell_of_uterus	5.74495e-05	baseline_ct	5.51535e-05	4.16302
nasa_cfrna_C004_L44	L-44	club_cell_of_prostate_epithelium_hillock_cell_of_prostate_epithelium_hillock.club_cell_of_prostate_epithelium	1.08742e-05	baseline_ct	4.61473e-05	-76.4359
nasa_cfrna_C004_R1	R+1	club_cell_of_prostate_epithelium_hillock_cell_of_prostate_epithelium_hillock.club_cell_of_prostate_epithelium	4.45173e-05	baseline_ct	4.61473e-05	-3.53214
nasa_cfrna_C004_R194	R+194	club_cell_of_prostate_epithelium_hillock_cell_of_prostate_epithelium_hillock.club_cell_of_prostate_epithelium	3.05715e-05	baseline_ct	4.61473e-05	-33.7524
nasa_cfrna_C004_R45	R+45	club_cell_of_prostate_epithelium_hillock_cell_of_prostate_epithelium_hillock.club_cell_of_prostate_epithelium	4.04965e-05	baseline_ct	4.61473e-05	-12.245
nasa_cfrna_C002_R1	R+1	club_cell_of_prostate_epithelium_hillock_cell_of_prostate_epithelium_hillock.club_cell_of_prostate_epithelium	5.72886e-05	baseline_ct	4.61473e-05	24.143
nasa_cfrna_C002_R194	R+194	club_cell_of_prostate_epithelium_hillock_cell_of_prostate_epithelium_hillock.club_cell_of_prostate_epithelium	1.78239e-05	baseline_ct	4.61473e-05	-61.376
nasa_cfrna_C002_R45	R+45	club_cell_of_prostate_epithelium_hillock_cell_of_prostate_epithelium_hillock.club_cell_of_prostate_epithelium	3.89443e-05	baseline_ct	4.61473e-05	-15.6087
nasa_cfrna_C002_R82	R+82	club_cell_of_prostate_epithelium_hillock_cell_of_prostate_epithelium_hillock.club_cell_of_prostate_epithelium	6.0736e-05	baseline_ct	4.61473e-05	31.6135
nasa_cfrna_C001_R1	R+1	club_cell_of_prostate_epithelium_hillock_cell_of_prostate_epithelium_hillock.club_cell_of_prostate_epithelium	0.000137879	baseline_ct	4.61473e-05	198.78
nasa_cfrna_C001_R194	R+194	club_cell_of_prostate_epithelium_hillock_cell_of_prostate_epithelium_hillock.club_cell_of_prostate_epithelium	3.50442e-05	baseline_ct	4.61473e-05	-24.06
nasa_cfrna_C001_R45	R+45	club_cell_of_prostate_epithelium_hillock_cell_of_prostate_epithelium_hillock.club_cell_of_prostate_epithelium	4.95833e-05	baseline_ct	4.61473e-05	7.44571
nasa_cfrna_C001_R82	R+82	club_cell_of_prostate_epithelium_hillock_cell_of_prostate_epithelium_hillock.club_cell_of_prostate_epithelium	3.77637e-05	baseline_ct	4.61473e-05	-18.1671
nasa_cfrna_C003_L3	L-3	club_cell_of_prostate_epithelium_hillock_cell_of_prostate_epithelium_hillock.club_cell_of_prostate_epithelium	2.09533e-05	baseline_ct	4.61473e-05	-54.5948
nasa_cfrna_C003_L44	L-44	club_cell_of_prostate_epithelium_hillock_cell_of_prostate_epithelium_hillock.club_cell_of_prostate_epithelium	1.90013e-05	baseline_ct	4.61473e-05	-58.8246
nasa_cfrna_C003_L92	L-92	club_cell_of_prostate_epithelium_hillock_cell_of_prostate_epithelium_hillock.club_cell_of_prostate_epithelium	1.39439e-05	baseline_ct	4.61473e-05	-69.7839
nasa_cfrna_C003_R1	R+1	club_cell_of_prostate_epithelium_hillock_cell_of_prostate_epithelium_hillock.club_cell_of_prostate_epithelium	5.69548e-05	baseline_ct	4.61473e-05	23.4196
nasa_cfrna_C003_R194	R+194	club_cell_of_prostate_epithelium_hillock_cell_of_prostate_epithelium_hillock.club_cell_of_prostate_epithelium	4.77073e-05	baseline_ct	4.61473e-05	3.38056
nasa_cfrna_C003_R45	R+45	club_cell_of_prostate_epithelium_hillock_cell_of_prostate_epithelium_hillock.club_cell_of_prostate_epithelium	2.00796e-05	baseline_ct	4.61473e-05	-56.488
nasa_cfrna_C003_R82	R+82	club_cell_of_prostate_epithelium_hillock_cell_of_prostate_epithelium_hillock.club_cell_of_prostate_epithelium	0.000156793	baseline_ct	4.61473e-05	239.766
nasa_cfrna_C001_L3	L-3	club_cell_of_prostate_epithelium_hillock_cell_of_prostate_epithelium_hillock.club_cell_of_prostate_epithelium	5.04774e-05	baseline_ct	4.61473e-05	9.38331
nasa_cfrna_C001_L44	L-44	club_cell_of_prostate_epithelium_hillock_cell_of_prostate_epithelium_hillock.club_cell_of_prostate_epithelium	0.000145935	baseline_ct	4.61473e-05	216.237
nasa_cfrna_C001_L92	L-92	club_cell_of_prostate_epithelium_hillock_cell_of_prostate_epithelium_hillock.club_cell_of_prostate_epithelium	1.57857e-05	baseline_ct	4.61473e-05	-65.7928
nasa_cfrna_C002_L3	L-3	club_cell_of_prostate_epithelium_hillock_cell_of_prostate_epithelium_hillock.club_cell_of_prostate_epithelium	2.68136e-05	baseline_ct	4.61473e-05	-41.8955
nasa_cfrna_C002_L44	L-44	club_cell_of_prostate_epithelium_hillock_cell_of_prostate_epithelium_hillock.club_cell_of_prostate_epithelium	5.04463e-05	baseline_ct	4.61473e-05	9.31596
nasa_cfrna_C002_L92	L-92	club_cell_of_prostate_epithelium_hillock_cell_of_prostate_epithelium_hillock.club_cell_of_prostate_epithelium	0.000107242	baseline_ct	4.61473e-05	132.392
nasa_cfrna_C002_R194	R+194	club_cell_type_i_pneumocyte	1.63382e-05	baseline_ct	2.53342e-05	-35.5091
nasa_cfrna_C002_L3	L-3	club_cell_type_i_pneumocyte	3.42789e-05	baseline_ct	2.53342e-05	35.3071
nasa_cfrna_C002_L44	L-44	club_cell_type_i_pneumocyte	1.81003e-05	baseline_ct	2.53342e-05	-28.5539
nasa_cfrna_C002_L92	L-92	club_cell_type_i_pneumocyte	2.42615e-05	baseline_ct	2.53342e-05	-4.23391
nasa_cfrna_C001_R194	R+194	club_cell_type_i_pneumocyte	3.85472e-05	baseline_ct	2.53342e-05	52.1549
nasa_cfrna_C002_R45	R+45	club_cell_type_i_pneumocyte	6.7896e-05	baseline_ct	2.53342e-05	168.002
nasa_cfrna_C002_R82	R+82	club_cell_type_i_pneumocyte	3.917e-05	baseline_ct	2.53342e-05	54.6135
nasa_cfrna_C001_R1	R+1	club_cell_type_i_pneumocyte	8.7301e-05	baseline_ct	2.53342e-05	244.598
nasa_cfrna_C003_L3	L-3	club_cell_type_i_pneumocyte	1.65754e-05	baseline_ct	2.53342e-05	-34.5728
nasa_cfrna_C003_L44	L-44	club_cell_type_i_pneumocyte	8.444e-06	baseline_ct	2.53342e-05	-66.6695
nasa_cfrna_C003_L92	L-92	club_cell_type_i_pneumocyte	3.15775e-05	baseline_ct	2.53342e-05	24.6438
nasa_cfrna_C003_R1	R+1	club_cell_type_i_pneumocyte	5.86824e-05	baseline_ct	2.53342e-05	131.634
nasa_cfrna_C003_R194	R+194	club_cell_type_i_pneumocyte	3.19976e-05	baseline_ct	2.53342e-05	26.3024
nasa_cfrna_C002_R1	R+1	club_cell_type_i_pneumocyte	6.3762e-05	baseline_ct	2.53342e-05	151.684
nasa_cfrna_C001_L3	L-3	club_cell_type_i_pneumocyte	4.7828e-05	baseline_ct	2.53342e-05	88.7886
nasa_cfrna_C001_L44	L-44	club_cell_type_i_pneumocyte	4.64741e-05	baseline_ct	2.53342e-05	83.4445
nasa_cfrna_C001_L92	L-92	club_cell_type_i_pneumocyte	2.00501e-05	baseline_ct	2.53342e-05	-20.8576
nasa_cfrna_C004_R45	R+45	club_cell_type_i_pneumocyte	4.7944e-05	baseline_ct	2.53342e-05	89.2464
nasa_cfrna_C001_R45	R+45	club_cell_type_i_pneumocyte	5.73204e-05	baseline_ct	2.53342e-05	126.257
nasa_cfrna_C001_R82	R+82	club_cell_type_i_pneumocyte	3.62852e-05	baseline_ct	2.53342e-05	43.2262
nasa_cfrna_C004_R194	R+194	club_cell_type_i_pneumocyte	6.65817e-05	baseline_ct	2.53342e-05	162.814
nasa_cfrna_C004_L44	L-44	club_cell_type_i_pneumocyte	5.75181e-06	baseline_ct	2.53342e-05	-77.2962
nasa_cfrna_C004_R1	R+1	club_cell_type_i_pneumocyte	3.83482e-05	baseline_ct	2.53342e-05	51.3694
nasa_cfrna_C003_R45	R+45	club_cell_type_i_pneumocyte	2.83972e-05	baseline_ct	2.53342e-05	12.0907
nasa_cfrna_C003_R82	R+82	club_cell_type_i_pneumocyte	3.18533e-05	baseline_ct	2.53342e-05	25.7326
nasa_cfrna_C002_L3	L-3	duct_epithelial_cell_serous_cell_of_epithelium_of_bronchus	2.32497e-05	baseline_ct	1.60116e-05	45.2056
nasa_cfrna_C002_R194	R+194	duct_epithelial_cell_serous_cell_of_epithelium_of_bronchus	1.30447e-05	baseline_ct	1.60116e-05	-18.5294
nasa_cfrna_C002_R45	R+45	duct_epithelial_cell_serous_cell_of_epithelium_of_bronchus	3.33175e-05	baseline_ct	1.60116e-05	108.084
nasa_cfrna_C003_L3	L-3	duct_epithelial_cell_serous_cell_of_epithelium_of_bronchus	1.7237e-05	baseline_ct	1.60116e-05	7.6536
nasa_cfrna_C003_L44	L-44	duct_epithelial_cell_serous_cell_of_epithelium_of_bronchus	1.08287e-05	baseline_ct	1.60116e-05	-32.3696
nasa_cfrna_C003_L92	L-92	duct_epithelial_cell_serous_cell_of_epithelium_of_bronchus	7.49183e-06	baseline_ct	1.60116e-05	-53.2099
nasa_cfrna_C002_L44	L-44	duct_epithelial_cell_serous_cell_of_epithelium_of_bronchus	2.41193e-05	baseline_ct	1.60116e-05	50.6369
nasa_cfrna_C002_L92	L-92	duct_epithelial_cell_serous_cell_of_epithelium_of_bronchus	1.60913e-05	baseline_ct	1.60116e-05	0.498168
nasa_cfrna_C002_R1	R+1	duct_epithelial_cell_serous_cell_of_epithelium_of_bronchus	4.37423e-05	baseline_ct	1.60116e-05	173.192
nasa_cfrna_C001_L3	L-3	duct_epithelial_cell_serous_cell_of_epithelium_of_bronchus	2.3154e-05	baseline_ct	1.60116e-05	44.6082
nasa_cfrna_C002_R82	R+82	duct_epithelial_cell_serous_cell_of_epithelium_of_bronchus	3.78951e-05	baseline_ct	1.60116e-05	136.673
nasa_cfrna_C001_R1	R+1	duct_epithelial_cell_serous_cell_of_epithelium_of_bronchus	5.23767e-05	baseline_ct	1.60116e-05	227.118
nasa_cfrna_C001_R194	R+194	duct_epithelial_cell_serous_cell_of_epithelium_of_bronchus	2.76597e-05	baseline_ct	1.60116e-05	72.7481
nasa_cfrna_C001_R45	R+45	duct_epithelial_cell_serous_cell_of_epithelium_of_bronchus	6.15253e-05	baseline_ct	1.60116e-05	284.256
nasa_cfrna_C001_R82	R+82	duct_epithelial_cell_serous_cell_of_epithelium_of_bronchus	1.93273e-05	baseline_ct	1.60116e-05	20.7086
nasa_cfrna_C004_R1	R+1	duct_epithelial_cell_serous_cell_of_epithelium_of_bronchus	1.66574e-05	baseline_ct	1.60116e-05	4.03326
nasa_cfrna_C004_R194	R+194	duct_epithelial_cell_serous_cell_of_epithelium_of_bronchus	1.93687e-05	baseline_ct	1.60116e-05	20.9669
nasa_cfrna_C004_R45	R+45	duct_epithelial_cell_serous_cell_of_epithelium_of_bronchus	3.9608e-05	baseline_ct	1.60116e-05	147.371
nasa_cfrna_C003_R82	R+82	duct_epithelial_cell_serous_cell_of_epithelium_of_bronchus	3.87379e-05	baseline_ct	1.60116e-05	141.937
nasa_cfrna_C003_R1	R+1	duct_epithelial_cell_serous_cell_of_epithelium_of_bronchus	4.58153e-05	baseline_ct	1.60116e-05	186.139
nasa_cfrna_C003_R194	R+194	duct_epithelial_cell_serous_cell_of_epithelium_of_bronchus	3.09435e-05	baseline_ct	1.60116e-05	93.2571
nasa_cfrna_C003_R45	R+45	duct_epithelial_cell_serous_cell_of_epithelium_of_bronchus	1.27292e-05	baseline_ct	1.60116e-05	-20.5003
nasa_cfrna_C001_L44	L-44	duct_epithelial_cell_serous_cell_of_epithelium_of_bronchus	1.87364e-05	baseline_ct	1.60116e-05	17.0178
nasa_cfrna_C001_L92	L-92	duct_epithelial_cell_serous_cell_of_epithelium_of_bronchus	1.43474e-05	baseline_ct	1.60116e-05	-10.3934
nasa_cfrna_C004_L44	L-44	duct_epithelial_cell_serous_cell_of_epithelium_of_bronchus	4.85992e-06	baseline_ct	1.60116e-05	-69.6474
nasa_cfrna_C001_R1	R+1	duodenum_glandular_cell	4.01995e-05	baseline_ct	1.07248e-05	274.828
nasa_cfrna_C002_L3	L-3	duodenum_glandular_cell	1.03457e-05	baseline_ct	1.07248e-05	-3.53504
nasa_cfrna_C002_L44	L-44	duodenum_glandular_cell	1.82771e-05	baseline_ct	1.07248e-05	70.4191
nasa_cfrna_C002_R194	R+194	duodenum_glandular_cell	1.34205e-05	baseline_ct	1.07248e-05	25.1355
nasa_cfrna_C002_R45	R+45	duodenum_glandular_cell	2.16195e-05	baseline_ct	1.07248e-05	101.584
nasa_cfrna_C002_R82	R+82	duodenum_glandular_cell	2.26627e-05	baseline_ct	1.07248e-05	111.311
nasa_cfrna_C001_L92	L-92	duodenum_glandular_cell	7.05959e-06	baseline_ct	1.07248e-05	-34.175
nasa_cfrna_C001_R194	R+194	duodenum_glandular_cell	1.58404e-05	baseline_ct	1.07248e-05	47.6993
nasa_cfrna_C001_R45	R+45	duodenum_glandular_cell	5.26772e-05	baseline_ct	1.07248e-05	391.172
nasa_cfrna_C001_R82	R+82	duodenum_glandular_cell	2.46271e-05	baseline_ct	1.07248e-05	129.628
nasa_cfrna_C003_R1	R+1	duodenum_glandular_cell	1.72061e-05	baseline_ct	1.07248e-05	60.4329
nasa_cfrna_C003_L3	L-3	duodenum_glandular_cell	6.21592e-06	baseline_ct	1.07248e-05	-42.0415
nasa_cfrna_C003_L44	L-44	duodenum_glandular_cell	5.99679e-06	baseline_ct	1.07248e-05	-44.0848
nasa_cfrna_C003_L92	L-92	duodenum_glandular_cell	3.30489e-06	baseline_ct	1.07248e-05	-69.1846
nasa_cfrna_C001_L44	L-44	duodenum_glandular_cell	2.95569e-05	baseline_ct	1.07248e-05	175.594
nasa_cfrna_C002_L92	L-92	duodenum_glandular_cell	3.42372e-06	baseline_ct	1.07248e-05	-68.0765
nasa_cfrna_C002_R1	R+1	duodenum_glandular_cell	2.0668e-05	baseline_ct	1.07248e-05	92.7126
nasa_cfrna_C001_L3	L-3	duodenum_glandular_cell	1.88844e-05	baseline_ct	1.07248e-05	76.0815
nasa_cfrna_C004_R45	R+45	duodenum_glandular_cell	2.3399e-05	baseline_ct	1.07248e-05	118.177
nasa_cfrna_C004_L44	L-44	duodenum_glandular_cell	4.18297e-06	baseline_ct	1.07248e-05	-60.9971
nasa_cfrna_C004_R1	R+1	duodenum_glandular_cell	3.81083e-05	baseline_ct	1.07248e-05	255.329
nasa_cfrna_C004_R194	R+194	duodenum_glandular_cell	1.22183e-05	baseline_ct	1.07248e-05	13.9256
nasa_cfrna_C003_R82	R+82	duodenum_glandular_cell	6.39261e-05	baseline_ct	1.07248e-05	496.06
nasa_cfrna_C003_R194	R+194	duodenum_glandular_cell	9.19282e-06	baseline_ct	1.07248e-05	-14.2843
nasa_cfrna_C003_R45	R+45	duodenum_glandular_cell	6.67338e-06	baseline_ct	1.07248e-05	-37.7761
nasa_cfrna_C002_R1	R+1	endothelial_cell	0.0573509	baseline_ct	0.0146018	292.766
nasa_cfrna_C002_R194	R+194	endothelial_cell	0.0788955	baseline_ct	0.0146018	440.315
nasa_cfrna_C001_R194	R+194	endothelial_cell	0.0741239	baseline_ct	0.0146018	407.636
nasa_cfrna_C002_R45	R+45	endothelial_cell	0.0368706	baseline_ct	0.0146018	152.508
nasa_cfrna_C002_R82	R+82	endothelial_cell	0.0936937	baseline_ct	0.0146018	541.659
nasa_cfrna_C001_R1	R+1	endothelial_cell	0.0539395	baseline_ct	0.0146018	269.404
nasa_cfrna_C001_R82	R+82	endothelial_cell	0.0644265	baseline_ct	0.0146018	341.223
nasa_cfrna_C003_L44	L-44	endothelial_cell	0.0289537	baseline_ct	0.0146018	98.2891
nasa_cfrna_C002_L3	L-3	endothelial_cell	0.00164392	baseline_ct	0.0146018	-88.7417
nasa_cfrna_C002_L44	L-44	endothelial_cell	0.0506184	baseline_ct	0.0146018	246.659
nasa_cfrna_C002_L92	L-92	endothelial_cell	0.00474169	baseline_ct	0.0146018	-67.5266
nasa_cfrna_C003_R45	R+45	endothelial_cell	0.023552	baseline_ct	0.0146018	61.2957
nasa_cfrna_C001_L3	L-3	endothelial_cell	0.000324126	baseline_ct	0.0146018	-97.7802
nasa_cfrna_C001_L44	L-44	endothelial_cell	0.0149384	baseline_ct	0.0146018	2.30549
nasa_cfrna_C001_L92	L-92	endothelial_cell	0.000411512	baseline_ct	0.0146018	-97.1818
nasa_cfrna_C003_L3	L-3	endothelial_cell	0.000253008	baseline_ct	0.0146018	-98.2673
nasa_cfrna_C004_L44	L-44	endothelial_cell	0.0409533	baseline_ct	0.0146018	180.468
nasa_cfrna_C003_L92	L-92	endothelial_cell	0.00317969	baseline_ct	0.0146018	-78.2239
nasa_cfrna_C001_R45	R+45	endothelial_cell	0.0551057	baseline_ct	0.0146018	277.39
nasa_cfrna_C003_R194	R+194	endothelial_cell	0.082963	baseline_ct	0.0146018	468.17
nasa_cfrna_C003_R82	R+82	endothelial_cell	0.0771662	baseline_ct	0.0146018	428.471
nasa_cfrna_C003_R1	R+1	endothelial_cell	0.0482666	baseline_ct	0.0146018	230.553
nasa_cfrna_C004_R45	R+45	endothelial_cell	0.0117989	baseline_ct	0.0146018	-19.1955
nasa_cfrna_C004_R194	R+194	endothelial_cell	0.068584	baseline_ct	0.0146018	369.696
nasa_cfrna_C004_R1	R+1	endothelial_cell	0.058555	baseline_ct	0.0146018	301.013
nasa_cfrna_C002_L44	L-44	enterocyte_of_epithelium_of_large_intestine_enterocyte_of_epithelium_of_small_intestine_intestinal_crypt_stem_cell_of_large_intestine_large_intestine_goblet_cell_mature_enterocyte_paneth_cell_of_epithelium_of_large_intestine_small_intestine_goblet_cell	2.67101e-05	baseline_ct	8.46946e-05	-68.463
nasa_cfrna_C002_R45	R+45	enterocyte_of_epithelium_of_large_intestine_enterocyte_of_epithelium_of_small_intestine_intestinal_crypt_stem_cell_of_large_intestine_large_intestine_goblet_cell_mature_enterocyte_paneth_cell_of_epithelium_of_large_intestine_small_intestine_goblet_cell	4.71964e-05	baseline_ct	8.46946e-05	-44.2746
nasa_cfrna_C002_L92	L-92	enterocyte_of_epithelium_of_large_intestine_enterocyte_of_epithelium_of_small_intestine_intestinal_crypt_stem_cell_of_large_intestine_large_intestine_goblet_cell_mature_enterocyte_paneth_cell_of_epithelium_of_large_intestine_small_intestine_goblet_cell	2.9921e-05	baseline_ct	8.46946e-05	-64.6719
nasa_cfrna_C002_L3	L-3	enterocyte_of_epithelium_of_large_intestine_enterocyte_of_epithelium_of_small_intestine_intestinal_crypt_stem_cell_of_large_intestine_large_intestine_goblet_cell_mature_enterocyte_paneth_cell_of_epithelium_of_large_intestine_small_intestine_goblet_cell	1.7561e-05	baseline_ct	8.46946e-05	-79.2655
nasa_cfrna_C003_L92	L-92	enterocyte_of_epithelium_of_large_intestine_enterocyte_of_epithelium_of_small_intestine_intestinal_crypt_stem_cell_of_large_intestine_large_intestine_goblet_cell_mature_enterocyte_paneth_cell_of_epithelium_of_large_intestine_small_intestine_goblet_cell	4.80344e-05	baseline_ct	8.46946e-05	-43.2852
nasa_cfrna_C003_R1	R+1	enterocyte_of_epithelium_of_large_intestine_enterocyte_of_epithelium_of_small_intestine_intestinal_crypt_stem_cell_of_large_intestine_large_intestine_goblet_cell_mature_enterocyte_paneth_cell_of_epithelium_of_large_intestine_small_intestine_goblet_cell	0.000124467	baseline_ct	8.46946e-05	46.9592
nasa_cfrna_C003_R45	R+45	enterocyte_of_epithelium_of_large_intestine_enterocyte_of_epithelium_of_small_intestine_intestinal_crypt_stem_cell_of_large_intestine_large_intestine_goblet_cell_mature_enterocyte_paneth_cell_of_epithelium_of_large_intestine_small_intestine_goblet_cell	2.08914e-05	baseline_ct	8.46946e-05	-75.3333
nasa_cfrna_C002_R1	R+1	enterocyte_of_epithelium_of_large_intestine_enterocyte_of_epithelium_of_small_intestine_intestinal_crypt_stem_cell_of_large_intestine_large_intestine_goblet_cell_mature_enterocyte_paneth_cell_of_epithelium_of_large_intestine_small_intestine_goblet_cell	6.74411e-05	baseline_ct	8.46946e-05	-20.3715
nasa_cfrna_C002_R194	R+194	enterocyte_of_epithelium_of_large_intestine_enterocyte_of_epithelium_of_small_intestine_intestinal_crypt_stem_cell_of_large_intestine_large_intestine_goblet_cell_mature_enterocyte_paneth_cell_of_epithelium_of_large_intestine_small_intestine_goblet_cell	1.378e-05	baseline_ct	8.46946e-05	-83.7298
nasa_cfrna_C003_R194	R+194	enterocyte_of_epithelium_of_large_intestine_enterocyte_of_epithelium_of_small_intestine_intestinal_crypt_stem_cell_of_large_intestine_large_intestine_goblet_cell_mature_enterocyte_paneth_cell_of_epithelium_of_large_intestine_small_intestine_goblet_cell	9.81656e-05	baseline_ct	8.46946e-05	15.9053
nasa_cfrna_C002_R82	R+82	enterocyte_of_epithelium_of_large_intestine_enterocyte_of_epithelium_of_small_intestine_intestinal_crypt_stem_cell_of_large_intestine_large_intestine_goblet_cell_mature_enterocyte_paneth_cell_of_epithelium_of_large_intestine_small_intestine_goblet_cell	8.95097e-05	baseline_ct	8.46946e-05	5.68514
nasa_cfrna_C001_L92	L-92	enterocyte_of_epithelium_of_large_intestine_enterocyte_of_epithelium_of_small_intestine_intestinal_crypt_stem_cell_of_large_intestine_large_intestine_goblet_cell_mature_enterocyte_paneth_cell_of_epithelium_of_large_intestine_small_intestine_goblet_cell	5.5485e-05	baseline_ct	8.46946e-05	-34.4882
nasa_cfrna_C001_R1	R+1	enterocyte_of_epithelium_of_large_intestine_enterocyte_of_epithelium_of_small_intestine_intestinal_crypt_stem_cell_of_large_intestine_large_intestine_goblet_cell_mature_enterocyte_paneth_cell_of_epithelium_of_large_intestine_small_intestine_goblet_cell	0.0001693	baseline_ct	8.46946e-05	99.8941
nasa_cfrna_C001_L3	L-3	enterocyte_of_epithelium_of_large_intestine_enterocyte_of_epithelium_of_small_intestine_intestinal_crypt_stem_cell_of_large_intestine_large_intestine_goblet_cell_mature_enterocyte_paneth_cell_of_epithelium_of_large_intestine_small_intestine_goblet_cell	8.76819e-05	baseline_ct	8.46946e-05	3.52704
nasa_cfrna_C003_L3	L-3	enterocyte_of_epithelium_of_large_intestine_enterocyte_of_epithelium_of_small_intestine_intestinal_crypt_stem_cell_of_large_intestine_large_intestine_goblet_cell_mature_enterocyte_paneth_cell_of_epithelium_of_large_intestine_small_intestine_goblet_cell	1.67118e-05	baseline_ct	8.46946e-05	-80.2681
nasa_cfrna_C003_L44	L-44	enterocyte_of_epithelium_of_large_intestine_enterocyte_of_epithelium_of_small_intestine_intestinal_crypt_stem_cell_of_large_intestine_large_intestine_goblet_cell_mature_enterocyte_paneth_cell_of_epithelium_of_large_intestine_small_intestine_goblet_cell	0.000490131	baseline_ct	8.46946e-05	478.704
nasa_cfrna_C004_L44	L-44	enterocyte_of_epithelium_of_large_intestine_enterocyte_of_epithelium_of_small_intestine_intestinal_crypt_stem_cell_of_large_intestine_large_intestine_goblet_cell_mature_enterocyte_paneth_cell_of_epithelium_of_large_intestine_small_intestine_goblet_cell	1.05169e-05	baseline_ct	8.46946e-05	-87.5826
nasa_cfrna_C004_R1	R+1	enterocyte_of_epithelium_of_large_intestine_enterocyte_of_epithelium_of_small_intestine_intestinal_crypt_stem_cell_of_large_intestine_large_intestine_goblet_cell_mature_enterocyte_paneth_cell_of_epithelium_of_large_intestine_small_intestine_goblet_cell	4.76632e-05	baseline_ct	8.46946e-05	-43.7234
nasa_cfrna_C004_R194	R+194	enterocyte_of_epithelium_of_large_intestine_enterocyte_of_epithelium_of_small_intestine_intestinal_crypt_stem_cell_of_large_intestine_large_intestine_goblet_cell_mature_enterocyte_paneth_cell_of_epithelium_of_large_intestine_small_intestine_goblet_cell	2.84722e-05	baseline_ct	8.46946e-05	-66.3825
nasa_cfrna_C004_R45	R+45	enterocyte_of_epithelium_of_large_intestine_enterocyte_of_epithelium_of_small_intestine_intestinal_crypt_stem_cell_of_large_intestine_large_intestine_goblet_cell_mature_enterocyte_paneth_cell_of_epithelium_of_large_intestine_small_intestine_goblet_cell	3.54079e-05	baseline_ct	8.46946e-05	-58.1934
nasa_cfrna_C001_L44	L-44	enterocyte_of_epithelium_of_large_intestine_enterocyte_of_epithelium_of_small_intestine_intestinal_crypt_stem_cell_of_large_intestine_large_intestine_goblet_cell_mature_enterocyte_paneth_cell_of_epithelium_of_large_intestine_small_intestine_goblet_cell	6.41933e-05	baseline_ct	8.46946e-05	-24.2062
[truncated: 1,154 more rows]

## Sheet: Timepoint Comparisons
### Data Type:	cfRNA
### Tool	Calculations performed using unpaired wilcoxon rank sum test. P-values are two-sided.
### Data Note 2	Fold change FC > 1 = increase after flight. Fold change < 1 = decrease after flight.
celltype	measurement	baseline_var	FC	pvalue	padj	Flight Profile
acinar_cell_of_salivary_gland_myoepithelial_cell	fraction	NA	0.386911	0.00343619	0.0154629	I4-FP3
adventitial_cell	fraction	NA	0.112514	0.00151861	0.0154629	I4-FP3
b_cell	fraction	NA	0.705681	0.0930896	0.133287	I4-FP3
basal_cell	fraction	NA	0.167887	0.0691507	0.103726	I4-FP3
basal_cell_of_prostate_epithelium	fraction	NA	0.406941	0.0137695	0.0346992	I4-FP3
basophil	fraction	NA	0.375606	0.456151	0.504167	I4-FP3
bladder_urothelial_cell	fraction	NA	0.233934	0.00343619	0.0154629	I4-FP3
cardiac_muscle_cell	fraction	NA	0.41929	0.0111529	0.0305493	I4-FP3
cell_of_skeletal_muscle	fraction	NA	0.323677	0.122911	0.168335	I4-FP3
ciliated_cell_lung_ciliated_cell	fraction	NA	1.01807	1	1	I4-FP3
ciliated_epithelial_cell_epithelial_cell_of_uterus	fraction	NA	0.331888	0.140237	0.184062	I4-FP3
club_cell_of_prostate_epithelium_hillock_cell_of_prostate_epithelium_hillock.club_cell_of_prostate_epithelium	fraction	NA	0.959918	0.380972	0.436386	I4-FP3
club_cell_type_i_pneumocyte	fraction	NA	0.504066	0.00564451	0.0209179	I4-FP3
duct_epithelial_cell_serous_cell_of_epithelium_of_bronchus	fraction	NA	0.484235	0.0111529	0.0305493	I4-FP3
duodenum_glandular_cell	fraction	NA	0.474508	0.0168995	0.0394322	I4-FP3
endothelial_cell	fraction	NA	0.269569	0.000429911	0.00677109	I4-FP3
enterocyte_of_epithelium_of_large_intestine_enterocyte_of_epithelium_of_small_intestine_intestinal_crypt_stem_cell_of_large_intestine_large_intestine_goblet_cell_mature_enterocyte_paneth_cell_of_epithelium_of_large_intestine_small_intestine_goblet_cell	fraction	NA	1.40231	0.627738	0.659124	I4-FP3
erythrocyte_erythroid_progenitor	fraction	NA	1.41136	0.87176	0.88582	I4-FP3
fibroblast_mesenchymal_stem_cell	fraction	NA	0.61222	0.0503243	0.0834324	I4-FP3
goblet_cell	fraction	NA	0.311075	0.00201347	0.0154629	I4-FP3
hematopoietic_stem_cell	fraction	NA	0.114704	0.00013918	0.00438416	I4-FP3
hepatocyte	fraction	NA	0.144851	0.0011289	0.0142242	I4-FP3
immature_enterocyte_intestinal_crypt_stem_cell_intestinal_crypt_stem_cell_of_small_intestine_transit_amplifying_cell_of_large_intestine	fraction	NA	0.799063	0.0930896	0.133287	I4-FP3
innate_lymphoid_cell	fraction	NA	21.3295	0.282934	0.342785	I4-FP3
intestinal_enteroendocrine_cell_paneth_cell_of_epithelium_of_small_intestine_transit_amplifying_cell_of_small_intestine	fraction	NA	0.328698	0.00201347	0.0154629	I4-FP3
intestinal_tuft_cell	fraction	NA	1.40884	0.582414	0.632623	I4-FP3
intrahepatic_cholangiocyte	fraction	NA	0.200212	0.00343619	0.0154629	I4-FP3
ionocyte_luminal_epithelial_cell_of_mammary_gland	fraction	NA	0.344402	0.0137695	0.0346992	I4-FP3
keratinocyte	fraction	NA	0.571585	0.0503243	0.0834324	I4-FP3
kidney_epithelial_cell	fraction	NA	0.166064	0.00030001	0.0063002	I4-FP3
luminal_cell_of_prostate_epithelium	fraction	NA	0.476043	0.180194	0.227045	I4-FP3
macrophage	fraction	NA	0.494911	0.0691507	0.103726	I4-FP3
mast_cell	fraction	NA	0.592698	0.122911	0.168335	I4-FP3
mature_conventional_dendritic_cell	fraction	NA	0.489148	0.02058	0.0447084	I4-FP3
medullary_thymic_epithelial_cell	fraction	NA	0.41017	0.0249163	0.0506363	I4-FP3
melanocyte	fraction	NA	0.0148232	5.87648e-05	0.00370218	I4-FP3
mesothelial_cell	fraction	NA	0.373899	0.0168995	0.0394322	I4-FP3
microglial_cell	fraction	NA	0.196224	0.140237	0.184062	I4-FP3
monocyte	fraction	NA	0.638949	0.313618	0.372792	I4-FP3
mucus_secreting_cell_secretory_cell_tracheal_goblet_cell	fraction	NA	0.186055	0.00343619	0.0154629	I4-FP3
myeloid_progenitor	fraction	NA	0.470682	0.00895699	0.0296995	I4-FP3
neutrophil	fraction	NA	0.451787	0.0503243	0.0834324	I4-FP3
nk_cell	fraction	NA	0.777215	0.346279	0.403992	I4-FP3
pancreatic_acinar_cell	fraction	NA	0.43567	0.00264751	0.0154629	I4-FP3
pancreatic_alpha_cell_pancreatic_beta_cell	fraction	NA	0.327001	0.0111529	0.0305493	I4-FP3
pancreatic_delta_cell	fraction	NA	0.579876	0.0358279	0.0644903	I4-FP3
pancreatic_ductal_cell	fraction	NA	0.388605	0.00442901	0.0174392	I4-FP3
pancreatic_pp_cell	fraction	NA	1.40127	0.627738	0.659124	I4-FP3
pancreatic_stellate_cell	fraction	NA	0.56892	0.0691507	0.103726	I4-FP3
pericyte_cell	fraction	NA	0.425133	0.0299608	0.0589852	I4-FP3
plasma_cell	fraction	NA	0.0980222	0.0591359	0.0955272	I4-FP3
plasmablast	fraction	NA	5.49268	0.87176	0.88582	I4-FP3
platelet	fraction	NA	2.16865	0.02058	0.0447084	I4-FP3
pulmonary_ionocyte	fraction	NA	0.338152	0.0249163	0.0506363	I4-FP3
respiratory_goblet_cell_respiratory_mucous_cell_serous_cell_of_epithelium_of_trachea	fraction	NA	0.389226	0.00264751	0.0154629	I4-FP3
salivary_gland_cell	fraction	NA	0.353422	0.00442901	0.0174392	I4-FP3
schwann_cell	fraction	NA	0.750536	0.159327	0.204849	I4-FP3
smooth_muscle_cell	fraction	NA	0.771485	0.0358279	0.0644903	I4-FP3
stromal_cell	fraction	NA	0.685509	0.0358279	0.0644903	I4-FP3
t_cell	fraction	NA	8.88457	0.282934	0.342785	I4-FP3
tendon_cell	fraction	NA	0.429533	0.0111529	0.0305493	I4-FP3
thymocyte	fraction	NA	0.823976	0.417582	0.46978	I4-FP3
type_ii_pneumocyte	fraction	NA	0.434389	0.00895699	0.0296995	I4-FP3
acinar_cell_of_salivary_gland_myoepithelial_cell	deviation	baseline_ct	5.15696e-17	0.00343619	0.0154629	I4-FP3
adventitial_cell	deviation	baseline_ct	4.79439e-19	0.00151861	0.0154629	I4-FP3
b_cell	deviation	baseline_ct	4.0495e-17	0.0930896	0.133287	I4-FP3
basal_cell	deviation	baseline_ct	-1.02115e-17	0.0691507	0.103726	I4-FP3
basal_cell_of_prostate_epithelium	deviation	baseline_ct	-1.52361e-18	0.0137695	0.0346992	I4-FP3
basophil	deviation	baseline_ct	0	0.456151	0.504167	I4-FP3
bladder_urothelial_cell	deviation	baseline_ct	2.84785e-17	0.00343619	0.0154629	I4-FP3
cardiac_muscle_cell	deviation	baseline_ct	3.43492e-17	0.0111529	0.0305493	I4-FP3
cell_of_skeletal_muscle	deviation	baseline_ct	-1.70027e-17	0.122911	0.168335	I4-FP3
ciliated_cell_lung_ciliated_cell	deviation	baseline_ct	-1.50116e-15	1	1	I4-FP3
ciliated_epithelial_cell_epithelial_cell_of_uterus	deviation	baseline_ct	-1.94166e-17	0.140237	0.184062	I4-FP3
club_cell_of_prostate_epithelium_hillock_cell_of_prostate_epithelium_hillock.club_cell_of_prostate_epithelium	deviation	baseline_ct	-3.40664e-16	0.380972	0.436386	I4-FP3
club_cell_type_i_pneumocyte	deviation	baseline_ct	-2.52908e-17	0.00564451	0.0209179	I4-FP3
duct_epithelial_cell_serous_cell_of_epithelium_of_bronchus	deviation	baseline_ct	-3.49188e-18	0.0111529	0.0305493	I4-FP3
duodenum_glandular_cell	deviation	baseline_ct	2.80075e-18	0.0168995	0.0394322	I4-FP3
endothelial_cell	deviation	baseline_ct	-3.0986e-18	0.000429911	0.00677109	I4-FP3
enterocyte_of_epithelium_of_large_intestine_enterocyte_of_epithelium_of_small_intestine_intestinal_crypt_stem_cell_of_large_intestine_large_intestine_goblet_cell_mature_enterocyte_paneth_cell_of_epithelium_of_large_intestine_small_intestine_goblet_cell	deviation	baseline_ct	1.70273e-16	0.627738	0.659124	I4-FP3
erythrocyte_erythroid_progenitor	deviation	baseline_ct	-1.34106e-16	0.87176	0.88582	I4-FP3
fibroblast_mesenchymal_stem_cell	deviation	baseline_ct	1.06614e-16	0.0503243	0.0834324	I4-FP3
goblet_cell	deviation	baseline_ct	1.80471e-17	0.00201347	0.0154629	I4-FP3
hematopoietic_stem_cell	deviation	baseline_ct	-6.90467e-18	0.00013918	0.00438416	I4-FP3
hepatocyte	deviation	baseline_ct	-1.56452e-17	0.0011289	0.0142242	I4-FP3
immature_enterocyte_intestinal_crypt_stem_cell_intestinal_crypt_stem_cell_of_small_intestine_transit_amplifying_cell_of_large_intestine	deviation	baseline_ct	-1.27124e-16	0.0930896	0.133287	I4-FP3
innate_lymphoid_cell	deviation	baseline_ct	7.45494e-18	0.282934	0.342785	I4-FP3
intestinal_enteroendocrine_cell_paneth_cell_of_epithelium_of_small_intestine_transit_amplifying_cell_of_small_intestine	deviation	baseline_ct	-4.82626e-17	0.00201347	0.0154629	I4-FP3
intestinal_tuft_cell	deviation	baseline_ct	-4.89456e-17	0.582414	0.632623	I4-FP3
intrahepatic_cholangiocyte	deviation	baseline_ct	-1.06758e-17	0.00343619	0.0154629	I4-FP3
ionocyte_luminal_epithelial_cell_of_mammary_gland	deviation	baseline_ct	0	0.0137695	0.0346992	I4-FP3
keratinocyte	deviation	baseline_ct	5.69167e-17	0.0503243	0.0834324	I4-FP3
kidney_epithelial_cell	deviation	baseline_ct	2.25504e-17	0.00030001	0.0063002	I4-FP3
luminal_cell_of_prostate_epithelium	deviation	baseline_ct	-8.12003e-17	0.180194	0.227045	I4-FP3
macrophage	deviation	baseline_ct	5.39981e-17	0.0691507	0.103726	I4-FP3
mast_cell	deviation	baseline_ct	8.79075e-17	0.122911	0.168335	I4-FP3
mature_conventional_dendritic_cell	deviation	baseline_ct	-8.16824e-17	0.02058	0.0447084	I4-FP3
medullary_thymic_epithelial_cell	deviation	baseline_ct	1.88357e-17	0.0249163	0.0506363	I4-FP3
melanocyte	deviation	baseline_ct	1.12211e-18	5.87648e-05	0.00370218	I4-FP3
mesothelial_cell	deviation	baseline_ct	4.92886e-17	0.0168995	0.0394322	I4-FP3
microglial_cell	deviation	baseline_ct	2.08206e-17	0.140237	0.184062	I4-FP3
monocyte	deviation	baseline_ct	-5.65848e-17	0.313618	0.372792	I4-FP3
mucus_secreting_cell_secretory_cell_tracheal_goblet_cell	deviation	baseline_ct	-1.62419e-17	0.00343619	0.0154629	I4-FP3
myeloid_progenitor	deviation	baseline_ct	3.19987e-17	0.00895699	0.0296995	I4-FP3
neutrophil	deviation	baseline_ct	-2.63619e-17	0.0503243	0.0834324	I4-FP3
nk_cell	deviation	baseline_ct	-6.81192e-17	0.346279	0.403992	I4-FP3
pancreatic_acinar_cell	deviation	baseline_ct	6.70953e-19	0.00264751	0.0154629	I4-FP3
pancreatic_alpha_cell_pancreatic_beta_cell	deviation	baseline_ct	-1.20818e-17	0.0111529	0.0305493	I4-FP3
pancreatic_delta_cell	deviation	baseline_ct	-6.62087e-17	0.0358279	0.0644903	I4-FP3
pancreatic_ductal_cell	deviation	baseline_ct	1.98203e-17	0.00442901	0.0174392	I4-FP3
pancreatic_pp_cell	deviation	baseline_ct	-2.97731e-16	0.627738	0.659124	I4-FP3
pancreatic_stellate_cell	deviation	baseline_ct	4.45531e-17	0.0691507	0.103726	I4-FP3
pericyte_cell	deviation	baseline_ct	3.96155e-18	0.0299608	0.0589852	I4-FP3
plasma_cell	deviation	baseline_ct	-4.15235e-18	0.0591359	0.0955272	I4-FP3
plasmablast	deviation	baseline_ct	6.94959e-17	0.87176	0.88582	I4-FP3
platelet	deviation	baseline_ct	-7.41682e-17	0.02058	0.0447084	I4-FP3
pulmonary_ionocyte	deviation	baseline_ct	6.53526e-17	0.0249163	0.0506363	I4-FP3
respiratory_goblet_cell_respiratory_mucous_cell_serous_cell_of_epithelium_of_trachea	deviation	baseline_ct	-3.84929e-17	0.00264751	0.0154629	I4-FP3
salivary_gland_cell	deviation	baseline_ct	-2.42741e-17	0.00442901	0.0174392	I4-FP3
schwann_cell	deviation	baseline_ct	-1.28306e-16	0.159327	0.204849	I4-FP3
smooth_muscle_cell	deviation	baseline_ct	0	0.0358279	0.0644903	I4-FP3
stromal_cell	deviation	baseline_ct	3.09457e-17	0.0358279	0.0644903	I4-FP3
t_cell	deviation	baseline_ct	0	0.282934	0.342785	I4-FP3
tendon_cell	deviation	baseline_ct	4.54674e-17	0.0111529	0.0305493	I4-FP3
thymocyte	deviation	baseline_ct	-2.2503e-16	0.417582	0.46978	I4-FP3
type_ii_pneumocyte	deviation	baseline_ct	-8.16412e-18	0.00895699	0.0296995	I4-FP3
acinar_cell_of_salivary_gland_myoepithelial_cell	deviation	baseline_astro_ct	2.3217e-18	0.00151861	0.00597951	I4-FP3
adventitial_cell	deviation	baseline_astro_ct	1.79496e-18	0.000600019	0.00472515	I4-FP3
b_cell	deviation	baseline_astro_ct	7.1718e-17	0.0249163	0.0475674	I4-FP3
basal_cell	deviation	baseline_astro_ct	7.31294e-18	0.00264751	0.00877858	I4-FP3
basal_cell_of_prostate_epithelium	deviation	baseline_astro_ct	1.82087e-17	0.00201347	0.00746167	I4-FP3
basophil	deviation	baseline_astro_ct	1.03414e-19	0.417582	0.478322	I4-FP3
bladder_urothelial_cell	deviation	baseline_astro_ct	2.64734e-18	0.00030001	0.00378012	I4-FP3
cardiac_muscle_cell	deviation	baseline_astro_ct	4.95345e-18	0.00564451	0.0142242	I4-FP3
cell_of_skeletal_muscle	deviation	baseline_astro_ct	7.35982e-19	0.0358279	0.0610043	I4-FP3
ciliated_cell_lung_ciliated_cell	deviation	baseline_astro_ct	8.63305e-16	0.417582	0.478322	I4-FP3
ciliated_epithelial_cell_epithelial_cell_of_uterus	deviation	baseline_astro_ct	8.65318e-18	0.0691507	0.101314	I4-FP3
club_cell_of_prostate_epithelium_hillock_cell_of_prostate_epithelium_hillock.club_cell_of_prostate_epithelium	deviation	baseline_astro_ct	-2.52018e-17	0.254303	0.314139	I4-FP3
club_cell_type_i_pneumocyte	deviation	baseline_astro_ct	1.76004e-17	0.00151861	0.00597951	I4-FP3
duct_epithelial_cell_serous_cell_of_epithelium_of_bronchus	deviation	baseline_astro_ct	1.49356e-17	0.00151861	0.00597951	I4-FP3
duodenum_glandular_cell	deviation	baseline_astro_ct	-1.72943e-17	0.000600019	0.00472515	I4-FP3
endothelial_cell	deviation	baseline_astro_ct	3.42582e-18	0.00343619	0.010824	I4-FP3
enterocyte_of_epithelium_of_large_intestine_enterocyte_of_epithelium_of_small_intestine_intestinal_crypt_stem_cell_of_large_intestine_large_intestine_goblet_cell_mature_enterocyte_paneth_cell_of_epithelium_of_large_intestine_small_intestine_goblet_cell	deviation	baseline_astro_ct	-5.94577e-17	0.582414	0.643721	I4-FP3
erythrocyte_erythroid_progenitor	deviation	baseline_astro_ct	6.49897e-18	0.821204	0.834449	I4-FP3
fibroblast_mesenchymal_stem_cell	deviation	baseline_astro_ct	-1.82867e-17	0.0358279	0.0610043	I4-FP3
goblet_cell	deviation	baseline_astro_ct	-2.25545e-18	0.000831985	0.0058239	I4-FP3
hematopoietic_stem_cell	deviation	baseline_astro_ct	-3.56475e-18	3.09288e-06	0.000194852	I4-FP3
hepatocyte	deviation	baseline_astro_ct	-1.05291e-18	0.00564451	0.0142242	I4-FP3
immature_enterocyte_intestinal_crypt_stem_cell_intestinal_crypt_stem_cell_of_small_intestine_transit_amplifying_cell_of_large_intestine	deviation	baseline_astro_ct	-2.95116e-18	0.0425704	0.0705773	I4-FP3
innate_lymphoid_cell	deviation	baseline_astro_ct	2.18446e-17	0.722343	0.75846	I4-FP3
intestinal_enteroendocrine_cell_paneth_cell_of_epithelium_of_small_intestine_transit_amplifying_cell_of_small_intestine	deviation	baseline_astro_ct	-7.64693e-18	0.00013918	0.00378012	I4-FP3
intestinal_tuft_cell	deviation	baseline_astro_ct	-1.4608e-16	0.92287	0.92287	I4-FP3
intrahepatic_cholangiocyte	deviation	baseline_astro_ct	2.1326e-18	0.000429911	0.00451406	I4-FP3
ionocyte_luminal_epithelial_cell_of_mammary_gland	deviation	baseline_astro_ct	2.35622e-19	0.0299608	0.0555155	I4-FP3
keratinocyte	deviation	baseline_astro_ct	2.00607e-18	0.0691507	0.101314	I4-FP3
kidney_epithelial_cell	deviation	baseline_astro_ct	-5.59129e-19	0.000207223	0.00378012	I4-FP3
luminal_cell_of_prostate_epithelium	deviation	baseline_astro_ct	5.60473e-18	0.254303	0.314139	I4-FP3
macrophage	deviation	baseline_astro_ct	-1.08731e-17	0.107202	0.143697	I4-FP3
mast_cell	deviation	baseline_astro_ct	-1.99707e-18	0.107202	0.143697	I4-FP3
mature_conventional_dendritic_cell	deviation	baseline_astro_ct	-7.49877e-19	0.0804211	0.115148	I4-FP3
medullary_thymic_epithelial_cell	deviation	baseline_astro_ct	-2.27382e-18	0.0168995	0.0367127	I4-FP3
melanocyte	deviation	baseline_astro_ct	1.04908e-19	0.00030001	0.00378012	I4-FP3
mesothelial_cell	deviation	baseline_astro_ct	5.14913e-18	0.00442901	0.0121316	I4-FP3
microglial_cell	deviation	baseline_astro_ct	-1.31838e-19	0.582414	0.643721	I4-FP3
monocyte	deviation	baseline_astro_ct	2.56187e-17	0.282934	0.342785	I4-FP3
mucus_secreting_cell_secretory_cell_tracheal_goblet_cell	deviation	baseline_astro_ct	3.35437e-18	0.00151861	0.00597951	I4-FP3
myeloid_progenitor	deviation	baseline_astro_ct	-1.66705e-17	0.0503243	0.0792608	I4-FP3
neutrophil	deviation	baseline_astro_ct	-5.21706e-20	0.0691507	0.101314	I4-FP3
nk_cell	deviation	baseline_astro_ct	7.18918e-17	0.380972	0.452853	I4-FP3
pancreatic_acinar_cell	deviation	baseline_astro_ct	-2.6071e-17	0.0011289	0.00592674	I4-FP3
pancreatic_alpha_cell_pancreatic_beta_cell	deviation	baseline_astro_ct	3.99333e-18	0.00714456	0.0173118	I4-FP3
pancreatic_delta_cell	deviation	baseline_astro_ct	2.70818e-17	0.00895699	0.0208996	I4-FP3
pancreatic_ductal_cell	deviation	baseline_astro_ct	-3.77187e-18	0.0011289	0.00592674	I4-FP3
pancreatic_pp_cell	deviation	baseline_astro_ct	1.20966e-16	0.722343	0.75846	I4-FP3
pancreatic_stellate_cell	deviation	baseline_astro_ct	-1.91469e-17	0.0249163	0.0475674	I4-FP3
pericyte_cell	deviation	baseline_astro_ct	9.68208e-18	0.00442901	0.0121316	I4-FP3
plasma_cell	deviation	baseline_astro_ct	-2.31467e-18	0.02058	0.041824	I4-FP3
plasmablast	deviation	baseline_astro_ct	5.84492e-20	0.722343	0.75846	I4-FP3
platelet	deviation	baseline_astro_ct	5.40478e-17	0.02058	0.041824	I4-FP3
pulmonary_ionocyte	deviation	baseline_astro_ct	-2.34089e-18	0.0358279	0.0610043	I4-FP3
respiratory_goblet_cell_respiratory_mucous_cell_serous_cell_of_epithelium_of_trachea	deviation	baseline_astro_ct	1.22608e-17	0.0011289	0.00592674	I4-FP3
salivary_gland_cell	deviation	baseline_astro_ct	-2.50987e-17	0.0111529	0.0250941	I4-FP3
schwann_cell	deviation	baseline_astro_ct	8.24326e-17	0.107202	0.143697	I4-FP3
smooth_muscle_cell	deviation	baseline_astro_ct	4.75314e-18	0.0503243	0.0792608	I4-FP3
stromal_cell	deviation	baseline_astro_ct	1.48105e-17	0.122911	0.158029	I4-FP3
t_cell	deviation	baseline_astro_ct	8.09527e-18	0.821204	0.834449	I4-FP3
tendon_cell	deviation	baseline_astro_ct	-3.56813e-18	0.00442901	0.0121316	I4-FP3
thymocyte	deviation	baseline_astro_ct	-3.22622e-18	0.122911	0.158029	I4-FP3
type_ii_pneumocyte	deviation	baseline_astro_ct	4.32659e-18	0.00264751	0.00877858	I4-FP3
acinar_cell_of_salivary_gland_myoepithelial_cell	fraction	NA	0.344704	0.023976	0.0503497	I4-FP1
adventitial_cell	fraction	NA	0.410261	0.023976	0.0503497	I4-FP1
b_cell	fraction	NA	0.715366	0.141858	0.186189	I4-FP1
basal_cell	fraction	NA	0.0753907	0.105894	0.158841	I4-FP1
basal_cell_of_prostate_epithelium	fraction	NA	0.268987	0.013986	0.0383095	I4-FP1
basophil	fraction	NA	1.83174	0.303696	0.354312	I4-FP1
bladder_urothelial_cell	fraction	NA	0.154395	0.013986	0.0383095	I4-FP1
cardiac_muscle_cell	fraction	NA	0.4022	0.023976	0.0503497	I4-FP1
cell_of_skeletal_muscle	fraction	NA	0.564864	0.105894	0.158841	I4-FP1
ciliated_cell_lung_ciliated_cell	fraction	NA	0.825402	0.539461	0.585966	I4-FP1
ciliated_epithelial_cell_epithelial_cell_of_uterus	fraction	NA	0.135982	0.0759241	0.11958	I4-FP1
club_cell_of_prostate_epithelium_hillock_cell_of_prostate_epithelium_hillock.club_cell_of_prostate_epithelium	fraction	NA	0.622267	0.141858	0.186189	I4-FP1
club_cell_type_i_pneumocyte	fraction	NA	0.408461	0.00799201	0.035964	I4-FP1
duct_epithelial_cell_serous_cell_of_epithelium_of_bronchus	fraction	NA	0.403844	0.035964	0.0647353	I4-FP1
duodenum_glandular_cell	fraction	NA	0.369241	0.023976	0.0503497	I4-FP1
endothelial_cell	fraction	NA	0.267785	0.003996	0.0228862	I4-FP1
enterocyte_of_epithelium_of_large_intestine_enterocyte_of_epithelium_of_small_intestine_intestinal_crypt_stem_cell_of_large_intestine_large_intestine_goblet_cell_mature_enterocyte_paneth_cell_of_epithelium_of_large_intestine_small_intestine_goblet_cell	fraction	NA	0.828572	0.141858	0.186189	I4-FP1
erythrocyte_erythroid_progenitor	fraction	NA	3.69937	0.373626	0.42033	I4-FP1
fibroblast_mesenchymal_stem_cell	fraction	NA	0.429695	0.035964	0.0647353	I4-FP1
goblet_cell	fraction	NA	0.16022	0.001998	0.0228862	I4-FP1
hematopoietic_stem_cell	fraction	NA	0.0878278	0.013986	0.0383095	I4-FP1
hepatocyte	fraction	NA	0.0853015	0.035964	0.0647353	I4-FP1
immature_enterocyte_intestinal_crypt_stem_cell_intestinal_crypt_stem_cell_of_small_intestine_transit_amplifying_cell_of_large_intestine	fraction	NA	0.495552	0.0539461	0.0944056	I4-FP1
innate_lymphoid_cell	fraction	NA	41.871	0.539461	0.585966	I4-FP1
intestinal_enteroendocrine_cell_paneth_cell_of_epithelium_of_small_intestine_transit_amplifying_cell_of_small_intestine	fraction	NA	0.184292	0.013986	0.0383095	I4-FP1
intestinal_tuft_cell	fraction	NA	1.2619	0.635365	0.667133	I4-FP1
intrahepatic_cholangiocyte	fraction	NA	0.216679	0.0759241	0.11958	I4-FP1
ionocyte_luminal_epithelial_cell_of_mammary_gland	fraction	NA	0.570449	0.023976	0.0503497	I4-FP1
keratinocyte	fraction	NA	0.485366	0.035964	0.0647353	I4-FP1
kidney_epithelial_cell	fraction	NA	0.163424	0.013986	0.0383095	I4-FP1
luminal_cell_of_prostate_epithelium	fraction	NA	0.322013	0.303696	0.354312	I4-FP1
macrophage	fraction	NA	0.652224	0.0759241	0.11958	I4-FP1
mast_cell	fraction	NA	0.266041	0.013986	0.0383095	I4-FP1
mature_conventional_dendritic_cell	fraction	NA	0.366378	0.0759241	0.11958	I4-FP1
medullary_thymic_epithelial_cell	fraction	NA	0.41905	0.013986	0.0383095	I4-FP1
melanocyte	fraction	NA	0.0360279	0.001998	0.0228862	I4-FP1
mesothelial_cell	fraction	NA	0.49862	0.023976	0.0503497	I4-FP1
microglial_cell	fraction	NA	0.0738742	0.141858	0.186189	I4-FP1
monocyte	fraction	NA	0.759661	0.635365	0.667133	I4-FP1
mucus_secreting_cell_secretory_cell_tracheal_goblet_cell	fraction	NA	0.0974771	0.003996	0.0228862	I4-FP1
myeloid_progenitor	fraction	NA	0.659683	0.373626	0.42033	I4-FP1
neutrophil	fraction	NA	0.615235	0.141858	0.186189	I4-FP1
nk_cell	fraction	NA	0.673614	0.303696	0.354312	I4-FP1
pancreatic_acinar_cell	fraction	NA	0.369929	0.003996	0.0228862	I4-FP1
pancreatic_alpha_cell_pancreatic_beta_cell	fraction	NA	0.204923	0.003996	0.0228862	I4-FP1
pancreatic_delta_cell	fraction	NA	0.410616	0.035964	0.0647353	I4-FP1
pancreatic_ductal_cell	fraction	NA	0.267778	0.003996	0.0228862	I4-FP1
pancreatic_pp_cell	fraction	NA	1.73836	0.733267	0.757308	I4-FP1
pancreatic_stellate_cell	fraction	NA	0.355737	0.001998	0.0228862	I4-FP1
pericyte_cell	fraction	NA	0.384059	0.023976	0.0503497	I4-FP1
plasma_cell	fraction	NA	0.0442689	0.00799201	0.035964	I4-FP1
plasmablast	fraction	NA	13.9993	0.839161	0.852696	I4-FP1
platelet	fraction	NA	1.76876	0.141858	0.186189	I4-FP1
pulmonary_ionocyte	fraction	NA	0.233793	0.013986	0.0383095	I4-FP1
respiratory_goblet_cell_respiratory_mucous_cell_serous_cell_of_epithelium_of_trachea	fraction	NA	0.349938	0.001998	0.0228862	I4-FP1
salivary_gland_cell	fraction	NA	0.212694	0.00799201	0.035964	I4-FP1
schwann_cell	fraction	NA	0.613964	0.187812	0.236643	I4-FP1
smooth_muscle_cell	fraction	NA	1.09466	0.187812	0.236643	I4-FP1
stromal_cell	fraction	NA	0.327358	0.013986	0.0383095	I4-FP1
t_cell	fraction	NA	58.0925	0.303696	0.354312	I4-FP1
tendon_cell	fraction	NA	0.286277	0.001998	0.0228862	I4-FP1
thymocyte	fraction	NA	1.14473	1	1	I4-FP1
type_ii_pneumocyte	fraction	NA	0.271413	0.003996	0.0228862	I4-FP1
acinar_cell_of_salivary_gland_myoepithelial_cell	deviation	baseline_ct	4.29849e-17	0.023976	0.0503497	I4-FP1
adventitial_cell	deviation	baseline_ct	2.63079e-18	0.023976	0.0503497	I4-FP1
b_cell	deviation	baseline_ct	4.24476e-17	0.141858	0.186189	I4-FP1
basal_cell	deviation	baseline_ct	-4.12682e-18	0.105894	0.158841	I4-FP1
basal_cell_of_prostate_epithelium	deviation	baseline_ct	-8.17046e-19	0.013986	0.0383095	I4-FP1
basophil	deviation	baseline_ct	0	0.303696	0.354312	I4-FP1
bladder_urothelial_cell	deviation	baseline_ct	1.70277e-17	0.013986	0.0383095	I4-FP1
cardiac_muscle_cell	deviation	baseline_ct	3.20072e-17	0.023976	0.0503497	I4-FP1
cell_of_skeletal_muscle	deviation	baseline_ct	-4.6119e-17	0.105894	0.158841	I4-FP1
ciliated_cell_lung_ciliated_cell	deviation	baseline_ct	1.25964e-16	0.539461	0.585966	I4-FP1
ciliated_epithelial_cell_epithelial_cell_of_uterus	deviation	baseline_ct	-6.15162e-18	0.0759241	0.11958	I4-FP1
club_cell_of_prostate_epithelium_hillock_cell_of_prostate_epithelium_hillock.club_cell_of_prostate_epithelium	deviation	baseline_ct	-2.34334e-17	0.141858	0.186189	I4-FP1
club_cell_type_i_pneumocyte	deviation	baseline_ct	-1.71818e-17	0.00799201	0.035964	I4-FP1
duct_epithelial_cell_serous_cell_of_epithelium_of_bronchus	deviation	baseline_ct	-2.51947e-18	0.035964	0.0647353	I4-FP1
duodenum_glandular_cell	deviation	baseline_ct	1.8157e-18	0.023976	0.0503497	I4-FP1
endothelial_cell	deviation	baseline_ct	-3.0706e-18	0.003996	0.0228862	I4-FP1
enterocyte_of_epithelium_of_large_intestine_enterocyte_of_epithelium_of_small_intestine_intestinal_crypt_stem_cell_of_large_intestine_large_intestine_goblet_cell_mature_enterocyte_paneth_cell_of_epithelium_of_large_intestine_small_intestine_goblet_cell	deviation	baseline_ct	-2.36108e-16	0.141858	0.186189	I4-FP1
erythrocyte_erythroid_progenitor	deviation	baseline_ct	-5.35667e-17	0.373626	0.42033	I4-FP1
fibroblast_mesenchymal_stem_cell	deviation	baseline_ct	5.08799e-17	0.035964	0.0647353	I4-FP1
goblet_cell	deviation	baseline_ct	7.62545e-18	0.001998	0.0228862	I4-FP1
hematopoietic_stem_cell	deviation	baseline_ct	-5.13105e-18	0.013986	0.0383095	I4-FP1
hepatocyte	deviation	baseline_ct	-8.6135e-18	0.035964	0.0647353	I4-FP1
immature_enterocyte_intestinal_crypt_stem_cell_intestinal_crypt_stem_cell_of_small_intestine_transit_amplifying_cell_of_large_intestine	deviation	baseline_ct	-3.14037e-17	0.0539461	0.0944056	I4-FP1
innate_lymphoid_cell	deviation	baseline_ct	7.27928e-18	0.539461	0.585966	I4-FP1
intestinal_enteroendocrine_cell_paneth_cell_of_epithelium_of_small_intestine_transit_amplifying_cell_of_small_intestine	deviation	baseline_ct	-2.22691e-17	0.013986	0.0383095	I4-FP1
intestinal_tuft_cell	deviation	baseline_ct	-6.84387e-17	0.635365	0.667133	I4-FP1
intrahepatic_cholangiocyte	deviation	baseline_ct	-1.17967e-17	0.0759241	0.11958	I4-FP1
ionocyte_luminal_epithelial_cell_of_mammary_gland	deviation	baseline_ct	0	0.023976	0.0503497	I4-FP1
keratinocyte	deviation	baseline_ct	4.02341e-17	0.035964	0.0647353	I4-FP1
kidney_epithelial_cell	deviation	baseline_ct	2.21218e-17	0.013986	0.0383095	I4-FP1
luminal_cell_of_prostate_epithelium	deviation	baseline_ct	-4.24482e-17	0.303696	0.354312	I4-FP1
macrophage	deviation	baseline_ct	1.03351e-16	0.0759241	0.11958	I4-FP1
mast_cell	deviation	baseline_ct	2.18971e-17	0.013986	0.0383095	I4-FP1
mature_conventional_dendritic_cell	deviation	baseline_ct	-4.93267e-17	0.0759241	0.11958	I4-FP1
medullary_thymic_epithelial_cell	deviation	baseline_ct	1.95376e-17	0.013986	0.0383095	I4-FP1
melanocyte	deviation	baseline_ct	2.78729e-18	0.001998	0.0228862	I4-FP1
mesothelial_cell	deviation	baseline_ct	8.20803e-17	0.023976	0.0503497	I4-FP1
microglial_cell	deviation	baseline_ct	6.803e-18	0.141858	0.186189	I4-FP1
monocyte	deviation	baseline_ct	-1.01064e-16	0.635365	0.667133	I4-FP1
mucus_secreting_cell_secretory_cell_tracheal_goblet_cell	deviation	baseline_ct	-7.67423e-18	0.003996	0.0228862	I4-FP1
myeloid_progenitor	deviation	baseline_ct	6.97549e-17	0.373626	0.42033	I4-FP1
neutrophil	deviation	baseline_ct	-5.11489e-17	0.141858	0.186189	I4-FP1
nk_cell	deviation	baseline_ct	-4.0299e-17	0.303696	0.354312	I4-FP1
pancreatic_acinar_cell	deviation	baseline_ct	5.10266e-19	0.003996	0.0228862	I4-FP1
pancreatic_alpha_cell_pancreatic_beta_cell	deviation	baseline_ct	-6.40882e-18	0.003996	0.0228862	I4-FP1
pancreatic_delta_cell	deviation	baseline_ct	-3.34191e-17	0.035964	0.0647353	I4-FP1
pancreatic_ductal_cell	deviation	baseline_ct	1.14039e-17	0.003996	0.0228862	I4-FP1
pancreatic_pp_cell	deviation	baseline_ct	-2.00728e-16	0.733267	0.757308	I4-FP1
pancreatic_stellate_cell	deviation	baseline_ct	1.86402e-17	0.001998	0.0228862	I4-FP1
pericyte_cell	deviation	baseline_ct	3.34015e-18	0.023976	0.0503497	I4-FP1
plasma_cell	deviation	baseline_ct	-1.76982e-18	0.00799201	0.035964	I4-FP1
plasmablast	deviation	baseline_ct	6.12162e-17	0.839161	0.852696	I4-FP1
platelet	deviation	baseline_ct	-9.19583e-17	0.141858	0.186189	I4-FP1
pulmonary_ionocyte	deviation	baseline_ct	3.90298e-17	0.013986	0.0383095	I4-FP1
respiratory_goblet_cell_respiratory_mucous_cell_serous_cell_of_epithelium_of_trachea	deviation	baseline_ct	-3.25158e-17	0.001998	0.0228862	I4-FP1
salivary_gland_cell	deviation	baseline_ct	-1.19972e-17	0.00799201	0.035964	I4-FP1
schwann_cell	deviation	baseline_ct	-6.78263e-17	0.187812	0.236643	I4-FP1
smooth_muscle_cell	deviation	baseline_ct	0	0.187812	0.236643	I4-FP1
stromal_cell	deviation	baseline_ct	6.90932e-18	0.013986	0.0383095	I4-FP1
t_cell	deviation	baseline_ct	0	0.303696	0.354312	I4-FP1
tendon_cell	deviation	baseline_ct	2.42209e-17	0.001998	0.0228862	I4-FP1
thymocyte	deviation	baseline_ct	3.80222e-16	1	1	I4-FP1
type_ii_pneumocyte	deviation	baseline_ct	-3.96002e-18	0.003996	0.0228862	I4-FP1
acinar_cell_of_salivary_gland_myoepithelial_cell	deviation	baseline_astro_ct	2.19863e-18	0.001998	0.00572155	I4-FP1
adventitial_cell	deviation	baseline_astro_ct	1.0027e-17	0.001998	0.00572155	I4-FP1
b_cell	deviation	baseline_astro_ct	6.58673e-17	0.0759241	0.116664	I4-FP1
basal_cell	deviation	baseline_astro_ct	4.16728e-18	0.001998	0.00572155	I4-FP1
basal_cell_of_prostate_epithelium	deviation	baseline_astro_ct	1.09261e-17	0.00799201	0.018648	I4-FP1
basophil	deviation	baseline_astro_ct	4.63958e-18	0.187812	0.241473	I4-FP1
bladder_urothelial_cell	deviation	baseline_astro_ct	2.51165e-18	0.003996	0.0100699	I4-FP1
cardiac_muscle_cell	deviation	baseline_astro_ct	5.13706e-18	0.0539461	0.0918541	I4-FP1
cell_of_skeletal_muscle	deviation	baseline_astro_ct	5.94375e-18	0.013986	0.0284232	I4-FP1
ciliated_cell_lung_ciliated_cell	deviation	baseline_astro_ct	-7.89691e-17	0.635365	0.690137	I4-FP1
ciliated_epithelial_cell_epithelial_cell_of_uterus	deviation	baseline_astro_ct	3.70287e-18	0.013986	0.0284232	I4-FP1
club_cell_of_prostate_epithelium_hillock_cell_of_prostate_epithelium_hillock.club_cell_of_prostate_epithelium	deviation	baseline_astro_ct	-1.44542e-17	0.0539461	0.0918541	I4-FP1
club_cell_type_i_pneumocyte	deviation	baseline_astro_ct	1.74877e-17	0.001998	0.00572155	I4-FP1
duct_epithelial_cell_serous_cell_of_epithelium_of_bronchus	deviation	baseline_astro_ct	1.39952e-17	0.001998	0.00572155	I4-FP1
duodenum_glandular_cell	deviation	baseline_astro_ct	-1.06203e-17	0.001998	0.00572155	I4-FP1
endothelial_cell	deviation	baseline_astro_ct	3.73825e-18	0.013986	0.0284232	I4-FP1
enterocyte_of_epithelium_of_large_intestine_enterocyte_of_epithelium_of_small_intestine_intestinal_crypt_stem_cell_of_large_intestine_large_intestine_goblet_cell_mature_enterocyte_paneth_cell_of_epithelium_of_large_intestine_small_intestine_goblet_cell	deviation	baseline_astro_ct	-2.67285e-17	0.141858	0.198601	I4-FP1
erythrocyte_erythroid_progenitor	deviation	baseline_astro_ct	8.02391e-18	0.635365	0.690137	I4-FP1
fibroblast_mesenchymal_stem_cell	deviation	baseline_astro_ct	-1.04005e-17	0.013986	0.0284232	I4-FP1
goblet_cell	deviation	baseline_astro_ct	-9.52138e-19	0.001998	0.00572155	I4-FP1
hematopoietic_stem_cell	deviation	baseline_astro_ct	-2.31785e-18	0.001998	0.00572155	I4-FP1
hepatocyte	deviation	baseline_astro_ct	-6.33196e-19	0.0759241	0.116664	I4-FP1
immature_enterocyte_intestinal_crypt_stem_cell_intestinal_crypt_stem_cell_of_small_intestine_transit_amplifying_cell_of_large_intestine	deviation	baseline_astro_ct	-1.65156e-18	0.00799201	0.018648	I4-FP1
innate_lymphoid_cell	deviation	baseline_astro_ct	1.1158e-16	0.839161	0.852696	I4-FP1
intestinal_enteroendocrine_cell_paneth_cell_of_epithelium_of_small_intestine_transit_amplifying_cell_of_small_intestine	deviation	baseline_astro_ct	-3.63768e-18	0.001998	0.00572155	I4-FP1
intestinal_tuft_cell	deviation	baseline_astro_ct	-2.043e-16	0.839161	0.852696	I4-FP1
intrahepatic_cholangiocyte	deviation	baseline_astro_ct	2.83276e-18	0.023976	0.0444262	I4-FP1
ionocyte_luminal_epithelial_cell_of_mammary_gland	deviation	baseline_astro_ct	1.41761e-18	0.035964	0.0647353	I4-FP1
keratinocyte	deviation	baseline_astro_ct	1.43636e-18	0.105894	0.155147	I4-FP1
kidney_epithelial_cell	deviation	baseline_astro_ct	-9.86192e-19	0.001998	0.00572155	I4-FP1
luminal_cell_of_prostate_epithelium	deviation	baseline_astro_ct	3.01088e-18	0.303696	0.36794	I4-FP1
macrophage	deviation	baseline_astro_ct	-2.36826e-17	0.0759241	0.116664	I4-FP1
mast_cell	deviation	baseline_astro_ct	-9.02946e-19	0.0759241	0.116664	I4-FP1
mature_conventional_dendritic_cell	deviation	baseline_astro_ct	-4.85249e-19	0.141858	0.198601	I4-FP1
medullary_thymic_epithelial_cell	deviation	baseline_astro_ct	-3.79361e-18	0.001998	0.00572155	I4-FP1
melanocyte	deviation	baseline_astro_ct	5.78889e-19	0.001998	0.00572155	I4-FP1
mesothelial_cell	deviation	baseline_astro_ct	7.34082e-18	0.023976	0.0444262	I4-FP1
microglial_cell	deviation	baseline_astro_ct	-4.77452e-20	0.839161	0.852696	I4-FP1
monocyte	deviation	baseline_astro_ct	3.76414e-17	0.635365	0.690137	I4-FP1
mucus_secreting_cell_secretory_cell_tracheal_goblet_cell	deviation	baseline_astro_ct	2.00841e-18	0.001998	0.00572155	I4-FP1
myeloid_progenitor	deviation	baseline_astro_ct	-2.75617e-17	0.733267	0.78298	I4-FP1
neutrophil	deviation	baseline_astro_ct	-5.91242e-20	0.187812	0.241473	I4-FP1
nk_cell	deviation	baseline_astro_ct	4.56512e-17	0.303696	0.36794	I4-FP1
pancreatic_acinar_cell	deviation	baseline_astro_ct	-2.253e-17	0.001998	0.00572155	I4-FP1
pancreatic_alpha_cell_pancreatic_beta_cell	deviation	baseline_astro_ct	2.92262e-18	0.001998	0.00572155	I4-FP1
pancreatic_delta_cell	deviation	baseline_astro_ct	1.54845e-17	0.003996	0.0100699	I4-FP1
pancreatic_ductal_cell	deviation	baseline_astro_ct	-2.37587e-18	0.001998	0.00572155	I4-FP1
pancreatic_pp_cell	deviation	baseline_astro_ct	8.6533e-17	0.945055	0.945055	I4-FP1
pancreatic_stellate_cell	deviation	baseline_astro_ct	-1.04465e-17	0.001998	0.00572155	I4-FP1
pericyte_cell	deviation	baseline_astro_ct	8.05603e-18	0.001998	0.00572155	I4-FP1
plasma_cell	deviation	baseline_astro_ct	-1.14622e-18	0.003996	0.0100699	I4-FP1
plasmablast	deviation	baseline_astro_ct	1.68055e-18	0.635365	0.690137	I4-FP1
platelet	deviation	baseline_astro_ct	6.83929e-17	0.187812	0.241473	I4-FP1
pulmonary_ionocyte	deviation	baseline_astro_ct	-1.88219e-18	0.001998	0.00572155	I4-FP1
respiratory_goblet_cell_respiratory_mucous_cell_serous_cell_of_epithelium_of_trachea	deviation	baseline_astro_ct	1.10727e-17	0.001998	0.00572155	I4-FP1
salivary_gland_cell	deviation	baseline_astro_ct	-1.2622e-17	0.023976	0.0444262	I4-FP1
schwann_cell	deviation	baseline_astro_ct	5.6528e-17	0.187812	0.241473	I4-FP1
smooth_muscle_cell	deviation	baseline_astro_ct	1.57131e-17	0.23976	0.302098	I4-FP1
stromal_cell	deviation	baseline_astro_ct	7.18456e-18	0.105894	0.155147	I4-FP1
t_cell	deviation	baseline_astro_ct	-3.08937e-17	0.635365	0.690137	I4-FP1
tendon_cell	deviation	baseline_astro_ct	-2.02081e-18	0.001998	0.00572155	I4-FP1
thymocyte	deviation	baseline_astro_ct	-8.64346e-18	0.635365	0.690137	I4-FP1
type_ii_pneumocyte	deviation	baseline_astro_ct	2.55567e-18	0.001998	0.00572155	I4-FP1
