# Supplementary material for: The Space Omics and Medical Atlas (SOMA) and international astronaut biobank
Source: Nature. 2024 Jun 11;632(8027):1145–54. doi: 10.1038/s41586-024-07639-y (PMC11357981; doi:10.1038/s41586-024-07639-y)
Supplement: Supplementary file 7 — Recovery Profile Pathways. Overrepresented KEGG pathways during recovery from spaceflight in PBMCs. Tabs are split for CD4+ T cells, CD8+ T cells, CD14+ monocyte and CD16+ monocytes. [file 41586_2024_7639_MOESM7_ESM.xlsx]

## Sheet: Information
Recovery Profile Pathways
Differentially expressed genes from each cell type from the PBMC 10X Genomics single-cell data were filtered for logFC > |0.5| and adj p-val < 0.05 for the FP1, RP1, RP2, and LP2 profiles.
Over-represented pathways were calculated using WebGestalt 39 using the default parameters and the KEGG database.
Given p-values are two-sided , either unadjusted (p-value) or multiple testing adjusted (FDR).
Pathways included in the analysis were within the top 40 lowest FDR values or all pathways with an FDR under 0.05.

## Sheet: CD4 + T Cell
geneSet	description	link	size	overlap	expect	enrichmentRatio	pValue	FDR	overlapId	userId
hsa04660	T cell receptor signaling pathway	http://www.kegg.jp/kegg-bin/show_pathway?hsa04660+3725+4790+4792+5290+5788+8440+868+9402	101	8	0.703173	11.377	3.89e-07	0.000127	3725;4790;4792;5290;5788;8440;868;9402	JUN;NFKBIA;PTPRC;NFKB1;NCK2;GRAP2;PIK3CA;CBLB
hsa05203	Viral carcinogenesis	http://www.kegg.jp/kegg-bin/show_pathway?hsa05203+1021+3725+4790+4792+5290+5567+5966+896	201	8	1.39938	5.7168	6.51e-05	0.0106144	1021;3725;4790;4792;5290;5567;5966;896	JUN;NFKBIA;NFKB1;CCND3;PRKACB;REL;PIK3CA;CDK6
hsa05162	Measles	http://www.kegg.jp/kegg-bin/show_pathway?hsa05162+1021+4790+4792+5290+868+896	132	6	0.918999	6.52885	0.000284	0.0184952	1021;4790;4792;5290;868;896	NFKBIA;NFKB1;CCND3;PIK3CA;CDK6;CBLB
hsa04120	Ubiquitin mediated proteolysis	http://www.kegg.jp/kegg-bin/show_pathway?hsa04120+11059+26091+4214+5071+7326+868	137	6	0.953809	6.29057	0.000347	0.0184952	11059;26091;4214;5071;7326;868	UBE2G1;WWP1;HERC4;MAP3K1;CBLB;PRKN
hsa04211	Longevity regulating pathway	http://www.kegg.jp/kegg-bin/show_pathway?hsa04211+143686+3480+4790+5290+5567	89	5	0.619628	8.06936	0.000359	0.0184952	143686;3480;4790;5290;5567	NFKB1;SESN3;PRKACB;PIK3CA;IGF1R
hsa04657	IL-17 signaling pathway	http://www.kegg.jp/kegg-bin/show_pathway?hsa04657+3320+3725+3727+4790+4792	93	5	0.647476	7.72229	0.00044	0.0184952	3320;3725;3727;4790;4792	JUN;NFKBIA;JUND;HSP90AA1;NFKB1
hsa05222	Small cell lung cancer	http://www.kegg.jp/kegg-bin/show_pathway?hsa05222+1021+3655+4790+4792+5290	93	5	0.647476	7.72229	0.00044	0.0184952	1021;3655;4790;4792;5290	NFKBIA;NFKB1;ITGA6;PIK3CA;CDK6
hsa05161	Hepatitis B	http://www.kegg.jp/kegg-bin/show_pathway?hsa05161+1021+3725+4214+4790+4792+5290	144	6	1.00254	5.98478	0.000454	0.0184952	1021;3725;4214;4790;4792;5290	JUN;NFKBIA;NFKB1;MAP3K1;PIK3CA;CDK6
hsa05215	Prostate cancer	http://www.kegg.jp/kegg-bin/show_pathway?hsa05215+3320+3480+4790+4792+5290	97	5	0.675325	7.40385	0.000534	0.0193473	3320;3480;4790;4792;5290	NFKBIA;HSP90AA1;NFKB1;PIK3CA;IGF1R
hsa04625	C-type lectin receptor signaling pathway	http://www.kegg.jp/kegg-bin/show_pathway?hsa04625+3725+4790+4792+5290+868	104	5	0.724059	6.90551	0.000735	0.0227148	3725;4790;4792;5290;868	JUN;NFKBIA;NFKB1;PIK3CA;CBLB
hsa05200	Pathways in cancer	http://www.kegg.jp/kegg-bin/show_pathway?hsa05200+1021+3091+3320+3480+3655+3725+4790+4792+5290+5567+896	526	11	3.66207	3.00377	0.000811	0.0227148	1021;3091;3320;3480;3655;3725;4790;4792;5290;5567;896	JUN;NFKBIA;HSP90AA1;NFKB1;ITGA6;HIF1A;CCND3;PRKACB;PIK3CA;CDK6;IGF1R
hsa04659	Th17 cell differentiation	http://www.kegg.jp/kegg-bin/show_pathway?hsa04659+3091+3320+3725+4790+4792	107	5	0.744946	6.7119	0.000836	0.0227148	3091;3320;3725;4790;4792	JUN;NFKBIA;HSP90AA1;NFKB1;HIF1A
hsa04621	NOD-like receptor signaling pathway	http://www.kegg.jp/kegg-bin/show_pathway?hsa04621+10135+140609+3320+3725+4790+4792	168	6	1.16963	5.12981	0.00102345	0.025665	10135;140609;3320;3725;4790;4792	JUN;NFKBIA;NAMPT;HSP90AA1;NFKB1;NEK7
hsa04722	Neurotrophin signaling pathway	http://www.kegg.jp/kegg-bin/show_pathway?hsa04722+3725+4214+4790+4792+5290	119	5	0.828491	6.03507	0.00134902	0.031272	3725;4214;4790;4792;5290	JUN;NFKBIA;NFKB1;MAP3K1;PIK3CA
hsa04662	B cell receptor signaling pathway	http://www.kegg.jp/kegg-bin/show_pathway?hsa04662+3725+4790+4792+5290	71	4	0.49431	8.09209	0.0014389	0.031272	3725;4790;4792;5290	JUN;NFKBIA;NFKB1;PIK3CA
hsa05167	Kaposi sarcoma-associated herpesvirus infection	http://www.kegg.jp/kegg-bin/show_pathway?hsa05167+1021+3091+3725+4790+4792+5290	186	6	1.29495	4.63337	0.00172888	0.0319878	1021;3091;3725;4790;4792;5290	JUN;NFKBIA;NFKB1;HIF1A;PIK3CA;CDK6
hsa05166	Human T-cell leukemia virus 1 infection	http://www.kegg.jp/kegg-bin/show_pathway?hsa05166+3725+4214+4790+4792+5290+5567+896	255	7	1.77534	3.94291	0.00179005	0.0319878	3725;4214;4790;4792;5290;5567;896	JUN;NFKBIA;NFKB1;MAP3K1;CCND3;PRKACB;PIK3CA
hsa05220	Chronic myeloid leukemia	http://www.kegg.jp/kegg-bin/show_pathway?hsa05220+1021+4790+4792+5290	76	4	0.52912	7.55972	0.00185198	0.0319878	1021;4790;4792;5290	NFKBIA;NFKB1;PIK3CA;CDK6
hsa04380	Osteoclast differentiation	http://www.kegg.jp/kegg-bin/show_pathway?hsa04380+3725+3727+4790+4792+5290	128	5	0.89115	5.61073	0.00186432	0.0319878	3725;3727;4790;4792;5290	JUN;NFKBIA;JUND;NFKB1;PIK3CA
hsa04926	Relaxin signaling pathway	http://www.kegg.jp/kegg-bin/show_pathway?hsa04926+3725+4790+4792+5290+5567	130	5	0.905074	5.52441	0.00199609	0.0325363	3725;4790;4792;5290;5567	JUN;NFKBIA;NFKB1;PRKACB;PIK3CA
hsa04024	cAMP signaling pathway	http://www.kegg.jp/kegg-bin/show_pathway?hsa04024+3725+4790+4792+5142+5290+5567	199	6	1.38546	4.33069	0.00243377	0.0362717	3725;4790;4792;5142;5290;5567	JUN;NFKBIA;NFKB1;PRKACB;PIK3CA;PDE4B
hsa04915	Estrogen signaling pathway	http://www.kegg.jp/kegg-bin/show_pathway?hsa04915+2289+3320+3725+5290+5567	137	5	0.953809	5.24214	0.00251144	0.0362717	2289;3320;3725;5290;5567	JUN;HSP90AA1;PRKACB;FKBP5;PIK3CA
hsa05169	Epstein-Barr virus infection	http://www.kegg.jp/kegg-bin/show_pathway?hsa05169+1021+3725+4790+4792+5290+896	201	6	1.39938	4.2876	0.00255904	0.0362717	1021;3725;4790;4792;5290;896	JUN;NFKBIA;NFKB1;CCND3;PIK3CA;CDK6
hsa04012	ErbB signaling pathway	http://www.kegg.jp/kegg-bin/show_pathway?hsa04012+3725+5290+8440+868	85	4	0.591779	6.75928	0.00279137	0.0379162	3725;5290;8440;868	JUN;NCK2;PIK3CA;CBLB
hsa01522	Endocrine resistance	http://www.kegg.jp/kegg-bin/show_pathway?hsa01522+3480+3725+5290+5567	98	4	0.682287	5.86264	0.00466021	0.0583011	3480;3725;5290;5567	JUN;PRKACB;PIK3CA;IGF1R
hsa05030	Cocaine addiction	http://www.kegg.jp/kegg-bin/show_pathway?hsa05030+3725+4790+5567	49	3	0.341143	8.79396	0.00468003	0.0583011	3725;4790;5567	JUN;NFKB1;PRKACB
hsa04914	Progesterone-mediated oocyte maturation	http://www.kegg.jp/kegg-bin/show_pathway?hsa04914+3320+3480+5290+5567	99	4	0.689249	5.80342	0.00483173	0.0583011	3320;3480;5290;5567	HSP90AA1;PRKACB;PIK3CA;IGF1R
hsa04066	HIF-1 signaling pathway	http://www.kegg.jp/kegg-bin/show_pathway?hsa04066+3091+3480+4790+5290	100	4	0.696211	5.74538	0.00500746	0.0583011	3091;3480;4790;5290	NFKB1;HIF1A;PIK3CA;IGF1R
hsa05142	Chagas disease (American trypanosomiasis)	http://www.kegg.jp/kegg-bin/show_pathway?hsa05142+3725+4790+4792+5290	102	4	0.710135	5.63273	0.00537173	0.0603856	3725;4790;4792;5290	JUN;NFKBIA;NFKB1;PIK3CA
hsa04620	Toll-like receptor signaling pathway	http://www.kegg.jp/kegg-bin/show_pathway?hsa04620+3725+4790+4792+5290	104	4	0.724059	5.52441	0.00575338	0.0625201	3725;4790;4792;5290	JUN;NFKBIA;NFKB1;PIK3CA
hsa04668	TNF signaling pathway	http://www.kegg.jp/kegg-bin/show_pathway?hsa04668+3725+4790+4792+5290	110	4	0.765832	5.22308	0.00700628	0.0736789	3725;4790;4792;5290	JUN;NFKBIA;NFKB1;PIK3CA
hsa04213	Longevity regulating pathway	http://www.kegg.jp/kegg-bin/show_pathway?hsa04213+3480+5290+5567	62	3	0.431651	6.95006	0.00901716	0.0903863	3480;5290;5567	PRKACB;PIK3CA;IGF1R
hsa05202	Transcriptional misregulation in cancer	http://www.kegg.jp/kegg-bin/show_pathway?hsa05202+1655+3480+4790+5966+64332	186	5	1.29495	3.86115	0.00914953	0.0903863	1655;3480;4790;5966;64332	NFKB1;DDX5;REL;NFKBIZ;IGF1R
hsa04137	Mitophagy	http://www.kegg.jp/kegg-bin/show_pathway?hsa04137+3091+3725+5071	65	3	0.452537	6.62929	0.0102635	0.0984085	3091;3725;5071	JUN;HIF1A;PRKN
hsa04151	PI3K-Akt signaling pathway	http://www.kegg.jp/kegg-bin/show_pathway?hsa04151+1021+3320+3480+3655+4790+5290+896	354	7	2.46459	2.84023	0.0107564	0.0990244	1021;3320;3480;3655;4790;5290;896	HSP90AA1;NFKB1;ITGA6;CCND3;PIK3CA;CDK6;IGF1R
hsa05120	Epithelial cell signaling in Helicobacter pylori infection	http://www.kegg.jp/kegg-bin/show_pathway?hsa05120+3725+4790+4792	68	3	0.473423	6.33682	0.0116053	0.0990244	3725;4790;4792	JUN;NFKBIA;NFKB1
hsa04140	Autophagy	http://www.kegg.jp/kegg-bin/show_pathway?hsa04140+3091+3480+5290+5567	128	4	0.89115	4.48858	0.0118144	0.0990244	3091;3480;5290;5567	HIF1A;PRKACB;PIK3CA;IGF1R
hsa04510	Focal adhesion	http://www.kegg.jp/kegg-bin/show_pathway?hsa04510+3480+3655+3725+5290+896	199	5	1.38546	3.60891	0.0120302	0.0990244	3480;3655;3725;5290;896	JUN;ITGA6;CCND3;PIK3CA;IGF1R
hsa05211	Renal cell carcinoma	http://www.kegg.jp/kegg-bin/show_pathway?hsa05211+3091+3725+5290	69	3	0.480386	6.24498	0.012074	0.0990244	3091;3725;5290	JUN;HIF1A;PIK3CA
hsa05205	Proteoglycans in cancer	http://www.kegg.jp/kegg-bin/show_pathway?hsa05205+1655+3091+3480+5290+5567	201	5	1.39938	3.573	0.0125225	0.0990244	1655;3091;3480;5290;5567	DDX5;HIF1A;PRKACB;PIK3CA;IGF1R

## Sheet: CD8+ T Cell
geneSet	description	link	size	overlap	expect	enrichmentRatio	pValue	FDR	overlapId	userId
hsa04660	T cell receptor signaling pathway	http://www.kegg.jp/kegg-bin/show_pathway?hsa04660+3725+4790+4792+5290+5295+5588+5788+8440+868+9402	101	10	0.594993	16.8069	2.20422e-10	7.18574e-08	3725;4790;4792;5290;5295;5588;5788;8440;868;9402	JUN;NFKBIA;PTPRC;PRKCQ;NCK2;NFKB1;GRAP2;PIK3R1;CBLB;PIK3CA
hsa05162	Measles	http://www.kegg.jp/kegg-bin/show_pathway?hsa05162+4790+4792+5290+5295+5588+7128+868+896	132	8	0.777614	10.2879	7.9864e-07	0.000130178	4790;4792;5290;5295;5588;7128;868;896	NFKBIA;PRKCQ;NFKB1;TNFAIP3;PIK3R1;CBLB;CCND3;PIK3CA
hsa05142	Chagas disease (American trypanosomiasis)	http://www.kegg.jp/kegg-bin/show_pathway?hsa05142+23236+3725+4790+4792+5290+5295+5521	102	7	0.600884	11.6495	1.82325e-06	0.000198126	23236;3725;4790;4792;5290;5295;5521	JUN;NFKBIA;NFKB1;PIK3R1;PIK3CA;PPP2R2B;PLCB1
hsa04926	Relaxin signaling pathway	http://www.kegg.jp/kegg-bin/show_pathway?hsa04926+23236+3725+4790+4792+5290+5295+5567	130	7	0.765832	9.14038	9.22848e-06	0.000752121	23236;3725;4790;4792;5290;5295;5567	JUN;NFKBIA;NFKB1;PRKACB;PIK3R1;PIK3CA;PLCB1
hsa04915	Estrogen signaling pathway	http://www.kegg.jp/kegg-bin/show_pathway?hsa04915+2289+23236+3320+3725+5290+5295+5567	137	7	0.807069	8.67336	1.30311e-05	0.000830065	2289;23236;3320;3725;5290;5295;5567	JUN;FKBP5;HSP90AA1;PRKACB;PIK3R1;PIK3CA;PLCB1
hsa04657	IL-17 signaling pathway	http://www.kegg.jp/kegg-bin/show_pathway?hsa04657+3320+3725+3727+4790+4792+7128	93	6	0.547865	10.9516	1.52773e-05	0.000830065	3320;3725;3727;4790;4792;7128	JUN;NFKBIA;JUND;NFKB1;TNFAIP3;HSP90AA1
hsa04625	C-type lectin receptor signaling pathway	http://www.kegg.jp/kegg-bin/show_pathway?hsa04625+3725+4790+4792+5290+5295+868	104	6	0.612666	9.79327	2.89808e-05	0.00134968	3725;4790;4792;5290;5295;868	JUN;NFKBIA;NFKB1;PIK3R1;CBLB;PIK3CA
hsa04659	Th17 cell differentiation	http://www.kegg.jp/kegg-bin/show_pathway?hsa04659+3091+3320+3725+4790+4792+5588	107	6	0.630339	9.51869	3.40661e-05	0.00138819	3091;3320;3725;4790;4792;5588	JUN;NFKBIA;PRKCQ;NFKB1;HSP90AA1;HIF1A
hsa04668	TNF signaling pathway	http://www.kegg.jp/kegg-bin/show_pathway?hsa04668+3725+4790+4792+5290+5295+7128	110	6	0.648012	9.25909	3.98459e-05	0.00144331	3725;4790;4792;5290;5295;7128	JUN;NFKBIA;NFKB1;TNFAIP3;PIK3R1;PIK3CA
hsa04662	B cell receptor signaling pathway	http://www.kegg.jp/kegg-bin/show_pathway?hsa04662+3725+4790+4792+5290+5295	71	5	0.418262	11.9542	5.48109e-05	0.00178684	3725;4790;4792;5290;5295	JUN;NFKBIA;NFKB1;PIK3R1;PIK3CA
hsa04380	Osteoclast differentiation	http://www.kegg.jp/kegg-bin/show_pathway?hsa04380+3725+3727+4790+4792+5290+5295	128	6	0.75405	7.95703	9.32426e-05	0.00276337	3725;3727;4790;4792;5290;5295	JUN;NFKBIA;JUND;NFKB1;PIK3R1;PIK3CA
hsa04012	ErbB signaling pathway	http://www.kegg.jp/kegg-bin/show_pathway?hsa04012+3725+5290+5295+8440+868	85	5	0.500736	9.98529	0.000129913	0.00329232	3725;5290;5295;8440;868	JUN;NCK2;PIK3R1;CBLB;PIK3CA
hsa04024	cAMP signaling pathway	http://www.kegg.jp/kegg-bin/show_pathway?hsa04024+3725+4790+4792+5142+5290+5295+5567	199	7	1.17231	5.97111	0.000142337	0.00329232	3725;4790;4792;5142;5290;5295;5567	JUN;NFKBIA;NFKB1;PRKACB;PIK3R1;PIK3CA;PDE4B
hsa05169	Epstein-Barr virus infection	http://www.kegg.jp/kegg-bin/show_pathway?hsa05169+3725+4790+4792+5290+5295+7128+896	201	7	1.18409	5.91169	0.000151487	0.00329232	3725;4790;4792;5290;5295;7128;896	JUN;NFKBIA;NFKB1;TNFAIP3;PIK3R1;CCND3;PIK3CA
hsa05203	Viral carcinogenesis	http://www.kegg.jp/kegg-bin/show_pathway?hsa05203+3725+4790+4792+5290+5295+5567+896	201	7	1.18409	5.91169	0.000151487	0.00329232	3725;4790;4792;5290;5295;5567;896	JUN;NFKBIA;NFKB1;PRKACB;PIK3R1;CCND3;PIK3CA
hsa05146	Amoebiasis	http://www.kegg.jp/kegg-bin/show_pathway?hsa05146+23236+4790+5290+5295+5567	96	5	0.565538	8.84115	0.000230757	0.00457274	23236;4790;5290;5295;5567	NFKB1;PRKACB;PIK3R1;PIK3CA;PLCB1
hsa05215	Prostate cancer	http://www.kegg.jp/kegg-bin/show_pathway?hsa05215+3320+4790+4792+5290+5295	97	5	0.571429	8.75	0.00024224	0.00457274	3320;4790;4792;5290;5295	NFKBIA;NFKB1;HSP90AA1;PIK3R1;PIK3CA
hsa04750	Inflammatory mediator regulation of TRP channels	http://www.kegg.jp/kegg-bin/show_pathway?hsa04750+23236+5290+5295+5567+5588	99	5	0.583211	8.57323	0.000266509	0.00457274	23236;5290;5295;5567;5588	PRKCQ;PRKACB;PIK3R1;PIK3CA;PLCB1
hsa04933	AGE-RAGE signaling pathway in diabetic complications	http://www.kegg.jp/kegg-bin/show_pathway?hsa04933+23236+3725+4790+5290+5295	99	5	0.583211	8.57323	0.000266509	0.00457274	23236;3725;4790;5290;5295	JUN;NFKB1;PIK3R1;PIK3CA;PLCB1
hsa04620	Toll-like receptor signaling pathway	http://www.kegg.jp/kegg-bin/show_pathway?hsa04620+3725+4790+4792+5290+5295	104	5	0.612666	8.16106	0.000335288	0.00546519	3725;4790;4792;5290;5295	JUN;NFKBIA;NFKB1;PIK3R1;PIK3CA
hsa04931	Insulin resistance	http://www.kegg.jp/kegg-bin/show_pathway?hsa04931+4790+4792+5290+5295+5588	107	5	0.630339	7.93224	0.00038256	0.00593879	4790;4792;5290;5295;5588	NFKBIA;PRKCQ;NFKB1;PIK3R1;PIK3CA
hsa04621	NOD-like receptor signaling pathway	http://www.kegg.jp/kegg-bin/show_pathway?hsa04621+23236+3320+3725+4790+4792+7128	168	6	0.989691	6.0625	0.000411591	0.00609903	23236;3320;3725;4790;4792;7128	JUN;NFKBIA;NFKB1;TNFAIP3;HSP90AA1;PLCB1
hsa04919	Thyroid hormone signaling pathway	http://www.kegg.jp/kegg-bin/show_pathway?hsa04919+23236+3091+5290+5295+5567	116	5	0.683358	7.31681	0.00055499	0.00786638	23236;3091;5290;5295;5567	PRKACB;HIF1A;PIK3R1;PIK3CA;PLCB1
hsa04071	Sphingolipid signaling pathway	http://www.kegg.jp/kegg-bin/show_pathway?hsa04071+23236+4790+5290+5295+5521	118	5	0.69514	7.1928	0.000600171	0.00810818	23236;4790;5290;5295;5521	NFKB1;PIK3R1;PIK3CA;PPP2R2B;PLCB1
hsa04722	Neurotrophin signaling pathway	http://www.kegg.jp/kegg-bin/show_pathway?hsa04722+3725+4790+4792+5290+5295	119	5	0.701031	7.13235	0.000623772	0.00810818	3725;4790;4792;5290;5295	JUN;NFKBIA;NFKB1;PIK3R1;PIK3CA
hsa05166	Human T-cell leukemia virus 1 infection	http://www.kegg.jp/kegg-bin/show_pathway?hsa05166+3725+4790+4792+5290+5295+5567+896	255	7	1.50221	4.6598	0.000646665	0.00810818	3725;4790;4792;5290;5295;5567;896	JUN;NFKBIA;NFKB1;PRKACB;PIK3R1;CCND3;PIK3CA
hsa05211	Renal cell carcinoma	http://www.kegg.jp/kegg-bin/show_pathway?hsa05211+3091+3725+5290+5295	69	4	0.40648	9.84058	0.000685542	0.00822797	3091;3725;5290;5295	JUN;HIF1A;PIK3R1;PIK3CA
hsa05167	Kaposi sarcoma-associated herpesvirus infection	http://www.kegg.jp/kegg-bin/show_pathway?hsa05167+3091+3725+4790+4792+5290+5295	186	6	1.09573	5.47581	0.000706697	0.00822797	3091;3725;4790;4792;5290;5295	JUN;NFKBIA;NFKB1;HIF1A;PIK3R1;PIK3CA
hsa04062	Chemokine signaling pathway	http://www.kegg.jp/kegg-bin/show_pathway?hsa04062+23236+4790+4792+5290+5295+5567	189	6	1.1134	5.38889	0.000768738	0.00836236	23236;4790;4792;5290;5295;5567	NFKBIA;NFKB1;PRKACB;PIK3R1;PIK3CA;PLCB1
hsa05200	Pathways in cancer	http://www.kegg.jp/kegg-bin/show_pathway?hsa05200+23236+3091+3320+3725+4790+4792+5290+5295+5567+896	526	10	3.09867	3.22719	0.000769542	0.00836236	23236;3091;3320;3725;4790;4792;5290;5295;5567;896	JUN;NFKBIA;NFKB1;HSP90AA1;PRKACB;HIF1A;PIK3R1;CCND3;PIK3CA;PLCB1
hsa04140	Autophagy	http://www.kegg.jp/kegg-bin/show_pathway?hsa04140+3091+5290+5295+5567+5588	128	5	0.75405	6.63086	0.000868871	0.00913715	3091;5290;5295;5567;5588	PRKCQ;PRKACB;HIF1A;PIK3R1;PIK3CA
hsa05160	Hepatitis C	http://www.kegg.jp/kegg-bin/show_pathway?hsa05160+4790+4792+5290+5295+5521	131	5	0.771723	6.47901	0.000964687	0.00975435	4790;4792;5290;5295;5521	NFKBIA;NFKB1;PIK3R1;PIK3CA;PPP2R2B
hsa05220	Chronic myeloid leukemia	http://www.kegg.jp/kegg-bin/show_pathway?hsa05220+4790+4792+5290+5295	76	4	0.447717	8.93421	0.000987403	0.00975435	4790;4792;5290;5295	NFKBIA;NFKB1;PIK3R1;PIK3CA
hsa04210	Apoptosis	http://www.kegg.jp/kegg-bin/show_pathway?hsa04210+3725+4790+4792+5290+5295	136	5	0.801178	6.24081	0.00114162	0.0109461	3725;4790;4792;5290;5295	JUN;NFKBIA;NFKB1;PIK3R1;PIK3CA
hsa05418	Fluid shear stress and atherosclerosis	http://www.kegg.jp/kegg-bin/show_pathway?hsa05418+3320+3725+4790+5290+5295	139	5	0.818851	6.10612	0.00125874	0.0117242	3320;3725;4790;5290;5295	JUN;NFKB1;HSP90AA1;PIK3R1;PIK3CA
hsa05161	Hepatitis B	http://www.kegg.jp/kegg-bin/show_pathway?hsa05161+3725+4790+4792+5290+5295	144	5	0.848306	5.8941	0.00147345	0.0133429	3725;4790;4792;5290;5295	JUN;NFKBIA;NFKB1;PIK3R1;PIK3CA
hsa04211	Longevity regulating pathway	http://www.kegg.jp/kegg-bin/show_pathway?hsa04211+4790+5290+5295+5567	89	4	0.5243	7.62921	0.00177766	0.0156626	4790;5290;5295;5567	NFKB1;PRKACB;PIK3R1;PIK3CA
hsa05163	Human cytomegalovirus infection	http://www.kegg.jp/kegg-bin/show_pathway?hsa05163+23236+4790+4792+5290+5295+5567	225	6	1.32548	4.52667	0.00189294	0.0162394	23236;4790;4792;5290;5295;5567	NFKBIA;NFKB1;PRKACB;PIK3R1;PIK3CA;PLCB1
hsa04658	Th1 and Th2 cell differentiation	http://www.kegg.jp/kegg-bin/show_pathway?hsa04658+3725+4790+4792+5588	92	4	0.541973	7.38043	0.00200845	0.0167886	3725;4790;4792;5588	JUN;NFKBIA;PRKCQ;NFKB1
hsa05222	Small cell lung cancer	http://www.kegg.jp/kegg-bin/show_pathway?hsa05222+4790+4792+5290+5295	93	4	0.547865	7.30108	0.00208978	0.0170317	4790;4792;5290;5295	NFKBIA;NFKB1;PIK3R1;PIK3CA

## Sheet: CD14+ Monocyte
geneSet	description	link	size	overlap	expect	enrichmentRatio	pValue	FDR	overlapId	userId
hsa04668	TNF signaling pathway	http://www.kegg.jp/kegg-bin/show_pathway?hsa04668+1385+1432+2353+3383+3553+3659+3726+4790+4792+7128	110	10	1.26657	7.89535	4.41625e-07	0.00014397	1385;1432;2353;3383;3553;3659;3726;4790;4792;7128	NFKBIA;TNFAIP3;IRF1;NFKB1;ICAM1;FOS;MAPK14;JUNB;IL1B;CREB1
hsa05163	Human cytomegalovirus infection	http://www.kegg.jp/kegg-bin/show_pathway?hsa05163+1385+1432+1499+2185+2778+2885+2923+3553+4790+4792+54331+5579+6892	225	13	2.59071	5.01793	1.47678e-06	0.000147145	1385;1432;1499;2185;2778;2885;2923;3553;4790;4792;54331;5579;6892	CTNNB1;NFKBIA;PDIA3;GNG2;NFKB1;GNAS;MAPK14;PRKCB;PTK2B;TAPBP;IL1B;CREB1;GRB2
hsa05140	Leishmaniasis	http://www.kegg.jp/kegg-bin/show_pathway?hsa05140+1432+1536+2353+3553+3676+4790+4792+5579	74	8	0.852055	9.38906	1.80461e-06	0.000147145	1432;1536;2353;3553;3676;4790;4792;5579	NFKBIA;CYBB;NFKB1;FOS;MAPK14;PRKCB;IL1B;ITGA4
hsa04380	Osteoclast differentiation	http://www.kegg.jp/kegg-bin/show_pathway?hsa04380+1385+1432+2353+2354+2885+3553+3726+4790+4792+8878	128	10	1.47383	6.78507	1.80546e-06	0.000147145	1385;1432;2353;2354;2885;3553;3726;4790;4792;8878	NFKBIA;FOSB;NFKB1;FOS;MAPK14;SQSTM1;JUNB;IL1B;CREB1;GRB2
hsa05161	Hepatitis B	http://www.kegg.jp/kegg-bin/show_pathway?hsa05161+1385+2185+2353+2885+4214+4790+4792+5579+5728+7534	144	10	1.65805	6.03117	5.25963e-06	0.000342928	1385;2185;2353;2885;4214;4790;4792;5579;5728;7534	NFKBIA;NFKB1;FOS;MAP3K1;PRKCB;YWHAZ;PTK2B;CREB1;PTEN;GRB2
hsa05167	Kaposi sarcoma-associated herpesvirus infection	http://www.kegg.jp/kegg-bin/show_pathway?hsa05167+1385+1432+1499+2353+3091+3383+4790+4792+54331+7538+9261	186	11	2.14165	5.13622	8.17506e-06	0.000444178	1385;1432;1499;2353;3091;3383;4790;4792;54331;7538;9261	CTNNB1;NFKBIA;ZFP36;GNG2;NFKB1;ICAM1;FOS;MAPKAPK2;MAPK14;CREB1;HIF1A
hsa05031	Amphetamine addiction	http://www.kegg.jp/kegg-bin/show_pathway?hsa05031+1385+2353+2354+2778+5500+5579+817	68	7	0.78297	8.94032	1.15154e-05	0.00048753	1385;2353;2354;2778;5500;5579;817	FOSB;FOS;GNAS;PRKCB;CREB1;PPP1CB;CAMK2D
hsa04064	NF-kappa B signaling pathway	http://www.kegg.jp/kegg-bin/show_pathway?hsa04064+10673+3383+3553+472+4790+4792+5579+7128	95	8	1.09385	7.31359	1.19639e-05	0.00048753	10673;3383;3553;472;4790;4792;5579;7128	NFKBIA;TNFAIP3;NFKB1;ICAM1;PRKCB;IL1B;ATM;TNFSF13B
hsa04722	Neurotrophin signaling pathway	http://www.kegg.jp/kegg-bin/show_pathway?hsa04722+1432+2885+4214+4790+4792+817+8767+9261	119	8	1.3702	5.83858	6.17075e-05	0.00223518	1432;2885;4214;4790;4792;817;8767;9261	NFKBIA;RIPK2;NFKB1;MAP3K1;MAPKAPK2;MAPK14;GRB2;CAMK2D
hsa04657	IL-17 signaling pathway	http://www.kegg.jp/kegg-bin/show_pathway?hsa04657+1432+2353+2354+3553+4790+4792+7128	93	7	1.07083	6.53701	8.92344e-05	0.00264458	1432;2353;2354;3553;4790;4792;7128	NFKBIA;TNFAIP3;FOSB;NFKB1;FOS;MAPK14;IL1B
hsa04912	GnRH signaling pathway	http://www.kegg.jp/kegg-bin/show_pathway?hsa04912+1432+2185+2778+2885+4214+5579+817	93	7	1.07083	6.53701	8.92344e-05	0.00264458	1432;2185;2778;2885;4214;5579;817	GNAS;MAP3K1;MAPK14;PRKCB;PTK2B;GRB2;CAMK2D
hsa04926	Relaxin signaling pathway	http://www.kegg.jp/kegg-bin/show_pathway?hsa04926+1385+1432+2353+2778+2885+4790+4792+54331	130	8	1.49685	5.34454	0.000115339	0.00298348	1385;1432;2353;2778;2885;4790;4792;54331	NFKBIA;GNG2;NFKB1;FOS;GNAS;MAPK14;CREB1;GRB2
hsa04728	Dopaminergic synapse	http://www.kegg.jp/kegg-bin/show_pathway?hsa04728+1385+1432+2353+2778+54331+5500+5579+817	131	8	1.50837	5.30375	0.0001217	0.00298348	1385;1432;2353;2778;54331;5500;5579;817	GNG2;FOS;GNAS;MAPK14;PRKCB;CREB1;PPP1CB;CAMK2D
hsa04010	MAPK signaling pathway	http://www.kegg.jp/kegg-bin/show_pathway?hsa04010+1432+1843+2069+2353+2885+3553+4214+4790+5579+5921+6788+9261	295	12	3.39671	3.53283	0.000128125	0.00298348	1432;1843;2069;2353;2885;3553;4214;4790;5579;5921;6788;9261	DUSP1;NFKB1;FOS;MAP3K1;MAPKAPK2;MAPK14;PRKCB;EREG;RASA1;IL1B;STK3;GRB2
hsa05170	Human immunodeficiency virus 1 infection	http://www.kegg.jp/kegg-bin/show_pathway?hsa05170+1432+2185+2353+2923+472+4790+4792+54331+5579+6892	212	10	2.44102	4.09664	0.00014776	0.00321133	1432;2185;2353;2923;472;4790;4792;54331;5579;6892	NFKBIA;PDIA3;GNG2;NFKB1;FOS;MAPK14;PRKCB;PTK2B;TAPBP;ATM
hsa05418	Fluid shear stress and atherosclerosis	http://www.kegg.jp/kegg-bin/show_pathway?hsa05418+1432+1499+1843+2353+3383+3553+4790+8878	139	8	1.60048	4.99849	0.000183824	0.00374542	1432;1499;1843;2353;3383;3553;4790;8878	CTNNB1;DUSP1;NFKB1;ICAM1;FOS;MAPK14;SQSTM1;IL1B
hsa05133	Pertussis	http://www.kegg.jp/kegg-bin/show_pathway?hsa05133+1432+2353+3553+3659+3678+4790	76	6	0.875084	6.85649	0.000224274	0.00430079	1432;2353;3553;3659;3678;4790	IRF1;NFKB1;FOS;MAPK14;ITGA5;IL1B
hsa04670	Leukocyte transendothelial migration	http://www.kegg.jp/kegg-bin/show_pathway?hsa04670+1432+1499+1536+2185+3383+3676+5579	112	7	1.2896	5.42805	0.000286149	0.00518248	1432;1499;1536;2185;3383;3676;5579	CTNNB1;CYBB;ICAM1;MAPK14;PRKCB;PTK2B;ITGA4
hsa05165	Human papillomavirus infection	http://www.kegg.jp/kegg-bin/show_pathway?hsa05165+1385+1499+2778+2885+3659+3676+3678+472+4790+4853+5728+84441	339	12	3.90333	3.0743	0.000463725	0.0070949	1385;1499;2778;2885;3659;3676;3678;472;4790;4853;5728;84441	CTNNB1;IRF1;NFKB1;GNAS;NOTCH2;ITGA5;ATM;MAML2;CREB1;PTEN;GRB2;ITGA4
hsa05169	Epstein-Barr virus infection	http://www.kegg.jp/kegg-bin/show_pathway?hsa05169+1432+2923+3383+4790+4792+6892+7128+7431+953	201	9	2.31437	3.88875	0.00047408	0.0070949	1432;2923;3383;4790;4792;6892;7128;7431;953	NFKBIA;PDIA3;TNFAIP3;VIM;NFKB1;ICAM1;MAPK14;TAPBP;ENTPD1
hsa05205	Proteoglycans in cancer	http://www.kegg.jp/kegg-bin/show_pathway?hsa05205+1432+1499+1655+2885+3091+3678+5500+5579+817	201	9	2.31437	3.88875	0.00047408	0.0070949	1432;1499;1655;2885;3091;3678;5500;5579;817	CTNNB1;DDX5;MAPK14;PRKCB;ITGA5;GRB2;HIF1A;PPP1CB;CAMK2D
hsa04218	Cellular senescence	http://www.kegg.jp/kegg-bin/show_pathway?hsa04218+1432+204851+472+4790+5500+5728+8878+9261	160	8	1.84228	4.34244	0.000478797	0.0070949	1432;204851;472;4790;5500;5728;8878;9261	NFKB1;MAPKAPK2;MAPK14;SQSTM1;ATM;HIPK1;PTEN;PPP1CB
hsa04141	Protein processing in endoplasmic reticulum	http://www.kegg.jp/kegg-bin/show_pathway?hsa04141+10299+2923+3309+4121+51465+5611+64215+7321	165	8	1.89985	4.21085	0.000587783	0.00833118	10299;2923;3309;4121;51465;5611;64215;7321	PDIA3;UBE2D1;HSPA5;UBE2J1;MAN1A1;DNAJC3;MARCH6;DNAJC1
hsa04658	Th1 and Th2 cell differentiation	http://www.kegg.jp/kegg-bin/show_pathway?hsa04658+1432+2353+4790+4792+4853+84441	92	6	1.05931	5.66405	0.000631754	0.00858132	1432;2353;4790;4792;4853;84441	NFKBIA;NFKB1;FOS;MAPK14;NOTCH2;MAML2
hsa04621	NOD-like receptor signaling pathway	http://www.kegg.jp/kegg-bin/show_pathway?hsa04621+140609+1432+1536+3553+4790+4792+7128+8767	168	8	1.9344	4.13566	0.000662285	0.00863619	140609;1432;1536;3553;4790;4792;7128;8767	NFKBIA;TNFAIP3;RIPK2;CYBB;NFKB1;MAPK14;NEK7;IL1B
hsa04713	Circadian entrainment	http://www.kegg.jp/kegg-bin/show_pathway?hsa04713+1385+2353+2778+54331+5579+817	96	6	1.10537	5.42805	0.000791806	0.00992802	1385;2353;2778;54331;5579;817	GNG2;FOS;GNAS;PRKCB;CREB1;CAMK2D
hsa05215	Prostate cancer	http://www.kegg.jp/kegg-bin/show_pathway?hsa05215+1385+1499+2885+4790+4792+5728	97	6	1.11688	5.37209	0.000836325	0.0100642	1385;1499;2885;4790;4792;5728	CTNNB1;NFKBIA;NFKB1;CREB1;PTEN;GRB2
hsa05131	Shigellosis	http://www.kegg.jp/kegg-bin/show_pathway?hsa05131+1432+3678+4790+4792+8767	65	5	0.748427	6.68068	0.000864409	0.0100642	1432;3678;4790;4792;8767	NFKBIA;RIPK2;NFKB1;MAPK14;ITGA5
hsa04750	Inflammatory mediator regulation of TRP channels	http://www.kegg.jp/kegg-bin/show_pathway?hsa04750+1432+2778+3553+5500+5579+817	99	6	1.13991	5.26357	0.000931149	0.0101185	1432;2778;3553;5500;5579;817	GNAS;MAPK14;PRKCB;IL1B;PPP1CB;CAMK2D
hsa04933	AGE-RAGE signaling pathway in diabetic complications	http://www.kegg.jp/kegg-bin/show_pathway?hsa04933+1432+1536+3383+3553+4790+5579	99	6	1.13991	5.26357	0.000931149	0.0101185	1432;1536;3383;3553;4790;5579	CYBB;NFKB1;ICAM1;MAPK14;PRKCB;IL1B
hsa05142	Chagas disease (American trypanosomiasis)	http://www.kegg.jp/kegg-bin/show_pathway?hsa05142+1432+2353+2778+3553+4790+4792	102	6	1.17445	5.10876	0.00108868	0.0114487	1432;2353;2778;3553;4790;4792	NFKBIA;NFKB1;FOS;GNAS;MAPK14;IL1B
hsa04625	C-type lectin receptor signaling pathway	http://www.kegg.jp/kegg-bin/show_pathway?hsa04625+1432+3553+3659+4790+4792+9261	104	6	1.19748	5.01051	0.00120457	0.0119624	1432;3553;3659;4790;4792;9261	NFKBIA;IRF1;NFKB1;MAPKAPK2;MAPK14;IL1B
hsa04917	Prolactin signaling pathway	http://www.kegg.jp/kegg-bin/show_pathway?hsa04917+1432+2353+2885+3659+4790	70	5	0.805998	6.20349	0.00121092	0.0119624	1432;2353;2885;3659;4790	IRF1;NFKB1;FOS;MAPK14;GRB2
hsa04662	B cell receptor signaling pathway	http://www.kegg.jp/kegg-bin/show_pathway?hsa04662+2353+2885+4790+4792+5579	71	5	0.817512	6.11612	0.001291	0.0123784	2353;2885;4790;4792;5579	NFKBIA;NFKB1;FOS;PRKCB;GRB2
hsa04659	Th17 cell differentiation	http://www.kegg.jp/kegg-bin/show_pathway?hsa04659+1432+2353+3091+3553+4790+4792	107	6	1.23203	4.87003	0.00139588	0.0126404	1432;2353;3091;3553;4790;4792	NFKBIA;NFKB1;FOS;MAPK14;IL1B;HIF1A
hsa04931	Insulin resistance	http://www.kegg.jp/kegg-bin/show_pathway?hsa04931+1385+4790+4792+5500+5579+5728	107	6	1.23203	4.87003	0.00139588	0.0126404	1385;4790;4792;5500;5579;5728	NFKBIA;NFKB1;PRKCB;CREB1;PTEN;PPP1CB
hsa05206	MicroRNAs in cancer	http://www.kegg.jp/kegg-bin/show_pathway?hsa05206+2146+2885+3678+4170+472+4790+4853+5579+5728+7431	299	10	3.44276	2.90464	0.00217059	0.0191247	2146;2885;3678;4170;472;4790;4853;5579;5728;7431	VIM;NFKB1;EZH2;PRKCB;NOTCH2;MCL1;ITGA5;ATM;PTEN;GRB2
hsa05030	Cocaine addiction	http://www.kegg.jp/kegg-bin/show_pathway?hsa05030+1385+2354+2778+4790	49	4	0.564199	7.0897	0.00233986	0.0200735	1385;2354;2778;4790	FOSB;NFKB1;GNAS;CREB1
hsa05166	Human T-cell leukemia virus 1 infection	http://www.kegg.jp/kegg-bin/show_pathway?hsa05166+1385+1499+2353+3383+4214+472+4790+4792+7538	255	9	2.93614	3.06525	0.00253348	0.0211773	1385;1499;2353;3383;4214;472;4790;4792;7538	CTNNB1;NFKBIA;ZFP36;NFKB1;ICAM1;FOS;MAP3K1;ATM;CREB1
hsa05164	Influenza A	http://www.kegg.jp/kegg-bin/show_pathway?hsa05164+1432+3383+3553+4790+4792+5579+5611	171	7	1.96894	3.55522	0.00342989	0.0279536	1432;3383;3553;4790;4792;5579;5611	NFKBIA;NFKB1;ICAM1;MAPK14;PRKCB;IL1B;DNAJC3

## Sheet: CD16+ Monocyte
geneSet	description	link	size	overlap	expect	enrichmentRatio	pValue	FDR	overlapId	userId
hsa04657	IL-17 signaling pathway	http://www.kegg.jp/kegg-bin/show_pathway?hsa04657+2353+2354+3725+3727+4792	93	5	0.174321	28.6828	4.92167e-07	0.000160446	2353;2354;3725;3727;4792	NFKBIA;JUND;FOSB;FOS;JUN
hsa04380	Osteoclast differentiation	http://www.kegg.jp/kegg-bin/show_pathway?hsa04380+2353+2354+3725+3727+4792	128	5	0.239925	20.8398	2.41804e-06	0.000394141	2353;2354;3725;3727;4792	NFKBIA;JUND;FOSB;FOS;JUN
hsa04659	Th17 cell differentiation	http://www.kegg.jp/kegg-bin/show_pathway?hsa04659+196+2353+3725+4792	107	4	0.200562	19.9439	3.56877e-05	0.00387806	196;2353;3725;4792	AHR;NFKBIA;FOS;JUN
hsa05031	Amphetamine addiction	http://www.kegg.jp/kegg-bin/show_pathway?hsa05031+2353+2354+3725	68	3	0.12746	23.5368	0.000244553	0.014634	2353;2354;3725	FOSB;FOS;JUN
hsa04662	B cell receptor signaling pathway	http://www.kegg.jp/kegg-bin/show_pathway?hsa04662+2353+3725+4792	71	3	0.133083	22.5423	0.000277976	0.014634	2353;3725;4792	NFKBIA;FOS;JUN
hsa05167	Kaposi sarcoma-associated herpesvirus infection	http://www.kegg.jp/kegg-bin/show_pathway?hsa05167+1499+2353+3725+4792	186	4	0.348641	11.4731	0.000306497	0.014634	1499;2353;3725;4792	NFKBIA;FOS;JUN;CTNNB1
hsa05140	Leishmaniasis	http://www.kegg.jp/kegg-bin/show_pathway?hsa05140+2353+3725+4792	74	3	0.138707	21.6284	0.000314228	0.014634	2353;3725;4792	NFKBIA;FOS;JUN
hsa05210	Colorectal cancer	http://www.kegg.jp/kegg-bin/show_pathway?hsa05210+1499+2353+3725	86	3	0.1612	18.6105	0.000489529	0.0199483	1499;2353;3725	FOS;JUN;CTNNB1
hsa04658	Th1 and Th2 cell differentiation	http://www.kegg.jp/kegg-bin/show_pathway?hsa04658+2353+3725+4792	92	3	0.172446	17.3967	0.000596712	0.0214121	2353;3725;4792	NFKBIA;FOS;JUN
hsa05231	Choline metabolism in cancer	http://www.kegg.jp/kegg-bin/show_pathway?hsa05231+1119+2353+3725	99	3	0.185567	16.1667	0.000739528	0.0214121	1119;2353;3725	CHKA;FOS;JUN
hsa04660	T cell receptor signaling pathway	http://www.kegg.jp/kegg-bin/show_pathway?hsa04660+2353+3725+4792	101	3	0.189316	15.8465	0.000783998	0.0214121	2353;3725;4792	NFKBIA;FOS;JUN
hsa05142	Chagas disease (American trypanosomiasis)	http://www.kegg.jp/kegg-bin/show_pathway?hsa05142+2353+3725+4792	102	3	0.19119	15.6912	0.000806861	0.0214121	2353;3725;4792	NFKBIA;FOS;JUN
hsa04620	Toll-like receptor signaling pathway	http://www.kegg.jp/kegg-bin/show_pathway?hsa04620+2353+3725+4792	104	3	0.194939	15.3894	0.000853855	0.0214121	2353;3725;4792	NFKBIA;FOS;JUN
hsa04668	TNF signaling pathway	http://www.kegg.jp/kegg-bin/show_pathway?hsa04668+2353+3725+4792	110	3	0.206186	14.55	0.00100523	0.0220246	2353;3725;4792	NFKBIA;FOS;JUN
hsa05166	Human T-cell leukemia virus 1 infection	http://www.kegg.jp/kegg-bin/show_pathway?hsa05166+1499+2353+3725+4792	255	4	0.477976	8.36863	0.0010134	0.0220246	1499;2353;3725;4792	NFKBIA;FOS;JUN;CTNNB1
hsa04926	Relaxin signaling pathway	http://www.kegg.jp/kegg-bin/show_pathway?hsa04926+2353+3725+4792	130	3	0.243674	12.3115	0.00162978	0.0332067	2353;3725;4792	NFKBIA;FOS;JUN
hsa04210	Apoptosis	http://www.kegg.jp/kegg-bin/show_pathway?hsa04210+2353+3725+4792	136	3	0.25492	11.7684	0.00185554	0.0355827	2353;3725;4792	NFKBIA;FOS;JUN
hsa05418	Fluid shear stress and atherosclerosis	http://www.kegg.jp/kegg-bin/show_pathway?hsa05418+1499+2353+3725	139	3	0.260544	11.5144	0.00197542	0.0357771	1499;2353;3725	FOS;JUN;CTNNB1
hsa05161	Hepatitis B	http://www.kegg.jp/kegg-bin/show_pathway?hsa05161+2353+3725+4792	144	3	0.269916	11.1146	0.00218586	0.0375047	2353;3725;4792	NFKBIA;FOS;JUN
hsa05224	Breast cancer	http://www.kegg.jp/kegg-bin/show_pathway?hsa05224+1499+2353+3725	147	3	0.275539	10.8878	0.0023186	0.0377932	1499;2353;3725	FOS;JUN;CTNNB1
hsa05030	Cocaine addiction	http://www.kegg.jp/kegg-bin/show_pathway?hsa05030+2354+3725	49	2	0.0918463	21.7755	0.00364879	0.0566431	2354;3725	FOSB;JUN
hsa05168	Herpes simplex infection	http://www.kegg.jp/kegg-bin/show_pathway?hsa05168+2353+3725+4792	185	3	0.346767	8.65135	0.0044493	0.0659305	2353;3725;4792	NFKBIA;FOS;JUN
hsa04024	cAMP signaling pathway	http://www.kegg.jp/kegg-bin/show_pathway?hsa04024+2353+3725+4792	199	3	0.373008	8.04271	0.00545852	0.0773686	2353;3725;4792	NFKBIA;FOS;JUN
hsa04137	Mitophagy	http://www.kegg.jp/kegg-bin/show_pathway?hsa04137+3725+665	65	2	0.121837	16.4154	0.00634411	0.0849036	3725;665	JUN;BNIP3L
hsa05170	Human immunodeficiency virus 1 infection	http://www.kegg.jp/kegg-bin/show_pathway?hsa05170+2353+3725+4792	212	3	0.397376	7.54953	0.00651101	0.0849036	2353;3725;4792	NFKBIA;FOS;JUN
hsa05120	Epithelial cell signaling in Helicobacter pylori infection	http://www.kegg.jp/kegg-bin/show_pathway?hsa05120+3725+4792	68	2	0.12746	15.6912	0.00692576	0.0868384	3725;4792	NFKBIA;JUN
hsa05133	Pertussis	http://www.kegg.jp/kegg-bin/show_pathway?hsa05133+2353+3725	76	2	0.142455	14.0395	0.008591	0.103728	2353;3725	FOS;JUN
hsa05132	Salmonella infection	http://www.kegg.jp/kegg-bin/show_pathway?hsa05132+2353+3725	86	2	0.1612	12.407	0.0109004	0.126912	2353;3725	FOS;JUN
hsa05323	Rheumatoid arthritis	http://www.kegg.jp/kegg-bin/show_pathway?hsa05323+2353+3725	90	2	0.168697	11.8556	0.0118933	0.133697	2353;3725	FOS;JUN
hsa05215	Prostate cancer	http://www.kegg.jp/kegg-bin/show_pathway?hsa05215+1499+4792	97	2	0.181818	11	0.0137235	0.142569	1499;4792	NFKBIA;CTNNB1
hsa05200	Pathways in cancer	http://www.kegg.jp/kegg-bin/show_pathway?hsa05200+1499+2353+3725+4792	526	4	0.985942	4.05703	0.013789	0.142569	1499;2353;3725;4792	NFKBIA;FOS;JUN;CTNNB1
hsa01522	Endocrine resistance	http://www.kegg.jp/kegg-bin/show_pathway?hsa01522+2353+3725	98	2	0.183693	10.8878	0.0139945	0.142569	2353;3725	FOS;JUN
hsa04625	C-type lectin receptor signaling pathway	http://www.kegg.jp/kegg-bin/show_pathway?hsa04625+3725+4792	104	2	0.194939	10.2596	0.0156692	0.151319	3725;4792	NFKBIA;JUN
hsa04010	MAPK signaling pathway	http://www.kegg.jp/kegg-bin/show_pathway?hsa04010+2353+3725+3727	295	3	0.552952	5.42542	0.0160586	0.151319	2353;3725;3727	JUND;FOS;JUN
hsa04928	Parathyroid hormone synthesis, secretion and action	http://www.kegg.jp/kegg-bin/show_pathway?hsa04928+2353+3727	106	2	0.198688	10.066	0.0162459	0.151319	2353;3727	JUND;FOS
hsa04722	Neurotrophin signaling pathway	http://www.kegg.jp/kegg-bin/show_pathway?hsa04722+3725+4792	119	2	0.223055	8.96639	0.0202139	0.183048	3725;4792	NFKBIA;JUN
hsa04915	Estrogen signaling pathway	http://www.kegg.jp/kegg-bin/show_pathway?hsa04915+2353+3725	137	2	0.256795	7.78832	0.0263112	0.231823	2353;3725	FOS;JUN
hsa04310	Wnt signaling pathway	http://www.kegg.jp/kegg-bin/show_pathway?hsa04310+1499+3725	146	2	0.273664	7.30822	0.0296098	0.254021	1499;3725	JUN;CTNNB1
hsa04921	Oxytocin signaling pathway	http://www.kegg.jp/kegg-bin/show_pathway?hsa04921+2353+3725	152	2	0.284911	7.01974	0.0318976	0.266306	2353;3725	FOS;JUN
hsa04934	Cushing syndrome	http://www.kegg.jp/kegg-bin/show_pathway?hsa04934+1499+196	154	2	0.28866	6.92857	0.0326756	0.266306	1499;196	AHR;CTNNB1

## Sheet: Cell Type Counts
Celltype	orig.ident	Number	Timepoint2
B Cell	C001	808	L-92
CD14 Monocyte	C001	723	L-92
CD16 Monocyte	C001	334	L-92
CD4 T Cell	C001	3662	L-92
CD8 T Cell	C001	2407	L-92
DC	C001	113	L-92
NK	C001	1966	L-92
other	C001	187	L-92
other T Cell	C001	1050	L-92
B Cell	C001	1054	L-44
CD14 Monocyte	C001	31	L-44
CD16 Monocyte	C001	228	L-44
CD4 T Cell	C001	6154	L-44
CD8 T Cell	C001	3505	L-44
DC	C001	208	L-44
NK	C001	3247	L-44
other	C001	600	L-44
other T Cell	C001	1831	L-44
B Cell	C001	7	L-3
CD14 Monocyte	C001	3	L-3
CD16 Monocyte	C001	0	L-3
CD4 T Cell	C001	76	L-3
CD8 T Cell	C001	16	L-3
DC	C001	0	L-3
NK	C001	2	L-3
other	C001	4	L-3
other T Cell	C001	2	L-3
B Cell	C001	115	R+1
CD14 Monocyte	C001	256	R+1
CD16 Monocyte	C001	30	R+1
CD4 T Cell	C001	386	R+1
CD8 T Cell	C001	190	R+1
DC	C001	13	R+1
NK	C001	137	R+1
other	C001	22	R+1
other T Cell	C001	80	R+1
B Cell	C001	27	R+45
CD14 Monocyte	C001	82	R+45
CD16 Monocyte	C001	7	R+45
CD4 T Cell	C001	134	R+45
CD8 T Cell	C001	71	R+45
DC	C001	6	R+45
NK	C001	43	R+45
other	C001	18	R+45
other T Cell	C001	22	R+45
B Cell	C001	655	R+82
CD14 Monocyte	C001	2254	R+82
CD16 Monocyte	C001	203	R+82
CD4 T Cell	C001	3218	R+82
CD8 T Cell	C001	1630	R+82
DC	C001	165	R+82
NK	C001	871	R+82
other	C001	243	R+82
other T Cell	C001	644	R+82
B Cell	C002	846	L-92
CD14 Monocyte	C002	41	L-92
CD16 Monocyte	C002	94	L-92
CD4 T Cell	C002	1943	L-92
CD8 T Cell	C002	1450	L-92
DC	C002	9	L-92
NK	C002	559	L-92
other	C002	35	L-92
other T Cell	C002	129	L-92
B Cell	C002	1828	L-44
CD14 Monocyte	C002	4	L-44
CD16 Monocyte	C002	91	L-44
CD4 T Cell	C002	9979	L-44
CD8 T Cell	C002	3447	L-44
DC	C002	185	L-44
NK	C002	914	L-44
other	C002	296	L-44
other T Cell	C002	827	L-44
B Cell	C002	62	L-3
CD14 Monocyte	C002	78	L-3
CD16 Monocyte	C002	6	L-3
CD4 T Cell	C002	512	L-3
CD8 T Cell	C002	49	L-3
DC	C002	4	L-3
NK	C002	7	L-3
other	C002	14	L-3
other T Cell	C002	21	L-3
B Cell	C002	152	R+1
CD14 Monocyte	C002	319	R+1
CD16 Monocyte	C002	35	R+1
CD4 T Cell	C002	646	R+1
CD8 T Cell	C002	140	R+1
DC	C002	10	R+1
NK	C002	67	R+1
other	C002	36	R+1
other T Cell	C002	31	R+1
B Cell	C002	49	R+45
CD14 Monocyte	C002	77	R+45
CD16 Monocyte	C002	3	R+45
CD4 T Cell	C002	281	R+45
CD8 T Cell	C002	119	R+45
DC	C002	11	R+45
NK	C002	9	R+45
other	C002	14	R+45
other T Cell	C002	4	R+45
B Cell	C002	1012	R+82
CD14 Monocyte	C002	1740	R+82
CD16 Monocyte	C002	180	R+82
CD4 T Cell	C002	3437	R+82
CD8 T Cell	C002	1533	R+82
DC	C002	144	R+82
NK	C002	442	R+82
other	C002	163	R+82
other T Cell	C002	379	R+82
B Cell	C003	1025	L-92
CD14 Monocyte	C003	165	L-92
CD16 Monocyte	C003	101	L-92
CD4 T Cell	C003	1842	L-92
CD8 T Cell	C003	1082	L-92
DC	C003	22	L-92
NK	C003	727	L-92
other	C003	39	L-92
other T Cell	C003	354	L-92
B Cell	C003	2054	L-44
CD14 Monocyte	C003	63	L-44
CD16 Monocyte	C003	214	L-44
CD4 T Cell	C003	6729	L-44
CD8 T Cell	C003	5539	L-44
DC	C003	553	L-44
NK	C003	2544	L-44
other	C003	407	L-44
other T Cell	C003	1793	L-44
B Cell	C003	60	L-3
CD14 Monocyte	C003	67	L-3
CD16 Monocyte	C003	5	L-3
CD4 T Cell	C003	284	L-3
CD8 T Cell	C003	81	L-3
DC	C003	3	L-3
NK	C003	10	L-3
other	C003	12	L-3
other T Cell	C003	14	L-3
B Cell	C003	209	R+1
CD14 Monocyte	C003	419	R+1
CD16 Monocyte	C003	22	R+1
CD4 T Cell	C003	446	R+1
CD8 T Cell	C003	214	R+1
DC	C003	25	R+1
NK	C003	49	R+1
other	C003	24	R+1
other T Cell	C003	81	R+1
B Cell	C003	58	R+45
CD14 Monocyte	C003	155	R+45
CD16 Monocyte	C003	6	R+45
CD4 T Cell	C003	146	R+45
CD8 T Cell	C003	72	R+45
DC	C003	14	R+45
NK	C003	32	R+45
other	C003	21	R+45
other T Cell	C003	17	R+45
B Cell	C003	1425	R+82
CD14 Monocyte	C003	2842	R+82
CD16 Monocyte	C003	188	R+82
CD4 T Cell	C003	4005	R+82
CD8 T Cell	C003	2275	R+82
DC	C003	247	R+82
NK	C003	521	R+82
other	C003	144	R+82
other T Cell	C003	668	R+82
B Cell	C004	549	L-92
CD14 Monocyte	C004	521	L-92
CD16 Monocyte	C004	252	L-92
CD4 T Cell	C004	1075	L-92
CD8 T Cell	C004	605	L-92
DC	C004	46	L-92
NK	C004	692	L-92
other	C004	71	L-92
other T Cell	C004	375	L-92
B Cell	C004	1221	L-44
CD14 Monocyte	C004	56	L-44
CD16 Monocyte	C004	263	L-44
CD4 T Cell	C004	6882	L-44
CD8 T Cell	C004	2474	L-44
DC	C004	330	L-44
NK	C004	1402	L-44
other	C004	538	L-44
other T Cell	C004	1116	L-44
B Cell	C004	171	L-3
CD14 Monocyte	C004	770	L-3
CD16 Monocyte	C004	28	L-3
CD4 T Cell	C004	823	L-3
CD8 T Cell	C004	103	L-3
DC	C004	12	L-3
NK	C004	36	L-3
other	C004	425	L-3
other T Cell	C004	81	L-3
B Cell	C004	159	R+1
CD14 Monocyte	C004	482	R+1
CD16 Monocyte	C004	33	R+1
CD4 T Cell	C004	505	R+1
CD8 T Cell	C004	220	R+1
DC	C004	20	R+1
NK	C004	117	R+1
other	C004	27	R+1
other T Cell	C004	90	R+1
B Cell	C004	46	R+45
CD14 Monocyte	C004	301	R+45
CD16 Monocyte	C004	11	R+45
CD4 T Cell	C004	223	R+45
CD8 T Cell	C004	89	R+45
DC	C004	6	R+45
NK	C004	54	R+45
other	C004	32	R+45
other T Cell	C004	25	R+45
B Cell	C004	1013	R+82
CD14 Monocyte	C004	5864	R+82
CD16 Monocyte	C004	308	R+82
CD4 T Cell	C004	3587	R+82
CD8 T Cell	C004	1293	R+82
DC	C004	241	R+82
NK	C004	524	R+82
other	C004	309	R+82
other T Cell	C004	598	R+82
