# Supplementary material for: The Space Omics and Medical Atlas (SOMA) and international astronaut biobank
Source: Nature. 2024 Jun 11;632(8027):1145–54. doi: 10.1038/s41586-024-07639-y (PMC11357981; doi:10.1038/s41586-024-07639-y)
Supplement: Supplementary file 8 — Metagenome and Metatranscriptome CVs. Species-level CV calculations across crew members for metagenomic and metatranscriptomic samples from oral, nasal, and skin swab samples. [file 41586_2024_7639_MOESM8_ESM.xlsx]

## Sheet: Oral
Organism	Interval	DataType	CV
k__Bacteria|p__Actinobacteria|c__Actinobacteria|o__Micrococcales|f__Micrococcaceae|g__Rothia|s__Rothia_mucilaginosa	Post-Flight	metagenomics	1.99748
k__Bacteria|p__Firmicutes|c__Bacilli|o__Lactobacillales|f__Carnobacteriaceae|g__Granulicatella|s__Granulicatella_elegans	In-Flight	metatranscriptomics	1.99551
k__Bacteria|p__Fusobacteria|c__Fusobacteriia|o__Fusobacteriales|f__Fusobacteriaceae|g__Fusobacterium|s__Fusobacterium_pseudoperiodonticum	Recovery	metagenomics	1.95829
k__Bacteria|p__Bacteroidetes|c__Flavobacteriia|o__Flavobacteriales|f__Weeksellaceae|g__GGB1843|s__GGB1843_SGB2524	Post-Flight	metagenomics	1.95473
k__Bacteria|p__Proteobacteria|c__Betaproteobacteria|o__Burkholderiales|f__Burkholderiaceae|g__Lautropia|s__Lautropia_mirabilis	Pre-Flight	metagenomics	1.94304
k__Bacteria|p__Proteobacteria|c__Gammaproteobacteria|o__Pasteurellales|f__Pasteurellaceae|g__Haemophilus|s__Haemophilus_haemolyticus	Recovery	metatranscriptomics	1.93022
k__Bacteria|p__Firmicutes|c__Bacilli|o__Bacillales|f__Bacillales_unclassified|g__Gemella|s__Gemella_haemolysans	Post-Flight	metagenomics	1.92461
k__Bacteria|p__Firmicutes|c__Bacilli|o__Lactobacillales|f__Streptococcaceae|g__Streptococcus|s__Streptococcus_oralis	In-Flight	metatranscriptomics	1.92353
k__Bacteria|p__Firmicutes|c__Bacilli|o__Lactobacillales|f__Streptococcaceae|g__Streptococcus|s__Streptococcus_sp_263_SSPC	In-Flight	metagenomics	1.92006
k__Bacteria|p__Actinobacteria|c__Actinobacteria|o__Micrococcales|f__Micrococcaceae|g__Micrococcus|s__Micrococcus_lylae	Post-Flight	metatranscriptomics	1.90726
k__Bacteria|p__Fusobacteria|c__Fusobacteriia|o__Fusobacteriales|f__Fusobacteriaceae|g__Fusobacterium|s__Fusobacterium_pseudoperiodonticum	Pre-Flight	metagenomics	1.90514
k__Bacteria|p__Firmicutes|c__Bacilli|o__Lactobacillales|f__Streptococcaceae|g__Streptococcus|s__Streptococcus_gordonii	Recovery	metagenomics	1.90326
k__Bacteria|p__Firmicutes|c__Bacilli|o__Lactobacillales|f__Streptococcaceae|g__Streptococcus|s__Streptococcus_salivarius	Recovery	metagenomics	1.90068
k__Bacteria|p__Firmicutes|c__Bacilli|o__Lactobacillales|f__Aerococcaceae|g__Abiotrophia|s__Abiotrophia_defectiva	Post-Flight	metagenomics	1.89405
k__Bacteria|p__Firmicutes|c__Bacilli|o__Lactobacillales|f__Streptococcaceae|g__Streptococcus|s__Streptococcus_salivarius	Post-Flight	metagenomics	1.89089
k__Bacteria|p__Firmicutes|c__Bacilli|o__Bacillales|f__Bacillales_unclassified|g__Gemella|s__Gemella_sanguinis	Post-Flight	metatranscriptomics	1.87943
k__Bacteria|p__Bacteroidetes|c__Bacteroidia|o__Bacteroidales|f__Prevotellaceae|g__Prevotella|s__Prevotella_nanceiensis	Post-Flight	metagenomics	1.87512
k__Bacteria|p__Firmicutes|c__Negativicutes|o__Veillonellales|f__Veillonellaceae|g__Veillonella|s__Veillonella_parvula	Post-Flight	metagenomics	1.86933
k__Bacteria|p__Firmicutes|c__Negativicutes|o__Veillonellales|f__Veillonellaceae|g__Veillonella|s__Veillonella_parvula	Recovery	metagenomics	1.86186
k__Bacteria|p__Firmicutes|c__Bacilli|o__Lactobacillales|f__Streptococcaceae|g__Streptococcus|s__Streptococcus_gordonii	Post-Flight	metatranscriptomics	1.85529
k__Bacteria|p__Bacteroidetes|c__Bacteroidia|o__Bacteroidales|f__Prevotellaceae|g__Prevotella|s__Prevotella_pallens	Post-Flight	metagenomics	1.845
k__Bacteria|p__Firmicutes|c__Bacilli|o__Lactobacillales|f__Streptococcaceae|g__Streptococcus|s__Streptococcus_gordonii	Post-Flight	metagenomics	1.838
k__Bacteria|p__Actinobacteria|c__Actinobacteria|o__Propionibacteriales|f__Propionibacteriaceae|g__Cutibacterium|s__Cutibacterium_acnes	Post-Flight	metagenomics	1.83712
k__Archaea|p__Euryarchaeota|c__Halobacteria|o__Halobacteriales|f__Haloarculaceae|g__Natronomonas|s__Natronomonas_sp_LN261	Post-Flight	metatranscriptomics	1.82736
k__Bacteria|p__Firmicutes|c__Bacilli|o__Lactobacillales|f__Streptococcaceae|g__Streptococcus|s__Streptococcus_salivarius	In-Flight	metagenomics	1.8231
k__Bacteria|p__Actinobacteria|c__Actinobacteria|o__Actinomycetales|f__Actinomycetaceae|g__Actinomyces|s__Actinomyces_sp_ICM47	Pre-Flight	metagenomics	1.81712
k__Bacteria|p__Firmicutes|c__Bacilli|o__Lactobacillales|f__Streptococcaceae|g__Streptococcus|s__Streptococcus_sanguinis	In-Flight	metagenomics	1.81249
k__Bacteria|p__Actinobacteria|c__Actinobacteria|o__Corynebacteriales|f__Corynebacteriaceae|g__Corynebacterium|s__Corynebacterium_durum	In-Flight	metagenomics	1.80822
k__Bacteria|p__Bacteroidetes|c__Bacteroidia|o__Bacteroidales|f__Prevotellaceae|g__Alloprevotella|s__Alloprevotella_SGB1466	In-Flight	metagenomics	1.80003
k__Bacteria|p__Actinobacteria|c__Actinobacteria|o__Actinomycetales|f__Actinomycetaceae|g__Actinomyces|s__Actinomyces_oris	In-Flight	metagenomics	1.79768
k__Bacteria|p__Firmicutes|c__Negativicutes|o__Veillonellales|f__Veillonellaceae|g__Veillonella|s__Veillonella_parvula	In-Flight	metagenomics	1.79565
k__Bacteria|p__Firmicutes|c__Bacilli|o__Lactobacillales|f__Streptococcaceae|g__Streptococcus|s__Streptococcus_sp_A12	Post-Flight	metatranscriptomics	1.79512
k__Bacteria|p__Bacteroidetes|c__Bacteroidia|o__Bacteroidales|f__Prevotellaceae|g__Prevotella|s__Prevotella_nigrescens	Post-Flight	metagenomics	1.76936
k__Bacteria|p__Actinobacteria|c__Actinobacteria|o__Corynebacteriales|f__Corynebacteriaceae|g__Corynebacterium|s__Corynebacterium_durum	Post-Flight	metagenomics	1.76302
k__Bacteria|p__Proteobacteria|c__Gammaproteobacteria|o__Pasteurellales|f__Pasteurellaceae|g__Haemophilus|s__Haemophilus_haemolyticus	Recovery	metagenomics	1.76058
k__Bacteria|p__Firmicutes|c__Negativicutes|o__Veillonellales|f__Veillonellaceae|g__Veillonella|s__Veillonella_rogosae	In-Flight	metagenomics	1.75542
k__Bacteria|p__Proteobacteria|c__Gammaproteobacteria|o__Pasteurellales|f__Pasteurellaceae|g__Aggregatibacter|s__Aggregatibacter_sp_oral_taxon_458	In-Flight	metagenomics	1.72138
k__Bacteria|p__Bacteroidetes|c__Bacteroidia|o__Bacteroidales|f__Prevotellaceae|g__Alloprevotella|s__Alloprevotella_SGB1466	Post-Flight	metagenomics	1.72093
k__Bacteria|p__Actinobacteria|c__Actinobacteria|o__Actinomycetales|f__Actinomycetaceae|g__Actinomyces|s__Actinomyces_sp_ICM47	Post-Flight	metagenomics	1.70849
k__Bacteria|p__Fusobacteria|c__Fusobacteriia|o__Fusobacteriales|f__Fusobacteriaceae|g__Fusobacterium|s__Fusobacterium_nucleatum	Recovery	metagenomics	1.70347
k__Bacteria|p__Actinobacteria|c__Actinobacteria|o__Micrococcales|f__Micrococcaceae|g__Rothia|s__Rothia_aeria	In-Flight	metagenomics	1.69842
k__Bacteria|p__Firmicutes|c__Bacilli|o__Lactobacillales|f__Streptococcaceae|g__Streptococcus|s__Streptococcus_sanguinis	Pre-Flight	metagenomics	1.69801
k__Bacteria|p__Bacteroidetes|c__Bacteroidia|o__Bacteroidales|f__Prevotellaceae|g__Prevotella|s__Prevotella_melaninogenica	Post-Flight	metagenomics	1.69626
k__Bacteria|p__Bacteroidetes|c__Bacteroidia|o__Bacteroidales|f__Bacteroidaceae|g__Bacteroidaceae_unclassified|s__Bacteroidaceae_bacterium	Post-Flight	metagenomics	1.69445
k__Bacteria|p__Firmicutes|c__Negativicutes|o__Veillonellales|f__Veillonellaceae|g__Veillonella|s__Veillonella_rogosae	Pre-Flight	metagenomics	1.69237
k__Bacteria|p__Firmicutes|c__Negativicutes|o__Veillonellales|f__Veillonellaceae|g__Veillonella|s__Veillonella_rogosae	Post-Flight	metagenomics	1.69158
k__Bacteria|p__Actinobacteria|c__Actinobacteria|o__Actinomycetales|f__Actinomycetaceae|g__Actinomyces|s__Actinomyces_oris	Recovery	metagenomics	1.68585
k__Bacteria|p__Proteobacteria|c__Betaproteobacteria|o__Neisseriales|f__Neisseriaceae|g__Neisseria|s__Neisseria_subflava	Post-Flight	metagenomics	1.68036
k__Bacteria|p__Bacteroidetes|c__Bacteroidia|o__Bacteroidales|f__Porphyromonadaceae|g__Porphyromonas|s__Porphyromonas_pasteri	Pre-Flight	metagenomics	1.67867
k__Bacteria|p__Actinobacteria|c__Actinobacteria|o__Micrococcales|f__Micrococcaceae|g__Rothia|s__Rothia_aeria	Post-Flight	metagenomics	1.66055
k__Bacteria|p__Firmicutes|c__Bacilli|o__Lactobacillales|f__Streptococcaceae|g__Streptococcus|s__Streptococcus_oralis	Recovery	metagenomics	1.63801
k__Bacteria|p__Proteobacteria|c__Epsilonproteobacteria|o__Campylobacterales|f__Campylobacteraceae|g__Campylobacter|s__Campylobacter_concisus	Post-Flight	metagenomics	1.60454
k__Bacteria|p__Proteobacteria|c__Gammaproteobacteria|o__Cardiobacteriales|f__Cardiobacteriaceae|g__Cardiobacterium|s__Cardiobacterium_hominis	Post-Flight	metagenomics	1.58659
k__Bacteria|p__Firmicutes|c__Bacilli|o__Lactobacillales|f__Streptococcaceae|g__Streptococcus|s__Streptococcus_gordonii	Recovery	metatranscriptomics	1.58077
k__Bacteria|p__Actinobacteria|c__Actinobacteria|o__Micrococcales|f__Micrococcaceae|g__Rothia|s__Rothia_mucilaginosa	In-Flight	metagenomics	1.56989
k__Bacteria|p__Fusobacteria|c__Fusobacteriia|o__Fusobacteriales|f__Fusobacteriaceae|g__Fusobacterium|s__Fusobacterium_pseudoperiodonticum	Recovery	metatranscriptomics	1.56002
k__Bacteria|p__Firmicutes|c__Negativicutes|o__Veillonellales|f__Veillonellaceae|g__Veillonella|s__Veillonella_dispar	Pre-Flight	metagenomics	1.55955
k__Bacteria|p__Proteobacteria|c__Gammaproteobacteria|o__Pasteurellales|f__Pasteurellaceae|g__Haemophilus|s__Haemophilus_haemolyticus	Post-Flight	metagenomics	1.54857
k__Bacteria|p__Candidatus_Saccharibacteria|c__Candidatus_Saccharibacteria_unclassified|o__Candidatus_Saccharibacteria_unclassified|f__Candidatus_Saccharibacteria_unclassified|g__Candidatus_Saccharibacteria_unclassified|s__Candidatus_Saccharibacteria_unclassified_SGB19850	Recovery	metagenomics	1.5357
k__Bacteria|p__Bacteroidetes|c__Bacteroidia|o__Bacteroidales|f__Prevotellaceae|g__Prevotella|s__Prevotella_melaninogenica	Pre-Flight	metagenomics	1.52962
k__Bacteria|p__Fusobacteria|c__Fusobacteriia|o__Fusobacteriales|f__Fusobacteriaceae|g__Fusobacterium|s__Fusobacterium_pseudoperiodonticum	In-Flight	metagenomics	1.52731
k__Bacteria|p__Firmicutes|c__Bacilli|o__Bacillales|f__Bacillales_unclassified|g__Gemella|s__Gemella_haemolysans	Pre-Flight	metatranscriptomics	1.5247
k__Bacteria|p__Firmicutes|c__Bacilli|o__Lactobacillales|f__Streptococcaceae|g__Streptococcus|s__Streptococcus_infantis	Recovery	metatranscriptomics	1.5239
k__Bacteria|p__Actinobacteria|c__Actinobacteria|o__Micrococcales|f__Micrococcaceae|g__Rothia|s__Rothia_dentocariosa	Post-Flight	metagenomics	1.52181
k__Bacteria|p__Firmicutes|c__Bacilli|o__Bacillales|f__Bacillales_unclassified|g__Gemella|s__Gemella_sanguinis	Recovery	metatranscriptomics	1.50352
k__Bacteria|p__Firmicutes|c__Bacilli|o__Bacillales|f__Bacillales_unclassified|g__Gemella|s__Gemella_morbillorum	In-Flight	metagenomics	1.50351
k__Bacteria|p__Firmicutes|c__Bacilli|o__Lactobacillales|f__Streptococcaceae|g__Streptococcus|s__Streptococcus_sp_A12	Pre-Flight	metagenomics	1.46332
k__Bacteria|p__Firmicutes|c__Bacilli|o__Lactobacillales|f__Streptococcaceae|g__Streptococcus|s__Streptococcus_oralis	Recovery	metatranscriptomics	1.463
k__Bacteria|p__Firmicutes|c__Bacilli|o__Bacillales|f__Bacillales_unclassified|g__Gemella|s__Gemella_haemolysans	Recovery	metagenomics	1.45093
k__Bacteria|p__Firmicutes|c__Bacilli|o__Lactobacillales|f__Streptococcaceae|g__Streptococcus|s__Streptococcus_sanguinis	Post-Flight	metagenomics	1.4441
k__Bacteria|p__Firmicutes|c__Bacilli|o__Lactobacillales|f__Streptococcaceae|g__Streptococcus|s__Streptococcus_sp_263_SSPC	Recovery	metatranscriptomics	1.43887
k__Bacteria|p__Firmicutes|c__Bacilli|o__Lactobacillales|f__Streptococcaceae|g__Streptococcus|s__Streptococcus_sp_263_SSPC	Post-Flight	metagenomics	1.41723
k__Bacteria|p__Proteobacteria|c__Gammaproteobacteria|o__Pasteurellales|f__Pasteurellaceae|g__Haemophilus|s__Haemophilus_sputorum	Recovery	metagenomics	1.41193
k__Bacteria|p__Firmicutes|c__Negativicutes|o__Veillonellales|f__Veillonellaceae|g__Veillonella|s__Veillonella_dispar	Recovery	metagenomics	1.40322
k__Bacteria|p__Actinobacteria|c__Actinobacteria|o__Actinomycetales|f__Actinomycetaceae|g__Actinomyces|s__Actinomyces_sp_ICM47	In-Flight	metagenomics	1.39851
k__Bacteria|p__Proteobacteria|c__Betaproteobacteria|o__Neisseriales|f__Neisseriaceae|g__Neisseria|s__Neisseria_sicca	Pre-Flight	metagenomics	1.39828
k__Bacteria|p__Firmicutes|c__Bacilli|o__Lactobacillales|f__Streptococcaceae|g__Streptococcus|s__Streptococcus_salivarius	Recovery	metatranscriptomics	1.39142
k__Bacteria|p__Proteobacteria|c__Gammaproteobacteria|o__Pasteurellales|f__Pasteurellaceae|g__Haemophilus|s__Haemophilus_parainfluenzae	In-Flight	metagenomics	1.38691
k__Bacteria|p__Proteobacteria|c__Gammaproteobacteria|o__Pasteurellales|f__Pasteurellaceae|g__Haemophilus|s__Haemophilus_haemolyticus	In-Flight	metatranscriptomics	1.38633
k__Bacteria|p__Firmicutes|c__Negativicutes|o__Veillonellales|f__Veillonellaceae|g__Veillonella|s__Veillonella_rogosae	Recovery	metagenomics	1.38359
k__Bacteria|p__Proteobacteria|c__Gammaproteobacteria|o__Pasteurellales|f__Pasteurellaceae|g__Aggregatibacter|s__Aggregatibacter_sp_oral_taxon_458	Pre-Flight	metagenomics	1.37459
k__Bacteria|p__Bacteroidetes|c__Flavobacteriia|o__Flavobacteriales|f__Weeksellaceae|g__GGB1843|s__GGB1843_SGB2524	Recovery	metagenomics	1.37426
k__Bacteria|p__Actinobacteria|c__Actinobacteria|o__Micrococcales|f__Micrococcaceae|g__Rothia|s__Rothia_mucilaginosa	Recovery	metagenomics	1.37405
k__Bacteria|p__Proteobacteria|c__Betaproteobacteria|o__Neisseriales|f__Neisseriaceae|g__Neisseria|s__Neisseria_elongata	Recovery	metagenomics	1.36989
k__Bacteria|p__Proteobacteria|c__Gammaproteobacteria|o__Pasteurellales|f__Pasteurellaceae|g__Haemophilus|s__Haemophilus_parainfluenzae	Recovery	metatranscriptomics	1.34355
k__Bacteria|p__Bacteroidetes|c__Bacteroidia|o__Bacteroidales|f__Prevotellaceae|g__Prevotella|s__Prevotella_pallens	Recovery	metagenomics	1.31327
k__Bacteria|p__Bacteroidetes|c__Bacteroidia|o__Bacteroidales|f__Prevotellaceae|g__Prevotella|s__Prevotella_nigrescens	Recovery	metagenomics	1.30919
k__Bacteria|p__Firmicutes|c__Bacilli|o__Lactobacillales|f__Carnobacteriaceae|g__Granulicatella|s__Granulicatella_elegans	Pre-Flight	metagenomics	1.30396
k__Bacteria|p__Actinobacteria|c__Actinobacteria|o__Micrococcales|f__Micrococcaceae|g__Rothia|s__Rothia_dentocariosa	Recovery	metagenomics	1.29968
k__Bacteria|p__Firmicutes|c__Bacilli|o__Lactobacillales|f__Streptococcaceae|g__Streptococcus|s__Streptococcus_gordonii	In-Flight	metagenomics	1.27981
k__Bacteria|p__Actinobacteria|c__Actinobacteria|o__Actinomycetales|f__Actinomycetaceae|g__Actinomyces|s__Actinomyces_oris	Pre-Flight	metagenomics	1.27574
k__Bacteria|p__Actinobacteria|c__Actinobacteria|o__Actinomycetales|f__Actinomycetaceae|g__Actinomyces|s__Actinomyces_oris	Recovery	metatranscriptomics	1.27428
k__Bacteria|p__Firmicutes|c__Bacilli|o__Lactobacillales|f__Streptococcaceae|g__Streptococcus|s__Streptococcus_infantis	Post-Flight	metagenomics	1.26449
k__Bacteria|p__Firmicutes|c__Bacilli|o__Lactobacillales|f__Streptococcaceae|g__Streptococcus|s__Streptococcus_oralis	Pre-Flight	metagenomics	1.26355
k__Bacteria|p__Fusobacteria|c__Fusobacteriia|o__Fusobacteriales|f__Fusobacteriaceae|g__Fusobacterium|s__Fusobacterium_nucleatum	Recovery	metatranscriptomics	1.26317
k__Bacteria|p__Actinobacteria|c__Actinobacteria|o__Actinomycetales|f__Actinomycetaceae|g__Actinomyces|s__Actinomyces_sp_ICM47	Recovery	metagenomics	1.2612
k__Bacteria|p__Firmicutes|c__Bacilli|o__Lactobacillales|f__Carnobacteriaceae|g__Granulicatella|s__Granulicatella_elegans	In-Flight	metagenomics	1.25789
k__Bacteria|p__Proteobacteria|c__Gammaproteobacteria|o__Pasteurellales|f__Pasteurellaceae|g__Haemophilus|s__Haemophilus_haemolyticus	Pre-Flight	metagenomics	1.2326
k__Bacteria|p__Proteobacteria|c__Betaproteobacteria|o__Burkholderiales|f__Burkholderiaceae|g__Lautropia|s__Lautropia_mirabilis	Pre-Flight	metatranscriptomics	1.22914
k__Bacteria|p__Proteobacteria|c__Betaproteobacteria|o__Burkholderiales|f__Burkholderiaceae|g__Lautropia|s__Lautropia_mirabilis	In-Flight	metagenomics	1.22907
k__Archaea|p__Euryarchaeota|c__Halobacteria|o__Halobacteriales|f__Haloarculaceae|g__Natronomonas|s__Natronomonas_sp_LN261	In-Flight	metatranscriptomics	1.22488
k__Bacteria|p__Firmicutes|c__Negativicutes|o__Veillonellales|f__Veillonellaceae|g__Veillonella|s__Veillonella_sp_3627	In-Flight	metagenomics	1.22469
k__Bacteria|p__Fusobacteria|c__Fusobacteriia|o__Fusobacteriales|f__Leptotrichiaceae|g__Leptotrichia|s__Leptotrichia_sp_oral_taxon_215	In-Flight	metagenomics	1.22386
k__Bacteria|p__Firmicutes|c__Clostridia|o__Clostridiales|f__Clostridiales_Family_XIII_Incertae_Sedis|g__Mogibacterium|s__Mogibacterium_diversum	Recovery	metagenomics	1.21409
k__Bacteria|p__Proteobacteria|c__Gammaproteobacteria|o__Cardiobacteriales|f__Cardiobacteriaceae|g__Cardiobacterium|s__Cardiobacterium_hominis	In-Flight	metagenomics	1.21328
k__Bacteria|p__Firmicutes|c__Negativicutes|o__Veillonellales|f__Veillonellaceae|g__Veillonella|s__Veillonella_atypica	In-Flight	metagenomics	1.21203
k__Bacteria|p__Firmicutes|c__Bacilli|o__Lactobacillales|f__Streptococcaceae|g__Streptococcus|s__Streptococcus_infantis	Recovery	metagenomics	1.20073
k__Bacteria|p__Actinobacteria|c__Actinobacteria|o__Micrococcales|f__Micrococcaceae|g__Micrococcus|s__Micrococcus_lylae	Pre-Flight	metatranscriptomics	1.19855
k__Bacteria|p__Bacteroidetes|c__Flavobacteriia|o__Flavobacteriales|f__Flavobacteriaceae|g__Capnocytophaga|s__Capnocytophaga_sputigena	In-Flight	metagenomics	1.18872
k__Bacteria|p__Firmicutes|c__Bacilli|o__Bacillales|f__Bacillales_unclassified|g__Gemella|s__Gemella_SGB7284	In-Flight	metagenomics	1.1809
k__Bacteria|p__Firmicutes|c__Clostridia|o__Clostridiales|f__Lachnospiraceae|g__Lachnoanaerobaculum|s__Lachnoanaerobaculum_sp_ICM7	In-Flight	metagenomics	1.17086
k__Bacteria|p__Firmicutes|c__Bacilli|o__Lactobacillales|f__Streptococcaceae|g__Streptococcus|s__Streptococcus_sp_A12	Recovery	metatranscriptomics	1.16814
k__Bacteria|p__Firmicutes|c__Negativicutes|o__Veillonellales|f__Veillonellaceae|g__Veillonella|s__Veillonella_parvula	Recovery	metatranscriptomics	1.16468
k__Bacteria|p__Firmicutes|c__Bacilli|o__Lactobacillales|f__Streptococcaceae|g__Streptococcus|s__Streptococcus_sp_263_SSPC	Recovery	metagenomics	1.16431
k__Bacteria|p__Candidatus_Saccharibacteria|c__Candidatus_Saccharibacteria_unclassified|o__Candidatus_Saccharibacteria_unclassified|f__Candidatus_Saccharibacteria_unclassified|g__GGB12796|s__GGB12796_SGB19893	Recovery	metagenomics	1.15838
k__Bacteria|p__Fusobacteria|c__Fusobacteriia|o__Fusobacteriales|f__Fusobacteriaceae|g__Fusobacterium|s__Fusobacterium_nucleatum	Pre-Flight	metagenomics	1.15813
k__Bacteria|p__Firmicutes|c__Bacilli|o__Lactobacillales|f__Carnobacteriaceae|g__Granulicatella|s__Granulicatella_adiacens	In-Flight	metagenomics	1.15621
k__Bacteria|p__Bacteroidetes|c__Bacteroidia|o__Bacteroidales|f__Prevotellaceae|g__Prevotella|s__Prevotella_histicola	Post-Flight	metagenomics	1.15463
k__Bacteria|p__Proteobacteria|c__Betaproteobacteria|o__Neisseriales|f__Neisseriaceae|g__Neisseria|s__Neisseria_sicca	In-Flight	metagenomics	1.15436
k__Bacteria|p__Bacteroidetes|c__Bacteroidia|o__Bacteroidales|f__Prevotellaceae|g__Prevotella|s__Prevotella_melaninogenica	In-Flight	metagenomics	1.154
k__Bacteria|p__Actinobacteria|c__Actinobacteria|o__Propionibacteriales|f__Propionibacteriaceae|g__Cutibacterium|s__Cutibacterium_acnes	Post-Flight	metatranscriptomics	1.15265
k__Bacteria|p__Firmicutes|c__Bacilli|o__Lactobacillales|f__Streptococcaceae|g__Streptococcus|s__Streptococcus_sp_263_SSPC	Post-Flight	metatranscriptomics	1.15207
k__Bacteria|p__Firmicutes|c__Negativicutes|o__Veillonellales|f__Veillonellaceae|g__Veillonella|s__Veillonella_atypica	Recovery	metagenomics	1.14956
k__Bacteria|p__Proteobacteria|c__Betaproteobacteria|o__Neisseriales|f__Neisseriaceae|g__Neisseria|s__Neisseria_sicca	Post-Flight	metagenomics	1.14899
k__Bacteria|p__Firmicutes|c__Bacilli|o__Lactobacillales|f__Streptococcaceae|g__Streptococcus|s__Streptococcus_parasanguinis	Recovery	metagenomics	1.14783
k__Bacteria|p__Proteobacteria|c__Gammaproteobacteria|o__Pasteurellales|f__Pasteurellaceae|g__Haemophilus|s__Haemophilus_sputorum	Post-Flight	metagenomics	1.14769
k__Bacteria|p__Proteobacteria|c__Betaproteobacteria|o__Burkholderiales|f__Burkholderiaceae|g__Lautropia|s__Lautropia_mirabilis	Post-Flight	metatranscriptomics	1.14759
k__Bacteria|p__Firmicutes|c__Negativicutes|o__Veillonellales|f__Veillonellaceae|g__Veillonella|s__Veillonella_dispar	In-Flight	metagenomics	1.1474
k__Bacteria|p__Firmicutes|c__Bacilli|o__Lactobacillales|f__Streptococcaceae|g__Streptococcus|s__Streptococcus_salivarius	Post-Flight	metatranscriptomics	1.14652
k__Bacteria|p__Fusobacteria|c__Fusobacteriia|o__Fusobacteriales|f__Leptotrichiaceae|g__Leptotrichia|s__Leptotrichia_sp_oral_taxon_212	Post-Flight	metagenomics	1.14579
k__Bacteria|p__Firmicutes|c__Bacilli|o__Lactobacillales|f__Carnobacteriaceae|g__Granulicatella|s__Granulicatella_elegans	Post-Flight	metatranscriptomics	1.14568
k__Bacteria|p__Proteobacteria|c__Gammaproteobacteria|o__Pasteurellales|f__Pasteurellaceae|g__Haemophilus|s__Haemophilus_influenzae	Recovery	metagenomics	1.1443
k__Bacteria|p__Bacteroidetes|c__Bacteroidia|o__Bacteroidales|f__Prevotellaceae|g__Prevotella|s__Prevotella_jejuni	Post-Flight	metagenomics	1.13971
k__Bacteria|p__Firmicutes|c__Bacilli|o__Lactobacillales|f__Streptococcaceae|g__Streptococcus|s__Streptococcus_infantis	Pre-Flight	metagenomics	1.13808
k__Bacteria|p__Proteobacteria|c__Gammaproteobacteria|o__Pasteurellales|f__Pasteurellaceae|g__Haemophilus|s__Haemophilus_parainfluenzae	Post-Flight	metatranscriptomics	1.13707
k__Bacteria|p__Bacteroidetes|c__Flavobacteriia|o__Flavobacteriales|f__Flavobacteriaceae|g__Capnocytophaga|s__Capnocytophaga_sputigena	Post-Flight	metagenomics	1.13615
k__Bacteria|p__Firmicutes|c__Bacilli|o__Lactobacillales|f__Carnobacteriaceae|g__Granulicatella|s__Granulicatella_elegans	Post-Flight	metagenomics	1.13575
k__Bacteria|p__Proteobacteria|c__Betaproteobacteria|o__Neisseriales|f__Neisseriaceae|g__Neisseria|s__Neisseria_sp_oral_taxon_014	Recovery	metagenomics	1.13476
k__Bacteria|p__Firmicutes|c__Negativicutes|o__Veillonellales|f__Veillonellaceae|g__Veillonella|s__Veillonella_dispar	Post-Flight	metatranscriptomics	1.13426
k__Bacteria|p__Bacteroidetes|c__Bacteroidia|o__Bacteroidales|f__Prevotellaceae|g__Prevotella|s__Prevotella_histicola	Recovery	metagenomics	1.13396
k__Bacteria|p__Firmicutes|c__Bacilli|o__Lactobacillales|f__Streptococcaceae|g__Streptococcus|s__Streptococcus_rubneri	Post-Flight	metagenomics	1.13244
k__Bacteria|p__Bacteroidetes|c__Bacteroidia|o__Bacteroidales|f__Prevotellaceae|g__Prevotella|s__Prevotella_oris	Pre-Flight	metagenomics	1.12947
k__Bacteria|p__Firmicutes|c__Bacilli|o__Lactobacillales|f__Streptococcaceae|g__Streptococcus|s__Streptococcus_sanguinis	Recovery	metagenomics	1.12947
k__Bacteria|p__Proteobacteria|c__Betaproteobacteria|o__Neisseriales|f__Neisseriaceae|g__Neisseria|s__Neisseria_sp_oral_taxon_014	Post-Flight	metagenomics	1.12666
k__Bacteria|p__Firmicutes|c__Negativicutes|o__Veillonellales|f__Veillonellaceae|g__Veillonella|s__Veillonella_atypica	Post-Flight	metagenomics	1.12508
k__Bacteria|p__Firmicutes|c__Bacilli|o__Bacillales|f__Bacillales_unclassified|g__Gemella|s__Gemella_sanguinis	Pre-Flight	metagenomics	1.12452
k__Bacteria|p__Fusobacteria|c__Fusobacteriia|o__Fusobacteriales|f__Leptotrichiaceae|g__Leptotrichia|s__Leptotrichia_hongkongensis	Post-Flight	metagenomics	1.1237
k__Bacteria|p__Firmicutes|c__Negativicutes|o__Veillonellales|f__Veillonellaceae|g__Veillonella|s__Veillonella_dispar	Post-Flight	metagenomics	1.11892
k__Bacteria|p__Firmicutes|c__CFGB1764|o__OFGB1764|f__FGB1764|g__GGB4538|s__GGB4538_SGB6253	In-Flight	metagenomics	1.11741
k__Bacteria|p__Firmicutes|c__Negativicutes|o__Veillonellales|f__Veillonellaceae|g__Veillonella|s__Veillonella_parvula	Pre-Flight	metagenomics	1.11697
k__Bacteria|p__Firmicutes|c__Bacilli|o__Lactobacillales|f__Carnobacteriaceae|g__Granulicatella|s__Granulicatella_elegans	Recovery	metatranscriptomics	1.11587
k__Bacteria|p__Firmicutes|c__Bacilli|o__Lactobacillales|f__Streptococcaceae|g__Streptococcus|s__Streptococcus_oralis	Post-Flight	metatranscriptomics	1.11351
k__Bacteria|p__Firmicutes|c__Bacilli|o__Lactobacillales|f__Streptococcaceae|g__Streptococcus|s__Streptococcus_parasanguinis	Post-Flight	metagenomics	1.10996
k__Bacteria|p__Proteobacteria|c__Betaproteobacteria|o__Neisseriales|f__Neisseriaceae|g__Neisseria|s__Neisseria_sicca	Recovery	metagenomics	1.10937
k__Bacteria|p__Firmicutes|c__Bacilli|o__Lactobacillales|f__Streptococcaceae|g__Streptococcus|s__Streptococcus_parasanguinis	Pre-Flight	metagenomics	1.10804
k__Bacteria|p__Firmicutes|c__Negativicutes|o__Veillonellales|f__Veillonellaceae|g__Veillonella|s__Veillonella_atypica	Post-Flight	metatranscriptomics	1.10756
k__Bacteria|p__Bacteroidetes|c__Bacteroidia|o__Bacteroidales|f__Bacteroidaceae|g__Bacteroidaceae_unclassified|s__Bacteroidaceae_unclassified_SGB1468	Post-Flight	metagenomics	1.10338
k__Bacteria|p__Firmicutes|c__Bacilli|o__Lactobacillales|f__Streptococcaceae|g__Streptococcus|s__Streptococcus_sp_A12	In-Flight	metagenomics	1.10321
k__Bacteria|p__Firmicutes|c__Bacilli|o__Bacillales|f__Bacillales_unclassified|g__Gemella|s__Gemella_haemolysans	Post-Flight	metatranscriptomics	1.10301
k__Bacteria|p__Firmicutes|c__Erysipelotrichia|o__Erysipelotrichales|f__Erysipelotrichaceae|g__Solobacterium|s__Solobacterium_SGB6833	Post-Flight	metagenomics	1.1018
k__Bacteria|p__Proteobacteria|c__Betaproteobacteria|o__Neisseriales|f__Neisseriaceae|g__Neisseria|s__Neisseria_elongata	Post-Flight	metagenomics	1.10039
k__Bacteria|p__Bacteroidetes|c__Bacteroidia|o__Bacteroidales|f__Prevotellaceae|g__Prevotella|s__Prevotella_oris	Post-Flight	metagenomics	1.09845
k__Bacteria|p__Firmicutes|c__Bacilli|o__Lactobacillales|f__Streptococcaceae|g__Streptococcus|s__Streptococcus_oralis	Pre-Flight	metatranscriptomics	1.09113
k__Bacteria|p__Firmicutes|c__Negativicutes|o__Veillonellales|f__Veillonellaceae|g__Veillonella|s__Veillonella_parvula	Post-Flight	metatranscriptomics	1.09055
k__Bacteria|p__Bacteroidetes|c__Bacteroidia|o__Bacteroidales|f__Prevotellaceae|g__Prevotella|s__Prevotella_salivae	Post-Flight	metagenomics	1.08828
k__Bacteria|p__Firmicutes|c__Bacilli|o__Bacillales|f__Bacillales_unclassified|g__Gemella|s__Gemella_haemolysans	Pre-Flight	metagenomics	1.08816
k__Bacteria|p__Bacteroidetes|c__Bacteroidia|o__Bacteroidales|f__Porphyromonadaceae|g__Porphyromonas|s__Porphyromonas_SGB2042	In-Flight	metagenomics	1.088
k__Bacteria|p__Bacteroidetes|c__Flavobacteriia|o__Flavobacteriales|f__Flavobacteriaceae|g__Capnocytophaga|s__Capnocytophaga_leadbetteri	Post-Flight	metagenomics	1.08677
k__Bacteria|p__Candidatus_Saccharibacteria|c__CFGB4355|o__OFGB4355|f__FGB4355|g__GGB12788|s__GGB12788_SGB19831	In-Flight	metagenomics	1.0857
k__Bacteria|p__Proteobacteria|c__Gammaproteobacteria|o__Pasteurellales|f__Pasteurellaceae|g__Haemophilus|s__Haemophilus_parainfluenzae	Pre-Flight	metatranscriptomics	1.08564
k__Bacteria|p__Firmicutes|c__Bacilli|o__Bacillales|f__Bacillales_unclassified|g__Gemella|s__Gemella_sanguinis	Recovery	metagenomics	1.084
k__Bacteria|p__Proteobacteria|c__Betaproteobacteria|o__Neisseriales|f__Neisseriaceae|g__Neisseria|s__Neisseria_subflava	Pre-Flight	metatranscriptomics	1.0838
k__Bacteria|p__Bacteroidetes|c__Bacteroidia|o__Bacteroidales|f__Prevotellaceae|g__Prevotella|s__Prevotella_salivae	Recovery	metagenomics	1.08326
k__Bacteria|p__Firmicutes|c__Tissierellia|o__Tissierellales|f__Peptoniphilaceae|g__Parvimonas|s__Parvimonas_SGB6649	Post-Flight	metagenomics	1.08324
k__Bacteria|p__Proteobacteria|c__Betaproteobacteria|o__Burkholderiales|f__Burkholderiaceae|g__Lautropia|s__Lautropia_mirabilis	Recovery	metagenomics	1.08295
k__Bacteria|p__Proteobacteria|c__Gammaproteobacteria|o__Pasteurellales|f__Pasteurellaceae|g__Haemophilus|s__Haemophilus_haemolyticus	Post-Flight	metatranscriptomics	1.08266
k__Bacteria|p__Fusobacteria|c__Fusobacteriia|o__Fusobacteriales|f__Leptotrichiaceae|g__Leptotrichia|s__Leptotrichia_sp_oral_taxon_215	Post-Flight	metagenomics	1.08199
k__Bacteria|p__Actinobacteria|c__Actinobacteria|o__Actinomycetales|f__Actinomycetaceae|g__Actinomyces|s__Actinomyces_oris	Post-Flight	metatranscriptomics	1.08128
k__Bacteria|p__Bacteroidetes|c__Flavobacteriia|o__Flavobacteriales|f__Flavobacteriaceae|g__Capnocytophaga|s__Capnocytophaga_gingivalis	Post-Flight	metagenomics	1.07785
k__Bacteria|p__Candidatus_Saccharibacteria|c__Candidatus_Nanosyncoccalia|o__Candidatus_Nanogingivales|f__Candidatus_Nanogingivalaceae|g__GGB12785|s__GGB12785_SGB19825	In-Flight	metagenomics	1.07648
k__Bacteria|p__Proteobacteria|c__Betaproteobacteria|o__Burkholderiales|f__Burkholderiaceae|g__Lautropia|s__Lautropia_mirabilis	In-Flight	metatranscriptomics	1.07582
k__Bacteria|p__Firmicutes|c__Bacilli|o__Lactobacillales|f__Aerococcaceae|g__Abiotrophia|s__Abiotrophia_defectiva	In-Flight	metagenomics	1.07117
k__Bacteria|p__Firmicutes|c__Bacilli|o__Lactobacillales|f__Aerococcaceae|g__Abiotrophia|s__Abiotrophia_sp_HMSC24B09	In-Flight	metagenomics	1.06948
k__Bacteria|p__Firmicutes|c__Bacilli|o__Lactobacillales|f__Streptococcaceae|g__Streptococcus|s__Streptococcus_infantis	Post-Flight	metatranscriptomics	1.06626
k__Bacteria|p__Firmicutes|c__Negativicutes|o__Veillonellales|f__Veillonellaceae|g__Veillonella|s__Veillonella_atypica	Pre-Flight	metagenomics	1.06491
k__Bacteria|p__Actinobacteria|c__Actinobacteria|o__Actinomycetales|f__Actinomycetaceae|g__Peptidiphaga|s__Peptidiphaga_gingivicola	Post-Flight	metagenomics	1.06346
k__Bacteria|p__Bacteroidetes|c__Bacteroidia|o__Bacteroidales|f__Bacteroidaceae|g__Bacteroidaceae_unclassified|s__Bacteroidaceae_unclassified_SGB1468	Recovery	metagenomics	1.06319
k__Bacteria|p__Actinobacteria|c__Actinobacteria|o__Micrococcales|f__Promicromonosporaceae|g__Isoptericola|s__Isoptericola_variabilis	In-Flight	metagenomics	1.06156
k__Bacteria|p__Bacteroidetes|c__Flavobacteriia|o__Flavobacteriales|f__Flavobacteriaceae|g__Capnocytophaga|s__Capnocytophaga_SGB2480	Post-Flight	metagenomics	1.05925
k__Bacteria|p__Proteobacteria|c__Gammaproteobacteria|o__Pasteurellales|f__Pasteurellaceae|g__Haemophilus|s__Haemophilus_haemolyticus	In-Flight	metagenomics	1.05833
k__Bacteria|p__Actinobacteria|c__Actinobacteria|o__Actinomycetales|f__Actinomycetaceae|g__Actinomyces|s__Actinomyces_SGB17168	Pre-Flight	metagenomics	1.05548
k__Bacteria|p__Proteobacteria|c__Gammaproteobacteria|o__Pasteurellales|f__Pasteurellaceae|g__Haemophilus|s__Haemophilus_sputorum	Pre-Flight	metagenomics	1.05461
k__Bacteria|p__Proteobacteria|c__Gammaproteobacteria|o__Pasteurellales|f__Pasteurellaceae|g__Haemophilus|s__Haemophilus_influenzae	In-Flight	metagenomics	1.05459
k__Bacteria|p__Bacteroidetes|c__Bacteroidia|o__Bacteroidales|f__Prevotellaceae|g__Prevotella|s__Prevotella_nanceiensis	Pre-Flight	metagenomics	1.05024
k__Bacteria|p__Bacteroidetes|c__Flavobacteriia|o__Flavobacteriales|f__Flavobacteriaceae|g__Capnocytophaga|s__Capnocytophaga_ochracea	In-Flight	metagenomics	1.04919
k__Bacteria|p__Proteobacteria|c__Gammaproteobacteria|o__Pasteurellales|f__Pasteurellaceae|g__Haemophilus|s__Haemophilus_parahaemolyticus	Pre-Flight	metagenomics	1.04882
k__Bacteria|p__Actinobacteria|c__Actinobacteria|o__Actinomycetales|f__Actinomycetaceae|g__Actinobaculum|s__Actinobaculum_sp_oral_taxon_183	Recovery	metagenomics	1.04576
k__Bacteria|p__Actinobacteria|c__Actinobacteria|o__Actinomycetales|f__Actinomycetaceae|g__Actinobaculum|s__Actinobaculum_sp_oral_taxon_183	Post-Flight	metagenomics	1.04528
k__Bacteria|p__Proteobacteria|c__Gammaproteobacteria|o__Pasteurellales|f__Pasteurellaceae|g__Haemophilus|s__Haemophilus_parahaemolyticus	In-Flight	metagenomics	1.04183
k__Bacteria|p__Bacteroidetes|c__Flavobacteriia|o__Flavobacteriales|f__Flavobacteriaceae|g__Capnocytophaga|s__Capnocytophaga_SGB2499	Post-Flight	metagenomics	1.04153
k__Bacteria|p__Bacteroidetes|c__Bacteroidia|o__Bacteroidales|f__Prevotellaceae|g__Alloprevotella|s__Alloprevotella_tannerae	Post-Flight	metagenomics	1.04056
k__Bacteria|p__Proteobacteria|c__Betaproteobacteria|o__Burkholderiales|f__Burkholderiaceae|g__Lautropia|s__Lautropia_mirabilis	Post-Flight	metagenomics	1.03576
k__Bacteria|p__Firmicutes|c__Bacilli|o__Lactobacillales|f__Streptococcaceae|g__Streptococcus|s__Streptococcus_intermedius	Post-Flight	metagenomics	1.03135
k__Bacteria|p__Bacteroidetes|c__Flavobacteriia|o__Flavobacteriales|f__Flavobacteriaceae|g__Capnocytophaga|s__Capnocytophaga_SGB2480	In-Flight	metagenomics	1.03054
k__Bacteria|p__Firmicutes|c__Bacilli|o__Lactobacillales|f__Streptococcaceae|g__Streptococcus|s__Streptococcus_rubneri	In-Flight	metagenomics	1.03002
k__Bacteria|p__Actinobacteria|c__Actinobacteria|o__Actinomycetales|f__Actinomycetaceae|g__Trueperella|s__Trueperella_pyogenes	Post-Flight	metagenomics	1.02563
k__Bacteria|p__Proteobacteria|c__Betaproteobacteria|o__Neisseriales|f__Neisseriaceae|g__Neisseria|s__Neisseria_subflava	In-Flight	metagenomics	1.025
k__Bacteria|p__Actinobacteria|c__Actinobacteria|o__Corynebacteriales|f__Corynebacteriaceae|g__Corynebacterium|s__Corynebacterium_matruchotii	Post-Flight	metagenomics	1.02456
k__Bacteria|p__Actinobacteria|c__Actinobacteria|o__Micrococcales|f__Promicromonosporaceae|g__Isoptericola|s__Isoptericola_variabilis	Post-Flight	metagenomics	1.02453
k__Bacteria|p__Firmicutes|c__Erysipelotrichia|o__Erysipelotrichales|f__Erysipelotrichaceae|g__Solobacterium|s__Solobacterium_SGB6833	Recovery	metagenomics	1.02128
k__Bacteria|p__Bacteroidetes|c__Bacteroidia|o__Bacteroidales|f__Prevotellaceae|g__Prevotella|s__Prevotella_melaninogenica	Recovery	metagenomics	1.02078
k__Bacteria|p__Actinobacteria|c__Actinobacteria|o__Micrococcales|f__Micrococcaceae|g__Rothia|s__Rothia_dentocariosa	Pre-Flight	metagenomics	1.01571
k__Bacteria|p__Actinobacteria|c__Actinobacteria|o__Actinomycetales|f__Actinomycetaceae|g__Pauljensenia|s__Pauljensenia_hongkongensis	Post-Flight	metagenomics	1.01444
k__Bacteria|p__Actinobacteria|c__Actinobacteria|o__Micrococcales|f__Micrococcaceae|g__Rothia|s__Rothia_aeria	Pre-Flight	metagenomics	1.0132
k__Bacteria|p__Firmicutes|c__Bacilli|o__Lactobacillales|f__Streptococcaceae|g__Streptococcus|s__Streptococcus_infantis	Pre-Flight	metatranscriptomics	1.01236
k__Bacteria|p__Actinobacteria|c__Actinobacteria|o__Micrococcales|f__Micrococcaceae|g__Rothia|s__Rothia_aeria	Recovery	metagenomics	1.01128
k__Bacteria|p__Firmicutes|c__Bacilli|o__Lactobacillales|f__Carnobacteriaceae|g__Granulicatella|s__Granulicatella_adiacens	Recovery	metagenomics	1.00779
k__Bacteria|p__Actinobacteria|c__Actinobacteria|o__Micrococcales|f__Micrococcaceae|g__Rothia|s__Rothia_dentocariosa	Recovery	metatranscriptomics	1.00737
k__Bacteria|p__Bacteroidetes|c__Bacteroidia|o__Bacteroidales|f__Prevotellaceae|g__Prevotella|s__Prevotella_histicola	Pre-Flight	metagenomics	1.00658
k__Bacteria|p__Fusobacteria|c__Fusobacteriia|o__Fusobacteriales|f__Leptotrichiaceae|g__Leptotrichia|s__Leptotrichia_sp_oral_taxon_212	In-Flight	metagenomics	1.00578
k__Bacteria|p__Candidatus_Absconditabacteria|c__Candidatus_Absconditabacteria_unclassified|o__Candidatus_Absconditabacteria_unclassified|f__Candidatus_Absconditabacteria_unclassified|g__GGB4936|s__GGB4936_SGB6889	Post-Flight	metagenomics	1.00382
k__Bacteria|p__Bacteroidetes|c__Bacteroidia|o__Bacteroidales|f__Bacteroidaceae|g__Bacteroidaceae_unclassified|s__Bacteroidaceae_bacterium	In-Flight	metagenomics	1.00328
k__Bacteria|p__Firmicutes|c__Bacilli|o__Lactobacillales|f__Carnobacteriaceae|g__Granulicatella|s__Granulicatella_adiacens	Post-Flight	metagenomics	1.00029
k__Bacteria|p__Firmicutes|c__Bacilli|o__Lactobacillales|f__Carnobacteriaceae|g__Granulicatella|s__Granulicatella_elegans	Pre-Flight	metatranscriptomics	0.999579
k__Bacteria|p__Actinobacteria|c__Actinobacteria|o__Actinomycetales|f__Actinomycetaceae|g__Trueperella|s__Trueperella_pyogenes	Pre-Flight	metagenomics	0.997343
k__Bacteria|p__Proteobacteria|c__Betaproteobacteria|o__Neisseriales|f__Neisseriaceae|g__Neisseria|s__Neisseria_subflava	Recovery	metagenomics	0.995861
k__Bacteria|p__Actinobacteria|c__Actinobacteria|o__Propionibacteriales|f__Propionibacteriaceae|g__Cutibacterium|s__Cutibacterium_acnes	Pre-Flight	metagenomics	0.990663
k__Bacteria|p__Actinobacteria|c__Actinobacteria|o__Micrococcales|f__Promicromonosporaceae|g__Isoptericola|s__Isoptericola_variabilis	Pre-Flight	metagenomics	0.990122
k__Bacteria|p__Firmicutes|c__Bacilli|o__Lactobacillales|f__Streptococcaceae|g__Streptococcus|s__Streptococcus_rubneri	Pre-Flight	metagenomics	0.990118
k__Bacteria|p__Bacteroidetes|c__Bacteroidia|o__Bacteroidales|f__Tannerellaceae|g__Tannerella|s__Tannerella_sp_oral_taxon_HOT_286	Post-Flight	metagenomics	0.98955
k__Bacteria|p__Bacteroidetes|c__Bacteroidia|o__Bacteroidales|f__Porphyromonadaceae|g__Porphyromonas|s__Porphyromonas_pasteri	Pre-Flight	metatranscriptomics	0.989459
k__Bacteria|p__Proteobacteria|c__Gammaproteobacteria|o__Pasteurellales|f__Pasteurellaceae|g__Haemophilus|s__Haemophilus_haemolyticus	Pre-Flight	metatranscriptomics	0.988892
k__Bacteria|p__Firmicutes|c__Bacilli|o__Lactobacillales|f__Streptococcaceae|g__Streptococcus|s__Streptococcus_sp_263_SSPC	Pre-Flight	metagenomics	0.987863
k__Bacteria|p__Bacteroidetes|c__Bacteroidia|o__Bacteroidales|f__Porphyromonadaceae|g__Porphyromonas|s__Porphyromonas_endodontalis	In-Flight	metagenomics	0.987109
k__Bacteria|p__Candidatus_Saccharibacteria|c__Candidatus_Nanosyncoccalia|o__Candidatus_Nanogingivales|f__Candidatus_Nanogingivalaceae|g__GGB12785|s__GGB12785_SGB19827	In-Flight	metagenomics	0.982877
k__Bacteria|p__Firmicutes|c__Tissierellia|o__Tissierellales|f__Peptoniphilaceae|g__Parvimonas|s__Parvimonas_SGB6649	In-Flight	metagenomics	0.976572
k__Bacteria|p__Proteobacteria|c__Betaproteobacteria|o__Neisseriales|f__Neisseriaceae|g__Neisseria|s__Neisseria_sp_oral_taxon_014	In-Flight	metagenomics	0.973564
k__Bacteria|p__Bacteroidetes|c__Bacteroidia|o__Bacteroidales|f__Prevotellaceae|g__Prevotella|s__Prevotella_nigrescens	Pre-Flight	metagenomics	0.972661
k__Bacteria|p__Actinobacteria|c__Actinobacteria|o__Actinomycetales|f__Actinomycetaceae|g__Actinomyces|s__Actinomyces_SGB17168	Post-Flight	metagenomics	0.972399
k__Bacteria|p__Proteobacteria|c__Gammaproteobacteria|o__Pasteurellales|f__Pasteurellaceae|g__Haemophilus|s__Haemophilus_parainfluenzae	Post-Flight	metagenomics	0.968435
k__Bacteria|p__Proteobacteria|c__Betaproteobacteria|o__Neisseriales|f__Neisseriaceae|g__Neisseria|s__Neisseria_subflava	Recovery	metatranscriptomics	0.967962
k__Bacteria|p__Proteobacteria|c__Betaproteobacteria|o__Neisseriales|f__Neisseriaceae|g__Neisseria|s__Neisseria_subflava	Post-Flight	metatranscriptomics	0.96373
k__Bacteria|p__Firmicutes|c__Bacilli|o__Lactobacillales|f__Streptococcaceae|g__Streptococcus|s__Streptococcus_sp_A12	Recovery	metagenomics	0.960824
k__Archaea|p__Euryarchaeota|c__Halobacteria|o__Halobacteriales|f__Haloarculaceae|g__Natronomonas|s__Natronomonas_sp_LN261	Pre-Flight	metatranscriptomics	0.960762
k__Bacteria|p__Candidatus_Saccharibacteria|c__Candidatus_Saccharibacteria_unclassified|o__Candidatus_Saccharibacteria_unclassified|f__Candidatus_Saccharibacteria_unclassified|g__Candidatus_Saccharibacteria_unclassified|s__Candidatus_Saccharibacteria_unclassified_SGB19850	Pre-Flight	metagenomics	0.946457
k__Bacteria|p__Bacteroidetes|c__Flavobacteriia|o__Flavobacteriales|f__Flavobacteriaceae|g__GGB1832|s__GGB1832_SGB2476	Post-Flight	metagenomics	0.939531
k__Bacteria|p__Firmicutes|c__Bacilli|o__Lactobacillales|f__Aerococcaceae|g__Abiotrophia|s__Abiotrophia_defectiva	Recovery	metagenomics	0.937008
k__Bacteria|p__Bacteroidetes|c__Bacteroidia|o__Bacteroidales|f__Prevotellaceae|g__Prevotella|s__Prevotella_nigrescens	In-Flight	metagenomics	0.933309
k__Bacteria|p__Firmicutes|c__Negativicutes|o__Veillonellales|f__Veillonellaceae|g__Veillonella|s__Veillonella_atypica	Recovery	metatranscriptomics	0.932958
k__Bacteria|p__Bacteroidetes|c__Flavobacteriia|o__Flavobacteriales|f__Flavobacteriaceae|g__Capnocytophaga|s__Capnocytophaga_leadbetteri	In-Flight	metagenomics	0.9319
k__Bacteria|p__Firmicutes|c__Clostridia|o__Clostridiales|f__Lachnospiraceae|g__Lachnoanaerobaculum|s__Lachnoanaerobaculum_sp_ICM7	Pre-Flight	metagenomics	0.931701
k__Bacteria|p__Bacteroidetes|c__Bacteroidia|o__Bacteroidales|f__Prevotellaceae|g__Prevotella|s__Prevotella_oris	Recovery	metagenomics	0.927312
k__Bacteria|p__Firmicutes|c__Bacilli|o__Lactobacillales|f__Streptococcaceae|g__Streptococcus|s__Streptococcus_pneumoniae	In-Flight	metagenomics	0.922709
k__Bacteria|p__Firmicutes|c__Clostridia|o__Clostridiales|f__Lachnospiraceae|g__Lachnoanaerobaculum|s__Lachnoanaerobaculum_sp_ICM7	Post-Flight	metagenomics	0.919101
k__Bacteria|p__Firmicutes|c__Bacilli|o__Lactobacillales|f__Streptococcaceae|g__Streptococcus|s__Streptococcus_sp_A12	Post-Flight	metagenomics	0.918504
k__Bacteria|p__Proteobacteria|c__Gammaproteobacteria|o__Pasteurellales|f__Pasteurellaceae|g__Haemophilus|s__Haemophilus_influenzae	Pre-Flight	metagenomics	0.917198
k__Bacteria|p__Firmicutes|c__Bacilli|o__Bacillales|f__Bacillales_unclassified|g__Gemella|s__Gemella_sanguinis	In-Flight	metagenomics	0.915431
k__Bacteria|p__Actinobacteria|c__Actinobacteria|o__Actinomycetales|f__Actinomycetaceae|g__Actinomyces|s__Actinomyces_johnsonii	Post-Flight	metagenomics	0.908311
k__Bacteria|p__Firmicutes|c__Bacilli|o__Lactobacillales|f__Streptococcaceae|g__Streptococcus|s__Streptococcus_gordonii	Pre-Flight	metagenomics	0.893618
k__Bacteria|p__Bacteroidetes|c__Flavobacteriia|o__Flavobacteriales|f__Flavobacteriaceae|g__Capnocytophaga|s__Capnocytophaga_gingivalis	Recovery	metagenomics	0.891445
k__Bacteria|p__Firmicutes|c__Bacilli|o__Bacillales|f__Bacillales_unclassified|g__Gemella|s__Gemella_haemolysans	Recovery	metatranscriptomics	0.889038
k__Bacteria|p__Bacteroidetes|c__Bacteroidia|o__Bacteroidales|f__Bacteroidaceae|g__Bacteroidaceae_unclassified|s__Bacteroidaceae_bacterium	Pre-Flight	metagenomics	0.888257
k__Bacteria|p__Bacteroidetes|c__Bacteroidia|o__Bacteroidales|f__Prevotellaceae|g__Prevotellaceae_unclassified|s__Prevotellaceae_bacterium_Marseille_P2826	Pre-Flight	metagenomics	0.888019
k__Bacteria|p__Proteobacteria|c__Betaproteobacteria|o__Neisseriales|f__Neisseriaceae|g__Neisseria|s__Neisseria_sp_oral_taxon_014	Pre-Flight	metagenomics	0.883413
k__Bacteria|p__Fusobacteria|c__Fusobacteriia|o__Fusobacteriales|f__Fusobacteriaceae|g__Fusobacterium|s__Fusobacterium_pseudoperiodonticum	Post-Flight	metagenomics	0.882031
k__Bacteria|p__Actinobacteria|c__Coriobacteriia|o__Coriobacteriales|f__Atopobiaceae|g__Lancefieldella|s__Lancefieldella_parvula	Recovery	metagenomics	0.880591
k__Bacteria|p__Actinobacteria|c__Actinobacteria|o__Actinomycetales|f__Actinomycetaceae|g__Trueperella|s__Trueperella_pyogenes	Recovery	metagenomics	0.878602
k__Bacteria|p__Bacteroidetes|c__Flavobacteriia|o__Flavobacteriales|f__Weeksellaceae|g__GGB1843|s__GGB1843_SGB2524	Pre-Flight	metagenomics	0.876199
k__Bacteria|p__Actinobacteria|c__Actinobacteria|o__Micrococcales|f__Promicromonosporaceae|g__Isoptericola|s__Isoptericola_variabilis	Recovery	metagenomics	0.875972
k__Bacteria|p__Bacteroidetes|c__Flavobacteriia|o__Flavobacteriales|f__Flavobacteriaceae|g__Capnocytophaga|s__Capnocytophaga_leadbetteri	Pre-Flight	metagenomics	0.875281
k__Bacteria|p__Firmicutes|c__CFGB1762|o__OFGB1762|f__FGB1762|g__GGB4533|s__GGB4533_SGB6246	Post-Flight	metagenomics	0.872923
k__Bacteria|p__Proteobacteria|c__Gammaproteobacteria|o__Pasteurellales|f__Pasteurellaceae|g__Haemophilus|s__Haemophilus_parainfluenzae	Recovery	metagenomics	0.872337
k__Bacteria|p__Firmicutes|c__Negativicutes|o__Veillonellales|f__Veillonellaceae|g__Veillonella|s__Veillonella_dispar	Recovery	metatranscriptomics	0.870936
k__Bacteria|p__Firmicutes|c__Bacilli|o__Bacillales|f__Bacillales_unclassified|g__Gemella|s__Gemella_haemolysans	In-Flight	metagenomics	0.870326
k__Bacteria|p__Bacteroidetes|c__Flavobacteriia|o__Flavobacteriales|f__Flavobacteriaceae|g__Capnocytophaga|s__Capnocytophaga_gingivalis	In-Flight	metagenomics	0.869772
k__Bacteria|p__Firmicutes|c__Bacilli|o__Lactobacillales|f__Streptococcaceae|g__Streptococcus|s__Streptococcus_parasanguinis	Recovery	metatranscriptomics	0.866348
k__Bacteria|p__Candidatus_Saccharibacteria|c__Candidatus_Saccharibacteria_unclassified|o__Candidatus_Saccharibacteria_unclassified|f__Candidatus_Saccharibacteria_unclassified|g__Candidatus_Saccharibacteria_unclassified|s__Candidatus_Saccharibacteria_unclassified_SGB19850	In-Flight	metagenomics	0.865543
k__Bacteria|p__Proteobacteria|c__Betaproteobacteria|o__Burkholderiales|f__Burkholderiaceae|g__Lautropia|s__Lautropia_mirabilis	Recovery	metatranscriptomics	0.865328
k__Bacteria|p__Firmicutes|c__Bacilli|o__Lactobacillales|f__Streptococcaceae|g__Streptococcus|s__Streptococcus_sp_A12	Pre-Flight	metatranscriptomics	0.864029
k__Bacteria|p__Proteobacteria|c__Gammaproteobacteria|o__Pasteurellales|f__Pasteurellaceae|g__Haemophilus|s__Haemophilus_parahaemolyticus	Recovery	metagenomics	0.863211
k__Bacteria|p__Firmicutes|c__Bacilli|o__Lactobacillales|f__Streptococcaceae|g__Streptococcus|s__Streptococcus_intermedius	Recovery	metagenomics	0.860246
k__Bacteria|p__Firmicutes|c__Erysipelotrichia|o__Erysipelotrichales|f__Erysipelotrichaceae|g__Solobacterium|s__Solobacterium_SGB6833	In-Flight	metagenomics	0.860112
k__Bacteria|p__Actinobacteria|c__Actinobacteria|o__Actinomycetales|f__Actinomycetaceae|g__Actinomyces|s__Actinomyces_SGB17168	Recovery	metagenomics	0.856728
k__Bacteria|p__Candidatus_Saccharibacteria|c__Candidatus_Saccharimonia|o__Candidatus_Saccharimonales|f__Candidatus_Sacchiramonaceaea|g__Candidatus_Nanosynsacchari|s__Candidatus_Nanosynsacchari_sp_TM7_ANC_38_39_G1_1	Recovery	metagenomics	0.852157
k__Bacteria|p__Actinobacteria|c__Actinobacteria|o__Actinomycetales|f__Actinomycetaceae|g__Actinomyces|s__Actinomyces_graevenitzii	Pre-Flight	metagenomics	0.851741
k__Bacteria|p__Proteobacteria|c__Gammaproteobacteria|o__Pasteurellales|f__Pasteurellaceae|g__Aggregatibacter|s__Aggregatibacter_sp_oral_taxon_458	Recovery	metagenomics	0.849525
k__Bacteria|p__Bacteroidetes|c__Bacteroidia|o__Bacteroidales|f__Prevotellaceae|g__Prevotella|s__Prevotella_histicola	In-Flight	metagenomics	0.848629
k__Bacteria|p__Fusobacteria|c__Fusobacteriia|o__Fusobacteriales|f__Leptotrichiaceae|g__Leptotrichia|s__Leptotrichia_sp_oral_taxon_212	Recovery	metagenomics	0.846768
k__Bacteria|p__Bacteroidetes|c__Bacteroidia|o__Bacteroidales|f__Prevotellaceae|g__Prevotella|s__Prevotella_nanceiensis	In-Flight	metagenomics	0.844536
k__Bacteria|p__Bacteroidetes|c__Flavobacteriia|o__Flavobacteriales|f__Flavobacteriaceae|g__Capnocytophaga|s__Capnocytophaga_ochracea	Recovery	metagenomics	0.844268
k__Bacteria|p__Firmicutes|c__Bacilli|o__Lactobacillales|f__Carnobacteriaceae|g__Granulicatella|s__Granulicatella_adiacens	Pre-Flight	metagenomics	0.836041
k__Bacteria|p__Actinobacteria|c__Actinobacteria|o__Corynebacteriales|f__Corynebacteriaceae|g__Corynebacterium|s__Corynebacterium_matruchotii	Recovery	metagenomics	0.83506
k__Bacteria|p__Bacteroidetes|c__Bacteroidia|o__Bacteroidales|f__Prevotellaceae|g__Prevotella|s__Prevotella_jejuni	Recovery	metagenomics	0.833401
k__Bacteria|p__Firmicutes|c__Bacilli|o__Bacillales|f__Bacillales_unclassified|g__Gemella|s__Gemella_SGB7284	In-Flight	metatranscriptomics	0.828704
k__Bacteria|p__Firmicutes|c__Clostridia|o__Clostridiales|f__Clostridiales_Family_XIII_Incertae_Sedis|g__Mogibacterium|s__Mogibacterium_diversum	Pre-Flight	metagenomics	0.825845
k__Bacteria|p__Bacteroidetes|c__Bacteroidia|o__Bacteroidales|f__Prevotellaceae|g__Prevotella|s__Prevotella_pallens	In-Flight	metagenomics	0.823709
k__Bacteria|p__Firmicutes|c__Bacilli|o__Bacillales|f__Bacillales_unclassified|g__Gemella|s__Gemella_sanguinis	Pre-Flight	metatranscriptomics	0.820162
k__Bacteria|p__Firmicutes|c__Bacilli|o__Bacillales|f__Bacillales_unclassified|g__Gemella|s__Gemella_sanguinis	Post-Flight	metagenomics	0.815825
k__Bacteria|p__Firmicutes|c__Bacilli|o__Bacillales|f__Bacillales_unclassified|g__Gemella|s__Gemella_morbillorum	Recovery	metagenomics	0.812229
k__Bacteria|p__Proteobacteria|c__Epsilonproteobacteria|o__Campylobacterales|f__Campylobacteraceae|g__Campylobacter|s__Campylobacter_concisus	Pre-Flight	metagenomics	0.809853
k__Bacteria|p__Actinobacteria|c__Actinobacteria|o__Actinomycetales|f__Actinomycetaceae|g__Actinomyces|s__Actinomyces_naeslundii	Recovery	metagenomics	0.809525
k__Bacteria|p__Actinobacteria|c__Actinobacteria|o__Bifidobacteriales|f__Bifidobacteriaceae|g__Gardnerella|s__Gardnerella_vaginalis	In-Flight	metatranscriptomics	0.808488
k__Bacteria|p__Firmicutes|c__Bacilli|o__Lactobacillales|f__Streptococcaceae|g__Streptococcus|s__Streptococcus_infantis	In-Flight	metagenomics	0.804167
k__Bacteria|p__Firmicutes|c__Bacilli|o__Lactobacillales|f__Aerococcaceae|g__Abiotrophia|s__Abiotrophia_defectiva	Pre-Flight	metagenomics	0.802794
k__Bacteria|p__Actinobacteria|c__Actinobacteria|o__Actinomycetales|f__Actinomycetaceae|g__Actinomyces|s__Actinomyces_massiliensis	Recovery	metagenomics	0.802613
k__Bacteria|p__Bacteroidetes|c__Bacteroidia|o__Bacteroidales|f__Porphyromonadaceae|g__Porphyromonas|s__Porphyromonas_pasteri	In-Flight	metagenomics	0.802536
k__Bacteria|p__Fusobacteria|c__Fusobacteriia|o__Fusobacteriales|f__Fusobacteriaceae|g__Fusobacterium|s__Fusobacterium_nucleatum	In-Flight	metagenomics	0.801965
k__Bacteria|p__Actinobacteria|c__Actinobacteria|o__Actinomycetales|f__Actinomycetaceae|g__Actinomyces|s__Actinomyces_oris	In-Flight	metatranscriptomics	0.799455
k__Bacteria|p__Actinobacteria|c__Actinobacteria|o__Propionibacteriales|f__Propionibacteriaceae|g__Arachnia|s__Arachnia_SGB15899	Recovery	metagenomics	0.798462
k__Bacteria|p__Firmicutes|c__CFGB1394|o__OFGB1394|f__FGB1394|g__GGB3385|s__GGB3385_SGB4472	Post-Flight	metagenomics	0.797195
k__Bacteria|p__Proteobacteria|c__Gammaproteobacteria|o__Cardiobacteriales|f__Cardiobacteriaceae|g__Cardiobacterium|s__Cardiobacterium_hominis	Pre-Flight	metagenomics	0.796183
k__Bacteria|p__Actinobacteria|c__Actinobacteria|o__Actinomycetales|f__Actinomycetaceae|g__Peptidiphaga|s__Peptidiphaga_gingivicola	Recovery	metagenomics	0.795209
k__Bacteria|p__Actinobacteria|c__Actinobacteria|o__Actinomycetales|f__Actinomycetaceae|g__Actinomyces|s__Actinomyces_graevenitzii	Recovery	metagenomics	0.793953
k__Bacteria|p__Proteobacteria|c__Betaproteobacteria|o__Neisseriales|f__Neisseriaceae|g__Neisseria|s__Neisseria_subflava	Pre-Flight	metagenomics	0.789583
k__Bacteria|p__Firmicutes|c__Negativicutes|o__Veillonellales|f__Veillonellaceae|g__Megasphaera|s__Megasphaera_micronuciformis	Recovery	metagenomics	0.788866
k__Bacteria|p__Actinobacteria|c__Coriobacteriia|o__Coriobacteriales|f__Atopobiaceae|g__Lancefieldella|s__Lancefieldella_rimae	Recovery	metagenomics	0.787871
k__Bacteria|p__Bacteroidetes|c__Bacteroidia|o__Bacteroidales|f__Prevotellaceae|g__Prevotella|s__Prevotella_nanceiensis	Recovery	metagenomics	0.786191
k__Bacteria|p__Firmicutes|c__Clostridia|o__Clostridiales|f__Lachnospiraceae|g__Stomatobaculum|s__Stomatobaculum_SGB5266	Pre-Flight	metagenomics	0.785626
k__Bacteria|p__Firmicutes|c__Bacilli|o__Bacillales|f__Staphylococcaceae|g__Staphylococcus|s__Staphylococcus_epidermidis	In-Flight	metagenomics	0.784332
k__Bacteria|p__Firmicutes|c__Tissierellia|o__Tissierellales|f__Peptoniphilaceae|g__Parvimonas|s__Parvimonas_SGB6649	Recovery	metagenomics	0.783532
k__Bacteria|p__Actinobacteria|c__Actinobacteria|o__Micrococcales|f__Micrococcaceae|g__Rothia|s__Rothia_dentocariosa	In-Flight	metagenomics	0.781685
k__Bacteria|p__Actinobacteria|c__Actinobacteria|o__Actinomycetales|f__Actinomycetaceae|g__Actinomyces|s__Actinomyces_oris	Post-Flight	metagenomics	0.781067
k__Bacteria|p__Firmicutes|c__Clostridia|o__Clostridiales|f__Clostridiales_Family_XIII_Incertae_Sedis|g__Clostridiales_Family_XIII_Incertae_Sedis_unclassified|s__Eubacterium_sulci	Recovery	metagenomics	0.775978
k__Bacteria|p__Firmicutes|c__Bacilli|o__Lactobacillales|f__Streptococcaceae|g__Streptococcus|s__Streptococcus_sp_A12	In-Flight	metatranscriptomics	0.773462
k__Bacteria|p__Firmicutes|c__Bacilli|o__Lactobacillales|f__Streptococcaceae|g__Streptococcus|s__Streptococcus_salivarius	Pre-Flight	metatranscriptomics	0.77171
k__Bacteria|p__Bacteroidetes|c__Flavobacteriia|o__Flavobacteriales|f__Flavobacteriaceae|g__Capnocytophaga|s__Capnocytophaga_gingivalis	Pre-Flight	metagenomics	0.771446
k__Bacteria|p__Bacteroidetes|c__Bacteroidia|o__Bacteroidales|f__Prevotellaceae|g__Alloprevotella|s__Alloprevotella_tannerae	Pre-Flight	metagenomics	0.769856
k__Bacteria|p__Firmicutes|c__CFGB1762|o__OFGB1762|f__FGB1762|g__GGB4533|s__GGB4533_SGB6246	In-Flight	metagenomics	0.769852
k__Bacteria|p__Actinobacteria|c__Actinobacteria|o__Micrococcales|f__Micrococcaceae|g__Micrococcus|s__Micrococcus_lylae	In-Flight	metatranscriptomics	0.768876
k__Bacteria|p__Firmicutes|c__Negativicutes|o__Veillonellales|f__Veillonellaceae|g__Dialister|s__Dialister_invisus	Recovery	metagenomics	0.768659
k__Bacteria|p__Fusobacteria|c__Fusobacteriia|o__Fusobacteriales|f__Leptotrichiaceae|g__Leptotrichia|s__Leptotrichia_hongkongensis	In-Flight	metagenomics	0.768455
k__Bacteria|p__Firmicutes|c__Erysipelotrichia|o__Erysipelotrichales|f__Erysipelotrichaceae|g__Solobacterium|s__Solobacterium_SGB6833	Recovery	metatranscriptomics	0.767836
k__Bacteria|p__Proteobacteria|c__Epsilonproteobacteria|o__Campylobacterales|f__Campylobacteraceae|g__Campylobacter|s__Campylobacter_concisus	Recovery	metagenomics	0.763077
k__Bacteria|p__Firmicutes|c__Bacilli|o__Bacillales|f__Bacillales_unclassified|g__Gemella|s__Gemella_sanguinis	In-Flight	metatranscriptomics	0.758571
k__Bacteria|p__Bacteroidetes|c__Bacteroidia|o__Bacteroidales|f__Prevotellaceae|g__Prevotellaceae_unclassified|s__Prevotellaceae_bacterium_Marseille_P2826	In-Flight	metagenomics	0.758315
k__Bacteria|p__Proteobacteria|c__Gammaproteobacteria|o__Pasteurellales|f__Pasteurellaceae|g__Haemophilus|s__Haemophilus_sputorum	In-Flight	metagenomics	0.758195
k__Bacteria|p__Proteobacteria|c__Betaproteobacteria|o__Neisseriales|f__Neisseriaceae|g__Neisseria|s__Neisseria_elongata	In-Flight	metagenomics	0.756376
k__Bacteria|p__Actinobacteria|c__Actinobacteria|o__Propionibacteriales|f__Propionibacteriaceae|g__GGB10022|s__GGB10022_SGB15896	In-Flight	metagenomics	0.756151
k__Bacteria|p__Bacteroidetes|c__Flavobacteriia|o__Flavobacteriales|f__Flavobacteriaceae|g__Capnocytophaga|s__Capnocytophaga_SGB2499	In-Flight	metagenomics	0.754229
k__Bacteria|p__Firmicutes|c__Bacilli|o__Lactobacillales|f__Streptococcaceae|g__Streptococcus|s__Streptococcus_cristatus	In-Flight	metagenomics	0.7542
k__Bacteria|p__Bacteroidetes|c__Flavobacteriia|o__Flavobacteriales|f__Weeksellaceae|g__GGB1843|s__GGB1843_SGB2524	In-Flight	metagenomics	0.754034
k__Bacteria|p__Firmicutes|c__Bacilli|o__Lactobacillales|f__Carnobacteriaceae|g__Granulicatella|s__Granulicatella_elegans	Recovery	metagenomics	0.752998
k__Bacteria|p__Actinobacteria|c__Actinobacteria|o__Corynebacteriales|f__Corynebacteriaceae|g__Corynebacterium|s__Corynebacterium_matruchotii	Pre-Flight	metagenomics	0.750242
k__Bacteria|p__Proteobacteria|c__Betaproteobacteria|o__Neisseriales|f__Neisseriaceae|g__Neisseria|s__Neisseria_elongata	Pre-Flight	metagenomics	0.749356
k__Bacteria|p__Proteobacteria|c__Betaproteobacteria|o__Neisseriales|f__Neisseriaceae|g__Neisseria|s__Neisseria_subflava	In-Flight	metatranscriptomics	0.746708
k__Bacteria|p__Firmicutes|c__Bacilli|o__Lactobacillales|f__Aerococcaceae|g__Abiotrophia|s__Abiotrophia_sp_HMSC24B09	Pre-Flight	metagenomics	0.745993
k__Bacteria|p__Actinobacteria|c__Actinobacteria|o__Propionibacteriales|f__Propionibacteriaceae|g__Cutibacterium|s__Cutibacterium_acnes	Pre-Flight	metatranscriptomics	0.745277
k__Bacteria|p__Firmicutes|c__Erysipelotrichia|o__Erysipelotrichales|f__Erysipelotrichaceae|g__Solobacterium|s__Solobacterium_SGB6833	Pre-Flight	metagenomics	0.741779
k__Bacteria|p__Firmicutes|c__Clostridia|o__Clostridiales|f__Lachnospiraceae|g__Lachnoanaerobaculum|s__Lachnoanaerobaculum_sp_ICM7	Recovery	metagenomics	0.740452
k__Bacteria|p__Bacteroidetes|c__Bacteroidia|o__Bacteroidales|f__Prevotellaceae|g__Prevotella|s__Prevotella_pallens	Pre-Flight	metagenomics	0.739576
k__Bacteria|p__Firmicutes|c__Bacilli|o__Lactobacillales|f__Streptococcaceae|g__Streptococcus|s__Streptococcus_mitis	Post-Flight	metagenomics	0.737586
k__Bacteria|p__Firmicutes|c__Negativicutes|o__Veillonellales|f__Veillonellaceae|g__Veillonella|s__Veillonella_dispar	Pre-Flight	metatranscriptomics	0.731523
k__Bacteria|p__Firmicutes|c__Bacilli|o__Lactobacillales|f__Streptococcaceae|g__Streptococcus|s__Streptococcus_rubneri	Recovery	metagenomics	0.726859
k__Bacteria|p__Bacteroidetes|c__Bacteroidia|o__Bacteroidales|f__Prevotellaceae|g__Prevotella|s__Prevotella_shahii	Post-Flight	metagenomics	0.725099
k__Bacteria|p__Bacteroidetes|c__Bacteroidia|o__Bacteroidales|f__Prevotellaceae|g__Prevotella|s__Prevotella_oris	In-Flight	metagenomics	0.724877
k__Bacteria|p__Firmicutes|c__Clostridia|o__Clostridiales|f__Lachnospiraceae|g__Oribacterium|s__Oribacterium_sinus	Pre-Flight	metagenomics	0.722393
k__Bacteria|p__Bacteroidetes|c__Flavobacteriia|o__Flavobacteriales|f__Flavobacteriaceae|g__Capnocytophaga|s__Capnocytophaga_SGB2499	Pre-Flight	metagenomics	0.721314
k__Bacteria|p__Fusobacteria|c__Fusobacteriia|o__Fusobacteriales|f__Leptotrichiaceae|g__Leptotrichia|s__Leptotrichia_sp_oral_taxon_215	Pre-Flight	metagenomics	0.720717
k__Bacteria|p__Actinobacteria|c__Actinobacteria|o__Propionibacteriales|f__Propionibacteriaceae|g__Cutibacterium|s__Cutibacterium_acnes	In-Flight	metatranscriptomics	0.717117
k__Bacteria|p__Bacteroidetes|c__Bacteroidia|o__Bacteroidales|f__Prevotellaceae|g__Alloprevotella|s__Alloprevotella_tannerae	In-Flight	metagenomics	0.714298
k__Bacteria|p__Bacteroidetes|c__Bacteroidia|o__Bacteroidales|f__Prevotellaceae|g__Prevotella|s__Prevotella_salivae	Pre-Flight	metagenomics	0.712556
k__Bacteria|p__Fusobacteria|c__Fusobacteriia|o__Fusobacteriales|f__Leptotrichiaceae|g__Leptotrichia|s__Leptotrichia_wadei	Recovery	metagenomics	0.710452
k__Bacteria|p__Fusobacteria|c__Fusobacteriia|o__Fusobacteriales|f__Fusobacteriaceae|g__Fusobacterium|s__Fusobacterium_nucleatum	Post-Flight	metagenomics	0.707467
k__Bacteria|p__Bacteroidetes|c__Bacteroidia|o__Bacteroidales|f__Bacteroidaceae|g__Bacteroidaceae_unclassified|s__Bacteroidaceae_bacterium	Recovery	metagenomics	0.706911
k__Bacteria|p__Firmicutes|c__Negativicutes|o__Veillonellales|f__Veillonellaceae|g__Megasphaera|s__Megasphaera_micronuciformis	Pre-Flight	metagenomics	0.706794
k__Bacteria|p__Actinobacteria|c__Actinobacteria|o__Actinomycetales|f__Actinomycetaceae|g__Actinomyces|s__Actinomyces_SGB17168	In-Flight	metagenomics	0.700381
k__Bacteria|p__Proteobacteria|c__Epsilonproteobacteria|o__Campylobacterales|f__Campylobacteraceae|g__Campylobacter|s__Campylobacter_concisus	In-Flight	metagenomics	0.69982
k__Bacteria|p__Proteobacteria|c__Betaproteobacteria|o__Neisseriales|f__Neisseriaceae|g__Neisseria|s__Neisseria_cinerea	In-Flight	metagenomics	0.699242
k__Bacteria|p__Firmicutes|c__Bacilli|o__Lactobacillales|f__Streptococcaceae|g__Streptococcus|s__Streptococcus_sp_263_SSPC	In-Flight	metatranscriptomics	0.698341
k__Bacteria|p__Bacteroidetes|c__Bacteroidia|o__Bacteroidales|f__Prevotellaceae|g__Prevotella|s__Prevotella_jejuni	In-Flight	metagenomics	0.697749
k__Bacteria|p__Actinobacteria|c__Actinobacteria|o__Micrococcales|f__Micrococcaceae|g__Rothia|s__Rothia_dentocariosa	In-Flight	metatranscriptomics	0.697477
k__Bacteria|p__Bacteroidetes|c__Bacteroidia|o__Bacteroidales|f__Prevotellaceae|g__Alloprevotella|s__Alloprevotella_SGB1466	Recovery	metagenomics	0.695789
k__Bacteria|p__Bacteroidetes|c__Flavobacteriia|o__Flavobacteriales|f__Flavobacteriaceae|g__Capnocytophaga|s__Capnocytophaga_sputigena	Pre-Flight	metagenomics	0.694494
k__Bacteria|p__Firmicutes|c__Bacilli|o__Bacillales|f__Bacillales_unclassified|g__Gemella|s__Gemella_morbillorum	Pre-Flight	metagenomics	0.694191
k__Bacteria|p__Firmicutes|c__Bacilli|o__Lactobacillales|f__Streptococcaceae|g__Streptococcus|s__Streptococcus_salivarius	Pre-Flight	metagenomics	0.68555
k__Bacteria|p__Firmicutes|c__Tissierellia|o__Tissierellales|f__Peptoniphilaceae|g__Parvimonas|s__Parvimonas_micra	Recovery	metagenomics	0.681418
k__Bacteria|p__Firmicutes|c__Clostridia|o__Clostridiales|f__Lachnospiraceae|g__Oribacterium|s__Oribacterium_sinus	In-Flight	metagenomics	0.680825
k__Bacteria|p__Firmicutes|c__Clostridia|o__Clostridiales|f__Lachnospiraceae|g__Oribacterium|s__Oribacterium_sinus	Recovery	metagenomics	0.680648
k__Bacteria|p__Bacteroidetes|c__Bacteroidia|o__Bacteroidales|f__Porphyromonadaceae|g__Porphyromonas|s__Porphyromonas_pasteri	Post-Flight	metagenomics	0.679088
k__Bacteria|p__Actinobacteria|c__Actinobacteria|o__Propionibacteriales|f__Propionibacteriaceae|g__Cutibacterium|s__Cutibacterium_acnes	In-Flight	metagenomics	0.67893
k__Bacteria|p__Firmicutes|c__Bacilli|o__Bacillales|f__Bacillales_unclassified|g__Gemella|s__Gemella_SGB7284	Pre-Flight	metagenomics	0.678363
k__Bacteria|p__Bacteroidetes|c__Bacteroidia|o__Bacteroidales|f__Porphyromonadaceae|g__Porphyromonas|s__Porphyromonas_endodontalis	Pre-Flight	metagenomics	0.678355
k__Bacteria|p__Firmicutes|c__Bacilli|o__Lactobacillales|f__Streptococcaceae|g__Streptococcus|s__Streptococcus_intermedius	Pre-Flight	metagenomics	0.67521
k__Bacteria|p__Actinobacteria|c__Actinobacteria|o__Actinomycetales|f__Actinomycetaceae|g__Actinomyces|s__Actinomyces_sp_S6_Spd3	In-Flight	metagenomics	0.674902
k__Bacteria|p__Firmicutes|c__Negativicutes|o__Veillonellales|f__Veillonellaceae|g__Megasphaera|s__Megasphaera_micronuciformis	In-Flight	metagenomics	0.673907
k__Bacteria|p__Proteobacteria|c__Gammaproteobacteria|o__Pasteurellales|f__Pasteurellaceae|g__Haemophilus|s__Haemophilus_parainfluenzae	Pre-Flight	metagenomics	0.671967
k__Bacteria|p__Firmicutes|c__Bacilli|o__Lactobacillales|f__Carnobacteriaceae|g__Granulicatella|s__Granulicatella_adiacens	Pre-Flight	metatranscriptomics	0.670618
k__Bacteria|p__Actinobacteria|c__Coriobacteriia|o__Coriobacteriales|f__Atopobiaceae|g__Lancefieldella|s__Lancefieldella_parvula	Pre-Flight	metagenomics	0.670611
k__Bacteria|p__Firmicutes|c__Bacilli|o__Lactobacillales|f__Streptococcaceae|g__Streptococcus|s__Streptococcus_cristatus	Pre-Flight	metagenomics	0.667032
k__Bacteria|p__Actinobacteria|c__Actinobacteria|o__Actinomycetales|f__Actinomycetaceae|g__Peptidiphaga|s__Peptidiphaga_gingivicola	Post-Flight	metatranscriptomics	0.666665
k__Bacteria|p__Firmicutes|c__Bacilli|o__Bacillales|f__Bacillales_unclassified|g__Gemella|s__Gemella_morbillorum	Post-Flight	metagenomics	0.666641
k__Bacteria|p__Proteobacteria|c__Gammaproteobacteria|o__Xanthomonadales|f__Xanthomonadaceae|g__Xanthomonas|s__Xanthomonas_campestris	Post-Flight	metagenomics	0.666566
k__Bacteria|p__Firmicutes|c__Bacilli|o__Lactobacillales|f__Streptococcaceae|g__Streptococcus|s__Streptococcus_parasanguinis	In-Flight	metagenomics	0.666531
k__Bacteria|p__Actinobacteria|c__Actinobacteria|o__Corynebacteriales|f__Corynebacteriaceae|g__Corynebacterium|s__Corynebacterium_durum	Post-Flight	metatranscriptomics	0.666435
k__Bacteria|p__Actinobacteria|c__Actinobacteria|o__Propionibacteriales|f__Propionibacteriaceae|g__Cutibacterium|s__Cutibacterium_acnes	Recovery	metatranscriptomics	0.666424
k__Bacteria|p__Candidatus_Saccharibacteria|c__CFGB4355|o__OFGB4355|f__FGB4355|g__GGB12788|s__GGB12788_SGB19831	Post-Flight	metagenomics	0.666407
k__Bacteria|p__Firmicutes|c__Bacilli|o__Lactobacillales|f__Streptococcaceae|g__Streptococcus|s__Streptococcus_thermophilus	Post-Flight	metagenomics	0.666373
k__Bacteria|p__Actinobacteria|c__Actinobacteria|o__Actinomycetales|f__Actinomycetaceae|g__Actinomyces|s__Actinomyces_sp_oral_taxon_448	Recovery	metagenomics	0.66633
k__Bacteria|p__Proteobacteria|c__Gammaproteobacteria|o__Pasteurellales|f__Pasteurellaceae|g__Haemophilus|s__Haemophilus_paraphrohaemolyticus	Post-Flight	metatranscriptomics	0.666225
k__Bacteria|p__Candidatus_Saccharibacteria|c__Candidatus_Nanosyncoccalia|o__Candidatus_Nanogingivales|f__Candidatus_Nanogingivalaceae|g__GGB12785|s__GGB12785_SGB19825	Post-Flight	metagenomics	0.666
k__Bacteria|p__Bacteroidetes|c__Bacteroidia|o__Bacteroidales|f__Porphyromonadaceae|g__Porphyromonas|s__Porphyromonas_pasteri	Post-Flight	metatranscriptomics	0.665991
k__Bacteria|p__Actinobacteria|c__Actinobacteria|o__Actinomycetales|f__Actinomycetaceae|g__Peptidiphaga|s__Peptidiphaga_gingivicola	Pre-Flight	metagenomics	0.66596
k__Bacteria|p__Actinobacteria|c__Actinobacteria|o__Actinomycetales|f__Actinomycetaceae|g__Actinomyces|s__Actinomyces_bouchesdurhonensis	Post-Flight	metagenomics	0.665787
k__Bacteria|p__Proteobacteria|c__Gammaproteobacteria|o__Pasteurellales|f__Pasteurellaceae|g__Haemophilus|s__Haemophilus_paraphrohaemolyticus	Pre-Flight	metagenomics	0.665777
k__Bacteria|p__Fusobacteria|c__Fusobacteriia|o__Fusobacteriales|f__Fusobacteriaceae|g__Fusobacterium|s__Fusobacterium_nucleatum	Post-Flight	metatranscriptomics	0.665709
k__Bacteria|p__Bacteroidetes|c__CFGB524|o__OFGB524|f__FGB524|g__GGB1088|s__GGB1088_SGB1395	Post-Flight	metagenomics	0.66526
k__Bacteria|p__Bacteroidetes|c__Bacteroidia|o__Bacteroidales|f__Porphyromonadaceae|g__Porphyromonas|s__Porphyromonas_catoniae	In-Flight	metagenomics	0.665014
k__Bacteria|p__Bacteroidetes|c__Bacteroidia|o__Bacteroidales|f__Porphyromonadaceae|g__Porphyromonas|s__Porphyromonas_pasteri	Recovery	metatranscriptomics	0.664944
k__Bacteria|p__Proteobacteria|c__Gammaproteobacteria|o__Pasteurellales|f__Pasteurellaceae|g__Aggregatibacter|s__Aggregatibacter_sp_oral_taxon_458	Post-Flight	metagenomics	0.664804
k__Bacteria|p__Candidatus_Saccharibacteria|c__Candidatus_Nanosyncoccalia|o__Candidatus_Nanogingivales|f__Candidatus_Nanogingivalaceae|g__GGB12785|s__GGB12785_SGB19827	Post-Flight	metagenomics	0.664794
k__Bacteria|p__Bacteroidetes|c__Bacteroidia|o__Bacteroidales|f__Porphyromonadaceae|g__Porphyromonas|s__Porphyromonas_endodontalis	Recovery	metagenomics	0.66473
k__Bacteria|p__Proteobacteria|c__Gammaproteobacteria|o__Pasteurellales|f__Pasteurellaceae|g__Haemophilus|s__Haemophilus_paraphrohaemolyticus	In-Flight	metagenomics	0.66459
k__Bacteria|p__Actinobacteria|c__Actinobacteria|o__Propionibacteriales|f__Propionibacteriaceae|g__GGB10022|s__GGB10022_SGB15896	Post-Flight	metagenomics	0.664029
k__Bacteria|p__Candidatus_Saccharibacteria|c__CFGB4355|o__OFGB4355|f__FGB4355|g__GGB12788|s__GGB12788_SGB19831	Post-Flight	metatranscriptomics	0.663057
k__Bacteria|p__Bacteroidetes|c__Bacteroidia|o__Bacteroidales|f__Prevotellaceae|g__Prevotella|s__Prevotella_jejuni	Pre-Flight	metagenomics	0.662897
k__Bacteria|p__Bacteroidetes|c__Flavobacteriia|o__Flavobacteriales|f__Flavobacteriaceae|g__Capnocytophaga|s__Capnocytophaga_leadbetteri	Post-Flight	metatranscriptomics	0.662846
k__Bacteria|p__Proteobacteria|c__Gammaproteobacteria|o__Cardiobacteriales|f__Cardiobacteriaceae|g__Cardiobacterium|s__Cardiobacterium_hominis	Post-Flight	metatranscriptomics	0.662774
k__Bacteria|p__Bacteroidetes|c__Flavobacteriia|o__Flavobacteriales|f__Weeksellaceae|g__GGB1844|s__GGB1844_SGB2532	In-Flight	metagenomics	0.66207
k__Bacteria|p__Actinobacteria|c__Actinobacteria|o__Actinomycetales|f__Actinomycetaceae|g__Actinomyces|s__Actinomyces_sp_oral_taxon_448	Pre-Flight	metagenomics	0.662046
k__Bacteria|p__Fusobacteria|c__Fusobacteriia|o__Fusobacteriales|f__Fusobacteriaceae|g__Fusobacterium|s__Fusobacterium_pseudoperiodonticum	Post-Flight	metatranscriptomics	0.661661
k__Bacteria|p__Bacteroidetes|c__Bacteroidia|o__Bacteroidales|f__Porphyromonadaceae|g__Porphyromonas|s__Porphyromonas_pasteri	Recovery	metagenomics	0.661329
k__Bacteria|p__Fusobacteria|c__Fusobacteriia|o__Fusobacteriales|f__Leptotrichiaceae|g__Leptotrichia|s__Leptotrichia_massiliensis	Post-Flight	metagenomics	0.661224
k__Bacteria|p__Bacteroidetes|c__Flavobacteriia|o__Flavobacteriales|f__Weeksellaceae|g__GGB1844|s__GGB1844_SGB2532	Post-Flight	metagenomics	0.661108
k__Bacteria|p__Bacteroidetes|c__Bacteroidia|o__Bacteroidales|f__Porphyromonadaceae|g__Porphyromonas|s__Porphyromonas_catoniae	Post-Flight	metatranscriptomics	0.659528
k__Bacteria|p__Bacteroidetes|c__Bacteroidia|o__Bacteroidales|f__Porphyromonadaceae|g__Porphyromonas|s__Porphyromonas_endodontalis	Post-Flight	metagenomics	0.659364
k__Bacteria|p__Firmicutes|c__Bacilli|o__Lactobacillales|f__Streptococcaceae|g__Lactococcus|s__Lactococcus_lactis	Post-Flight	metagenomics	0.659219
k__Bacteria|p__Proteobacteria|c__Gammaproteobacteria|o__Cardiobacteriales|f__Cardiobacteriaceae|g__Cardiobacterium|s__Cardiobacterium_hominis	Recovery	metagenomics	0.659135
k__Bacteria|p__Firmicutes|c__Negativicutes|o__Veillonellales|f__Veillonellaceae|g__Megasphaera|s__Megasphaera_micronuciformis	Post-Flight	metagenomics	0.657882
k__Bacteria|p__Firmicutes|c__Bacilli|o__Bacillales|f__Bacillales_unclassified|g__Gemella|s__Gemella_morbillorum	Post-Flight	metatranscriptomics	0.657801
k__Bacteria|p__Candidatus_Saccharibacteria|c__Candidatus_Saccharibacteria_unclassified|o__Candidatus_Saccharibacteria_unclassified|f__Candidatus_Saccharibacteria_unclassified|g__Candidatus_Saccharibacteria_unclassified|s__Candidatus_Saccharibacteria_unclassified_SGB19850	Post-Flight	metagenomics	0.657634
k__Bacteria|p__Bacteroidetes|c__Flavobacteriia|o__Flavobacteriales|f__Flavobacteriaceae|g__Capnocytophaga|s__Capnocytophaga_leadbetteri	Recovery	metagenomics	0.656981
k__Bacteria|p__Bacteroidetes|c__Bacteroidia|o__Bacteroidales|f__Prevotellaceae|g__Prevotella|s__Prevotella_sp_A2879	Post-Flight	metagenomics	0.656888
k__Bacteria|p__Bacteroidetes|c__Bacteroidia|o__Bacteroidales|f__Prevotellaceae|g__Prevotella|s__Prevotella_melaninogenica	Post-Flight	metatranscriptomics	0.65665
k__Bacteria|p__Bacteroidetes|c__Bacteroidia|o__Bacteroidales|f__Prevotellaceae|g__Prevotella|s__Prevotella_aurantiaca	Post-Flight	metagenomics	0.655607
k__Bacteria|p__Proteobacteria|c__Epsilonproteobacteria|o__Campylobacterales|f__Campylobacteraceae|g__Campylobacter|s__Campylobacter_showae	Post-Flight	metatranscriptomics	0.655474
k__Bacteria|p__Bacteroidetes|c__Flavobacteriia|o__Flavobacteriales|f__Weeksellaceae|g__GGB1843|s__GGB1843_SGB2524	Post-Flight	metatranscriptomics	0.654667
k__Bacteria|p__Fusobacteria|c__Fusobacteriia|o__Fusobacteriales|f__Leptotrichiaceae|g__Leptotrichia|s__Leptotrichia_wadei	In-Flight	metagenomics	0.654396
k__Bacteria|p__Proteobacteria|c__Gammaproteobacteria|o__Pasteurellales|f__Pasteurellaceae|g__Haemophilus|s__Haemophilus_paraphrohaemolyticus	Post-Flight	metagenomics	0.653854
k__Bacteria|p__Firmicutes|c__Bacilli|o__Lactobacillales|f__Streptococcaceae|g__Streptococcus|s__Streptococcus_parasanguinis	Pre-Flight	metatranscriptomics	0.653688
k__Bacteria|p__Actinobacteria|c__Actinobacteria|o__Propionibacteriales|f__Propionibacteriaceae|g__Cutibacterium|s__Cutibacterium_acnes	Recovery	metagenomics	0.652289
k__Bacteria|p__Bacteroidetes|c__Bacteroidia|o__Bacteroidales|f__Prevotellaceae|g__Prevotella|s__Prevotella_sp_A2879	Recovery	metagenomics	0.652231
k__Bacteria|p__Actinobacteria|c__Actinobacteria|o__Actinomycetales|f__Actinomycetaceae|g__Actinomyces|s__Actinomyces_sp_oral_taxon_448	Post-Flight	metagenomics	0.651951
k__Bacteria|p__Firmicutes|c__Negativicutes|o__Veillonellales|f__Veillonellaceae|g__Veillonella|s__Veillonella_tobetsuensis	Post-Flight	metagenomics	0.65129
k__Bacteria|p__Bacteroidetes|c__Bacteroidia|o__Bacteroidales|f__Prevotellaceae|g__Prevotella|s__Prevotella_denticola	Pre-Flight	metagenomics	0.651251
k__Bacteria|p__Proteobacteria|c__Betaproteobacteria|o__Neisseriales|f__Neisseriaceae|g__Kingella|s__Kingella_oralis	Post-Flight	metagenomics	0.649879
k__Bacteria|p__Bacteroidetes|c__Bacteroidia|o__Bacteroidales|f__Bacteroidaceae|g__Bacteroidaceae_unclassified|s__Bacteroidaceae_unclassified_SGB1468	In-Flight	metagenomics	0.649761
k__Bacteria|p__Firmicutes|c__Bacilli|o__Lactobacillales|f__Aerococcaceae|g__Abiotrophia|s__Abiotrophia_sp_HMSC24B09	Post-Flight	metagenomics	0.649531
k__Bacteria|p__Firmicutes|c__Clostridia|o__Clostridiales|f__Clostridiales_Family_XIII_Incertae_Sedis|g__Mogibacterium|s__Mogibacterium_diversum	Post-Flight	metagenomics	0.648957
k__Bacteria|p__Bacteroidetes|c__Bacteroidia|o__Bacteroidales|f__Prevotellaceae|g__Prevotella|s__Prevotella_melaninogenica	Recovery	metatranscriptomics	0.648811
k__Bacteria|p__Fusobacteria|c__Fusobacteriia|o__Fusobacteriales|f__Leptotrichiaceae|g__Leptotrichia|s__Leptotrichia_wadei	Pre-Flight	metagenomics	0.648802
k__Bacteria|p__Actinobacteria|c__Coriobacteriia|o__Coriobacteriales|f__Atopobiaceae|g__Lancefieldella|s__Lancefieldella_parvula	Post-Flight	metagenomics	0.64763
k__Bacteria|p__Proteobacteria|c__Gammaproteobacteria|o__Pasteurellales|f__Pasteurellaceae|g__Haemophilus|s__Haemophilus_paraphrohaemolyticus	In-Flight	metatranscriptomics	0.647159
k__Bacteria|p__Proteobacteria|c__Gammaproteobacteria|o__Pasteurellales|f__Pasteurellaceae|g__Haemophilus|s__Haemophilus_sputorum	Post-Flight	metatranscriptomics	0.647143
k__Bacteria|p__Firmicutes|c__Bacilli|o__Lactobacillales|f__Aerococcaceae|g__Abiotrophia|s__Abiotrophia_defectiva	Recovery	metatranscriptomics	0.64693
k__Bacteria|p__Bacteroidetes|c__Bacteroidia|o__Bacteroidales|f__Porphyromonadaceae|g__Porphyromonas|s__Porphyromonas_catoniae	Post-Flight	metagenomics	0.64546
k__Archaea|p__Euryarchaeota|c__Halobacteria|o__Halobacteriales|f__Haloarculaceae|g__Natronomonas|s__Natronomonas_sp_LN261	Recovery	metatranscriptomics	0.645338
k__Bacteria|p__Firmicutes|c__Negativicutes|o__Veillonellales|f__Veillonellaceae|g__Veillonella|s__Veillonella_sp_3627	Post-Flight	metagenomics	0.644587
k__Bacteria|p__Bacteroidetes|c__Bacteroidetes_unclassified|o__Bacteroidetes_unclassified|f__Bacteroidetes_unclassified|g__Bacteroidetes_unclassified|s__Bacteroidetes_oral_taxon_274	In-Flight	metagenomics	0.64445
k__Bacteria|p__Firmicutes|c__Bacilli|o__Lactobacillales|f__Streptococcaceae|g__Streptococcus|s__Streptococcus_pneumoniae	Recovery	metagenomics	0.643821
k__Bacteria|p__Candidatus_Saccharibacteria|c__Candidatus_Nanosyncoccalia|o__Candidatus_Nanogingivales|f__Candidatus_Nanogingivalaceae|g__GGB12785|s__GGB12785_SGB19825	Recovery	metagenomics	0.642513
k__Bacteria|p__Firmicutes|c__Negativicutes|o__Veillonellales|f__Veillonellaceae|g__Dialister|s__Dialister_invisus	Post-Flight	metagenomics	0.642407
k__Bacteria|p__Firmicutes|c__Bacilli|o__Lactobacillales|f__Aerococcaceae|g__Abiotrophia|s__Abiotrophia_defectiva	Post-Flight	metatranscriptomics	0.642193
k__Bacteria|p__Firmicutes|c__Clostridia|o__Clostridiales|f__Peptostreptococcaceae|g__Peptostreptococcus|s__Peptostreptococcus_SGB749	Post-Flight	metagenomics	0.638208
k__Bacteria|p__Candidatus_Saccharibacteria|c__Candidatus_Nanosyncoccalia|o__Candidatus_Nanogingivales|f__Candidatus_Nanogingivalaceae|g__GGB12785|s__GGB12785_SGB19825	Pre-Flight	metagenomics	0.638183
k__Bacteria|p__Firmicutes|c__Bacilli|o__Lactobacillales|f__Streptococcaceae|g__Streptococcus|s__Streptococcus_gordonii	In-Flight	metatranscriptomics	0.637234
k__Bacteria|p__Firmicutes|c__Bacilli|o__Lactobacillales|f__Streptococcaceae|g__Streptococcus|s__Streptococcus_sp_263_SSPC	Pre-Flight	metatranscriptomics	0.636861
k__Bacteria|p__Actinobacteria|c__Actinobacteria|o__Actinomycetales|f__Actinomycetaceae|g__Actinomyces|s__Actinomyces_johnsonii	Recovery	metagenomics	0.636481
k__Bacteria|p__Proteobacteria|c__Epsilonproteobacteria|o__Campylobacterales|f__Campylobacteraceae|g__Campylobacter|s__Campylobacter_showae	Post-Flight	metagenomics	0.635132
k__Bacteria|p__Proteobacteria|c__Gammaproteobacteria|o__Pasteurellales|f__Pasteurellaceae|g__Aggregatibacter|s__Aggregatibacter_segnis	Post-Flight	metagenomics	0.634507
k__Bacteria|p__Actinobacteria|c__Actinobacteria|o__Propionibacteriales|f__Propionibacteriaceae|g__Arachnia|s__Pseudopropionibacterium_propionicum	Post-Flight	metagenomics	0.634434
k__Bacteria|p__Bacteroidetes|c__Bacteroidia|o__Bacteroidales|f__Prevotellaceae|g__Prevotella|s__Prevotella_loescheii	Recovery	metagenomics	0.634028
k__Bacteria|p__Actinobacteria|c__Actinobacteria|o__Micrococcales|f__Micrococcaceae|g__Rothia|s__Rothia_dentocariosa	Post-Flight	metatranscriptomics	0.633459
k__Bacteria|p__Proteobacteria|c__Gammaproteobacteria|o__Pasteurellales|f__Pasteurellaceae|g__Haemophilus|s__Haemophilus_influenzae	In-Flight	metatranscriptomics	0.633049
k__Bacteria|p__Candidatus_Absconditabacteria|c__Candidatus_Absconditabacteria_unclassified|o__Candidatus_Absconditabacteria_unclassified|f__Candidatus_Absconditabacteria_unclassified|g__Candidatus_Absconditabacteria_unclassified|s__candidate_division_SR1_bacterium_MGEHA	Post-Flight	metagenomics	0.633032
k__Bacteria|p__Fusobacteria|c__Fusobacteriia|o__Fusobacteriales|f__Leptotrichiaceae|g__Leptotrichia|s__Leptotrichia_sp_oral_taxon_212	Pre-Flight	metagenomics	0.633029
k__Bacteria|p__Bacteroidetes|c__Bacteroidia|o__Bacteroidales|f__Prevotellaceae|g__Prevotella|s__Prevotella_conceptionensis	Post-Flight	metagenomics	0.632251
k__Bacteria|p__Firmicutes|c__Tissierellia|o__Tissierellales|f__Peptoniphilaceae|g__Parvimonas|s__Parvimonas_SGB6649	Pre-Flight	metagenomics	0.632152
k__Bacteria|p__Actinobacteria|c__Actinobacteria|o__Actinomycetales|f__Actinomycetaceae|g__Trueperella|s__Trueperella_pyogenes	In-Flight	metagenomics	0.63086
k__Bacteria|p__Firmicutes|c__Clostridia|o__Clostridiales|f__Clostridiales_Family_XIII_Incertae_Sedis|g__Mogibacterium|s__Mogibacterium_diversum	In-Flight	metagenomics	0.630661
k__Bacteria|p__Proteobacteria|c__Betaproteobacteria|o__Neisseriales|f__Neisseriaceae|g__Neisseria|s__Neisseria_cinerea	Post-Flight	metagenomics	0.630585
k__Bacteria|p__Firmicutes|c__Bacilli|o__Lactobacillales|f__Streptococcaceae|g__Streptococcus|s__Streptococcus_salivarius	In-Flight	metatranscriptomics	0.630248
k__Bacteria|p__Proteobacteria|c__Gammaproteobacteria|o__Pasteurellales|f__Pasteurellaceae|g__Aggregatibacter|s__Aggregatibacter_aphrophilus	Post-Flight	metagenomics	0.629533
k__Bacteria|p__Actinobacteria|c__Actinobacteria|o__Propionibacteriales|f__Propionibacteriaceae|g__Arachnia|s__Arachnia_SGB15899	Post-Flight	metagenomics	0.62933
k__Bacteria|p__Bacteroidetes|c__Bacteroidia|o__Bacteroidales|f__Tannerellaceae|g__Tannerella|s__Tannerella_sp_oral_taxon_808	Post-Flight	metagenomics	0.62929
k__Bacteria|p__Bacteroidetes|c__Bacteroidia|o__Bacteroidales|f__Prevotellaceae|g__Prevotella|s__Prevotella_oulorum	Recovery	metagenomics	0.628782
k__Bacteria|p__Bacteroidetes|c__Flavobacteriia|o__Flavobacteriales|f__Flavobacteriaceae|g__GGB1832|s__GGB1832_SGB2476	In-Flight	metagenomics	0.628416
k__Bacteria|p__Proteobacteria|c__Betaproteobacteria|o__Neisseriales|f__Neisseriaceae|g__Eikenella|s__Eikenella_corrodens	Post-Flight	metagenomics	0.628321
k__Bacteria|p__Firmicutes|c__Bacilli|o__Bacillales|f__Staphylococcaceae|g__Staphylococcus|s__Staphylococcus_epidermidis	Post-Flight	metagenomics	0.627902
k__Bacteria|p__Firmicutes|c__Bacilli|o__Bacillales|f__Staphylococcaceae|g__Staphylococcus|s__Staphylococcus_epidermidis	In-Flight	metatranscriptomics	0.626979
k__Bacteria|p__Firmicutes|c__Negativicutes|o__Veillonellales|f__Veillonellaceae|g__Veillonella|s__Veillonella_sp_3627	Recovery	metagenomics	0.626659
k__Bacteria|p__Firmicutes|c__Clostridia|o__Clostridiales|f__Peptostreptococcaceae|g__Peptostreptococcus|s__Peptostreptococcus_SGB749	In-Flight	metagenomics	0.625753
k__Bacteria|p__Actinobacteria|c__Actinobacteria|o__Actinomycetales|f__Actinomycetaceae|g__Actinomyces|s__Actinomyces_bouchesdurhonensis	Recovery	metagenomics	0.625558
k__Bacteria|p__Actinobacteria|c__Coriobacteriia|o__Coriobacteriales|f__Atopobiaceae|g__Lancefieldella|s__Lancefieldella_parvula	In-Flight	metagenomics	0.625539
k__Bacteria|p__Bacteroidetes|c__CFGB524|o__OFGB524|f__FGB524|g__GGB1088|s__GGB1088_SGB1395	Recovery	metagenomics	0.625187
k__Bacteria|p__Bacteroidetes|c__Flavobacteriia|o__Flavobacteriales|f__Flavobacteriaceae|g__Capnocytophaga|s__Capnocytophaga_ochracea	Post-Flight	metagenomics	0.624413
k__Bacteria|p__Actinobacteria|c__Actinobacteria|o__Propionibacteriales|f__Propionibacteriaceae|g__GGB10022|s__GGB10022_SGB15896	Recovery	metagenomics	0.621887
k__Bacteria|p__Bacteroidetes|c__Bacteroidia|o__Bacteroidales|f__Porphyromonadaceae|g__Porphyromonas|s__Porphyromonas_SGB2042	Post-Flight	metagenomics	0.62098
k__Bacteria|p__Candidatus_Saccharibacteria|c__Candidatus_Saccharimonia|o__Candidatus_Saccharimonales|f__Candidatus_Sacchiramonaceaea|g__Candidatus_Nanosynsacchari|s__Candidatus_Nanosynsacchari_sp_TM7_ANC_38_39_G1_1	Pre-Flight	metagenomics	0.619272
k__Bacteria|p__Actinobacteria|c__Actinobacteria|o__Actinomycetales|f__Actinomycetaceae|g__Actinomyces|s__Actinomyces_johnsonii	Pre-Flight	metagenomics	0.618761
k__Bacteria|p__Actinobacteria|c__Actinobacteria|o__Actinomycetales|f__Actinomycetaceae|g__Actinomyces|s__Actinomyces_massiliensis	Post-Flight	metagenomics	0.618604
k__Bacteria|p__Candidatus_Saccharibacteria|c__Candidatus_Saccharibacteria_unclassified|o__Candidatus_Saccharibacteria_unclassified|f__Candidatus_Saccharibacteria_unclassified|g__Candidatus_Saccharibacteria_unclassified|s__Candidatus_Saccharibacteria_unclassified_SGB19782	Post-Flight	metagenomics	0.618384
k__Bacteria|p__Firmicutes|c__Clostridia|o__Clostridiales|f__Clostridiales_Family_XIII_Incertae_Sedis|g__Clostridiales_Family_XIII_Incertae_Sedis_unclassified|s__Eubacterium_sulci	Post-Flight	metagenomics	0.61787
k__Bacteria|p__Proteobacteria|c__Gammaproteobacteria|o__Pasteurellales|f__Pasteurellaceae|g__Haemophilus|s__Haemophilus_sputorum	Pre-Flight	metatranscriptomics	0.616185
k__Bacteria|p__Firmicutes|c__Tissierellia|o__Tissierellales|f__Peptoniphilaceae|g__Peptoniphilus|s__Peptoniphilus_lacydonensis	Post-Flight	metagenomics	0.616041
k__Bacteria|p__Bacteroidetes|c__Bacteroidia|o__Bacteroidales|f__Prevotellaceae|g__Prevotella|s__Prevotella_histicola	Recovery	metatranscriptomics	0.616021
k__Bacteria|p__Actinobacteria|c__Actinobacteria|o__Actinomycetales|f__Actinomycetaceae|g__Actinomyces|s__Actinomyces_sp_oral_taxon_448	In-Flight	metagenomics	0.615237
k__Bacteria|p__Firmicutes|c__Clostridia|o__Clostridiales|f__Lachnospiraceae|g__Oribacterium|s__Oribacterium_asaccharolyticum	In-Flight	metagenomics	0.612853
k__Bacteria|p__Bacteroidetes|c__CFGB570|o__OFGB570|f__FGB570|g__GGB1203|s__GGB1203_SGB1568	Post-Flight	metagenomics	0.611393
k__Bacteria|p__Firmicutes|c__Negativicutes|o__Veillonellales|f__Veillonellaceae|g__Veillonella|s__Veillonella_sp_3627	Pre-Flight	metagenomics	0.609063
k__Bacteria|p__Fusobacteria|c__Fusobacteriia|o__Fusobacteriales|f__Leptotrichiaceae|g__GGB4400|s__GGB4400_SGB6074	Post-Flight	metagenomics	0.608419
k__Bacteria|p__Bacteroidetes|c__Bacteroidia|o__Bacteroidales|f__Prevotellaceae|g__Alloprevotella|s__Alloprevotella_SGB1466	Pre-Flight	metagenomics	0.606442
k__Bacteria|p__Firmicutes|c__Negativicutes|o__Selenomonadales|f__Selenomonadaceae|g__Selenomonas|s__Selenomonas_noxia	Post-Flight	metagenomics	0.606086
k__Bacteria|p__Actinobacteria|c__Actinobacteria|o__Actinomycetales|f__Actinomycetaceae|g__Actinomyces|s__Actinomyces_graevenitzii	In-Flight	metagenomics	0.605389
k__Bacteria|p__Candidatus_Absconditabacteria|c__Candidatus_Absconditabacteria_unclassified|o__Candidatus_Absconditabacteria_unclassified|f__Candidatus_Absconditabacteria_unclassified|g__GGB4936|s__GGB4936_SGB6889	Recovery	metagenomics	0.605388
k__Bacteria|p__Bacteroidetes|c__Bacteroidia|o__Bacteroidales|f__Bacteroidaceae|g__Bacteroidaceae_unclassified|s__Bacteroidaceae_unclassified_SGB1468	Pre-Flight	metagenomics	0.604885
k__Bacteria|p__Bacteroidetes|c__Bacteroidia|o__Bacteroidales|f__Tannerellaceae|g__Tannerella|s__Tannerella_sp_oral_taxon_HOT_286	Recovery	metagenomics	0.604661
k__Bacteria|p__Actinobacteria|c__Actinobacteria|o__Actinomycetales|f__Actinomycetaceae|g__Actinomyces|s__Actinomyces_sp_S6_Spd3	Post-Flight	metagenomics	0.604065
k__Bacteria|p__Fusobacteria|c__Fusobacteriia|o__Fusobacteriales|f__Leptotrichiaceae|g__Leptotrichia|s__Leptotrichia_buccalis	Recovery	metagenomics	0.603843
k__Bacteria|p__Actinobacteria|c__Actinobacteria|o__Corynebacteriales|f__Corynebacteriaceae|g__Corynebacterium|s__Corynebacterium_matruchotii	In-Flight	metagenomics	0.603575
k__Bacteria|p__Firmicutes|c__Bacilli|o__Lactobacillales|f__Aerococcaceae|g__Abiotrophia|s__Abiotrophia_sp_HMSC24B09	Recovery	metagenomics	0.601626
k__Bacteria|p__Firmicutes|c__Negativicutes|o__Selenomonadales|f__Selenomonadaceae|g__Selenomonas|s__Selenomonas_SGB5880	Post-Flight	metagenomics	0.600478
k__Bacteria|p__Firmicutes|c__Bacilli|o__Lactobacillales|f__Streptococcaceae|g__Streptococcus|s__Streptococcus_mitis	Recovery	metagenomics	0.599972
k__Bacteria|p__Firmicutes|c__Bacilli|o__Bacillales|f__Bacillales_unclassified|g__Gemella|s__Gemella_SGB7284	Recovery	metagenomics	0.595606
k__Bacteria|p__Proteobacteria|c__Betaproteobacteria|o__Burkholderiales|f__Comamonadaceae|g__Ottowia|s__Ottowia_sp_Marseille_P4747	Post-Flight	metagenomics	0.593199
k__Bacteria|p__Actinobacteria|c__Actinobacteria|o__Actinomycetales|f__Actinomycetaceae|g__Actinomyces|s__Actinomyces_sp_ICM58	Recovery	metagenomics	0.592603
k__Bacteria|p__Bacteroidetes|c__Bacteroidia|o__Bacteroidales|f__Prevotellaceae|g__Prevotellaceae_unclassified|s__Prevotellaceae_bacterium_Marseille_P2826	Post-Flight	metagenomics	0.592458
k__Bacteria|p__Candidatus_Saccharibacteria|c__Candidatus_Saccharibacteria_unclassified|o__Candidatus_Saccharibacteria_unclassified|f__Candidatus_Saccharibacteria_unclassified|g__Candidatus_Saccharibacteria_unclassified|s__TM7_phylum_sp_oral_taxon_348	Post-Flight	metagenomics	0.59094
k__Bacteria|p__Firmicutes|c__Clostridia|o__Clostridiales|f__Lachnospiraceae|g__Lachnoanaerobaculum|s__Lachnoanaerobaculum_saburreum	Post-Flight	metagenomics	0.589785
k__Bacteria|p__Actinobacteria|c__Actinobacteria|o__Actinomycetales|f__Actinomycetaceae|g__Actinomyces|s__Actinomyces_naeslundii	Pre-Flight	metagenomics	0.589519
k__Bacteria|p__Actinobacteria|c__Actinobacteria|o__Actinomycetales|f__Actinomycetaceae|g__Peptidiphaga|s__Peptidiphaga_gingivicola	In-Flight	metagenomics	0.589159
k__Bacteria|p__Bacteroidetes|c__Bacteroidia|o__Bacteroidales|f__Prevotellaceae|g__Prevotella|s__Prevotella_loescheii	Post-Flight	metagenomics	0.58757
k__Bacteria|p__Firmicutes|c__Clostridia|o__Clostridiales|f__Clostridiales_Family_XIII_Incertae_Sedis|g__Clostridiales_Family_XIII_Incertae_Sedis_unclassified|s__Eubacterium_brachy	In-Flight	metagenomics	0.585679
k__Bacteria|p__Actinobacteria|c__Actinobacteria|o__Actinomycetales|f__Actinomycetaceae|g__Actinomyces|s__Actinomyces_oris	Pre-Flight	metatranscriptomics	0.58535
k__Bacteria|p__Candidatus_Saccharibacteria|c__Candidatus_Saccharibacteria_unclassified|o__Candidatus_Saccharibacteria_unclassified|f__Candidatus_Saccharibacteria_unclassified|g__GGB12796|s__GGB12796_SGB19893	Post-Flight	metagenomics	0.583408
k__Bacteria|p__Candidatus_Saccharibacteria|c__Candidatus_Saccharibacteria_unclassified|o__Candidatus_Saccharibacteria_unclassified|f__Candidatus_Saccharibacteria_unclassified|g__Candidatus_Saccharibacteria_unclassified|s__Candidatus_Saccharibacteria_bacterium_oral_taxon_955	Post-Flight	metagenomics	0.582192
k__Bacteria|p__Firmicutes|c__Clostridia|o__Clostridiales|f__Peptostreptococcaceae|g__Peptostreptococcus|s__Peptostreptococcus_SGB749	Recovery	metagenomics	0.581222
k__Bacteria|p__Bacteroidetes|c__Bacteroidia|o__Bacteroidales|f__Prevotellaceae|g__Prevotella|s__Prevotella_sp_A2879	In-Flight	metagenomics	0.580465
k__Bacteria|p__Candidatus_Saccharibacteria|c__Candidatus_Saccharibacteria_unclassified|o__Candidatus_Saccharibacteria_unclassified|f__Candidatus_Saccharibacteria_unclassified|g__Candidatus_Saccharibacteria_unclassified|s__Candidatus_Saccharibacteria_unclassified_SGB19782	Pre-Flight	metagenomics	0.579974
k__Bacteria|p__Bacteroidetes|c__Bacteroidia|o__Bacteroidales|f__Prevotellaceae|g__Prevotellaceae_unclassified|s__Prevotellaceae_bacterium_Marseille_P2826	Recovery	metagenomics	0.577759
k__Bacteria|p__Actinobacteria|c__Actinobacteria|o__Actinomycetales|f__Actinomycetaceae|g__Actinomyces|s__Actinomyces_sp_S6_Spd3	Recovery	metagenomics	0.5777
k__Bacteria|p__Firmicutes|c__Clostridia|o__Clostridiales|f__Lachnospiraceae|g__GGB3394|s__GGB3394_SGB4498	Post-Flight	metagenomics	0.574412
k__Bacteria|p__Fusobacteria|c__CFGB1781|o__OFGB1781|f__FGB1781|g__GGB4733|s__GGB4733_SGB6557	Post-Flight	metagenomics	0.574267
k__Bacteria|p__Actinobacteria|c__Actinobacteria|o__Actinomycetales|f__Actinomycetaceae|g__Actinomyces|s__Actinomyces_dentalis	Post-Flight	metagenomics	0.573748
k__Bacteria|p__Proteobacteria|c__Betaproteobacteria|o__Neisseriales|f__Neisseriaceae|g__Eikenella|s__Eikenella_corrodens	Recovery	metagenomics	0.572885
k__Bacteria|p__Actinobacteria|c__Actinobacteria|o__Corynebacteriales|f__Corynebacteriaceae|g__Corynebacterium|s__Corynebacterium_matruchotii	Post-Flight	metatranscriptomics	0.571861
k__Bacteria|p__Candidatus_Saccharibacteria|c__CFGB4354|o__OFGB4354|f__FGB4354|g__GGB12787|s__GGB12787_SGB19830	In-Flight	metagenomics	0.570877
k__Bacteria|p__Firmicutes|c__Bacilli|o__Lactobacillales|f__Streptococcaceae|g__Streptococcus|s__Streptococcus_oralis	In-Flight	metagenomics	0.570349
k__Bacteria|p__Firmicutes|c__Clostridia|o__Clostridiales|f__Lachnospiraceae|g__GGB3394|s__GGB3394_SGB4498	In-Flight	metagenomics	0.569688
k__Bacteria|p__Bacteroidetes|c__Bacteroidia|o__Bacteroidales|f__Prevotellaceae|g__Prevotella|s__Prevotella_salivae	In-Flight	metagenomics	0.567698
k__Bacteria|p__Bacteroidetes|c__CFGB524|o__OFGB524|f__FGB524|g__GGB1088|s__GGB1088_SGB1395	Pre-Flight	metagenomics	0.567351
k__Bacteria|p__Actinobacteria|c__Actinobacteria|o__Actinomycetales|f__Actinomycetaceae|g__Actinomyces|s__Actinomyces_graevenitzii	Post-Flight	metagenomics	0.566403
k__Bacteria|p__Proteobacteria|c__Gammaproteobacteria|o__Pasteurellales|f__Pasteurellaceae|g__Aggregatibacter|s__Aggregatibacter_segnis	Recovery	metagenomics	0.566164
k__Bacteria|p__Fusobacteria|c__Fusobacteriia|o__Fusobacteriales|f__Leptotrichiaceae|g__Leptotrichia|s__Leptotrichia_sp_oral_taxon_215	Recovery	metagenomics	0.565423
k__Bacteria|p__Firmicutes|c__Erysipelotrichia|o__Erysipelotrichales|f__Erysipelotrichaceae|g__Solobacterium|s__Solobacterium_SGB6833	Post-Flight	metatranscriptomics	0.563692
k__Bacteria|p__Bacteroidetes|c__Bacteroidia|o__Bacteroidales|f__Prevotellaceae|g__Prevotella|s__Prevotella_sp_oral_taxon_299	In-Flight	metagenomics	0.563095
k__Bacteria|p__Firmicutes|c__Clostridia|o__Clostridiales|f__Lachnospiraceae|g__Oribacterium|s__Oribacterium_asaccharolyticum	Post-Flight	metagenomics	0.561505
k__Bacteria|p__Actinobacteria|c__Actinobacteria|o__Corynebacteriales|f__Corynebacteriaceae|g__Corynebacterium|s__Corynebacterium_aurimucosum	In-Flight	metagenomics	0.559246
k__Bacteria|p__Firmicutes|c__Bacilli|o__Lactobacillales|f__Aerococcaceae|g__Abiotrophia|s__Abiotrophia_defectiva	Pre-Flight	metatranscriptomics	0.558318
k__Bacteria|p__Firmicutes|c__Clostridia|o__Clostridiales|f__Clostridiales_Family_XIII_Incertae_Sedis|g__Clostridiales_Family_XIII_Incertae_Sedis_unclassified|s__Eubacterium_brachy	Recovery	metagenomics	0.557665
k__Bacteria|p__Actinobacteria|c__Actinobacteria|o__Actinomycetales|f__Actinomycetaceae|g__Actinobaculum|s__Actinobaculum_sp_oral_taxon_183	In-Flight	metagenomics	0.557581
k__Bacteria|p__Firmicutes|c__CFGB1394|o__OFGB1394|f__FGB1394|g__GGB3385|s__GGB3385_SGB4472	Recovery	metagenomics	0.557173
k__Bacteria|p__Bacteroidetes|c__Bacteroidia|o__Bacteroidales|f__Tannerellaceae|g__Tannerella|s__Tannerella_sp_oral_taxon_HOT_286	In-Flight	metagenomics	0.55664
k__Bacteria|p__Actinobacteria|c__Actinobacteria|o__Actinomycetales|f__Actinomycetaceae|g__Actinomyces|s__Actinomyces_naeslundii	Post-Flight	metagenomics	0.556594
k__Bacteria|p__Actinobacteria|c__Actinobacteria|o__Actinomycetales|f__Actinomycetaceae|g__Actinomyces|s__Actinomyces_sp_oral_taxon_448	Recovery	metatranscriptomics	0.556459
k__Bacteria|p__Fusobacteria|c__Fusobacteriia|o__Fusobacteriales|f__Leptotrichiaceae|g__Leptotrichia|s__Leptotrichia_buccalis	Post-Flight	metagenomics	0.555787
k__Bacteria|p__Fusobacteria|c__Fusobacteriia|o__Fusobacteriales|f__Fusobacteriaceae|g__Fusobacterium|s__Fusobacterium_nucleatum	In-Flight	metatranscriptomics	0.555372
k__Bacteria|p__Actinobacteria|c__Actinobacteria|o__Actinomycetales|f__Actinomycetaceae|g__Actinomyces|s__Actinomyces_sp_ICM58	In-Flight	metagenomics	0.555156
k__Bacteria|p__Firmicutes|c__Clostridia|o__Clostridiales|f__Clostridiales_Family_XIII_Incertae_Sedis|g__Clostridiales_Family_XIII_Incertae_Sedis_unclassified|s__Eubacterium_sulci	In-Flight	metagenomics	0.553452
k__Bacteria|p__Actinobacteria|c__Actinobacteria|o__Bifidobacteriales|f__Bifidobacteriaceae|g__Alloscardovia|s__Alloscardovia_omnicolens	Post-Flight	metagenomics	0.55049
k__Bacteria|p__Proteobacteria|c__Gammaproteobacteria|o__Pasteurellales|f__Pasteurellaceae|g__Haemophilus|s__Haemophilus_paraphrohaemolyticus	Pre-Flight	metatranscriptomics	0.549228
k__Bacteria|p__Bacteroidetes|c__Bacteroidia|o__Bacteroidales|f__Prevotellaceae|g__Prevotella|s__Prevotella_denticola	Recovery	metagenomics	0.54654
k__Bacteria|p__Actinobacteria|c__Actinobacteria|o__Corynebacteriales|f__Corynebacteriaceae|g__Corynebacterium|s__Corynebacterium_durum	Pre-Flight	metagenomics	0.544911
k__Bacteria|p__Firmicutes|c__Negativicutes|o__Veillonellales|f__Veillonellaceae|g__Veillonella|s__Veillonella_atypica	Pre-Flight	metatranscriptomics	0.544681
k__Bacteria|p__Firmicutes|c__Negativicutes|o__Veillonellales|f__Veillonellaceae|g__Dialister|s__Dialister_invisus	Pre-Flight	metagenomics	0.542366
k__Bacteria|p__Actinobacteria|c__Actinobacteria|o__Propionibacteriales|f__Propionibacteriaceae|g__Arachnia|s__Pseudopropionibacterium_propionicum	Recovery	metagenomics	0.541533
k__Bacteria|p__Bacteroidetes|c__Flavobacteriia|o__Flavobacteriales|f__Flavobacteriaceae|g__Capnocytophaga|s__Capnocytophaga_SGB2480	Recovery	metagenomics	0.541058
k__Bacteria|p__Actinobacteria|c__Actinobacteria|o__Actinomycetales|f__Actinomycetaceae|g__Pauljensenia|s__Pauljensenia_hongkongensis	Recovery	metagenomics	0.53909
k__Bacteria|p__Bacteroidetes|c__Bacteroidia|o__Bacteroidales|f__Prevotellaceae|g__Prevotella|s__Prevotella_oulorum	Post-Flight	metagenomics	0.538761
k__Bacteria|p__Firmicutes|c__Bacilli|o__Lactobacillales|f__Streptococcaceae|g__Streptococcus|s__Streptococcus_intermedius	In-Flight	metagenomics	0.538355
k__Bacteria|p__Bacteroidetes|c__Bacteroidia|o__Bacteroidales|f__Prevotellaceae|g__Prevotella|s__Prevotella_aurantiaca	Pre-Flight	metagenomics	0.532991
k__Bacteria|p__Fusobacteria|c__Fusobacteriia|o__Fusobacteriales|f__Leptotrichiaceae|g__Leptotrichia|s__Leptotrichia_hofstadii	In-Flight	metagenomics	0.532443
k__Bacteria|p__Proteobacteria|c__Gammaproteobacteria|o__Pasteurellales|f__Pasteurellaceae|g__Haemophilus|s__Haemophilus_influenzae	Recovery	metatranscriptomics	0.531713
k__Bacteria|p__Bacteroidetes|c__Bacteroidia|o__Bacteroidales|f__Prevotellaceae|g__Prevotella|s__Prevotella_sp_A2879	Pre-Flight	metagenomics	0.531637
k__Bacteria|p__Firmicutes|c__Bacilli|o__Lactobacillales|f__Streptococcaceae|g__Streptococcus|s__Streptococcus_rubneri	Pre-Flight	metatranscriptomics	0.529647
k__Bacteria|p__Candidatus_Saccharibacteria|c__Candidatus_Saccharibacteria_unclassified|o__Candidatus_Saccharibacteria_unclassified|f__Candidatus_Saccharibacteria_unclassified|g__Candidatus_Saccharibacteria_unclassified|s__Candidatus_Saccharibacteria_unclassified_SGB19782	Recovery	metagenomics	0.529588
k__Bacteria|p__Firmicutes|c__Clostridia|o__Clostridiales|f__Peptostreptococcaceae|g__Peptostreptococcus|s__Peptostreptococcus_SGB749	Pre-Flight	metagenomics	0.526253
k__Bacteria|p__Firmicutes|c__Tissierellia|o__Tissierellales|f__Peptoniphilaceae|g__Parvimonas|s__Parvimonas_micra	In-Flight	metagenomics	0.525453
k__Bacteria|p__Proteobacteria|c__Betaproteobacteria|o__Neisseriales|f__Neisseriaceae|g__Eikenella|s__Eikenella_corrodens	In-Flight	metagenomics	0.52067
k__Bacteria|p__Firmicutes|c__Bacilli|o__Bacillales|f__Staphylococcaceae|g__Staphylococcus|s__Staphylococcus_cohnii	In-Flight	metatranscriptomics	0.515599
k__Bacteria|p__Bacteroidetes|c__Bacteroidetes_unclassified|o__Bacteroidetes_unclassified|f__Bacteroidetes_unclassified|g__Bacteroidetes_unclassified|s__Bacteroidetes_oral_taxon_274	Recovery	metagenomics	0.514717
k__Bacteria|p__Bacteroidetes|c__Bacteroidia|o__Bacteroidales|f__Prevotellaceae|g__Prevotella|s__Prevotella_pleuritidis	Post-Flight	metagenomics	0.514453
k__Bacteria|p__Firmicutes|c__Bacilli|o__Bacillales|f__Bacillales_unclassified|g__Gemella|s__Gemella_SGB7284	Recovery	metatranscriptomics	0.514099
k__Bacteria|p__Proteobacteria|c__Betaproteobacteria|o__Neisseriales|f__Neisseriaceae|g__Neisseria|s__Neisseria_cinerea	Recovery	metagenomics	0.513441
k__Bacteria|p__Bacteroidetes|c__Bacteroidia|o__Bacteroidales|f__Prevotellaceae|g__Prevotella|s__Prevotella_enoeca	Post-Flight	metagenomics	0.51194
k__Bacteria|p__Candidatus_Absconditabacteria|c__Candidatus_Absconditabacteria_unclassified|o__Candidatus_Absconditabacteria_unclassified|f__Candidatus_Absconditabacteria_unclassified|g__GGB4936|s__GGB4936_SGB6889	Pre-Flight	metagenomics	0.509501
k__Bacteria|p__Firmicutes|c__Bacilli|o__Lactobacillales|f__Lactobacillaceae|g__Pediococcus|s__Pediococcus_pentosaceus	In-Flight	metagenomics	0.508688
k__Bacteria|p__Candidatus_Saccharibacteria|c__Candidatus_Nanosyncoccalia|o__Candidatus_Nanogingivales|f__Candidatus_Nanogingivalaceae|g__GGB12785|s__GGB12785_SGB19825	Pre-Flight	metatranscriptomics	0.508152
k__Bacteria|p__Bacteroidetes|c__Flavobacteriia|o__Flavobacteriales|f__Flavobacteriaceae|g__Capnocytophaga|s__Capnocytophaga_sputigena	Recovery	metagenomics	0.506487
k__Bacteria|p__Proteobacteria|c__Betaproteobacteria|o__Neisseriales|f__Neisseriaceae|g__Kingella|s__Kingella_oralis	In-Flight	metagenomics	0.506179
k__Bacteria|p__Firmicutes|c__Negativicutes|o__Veillonellales|f__Veillonellaceae|g__Veillonella|s__Veillonella_tobetsuensis	Recovery	metagenomics	0.504365
k__Bacteria|p__Firmicutes|c__Negativicutes|o__Veillonellales|f__Veillonellaceae|g__Veillonella|s__Veillonella_sp_3627	Pre-Flight	metatranscriptomics	0.50367
k__Bacteria|p__Actinobacteria|c__Actinobacteria|o__Micrococcales|f__Micrococcaceae|g__Micrococcus|s__Micrococcus_endophyticus	In-Flight	metatranscriptomics	0.502556
k__Bacteria|p__Firmicutes|c__Clostridia|o__Clostridiales|f__Clostridiales_Family_XIII_Incertae_Sedis|g__Clostridiales_Family_XIII_Incertae_Sedis_unclassified|s__Eubacterium_sulci	Pre-Flight	metagenomics	0.50252
k__Bacteria|p__Firmicutes|c__Bacilli|o__Bacillales|f__Bacillales_unclassified|g__Gemella|s__Gemella_morbillorum	Pre-Flight	metatranscriptomics	0.50065
k__Bacteria|p__Actinobacteria|c__Actinobacteria|o__Actinomycetales|f__Actinomycetaceae|g__Actinomyces|s__Actinomyces_sp_ICM47	Pre-Flight	metatranscriptomics	0.495578
k__Bacteria|p__Firmicutes|c__Clostridia|o__Clostridiales|f__Lachnospiraceae|g__Oribacterium|s__Oribacterium_parvum	Post-Flight	metagenomics	0.488155
k__Bacteria|p__Firmicutes|c__Negativicutes|o__Veillonellales|f__Veillonellaceae|g__Veillonella|s__Veillonella_dispar	In-Flight	metatranscriptomics	0.487005
k__Bacteria|p__Proteobacteria|c__Betaproteobacteria|o__Neisseriales|f__Neisseriaceae|g__Kingella|s__Kingella_oralis	Recovery	metagenomics	0.486777
k__Bacteria|p__Bacteroidetes|c__Bacteroidia|o__Bacteroidales|f__Porphyromonadaceae|g__Porphyromonas|s__Porphyromonas_pasteri	In-Flight	metatranscriptomics	0.485576
k__Bacteria|p__Proteobacteria|c__Gammaproteobacteria|o__Pseudomonadales|f__Moraxellaceae|g__Acinetobacter|s__Acinetobacter_schindleri	In-Flight	metatranscriptomics	0.484606
k__Bacteria|p__Firmicutes|c__Clostridia|o__Clostridiales|f__Lachnospiraceae|g__Oribacterium|s__Oribacterium_asaccharolyticum	Recovery	metagenomics	0.482202
k__Bacteria|p__Actinobacteria|c__Actinobacteria|o__Propionibacteriales|f__Propionibacteriaceae|g__GGB10022|s__GGB10022_SGB15896	Pre-Flight	metagenomics	0.480659
k__Bacteria|p__Proteobacteria|c__Gammaproteobacteria|o__Pasteurellales|f__Pasteurellaceae|g__Haemophilus|s__Haemophilus_sputorum	Recovery	metatranscriptomics	0.479794
k__Bacteria|p__Proteobacteria|c__Gammaproteobacteria|o__Pasteurellales|f__Pasteurellaceae|g__Haemophilus|s__Haemophilus_parahaemolyticus	Recovery	metatranscriptomics	0.477564
k__Bacteria|p__Bacteroidetes|c__Flavobacteriia|o__Flavobacteriales|f__Flavobacteriaceae|g__Capnocytophaga|s__Capnocytophaga_granulosa	Recovery	metagenomics	0.476763
k__Bacteria|p__Bacteroidetes|c__Flavobacteriia|o__Flavobacteriales|f__Weeksellaceae|g__GGB1844|s__GGB1844_SGB2532	Recovery	metagenomics	0.475311
k__Bacteria|p__Actinobacteria|c__Actinobacteria|o__Actinomycetales|f__Actinomycetaceae|g__Actinomyces|s__Actinomyces_dentalis	Pre-Flight	metagenomics	0.475038
k__Bacteria|p__Proteobacteria|c__Gammaproteobacteria|o__Pseudomonadales|f__Pseudomonadaceae|g__Pseudomonas|s__Pseudomonas_stutzeri	In-Flight	metatranscriptomics	0.474007
k__Bacteria|p__Fusobacteria|c__Fusobacteriia|o__Fusobacteriales|f__Leptotrichiaceae|g__Leptotrichia|s__Leptotrichia_hongkongensis	Pre-Flight	metagenomics	0.473789
k__Bacteria|p__Bacteroidetes|c__Flavobacteriia|o__Flavobacteriales|f__Flavobacteriaceae|g__Capnocytophaga|s__Capnocytophaga_SGB2480	Pre-Flight	metagenomics	0.473187
k__Bacteria|p__Candidatus_Saccharibacteria|c__Candidatus_Saccharibacteria_unclassified|o__Candidatus_Saccharibacteria_unclassified|f__Candidatus_Saccharibacteria_unclassified|g__GGB12796|s__GGB12796_SGB19893	Pre-Flight	metagenomics	0.470918
k__Bacteria|p__Candidatus_Saccharibacteria|c__Candidatus_Saccharibacteria_unclassified|o__Candidatus_Saccharibacteria_unclassified|f__Candidatus_Saccharibacteria_unclassified|g__Candidatus_Saccharibacteria_unclassified|s__Candidatus_Saccharibacteria_unclassified_SGB19782	In-Flight	metagenomics	0.466657
k__Bacteria|p__Bacteroidetes|c__Bacteroidia|o__Bacteroidales|f__Prevotellaceae|g__Prevotella|s__Prevotella_shahii	Pre-Flight	metagenomics	0.465153
k__Bacteria|p__Bacteroidetes|c__Bacteroidia|o__Bacteroidales|f__Prevotellaceae|g__Prevotella|s__Prevotella_melaninogenica	In-Flight	metatranscriptomics	0.465085
k__Bacteria|p__Bacteroidetes|c__Flavobacteriia|o__Flavobacteriales|f__Weeksellaceae|g__GGB1843|s__GGB1843_SGB2524	Pre-Flight	metatranscriptomics	0.464614
k__Bacteria|p__Bacteroidetes|c__Bacteroidetes_unclassified|o__Bacteroidetes_unclassified|f__Bacteroidetes_unclassified|g__Bacteroidetes_unclassified|s__Bacteroidetes_oral_taxon_274	Pre-Flight	metagenomics	0.463421
k__Bacteria|p__Firmicutes|c__Tissierellia|o__Tissierellales|f__Peptoniphilaceae|g__Parvimonas|s__Parvimonas_SGB6649	Recovery	metatranscriptomics	0.463059
k__Bacteria|p__Firmicutes|c__Negativicutes|o__Veillonellales|f__Veillonellaceae|g__Veillonella|s__Veillonella_tobetsuensis	Pre-Flight	metagenomics	0.461314
k__Bacteria|p__Firmicutes|c__Bacilli|o__Lactobacillales|f__Streptococcaceae|g__Streptococcus|s__Streptococcus_parasanguinis	In-Flight	metatranscriptomics	0.460982
k__Bacteria|p__Actinobacteria|c__Actinobacteria|o__Actinomycetales|f__Actinomycetaceae|g__Actinomyces|s__Actinomyces_massiliensis	In-Flight	metagenomics	0.46093
k__Bacteria|p__Proteobacteria|c__Gammaproteobacteria|o__Pseudomonadales|f__Moraxellaceae|g__Acinetobacter|s__Acinetobacter_towneri	In-Flight	metatranscriptomics	0.460473
k__Bacteria|p__Firmicutes|c__Negativicutes|o__Veillonellales|f__Veillonellaceae|g__Veillonella|s__Veillonella_parvula	Pre-Flight	metatranscriptomics	0.460244
k__Bacteria|p__Proteobacteria|c__Gammaproteobacteria|o__Aeromonadales|f__Aeromonadaceae|g__Aeromonas|s__Aeromonas_caviae	In-Flight	metatranscriptomics	0.459091
k__Bacteria|p__Firmicutes|c__Negativicutes|o__Veillonellales|f__Veillonellaceae|g__Veillonella|s__Veillonella_parvula	In-Flight	metatranscriptomics	0.45336
k__Bacteria|p__Bacteroidetes|c__Bacteroidia|o__Bacteroidales|f__Tannerellaceae|g__Tannerella|s__Tannerella_forsythia	Recovery	metagenomics	0.451387
k__Bacteria|p__Actinobacteria|c__Actinobacteria|o__Actinomycetales|f__Actinomycetaceae|g__Actinomyces|s__Actinomyces_sp_S6_Spd3	Pre-Flight	metagenomics	0.451219
k__Bacteria|p__Bacteroidetes|c__Flavobacteriia|o__Flavobacteriales|f__Weeksellaceae|g__GGB1844|s__GGB1844_SGB2532	Recovery	metatranscriptomics	0.45048
k__Bacteria|p__Firmicutes|c__Bacilli|o__Bacillales|f__Bacillales_unclassified|g__Gemella|s__Gemella_haemolysans	In-Flight	metatranscriptomics	0.449725
k__Bacteria|p__Proteobacteria|c__Gammaproteobacteria|o__Pseudomonadales|f__Moraxellaceae|g__Acinetobacter|s__Acinetobacter_variabilis	In-Flight	metatranscriptomics	0.449297
k__Bacteria|p__Bacteroidetes|c__CFGB2427|o__OFGB2427|f__FGB2427|g__GGB6645|s__GGB6645_SGB9382	In-Flight	metagenomics	0.448597
k__Bacteria|p__Proteobacteria|c__Gammaproteobacteria|o__Alteromonadales|f__Alteromonadaceae|g__Alishewanella|s__Alishewanella_agri	In-Flight	metatranscriptomics	0.447608
k__Bacteria|p__Bacteroidetes|c__Bacteroidia|o__Bacteroidales|f__Porphyromonadaceae|g__Porphyromonas|s__Porphyromonas_catoniae	Recovery	metagenomics	0.44627
k__Bacteria|p__Actinobacteria|c__Actinobacteria|o__Micrococcales|f__Micrococcaceae|g__Micrococcus|s__Micrococcus_lylae	Recovery	metatranscriptomics	0.445226
k__Bacteria|p__Firmicutes|c__CFGB1394|o__OFGB1394|f__FGB1394|g__GGB3385|s__GGB3385_SGB4471	Pre-Flight	metagenomics	0.444671
k__Bacteria|p__Actinobacteria|c__Actinobacteria|o__Actinomycetales|f__Actinomycetaceae|g__Pauljensenia|s__Pauljensenia_hongkongensis	In-Flight	metagenomics	0.443568
k__Bacteria|p__Bacteroidetes|c__Flavobacteriia|o__Flavobacteriales|f__Flavobacteriaceae|g__Capnocytophaga|s__Capnocytophaga_leadbetteri	In-Flight	metatranscriptomics	0.443094
k__Bacteria|p__Bacteroidetes|c__Flavobacteriia|o__Flavobacteriales|f__Flavobacteriaceae|g__Capnocytophaga|s__Capnocytophaga_ochracea	Pre-Flight	metagenomics	0.443074
k__Bacteria|p__Proteobacteria|c__Gammaproteobacteria|o__Pseudomonadales|f__Moraxellaceae|g__Acinetobacter|s__Acinetobacter_tandoii	Recovery	metatranscriptomics	0.441572
k__Bacteria|p__Actinobacteria|c__Actinobacteria|o__Micrococcales|f__Micrococcaceae|g__Kocuria|s__Kocuria_palustris	In-Flight	metatranscriptomics	0.44133
k__Bacteria|p__Actinobacteria|c__Coriobacteriia|o__Coriobacteriales|f__Atopobiaceae|g__Lancefieldella|s__Lancefieldella_rimae	Pre-Flight	metagenomics	0.439271
k__Bacteria|p__Bacteroidetes|c__Bacteroidia|o__Bacteroidales|f__Prevotellaceae|g__Prevotella|s__Prevotella_conceptionensis	Recovery	metagenomics	0.437489
k__Bacteria|p__Firmicutes|c__Bacilli|o__Bacillales|f__Bacillales_unclassified|g__Gemella|s__Gemella_SGB7284	Pre-Flight	metatranscriptomics	0.435836
k__Bacteria|p__Firmicutes|c__Bacilli|o__Lactobacillales|f__Streptococcaceae|g__Streptococcus|s__Streptococcus_gordonii	Pre-Flight	metatranscriptomics	0.434257
k__Bacteria|p__Bacteroidetes|c__Flavobacteriia|o__Flavobacteriales|f__Weeksellaceae|g__GGB1844|s__GGB1844_SGB2532	In-Flight	metatranscriptomics	0.434079
k__Bacteria|p__Firmicutes|c__Clostridia|o__Clostridiales|f__Lachnospiraceae|g__Oribacterium|s__Oribacterium_asaccharolyticum	Pre-Flight	metagenomics	0.43372
k__Bacteria|p__Candidatus_Saccharibacteria|c__CFGB4355|o__OFGB4355|f__FGB4355|g__GGB12788|s__GGB12788_SGB19831	Recovery	metagenomics	0.433175
k__Bacteria|p__Firmicutes|c__Clostridia|o__Clostridiales|f__Lachnospiraceae|g__Lachnoanaerobaculum|s__Lachnoanaerobaculum_orale	Pre-Flight	metagenomics	0.433153
k__Bacteria|p__Firmicutes|c__Bacilli|o__Lactobacillales|f__Streptococcaceae|g__Streptococcus|s__Streptococcus_oralis	Post-Flight	metagenomics	0.430029
k__Bacteria|p__Candidatus_Saccharibacteria|c__CFGB4355|o__OFGB4355|f__FGB4355|g__GGB12788|s__GGB12788_SGB19831	Pre-Flight	metagenomics	0.428779
k__Bacteria|p__Firmicutes|c__Bacilli|o__Bacillales|f__Bacillales_unclassified|g__Gemella|s__Gemella_morbillorum	Recovery	metatranscriptomics	0.428658
k__Bacteria|p__Fusobacteria|c__Fusobacteriia|o__Fusobacteriales|f__Leptotrichiaceae|g__Leptotrichia|s__Leptotrichia_buccalis	Recovery	metatranscriptomics	0.428621
k__Bacteria|p__Actinobacteria|c__Actinobacteria|o__Actinomycetales|f__Actinomycetaceae|g__Actinomyces|s__Actinomyces_sp_ICM47	In-Flight	metatranscriptomics	0.426731
k__Bacteria|p__Fusobacteria|c__Fusobacteriia|o__Fusobacteriales|f__Fusobacteriaceae|g__Fusobacterium|s__Fusobacterium_pseudoperiodonticum	Pre-Flight	metatranscriptomics	0.425182
k__Bacteria|p__Actinobacteria|c__Actinobacteria|o__Bifidobacteriales|f__Bifidobacteriaceae|g__Alloscardovia|s__Alloscardovia_omnicolens	Recovery	metagenomics	0.424432
k__Bacteria|p__Actinobacteria|c__Actinobacteria|o__Actinomycetales|f__Actinomycetaceae|g__Actinomyces|s__Actinomyces_graevenitzii	In-Flight	metatranscriptomics	0.424314
k__Bacteria|p__Fusobacteria|c__Fusobacteriia|o__Fusobacteriales|f__Leptotrichiaceae|g__Leptotrichia|s__Leptotrichia_hongkongensis	Recovery	metagenomics	0.423099
k__Bacteria|p__Proteobacteria|c__Gammaproteobacteria|o__Alteromonadales|f__Shewanellaceae|g__Shewanella|s__Shewanella_putrefaciens	In-Flight	metatranscriptomics	0.422945
k__Bacteria|p__Proteobacteria|c__Betaproteobacteria|o__Neisseriales|f__Neisseriaceae|g__Eikenella|s__Eikenella_corrodens	Pre-Flight	metagenomics	0.422225
k__Bacteria|p__Bacteroidetes|c__Bacteroidia|o__Bacteroidales|f__Prevotellaceae|g__Prevotella|s__Prevotella_aurantiaca	Recovery	metagenomics	0.420856
k__Bacteria|p__Firmicutes|c__Bacilli|o__Lactobacillales|f__Carnobacteriaceae|g__Granulicatella|s__Granulicatella_adiacens	Recovery	metatranscriptomics	0.420684
k__Bacteria|p__Proteobacteria|c__Epsilonproteobacteria|o__Campylobacterales|f__Campylobacteraceae|g__Campylobacter|s__Campylobacter_gracilis	Recovery	metagenomics	0.420197
k__Bacteria|p__Fusobacteria|c__CFGB1781|o__OFGB1781|f__FGB1781|g__GGB4733|s__GGB4733_SGB6557	Recovery	metagenomics	0.419542
k__Bacteria|p__Actinobacteria|c__Actinobacteria|o__Micrococcales|f__Micrococcaceae|g__Rothia|s__Rothia_mucilaginosa	Pre-Flight	metagenomics	0.418359
k__Bacteria|p__Bacteroidetes|c__Bacteroidia|o__Bacteroidales|f__Prevotellaceae|g__Prevotella|s__Prevotella_intermedia	Recovery	metagenomics	0.417651
k__Bacteria|p__Fusobacteria|c__Fusobacteriia|o__Fusobacteriales|f__Leptotrichiaceae|g__GGB4395|s__GGB4395_SGB6050	Pre-Flight	metagenomics	0.415368
k__Bacteria|p__Bacteroidetes|c__Bacteroidia|o__Bacteroidales|f__Tannerellaceae|g__Tannerella|s__Tannerella_sp_oral_taxon_HOT_286	Pre-Flight	metagenomics	0.414224
k__Bacteria|p__Firmicutes|c__Clostridia|o__Clostridiales|f__Lachnospiraceae|g__GGB3394|s__GGB3394_SGB4498	Pre-Flight	metagenomics	0.413213
k__Bacteria|p__Firmicutes|c__Tissierellia|o__Tissierellales|f__Peptoniphilaceae|g__Parvimonas|s__Parvimonas_micra	Pre-Flight	metagenomics	0.412891
k__Bacteria|p__Firmicutes|c__Erysipelotrichia|o__Erysipelotrichales|f__Erysipelotrichaceae|g__Solobacterium|s__Solobacterium_SGB6833	In-Flight	metatranscriptomics	0.41187
k__Bacteria|p__Bacteroidetes|c__Flavobacteriia|o__Flavobacteriales|f__Weeksellaceae|g__Chryseobacterium|s__Chryseobacterium_gleum	In-Flight	metatranscriptomics	0.411171
k__Bacteria|p__Proteobacteria|c__Betaproteobacteria|o__Burkholderiales|f__Comamonadaceae|g__Delftia|s__Delftia_acidovorans	In-Flight	metatranscriptomics	0.410049
k__Bacteria|p__Firmicutes|c__Bacilli|o__Lactobacillales|f__Streptococcaceae|g__Streptococcus|s__Streptococcus_thermophilus	In-Flight	metagenomics	0.409876
k__Bacteria|p__Actinobacteria|c__Actinobacteria|o__Corynebacteriales|f__Corynebacteriaceae|g__Corynebacterium|s__Corynebacterium_durum	Recovery	metatranscriptomics	0.408169
k__Bacteria|p__Bacteroidetes|c__Bacteroidia|o__Bacteroidales|f__Prevotellaceae|g__Prevotella|s__Prevotella_intermedia	Recovery	metatranscriptomics	0.405987
k__Bacteria|p__Firmicutes|c__Bacilli|o__Lactobacillales|f__Streptococcaceae|g__Streptococcus|s__Streptococcus_intermedius	Recovery	metatranscriptomics	0.403301
k__Bacteria|p__Candidatus_Saccharibacteria|c__CFGB4354|o__OFGB4354|f__FGB4354|g__GGB12787|s__GGB12787_SGB19830	Recovery	metagenomics	0.40281
k__Bacteria|p__Firmicutes|c__Negativicutes|o__Veillonellales|f__Veillonellaceae|g__Dialister|s__Dialister_invisus	In-Flight	metagenomics	0.400831
k__Bacteria|p__Bacteroidetes|c__Flavobacteriia|o__Flavobacteriales|f__Weeksellaceae|g__Empedobacter|s__Empedobacter_falsenii	In-Flight	metatranscriptomics	0.399998
k__Bacteria|p__Proteobacteria|c__Gammaproteobacteria|o__Pasteurellales|f__Pasteurellaceae|g__Aggregatibacter|s__Aggregatibacter_segnis	In-Flight	metagenomics	0.398946
k__Eukaryota|p__Basidiomycota|c__Malasseziomycetes|o__Malasseziales|f__Malasseziaceae|g__Malassezia|s__Malassezia_restricta	Recovery	metatranscriptomics	0.398933
k__Bacteria|p__Firmicutes|c__Clostridia|o__Clostridiales|f__Lachnospiraceae|g__Lachnoanaerobaculum|s__Lachnoanaerobaculum_sp_ICM7	In-Flight	metatranscriptomics	0.39862
k__Bacteria|p__Candidatus_Absconditabacteria|c__Candidatus_Absconditabacteria_unclassified|o__Candidatus_Absconditabacteria_unclassified|f__Candidatus_Absconditabacteria_unclassified|g__Candidatus_Absconditabacteria_unclassified|s__SR1_bacterium_human_oral_taxon_HOT_345	Recovery	metagenomics	0.398205
k__Bacteria|p__Proteobacteria|c__Alphaproteobacteria|o__Rhodobacterales|f__Rhodobacteraceae|g__Paracoccus|s__Paracoccus_haeundaensis	In-Flight	metatranscriptomics	0.395077
k__Bacteria|p__Actinobacteria|c__Actinobacteria|o__Actinomycetales|f__Actinomycetaceae|g__Actinomyces|s__Actinomyces_timonensis	Recovery	metagenomics	0.392727
k__Bacteria|p__Bacteroidetes|c__Bacteroidia|o__Bacteroidales|f__Prevotellaceae|g__Alloprevotella|s__Alloprevotella_sp_Lung230	Recovery	metagenomics	0.391355
k__Bacteria|p__Proteobacteria|c__CFGB1021|o__OFGB1021|f__FGB1021|g__GGB2670|s__GGB2670_SGB3597	Recovery	metagenomics	0.39119
k__Bacteria|p__Bacteroidetes|c__Bacteroidia|o__Bacteroidales|f__Prevotellaceae|g__Prevotella|s__Prevotella_pleuritidis	Recovery	metagenomics	0.390779
k__Bacteria|p__Proteobacteria|c__Betaproteobacteria|o__Neisseriales|f__Neisseriaceae|g__GGB6675|s__GGB6675_SGB9425	Recovery	metagenomics	0.390113
k__Bacteria|p__Proteobacteria|c__Gammaproteobacteria|o__Pasteurellales|f__Pasteurellaceae|g__Haemophilus|s__Haemophilus_paraphrohaemolyticus	Recovery	metagenomics	0.389752
k__Bacteria|p__Actinobacteria|c__Actinobacteria|o__Propionibacteriales|f__Propionibacteriaceae|g__Cutibacterium|s__Cutibacterium_granulosum	In-Flight	metagenomics	0.389562
k__Bacteria|p__Bacteroidetes|c__Flavobacteriia|o__Flavobacteriales|f__Flavobacteriaceae|g__GGB1832|s__GGB1832_SGB2476	Recovery	metagenomics	0.389385
k__Bacteria|p__Proteobacteria|c__Gammaproteobacteria|o__Pasteurellales|f__Pasteurellaceae|g__Aggregatibacter|s__Aggregatibacter_sp_oral_taxon_458	In-Flight	metatranscriptomics	0.38902
k__Bacteria|p__Firmicutes|c__Bacilli|o__Lactobacillales|f__Streptococcaceae|g__Streptococcus|s__Streptococcus_cristatus	Recovery	metagenomics	0.388133
k__Bacteria|p__Firmicutes|c__Bacilli|o__Bacillales|f__Staphylococcaceae|g__Staphylococcus|s__Staphylococcus_hominis	In-Flight	metatranscriptomics	0.387931
k__Bacteria|p__Actinobacteria|c__Actinobacteria|o__Micrococcales|f__Micrococcaceae|g__Rothia|s__Rothia_dentocariosa	Pre-Flight	metatranscriptomics	0.38749
k__Bacteria|p__Firmicutes|c__Clostridia|o__Clostridiales|f__Lachnospiraceae|g__Oribacterium|s__Oribacterium_SGB5283	In-Flight	metagenomics	0.385451
k__Bacteria|p__Firmicutes|c__Bacilli|o__Lactobacillales|f__Streptococcaceae|g__Streptococcus|s__Streptococcus_mitis	Pre-Flight	metagenomics	0.385408
k__Bacteria|p__Proteobacteria|c__Gammaproteobacteria|o__Pasteurellales|f__Pasteurellaceae|g__Haemophilus|s__Haemophilus_sputorum	In-Flight	metatranscriptomics	0.38398
k__Bacteria|p__Bacteroidetes|c__Flavobacteriia|o__Flavobacteriales|f__Flavobacteriaceae|g__Capnocytophaga|s__Capnocytophaga_SGB2499	In-Flight	metatranscriptomics	0.383143
k__Bacteria|p__Bacteroidetes|c__Bacteroidia|o__Bacteroidales|f__Prevotellaceae|g__Prevotella|s__Prevotella_scopos	Pre-Flight	metagenomics	0.382953
k__Bacteria|p__Bacteroidetes|c__Flavobacteriia|o__Flavobacteriales|f__Weeksellaceae|g__GGB1843|s__GGB1843_SGB2524	In-Flight	metatranscriptomics	0.382675
k__Bacteria|p__Bacteroidetes|c__Flavobacteriia|o__Flavobacteriales|f__Weeksellaceae|g__Epilithonimonas|s__Chryseobacterium_hominis	In-Flight	metatranscriptomics	0.382143
k__Bacteria|p__Actinobacteria|c__Actinobacteria|o__Propionibacteriales|f__Propionibacteriaceae|g__Arachnia|s__Arachnia_SGB15899	Pre-Flight	metagenomics	0.38155
k__Bacteria|p__Candidatus_Saccharibacteria|c__Candidatus_Saccharibacteria_unclassified|o__Candidatus_Saccharibacteria_unclassified|f__Candidatus_Saccharibacteria_unclassified|g__Candidatus_Saccharibacteria_unclassified|s__TM7_phylum_sp_oral_taxon_348	Recovery	metagenomics	0.381312
k__Bacteria|p__Firmicutes|c__Clostridia|o__Clostridiales|f__Lachnospiraceae|g__Stomatobaculum|s__Stomatobaculum_SGB5266	Recovery	metagenomics	0.380477
k__Bacteria|p__Actinobacteria|c__Actinobacteria|o__Propionibacteriales|f__Propionibacteriaceae|g__Cutibacterium|s__Cutibacterium_granulosum	In-Flight	metatranscriptomics	0.379501
k__Bacteria|p__Proteobacteria|c__Gammaproteobacteria|o__Pseudomonadales|f__Moraxellaceae|g__Psychrobacter|s__Psychrobacter_faecalis	In-Flight	metatranscriptomics	0.378994
k__Bacteria|p__Firmicutes|c__Clostridia|o__Clostridiales|f__Lachnospiraceae|g__Oribacterium|s__Oribacterium_parvum	Recovery	metagenomics	0.377783
k__Bacteria|p__Candidatus_Gracilibacteria|c__Candidatus_Gracilibacteria_unclassified|o__Candidatus_Gracilibacteria_unclassified|f__Candidatus_Gracilibacteria_unclassified|g__Candidatus_Gracilibacteria_unclassified|s__Candidatus_Gracilibacteria_bacterium_GN02_872	In-Flight	metagenomics	0.376425
k__Bacteria|p__Firmicutes|c__Clostridia|o__Clostridiales|f__Lachnospiraceae|g__Stomatobaculum|s__Stomatobaculum_SGB5266	In-Flight	metagenomics	0.375192
k__Bacteria|p__Actinobacteria|c__Actinobacteria|o__Corynebacteriales|f__Lawsonellaceae|g__GGB2722|s__GGB2722_SGB3663	In-Flight	metagenomics	0.375018
k__Bacteria|p__Proteobacteria|c__Gammaproteobacteria|o__Pasteurellales|f__Pasteurellaceae|g__Aggregatibacter|s__Aggregatibacter_aphrophilus	Recovery	metagenomics	0.374251
k__Bacteria|p__Fusobacteria|c__Fusobacteriia|o__Fusobacteriales|f__Leptotrichiaceae|g__Leptotrichia|s__Leptotrichia_hongkongensis	Recovery	metatranscriptomics	0.37373
k__Bacteria|p__Bacteroidetes|c__CFGB524|o__OFGB524|f__FGB524|g__GGB1088|s__GGB1088_SGB1395	Recovery	metatranscriptomics	0.373403
k__Bacteria|p__Bacteroidetes|c__Bacteroidia|o__Bacteroidales|f__Prevotellaceae|g__Prevotella|s__Prevotella_pleuritidis	In-Flight	metagenomics	0.373128
k__Bacteria|p__Actinobacteria|c__Actinobacteria|o__Corynebacteriales|f__Corynebacteriaceae|g__Corynebacterium|s__Corynebacterium_durum	Recovery	metagenomics	0.372574
k__Bacteria|p__Candidatus_Saccharibacteria|c__Candidatus_Nanosyncoccalia|o__Candidatus_Nanogingivales|f__Candidatus_Nanogingivalaceae|g__GGB12785|s__GGB12785_SGB19827	Pre-Flight	metagenomics	0.372375
k__Bacteria|p__Firmicutes|c__Erysipelotrichia|o__Erysipelotrichales|f__Erysipelotrichaceae|g__Solobacterium|s__Solobacterium_SGB6833	Pre-Flight	metatranscriptomics	0.371214
k__Bacteria|p__Candidatus_Saccharibacteria|c__Candidatus_Nanosyncoccalia|o__Candidatus_Nanogingivales|f__Candidatus_Nanogingivalaceae|g__GGB12785|s__GGB12785_SGB19825	In-Flight	metatranscriptomics	0.370971
k__Bacteria|p__Bacteroidetes|c__Flavobacteriia|o__Flavobacteriales|f__Flavobacteriaceae|g__Capnocytophaga|s__Capnocytophaga_granulosa	Pre-Flight	metagenomics	0.368643
k__Bacteria|p__Bacteroidetes|c__Bacteroidia|o__Bacteroidales|f__Prevotellaceae|g__Prevotella|s__Prevotella_loescheii	Pre-Flight	metagenomics	0.367949
k__Bacteria|p__Firmicutes|c__Bacilli|o__Lactobacillales|f__Aerococcaceae|g__Abiotrophia|s__Abiotrophia_defectiva	In-Flight	metatranscriptomics	0.36558
k__Bacteria|p__Actinobacteria|c__Actinobacteria|o__Actinomycetales|f__Actinomycetaceae|g__Actinobaculum|s__Actinobaculum_sp_oral_taxon_183	Recovery	metatranscriptomics	0.364696
k__Bacteria|p__Candidatus_Absconditabacteria|c__Candidatus_Absconditabacteria_unclassified|o__Candidatus_Absconditabacteria_unclassified|f__Candidatus_Absconditabacteria_unclassified|g__GGB4936|s__GGB4936_SGB6889	In-Flight	metagenomics	0.364579
k__Bacteria|p__Bacteroidetes|c__Bacteroidia|o__Bacteroidales|f__Tannerellaceae|g__Tannerella|s__Tannerella_sp_oral_taxon_808	Recovery	metagenomics	0.363514
k__Eukaryota|p__Basidiomycota|c__Malasseziomycetes|o__Malasseziales|f__Malasseziaceae|g__Malassezia|s__Malassezia_restricta	In-Flight	metagenomics	0.362392
k__Bacteria|p__Fusobacteria|c__Fusobacteriia|o__Fusobacteriales|f__Leptotrichiaceae|g__Leptotrichia|s__Leptotrichia_sp_oral_taxon_215	In-Flight	metatranscriptomics	0.361176
k__Bacteria|p__Firmicutes|c__Negativicutes|o__Selenomonadales|f__Selenomonadaceae|g__Selenomonas|s__Selenomonas_noxia	Recovery	metagenomics	0.358773
k__Bacteria|p__Proteobacteria|c__Epsilonproteobacteria|o__Campylobacterales|f__Campylobacteraceae|g__Campylobacter|s__Campylobacter_SGB19337	Recovery	metagenomics	0.358752
k__Bacteria|p__Firmicutes|c__Bacilli|o__Lactobacillales|f__Streptococcaceae|g__Streptococcus|s__Streptococcus_pneumoniae	Pre-Flight	metagenomics	0.35797
k__Bacteria|p__Firmicutes|c__Bacilli|o__Lactobacillales|f__Carnobacteriaceae|g__Granulicatella|s__Granulicatella_adiacens	In-Flight	metatranscriptomics	0.356776
k__Bacteria|p__Bacteroidetes|c__Bacteroidia|o__Bacteroidales|f__Prevotellaceae|g__Alloprevotella|s__Prevotella_sp_oral_taxon_473	Recovery	metagenomics	0.354239
k__Bacteria|p__Bacteroidetes|c__Bacteroidia|o__Bacteroidales|f__Prevotellaceae|g__Prevotella|s__Prevotella_sp_F0091	In-Flight	metagenomics	0.353959
k__Bacteria|p__Firmicutes|c__Clostridia|o__Clostridiales|f__Peptostreptococcaceae|g__Peptostreptococcus|s__Peptostreptococcus_stomatis	Recovery	metagenomics	0.353242
k__Bacteria|p__Bacteroidetes|c__Flavobacteriia|o__Flavobacteriales|f__Flavobacteriaceae|g__Flavobacterium|s__Flavobacterium_lindanitolerans	In-Flight	metatranscriptomics	0.353202
k__Bacteria|p__Bacteroidetes|c__Flavobacteriia|o__Flavobacteriales|f__Flavobacteriaceae|g__Capnocytophaga|s__Capnocytophaga_leadbetteri	Recovery	metatranscriptomics	0.352315
k__Bacteria|p__Bacteroidetes|c__Bacteroidia|o__Bacteroidales|f__Prevotellaceae|g__Prevotella|s__Prevotella_loescheii	In-Flight	metagenomics	0.351523
k__Bacteria|p__Actinobacteria|c__Coriobacteriia|o__Coriobacteriales|f__Atopobiaceae|g__Lancefieldella|s__Lancefieldella_rimae	In-Flight	metagenomics	0.350993
k__Bacteria|p__Candidatus_Absconditabacteria|c__Candidatus_Absconditabacteria_unclassified|o__Candidatus_Absconditabacteria_unclassified|f__Candidatus_Absconditabacteria_unclassified|g__Candidatus_Absconditabacteria_unclassified|s__candidate_division_SR1_bacterium_MGEHA	In-Flight	metagenomics	0.350189
k__Bacteria|p__Bacteroidetes|c__Bacteroidia|o__Bacteroidales|f__Prevotellaceae|g__Prevotella|s__Prevotella_aurantiaca	In-Flight	metagenomics	0.348652
k__Bacteria|p__Proteobacteria|c__Gammaproteobacteria|o__Pasteurellales|f__Pasteurellaceae|g__Haemophilus|s__Haemophilus_parainfluenzae	In-Flight	metatranscriptomics	0.34842
k__Bacteria|p__Proteobacteria|c__Betaproteobacteria|o__Neisseriales|f__Neisseriaceae|g__GGB6675|s__GGB6675_SGB9425	In-Flight	metagenomics	0.346431
k__Bacteria|p__Proteobacteria|c__Gammaproteobacteria|o__Xanthomonadales|f__Xanthomonadaceae|g__Stenotrophomonas|s__Stenotrophomonas_koreensis	In-Flight	metatranscriptomics	0.345783
k__Bacteria|p__Firmicutes|c__Clostridia|o__Clostridiales|f__Lachnospiraceae|g__Oribacterium|s__Oribacterium_sp_oral_taxon_078	Recovery	metagenomics	0.345233
k__Bacteria|p__Firmicutes|c__Bacilli|o__Lactobacillales|f__Streptococcaceae|g__Streptococcus|s__Streptococcus_pneumoniae	In-Flight	metatranscriptomics	0.343996
k__Bacteria|p__Bacteroidetes|c__Bacteroidia|o__Bacteroidales|f__Prevotellaceae|g__Prevotella|s__Prevotella_denticola	In-Flight	metagenomics	0.343904
k__Bacteria|p__Actinobacteria|c__Actinobacteria|o__Actinomycetales|f__Actinomycetaceae|g__Actinomyces|s__Actinomyces_dentalis	Recovery	metagenomics	0.34345
k__Bacteria|p__Proteobacteria|c__Gammaproteobacteria|o__Pasteurellales|f__Pasteurellaceae|g__Aggregatibacter|s__Aggregatibacter_segnis	Pre-Flight	metagenomics	0.341517
k__Bacteria|p__Fusobacteria|c__CFGB1781|o__OFGB1781|f__FGB1781|g__GGB4733|s__GGB4733_SGB6557	Pre-Flight	metagenomics	0.340444
k__Bacteria|p__Actinobacteria|c__Actinobacteria|o__Bifidobacteriales|f__Bifidobacteriaceae|g__Scardovia|s__Scardovia_wiggsiae	Recovery	metagenomics	0.339648
k__Bacteria|p__Proteobacteria|c__Gammaproteobacteria|o__Pasteurellales|f__Pasteurellaceae|g__Haemophilus|s__Haemophilus_influenzae	Pre-Flight	metatranscriptomics	0.337717
k__Bacteria|p__Firmicutes|c__Clostridia|o__Clostridiales|f__Lachnospiraceae|g__Oribacterium|s__Oribacterium_parvum	In-Flight	metagenomics	0.33553
k__Bacteria|p__Bacteroidetes|c__Bacteroidia|o__Bacteroidales|f__Porphyromonadaceae|g__Porphyromonas|s__Porphyromonas_SGB2042	Pre-Flight	metagenomics	0.33429
k__Bacteria|p__Bacteroidetes|c__Bacteroidia|o__Bacteroidales|f__Prevotellaceae|g__Prevotella|s__Prevotella_sp_F0091	Pre-Flight	metagenomics	0.334081
k__Bacteria|p__Actinobacteria|c__Actinobacteria|o__Actinomycetales|f__Actinomycetaceae|g__Actinomyces|s__Actinomyces_graevenitzii	Pre-Flight	metatranscriptomics	0.333642
k__Bacteria|p__Proteobacteria|c__Betaproteobacteria|o__Neisseriales|f__Neisseriaceae|g__Kingella|s__Kingella_oralis	Pre-Flight	metagenomics	0.333605
k__Bacteria|p__Firmicutes|c__Tissierellia|o__Tissierellales|f__Peptoniphilaceae|g__Parvimonas|s__Parvimonas_SGB6649	Pre-Flight	metatranscriptomics	0.330487
k__Bacteria|p__Candidatus_Saccharibacteria|c__Candidatus_Nanosyncoccalia|o__Candidatus_Nanogingivales|f__Candidatus_Nanogingivalaceae|g__Candidatus_Nanogingivalis|s__Candidatus_Nanogingivalis_gingivitcus	In-Flight	metagenomics	0.330152
k__Bacteria|p__Actinobacteria|c__Actinobacteria|o__Actinomycetales|f__Actinomycetaceae|g__Peptidiphaga|s__Peptidiphaga_gingivicola	Recovery	metatranscriptomics	0.32913
k__Bacteria|p__Bacteroidetes|c__Flavobacteriia|o__Flavobacteriales|f__Weeksellaceae|g__Cloacibacterium|s__Cloacibacterium_normanense	In-Flight	metatranscriptomics	0.328931
k__Bacteria|p__Bacteroidetes|c__Bacteroidia|o__Bacteroidales|f__Prevotellaceae|g__Prevotella|s__Prevotella_conceptionensis	Pre-Flight	metagenomics	0.328851
k__Bacteria|p__Firmicutes|c__Clostridia|o__Clostridiales|f__Lachnospiraceae|g__Lachnoanaerobaculum|s__Lachnoanaerobaculum_orale	In-Flight	metagenomics	0.328079
k__Bacteria|p__Firmicutes|c__CFGB1394|o__OFGB1394|f__FGB1394|g__GGB3385|s__GGB3385_SGB4471	In-Flight	metagenomics	0.326658
k__Bacteria|p__Bacteroidetes|c__Flavobacteriia|o__Flavobacteriales|f__Weeksellaceae|g__GGB1844|s__GGB1844_SGB2532	Pre-Flight	metagenomics	0.32652
k__Bacteria|p__Firmicutes|c__CFGB1764|o__OFGB1764|f__FGB1764|g__GGB4538|s__GGB4538_SGB6253	Pre-Flight	metagenomics	0.326462
k__Bacteria|p__Firmicutes|c__Clostridia|o__Clostridiales|f__Lachnospiraceae|g__Lachnoanaerobaculum|s__Lachnoanaerobaculum_orale	Recovery	metagenomics	0.326233
k__Bacteria|p__Bacteroidetes|c__Bacteroidia|o__Bacteroidales|f__Porphyromonadaceae|g__Porphyromonas|s__Porphyromonas_SGB2042	Pre-Flight	metatranscriptomics	0.325631
k__Bacteria|p__Proteobacteria|c__Gammaproteobacteria|o__Pasteurellales|f__Pasteurellaceae|g__Aggregatibacter|s__Aggregatibacter_aphrophilus	In-Flight	metagenomics	0.325097
k__Bacteria|p__Proteobacteria|c__Gammaproteobacteria|o__Pseudomonadales|f__Moraxellaceae|g__Acinetobacter|s__Acinetobacter_indicus	In-Flight	metatranscriptomics	0.324927
k__Bacteria|p__Bacteroidetes|c__Bacteroidia|o__Bacteroidales|f__Prevotellaceae|g__Prevotella|s__Prevotella_veroralis	Recovery	metagenomics	0.324602
k__Bacteria|p__Actinobacteria|c__Actinobacteria|o__Actinomycetales|f__Actinomycetaceae|g__Actinomyces|s__Actinomyces_naeslundii	In-Flight	metagenomics	0.324196
k__Bacteria|p__Actinobacteria|c__Actinobacteria|o__Corynebacteriales|f__Corynebacteriaceae|g__Corynebacterium|s__Corynebacterium_durum	In-Flight	metatranscriptomics	0.324031
k__Bacteria|p__Proteobacteria|c__Betaproteobacteria|o__Neisseriales|f__Neisseriaceae|g__Simonsiella|s__Simonsiella_muelleri	Recovery	metagenomics	0.322391
k__Bacteria|p__Proteobacteria|c__Betaproteobacteria|o__Burkholderiales|f__Comamonadaceae|g__Ottowia|s__Ottowia_sp_Marseille_P4747	Recovery	metagenomics	0.320467
k__Bacteria|p__Firmicutes|c__Bacilli|o__Lactobacillales|f__Streptococcaceae|g__Streptococcus|s__Streptococcus_infantis	In-Flight	metatranscriptomics	0.320224
k__Bacteria|p__Actinobacteria|c__Actinobacteria|o__Actinomycetales|f__Actinomycetaceae|g__Actinobaculum|s__Actinobaculum_sp_oral_taxon_183	Pre-Flight	metagenomics	0.31787
k__Bacteria|p__Firmicutes|c__Negativicutes|o__Selenomonadales|f__Selenomonadaceae|g__Selenomonas|s__Selenomonas_sputigena	Recovery	metagenomics	0.31754
k__Bacteria|p__Proteobacteria|c__Alphaproteobacteria|o__Rhodobacterales|f__Rhodobacteraceae|g__Paracoccus|s__Paracoccus_aerius	In-Flight	metatranscriptomics	0.317478
k__Bacteria|p__Firmicutes|c__Clostridia|o__Clostridiales|f__Clostridiales_Family_XIII_Incertae_Sedis|g__Clostridiales_Family_XIII_Incertae_Sedis_unclassified|s__Eubacterium_infirmum	Pre-Flight	metagenomics	0.3173
k__Bacteria|p__Firmicutes|c__Bacilli|o__Lactobacillales|f__Streptococcaceae|g__Streptococcus|s__Streptococcus_constellatus	Recovery	metagenomics	0.317166
k__Bacteria|p__Firmicutes|c__Bacilli|o__Lactobacillales|f__Streptococcaceae|g__Streptococcus|s__Streptococcus_mitis	Post-Flight	metatranscriptomics	0.314129
k__Bacteria|p__Actinobacteria|c__Actinobacteria|o__Actinomycetales|f__Actinomycetaceae|g__Actinomyces|s__Actinomyces_sp_ICM47	Recovery	metatranscriptomics	0.313041
k__Bacteria|p__Candidatus_Saccharibacteria|c__Candidatus_Saccharimonia|o__Candidatus_Saccharimonales|f__Candidatus_Sacchiramonaceaea|g__Candidatus_Nanosynsacchari|s__Candidatus_Nanosynsacchari_sp_TM7_ANC_38_39_G1_1	In-Flight	metagenomics	0.312878
k__Bacteria|p__Firmicutes|c__Clostridia|o__Clostridiales|f__Lachnospiraceae|g__Lachnoanaerobaculum|s__Lachnoanaerobaculum_saburreum	Recovery	metagenomics	0.312265
k__Bacteria|p__Bacteroidetes|c__Bacteroidia|o__Bacteroidales|f__Prevotellaceae|g__Prevotella|s__Prevotella_conceptionensis	In-Flight	metagenomics	0.309429
k__Bacteria|p__Bacteroidetes|c__Bacteroidia|o__Bacteroidales|f__Porphyromonadaceae|g__Porphyromonas|s__Porphyromonas_SGB2042	Recovery	metagenomics	0.309377
k__Bacteria|p__Firmicutes|c__Clostridia|o__Clostridiales|f__Lachnospiraceae|g__Catonella|s__Catonella_morbi	Recovery	metagenomics	0.306199
k__Bacteria|p__Tenericutes|c__Mollicutes|o__Mycoplasmatales|f__Mycoplasmataceae|g__Mycoplasma|s__Mycoplasma_salivarium	Recovery	metagenomics	0.304491
k__Bacteria|p__Fusobacteria|c__Fusobacteriia|o__Fusobacteriales|f__Leptotrichiaceae|g__GGB4395|s__GGB4395_SGB6050	Recovery	metagenomics	0.29946
k__Bacteria|p__Bacteroidetes|c__Bacteroidia|o__Bacteroidales|f__Prevotellaceae|g__Prevotella|s__Prevotella_aurantiaca	Pre-Flight	metatranscriptomics	0.296722
k__Bacteria|p__Firmicutes|c__Clostridia|o__Clostridiales|f__Lachnospiraceae|g__Lachnoanaerobaculum|s__Lachnoanaerobaculum_sp_ICM7	Pre-Flight	metatranscriptomics	0.294628
k__Bacteria|p__Fusobacteria|c__Fusobacteriia|o__Fusobacteriales|f__Leptotrichiaceae|g__Leptotrichia|s__Leptotrichia_massiliensis	Pre-Flight	metagenomics	0.290763
k__Bacteria|p__Firmicutes|c__Clostridia|o__Clostridiales|f__Clostridiales_Family_XIII_Incertae_Sedis|g__Clostridiales_Family_XIII_Incertae_Sedis_unclassified|s__Eubacterium_infirmum	In-Flight	metagenomics	0.290466
k__Bacteria|p__Bacteroidetes|c__Bacteroidia|o__Bacteroidales|f__Tannerellaceae|g__Tannerella|s__Tannerella_sp_oral_taxon_808	Pre-Flight	metagenomics	0.289971
k__Bacteria|p__Bacteroidetes|c__Flavobacteriia|o__Flavobacteriales|f__Flavobacteriaceae|g__Capnocytophaga|s__Capnocytophaga_sp_oral_taxon_338	Recovery	metagenomics	0.288886
k__Bacteria|p__Bacteroidetes|c__Bacteroidia|o__Bacteroidales|f__Prevotellaceae|g__Prevotella|s__Prevotella_maculosa	Recovery	metagenomics	0.288493
k__Bacteria|p__Fusobacteria|c__Fusobacteriia|o__Fusobacteriales|f__Leptotrichiaceae|g__Leptotrichia|s__Leptotrichia_sp_oral_taxon_215	Pre-Flight	metatranscriptomics	0.288085
k__Bacteria|p__Bacteroidetes|c__CFGB524|o__OFGB524|f__FGB524|g__GGB1088|s__GGB1088_SGB1395	In-Flight	metagenomics	0.286507
k__Bacteria|p__Actinobacteria|c__Actinobacteria|o__Actinomycetales|f__Actinomycetaceae|g__Actinomyces|s__Actinomyces_bouchesdurhonensis	In-Flight	metagenomics	0.286368
k__Bacteria|p__Firmicutes|c__Clostridia|o__Clostridiales|f__Lachnospiraceae|g__Oribacterium|s__Oribacterium_SGB5283	Pre-Flight	metagenomics	0.285217
k__Bacteria|p__Candidatus_Saccharibacteria|c__Candidatus_Saccharibacteria_unclassified|o__Candidatus_Saccharibacteria_unclassified|f__Candidatus_Saccharibacteria_unclassified|g__Candidatus_Saccharibacteria_unclassified|s__Candidatus_Saccharibacteria_bacterium_oral_taxon_955	Recovery	metagenomics	0.284901
k__Bacteria|p__Firmicutes|c__Clostridia|o__Clostridiales|f__Clostridiales_Family_XIII_Incertae_Sedis|g__Clostridiales_Family_XIII_Incertae_Sedis_unclassified|s__Eubacterium_brachy	Pre-Flight	metagenomics	0.283864
k__Bacteria|p__Fusobacteria|c__Fusobacteriia|o__Fusobacteriales|f__Leptotrichiaceae|g__Leptotrichia|s__Leptotrichia_sp_oral_taxon_223	Recovery	metagenomics	0.283124
k__Bacteria|p__Bacteroidetes|c__CFGB570|o__OFGB570|f__FGB570|g__GGB1203|s__GGB1203_SGB1568	Recovery	metagenomics	0.280516
k__Bacteria|p__Bacteroidetes|c__Bacteroidetes_unclassified|o__Bacteroidetes_unclassified|f__Bacteroidetes_unclassified|g__Bacteroidetes_unclassified|s__Bacteroidetes_unclassified_SGB1343	Recovery	metagenomics	0.280136
k__Bacteria|p__Proteobacteria|c__Betaproteobacteria|o__Neisseriales|f__Neisseriaceae|g__Neisseria|s__Neisseria_cinerea	Pre-Flight	metagenomics	0.28001
k__Bacteria|p__Proteobacteria|c__Betaproteobacteria|o__Neisseriales|f__Neisseriaceae|g__Neisseria|s__Neisseria_bacilliformis	Pre-Flight	metagenomics	0.279951
k__Bacteria|p__Actinobacteria|c__Actinobacteria|o__Actinomycetales|f__Actinomycetaceae|g__Actinomyces|s__Actinomyces_massiliensis	Pre-Flight	metagenomics	0.279496
k__Bacteria|p__Actinobacteria|c__Actinobacteria|o__Bifidobacteriales|f__Bifidobacteriaceae|g__Bifidobacterium|s__Bifidobacterium_longum	Recovery	metagenomics	0.279422
k__Bacteria|p__Firmicutes|c__Clostridia|o__Clostridiales|f__Lachnospiraceae|g__Stomatobaculum|s__Stomatobaculum_longum	In-Flight	metagenomics	0.278694
k__Bacteria|p__Actinobacteria|c__Actinobacteria|o__Actinomycetales|f__Actinomycetaceae|g__Actinomyces|s__Actinomyces_sp_ICM58	Pre-Flight	metagenomics	0.277053
k__Bacteria|p__Firmicutes|c__Bacilli|o__Lactobacillales|f__Aerococcaceae|g__Abiotrophia|s__Abiotrophia_sp_HMSC24B09	Pre-Flight	metatranscriptomics	0.274469
k__Bacteria|p__Candidatus_Saccharibacteria|c__Candidatus_Nanosyncoccalia|o__Candidatus_Nanogingivales|f__Candidatus_Nanogingivalaceae|g__GGB12785|s__GGB12785_SGB19823	In-Flight	metagenomics	0.271928
k__Bacteria|p__Firmicutes|c__Tissierellia|o__Tissierellales|f__Peptoniphilaceae|g__Parvimonas|s__Parvimonas_SGB6649	In-Flight	metatranscriptomics	0.271726
k__Bacteria|p__Bacteroidetes|c__Bacteroidia|o__Bacteroidales|f__Prevotellaceae|g__Alloprevotella|s__Alloprevotella_tannerae	Recovery	metagenomics	0.270408
k__Bacteria|p__Firmicutes|c__Bacilli|o__Lactobacillales|f__Lactobacillaceae|g__Lactobacillus|s__Lactobacillus_helveticus	Pre-Flight	metagenomics	0.268021
k__Bacteria|p__Firmicutes|c__Clostridia|o__Clostridiales|f__Lachnospiraceae|g__GGB3394|s__GGB3394_SGB4498	Recovery	metagenomics	0.266314
k__Bacteria|p__Spirochaetes|c__Spirochaetia|o__Spirochaetales|f__Spirochaetaceae|g__Treponema|s__Treponema_sp_OMZ_804	In-Flight	metagenomics	0.265769
k__Bacteria|p__Bacteroidetes|c__Flavobacteriia|o__Flavobacteriales|f__Flavobacteriaceae|g__Capnocytophaga|s__Capnocytophaga_SGB2499	Recovery	metagenomics	0.265375
k__Bacteria|p__Proteobacteria|c__Betaproteobacteria|o__Neisseriales|f__Neisseriaceae|g__Neisseria|s__Neisseria_sp_oral_taxon_014	Pre-Flight	metatranscriptomics	0.263842
k__Bacteria|p__Bacteroidetes|c__CFGB524|o__OFGB524|f__FGB524|g__GGB1088|s__GGB1088_SGB1395	Pre-Flight	metatranscriptomics	0.262332
k__Bacteria|p__Firmicutes|c__Clostridia|o__Clostridiales|f__Lachnospiraceae|g__Shuttleworthia|s__Shuttleworthia_satelles	Pre-Flight	metagenomics	0.260595
k__Bacteria|p__Firmicutes|c__Clostridia|o__Clostridiales|f__Lachnospiraceae|g__Stomatobaculum|s__Stomatobaculum_longum	Recovery	metagenomics	0.260495
k__Bacteria|p__Bacteroidetes|c__CFGB570|o__OFGB570|f__FGB570|g__GGB1201|s__GGB1201_SGB1566	Recovery	metagenomics	0.259772
k__Bacteria|p__Firmicutes|c__Bacilli|o__Lactobacillales|f__Streptococcaceae|g__Streptococcus|s__Streptococcus_mitis	Pre-Flight	metatranscriptomics	0.257366
k__Bacteria|p__Firmicutes|c__CFGB1394|o__OFGB1394|f__FGB1394|g__GGB3385|s__GGB3385_SGB4471	Recovery	metagenomics	0.256644
k__Bacteria|p__Bacteroidetes|c__Bacteroidia|o__Bacteroidales|f__Bacteroidaceae|g__Bacteroidaceae_unclassified|s__Bacteroidaceae_bacterium	Pre-Flight	metatranscriptomics	0.255712
k__Bacteria|p__Actinobacteria|c__Actinobacteria|o__Actinomycetales|f__Actinomycetaceae|g__Actinomyces|s__Actinomyces_gerencseriae	Pre-Flight	metagenomics	0.250832
k__Bacteria|p__Firmicutes|c__Clostridia|o__Clostridiales|f__Lachnospiraceae|g__GGB3887|s__GGB3887_SGB5270	In-Flight	metagenomics	0.249893
k__Bacteria|p__Fusobacteria|c__Fusobacteriia|o__Fusobacteriales|f__Fusobacteriaceae|g__Fusobacterium|s__Fusobacterium_nucleatum	Pre-Flight	metatranscriptomics	0.248704
k__Bacteria|p__Firmicutes|c__Clostridia|o__Clostridiales|f__Lachnospiraceae|g__GGB3887|s__GGB3887_SGB5270	Recovery	metagenomics	0.248225
k__Bacteria|p__Proteobacteria|c__Gammaproteobacteria|o__Cardiobacteriales|f__Cardiobacteriaceae|g__Cardiobacterium|s__Cardiobacterium_valvarum	Recovery	metagenomics	0.247735
k__Bacteria|p__Firmicutes|c__Clostridia|o__Clostridiales|f__Lachnospiraceae|g__Lachnospiraceae_unclassified|s__Lachnospiraceae_bacterium_oral_taxon_500	Recovery	metagenomics	0.246863
k__Bacteria|p__Bacteroidetes|c__Flavobacteriia|o__Flavobacteriales|f__Flavobacteriaceae|g__Capnocytophaga|s__Capnocytophaga_sp_oral_taxon_338	Pre-Flight	metagenomics	0.245729
k__Bacteria|p__Actinobacteria|c__Actinobacteria|o__Actinomycetales|f__Actinomycetaceae|g__Actinomyces|s__Actinomyces_sp_oral_taxon_448	Pre-Flight	metatranscriptomics	0.244927
k__Bacteria|p__Bacteroidetes|c__Bacteroidia|o__Bacteroidales|f__Prevotellaceae|g__Prevotella|s__Prevotella_enoeca	Pre-Flight	metagenomics	0.242515
k__Bacteria|p__Actinobacteria|c__Actinobacteria|o__Bifidobacteriales|f__Bifidobacteriaceae|g__Scardovia|s__Scardovia_wiggsiae	Pre-Flight	metagenomics	0.241126
k__Bacteria|p__Tenericutes|c__Mollicutes|o__Mycoplasmatales|f__Mycoplasmataceae|g__Mycoplasma|s__Mycoplasma_salivarium	Pre-Flight	metagenomics	0.241045
k__Bacteria|p__Proteobacteria|c__Epsilonproteobacteria|o__Campylobacterales|f__Campylobacteraceae|g__Campylobacter|s__Campylobacter_SGB19317	In-Flight	metagenomics	0.240758
k__Eukaryota|p__Basidiomycota|c__Malasseziomycetes|o__Malasseziales|f__Malasseziaceae|g__Malassezia|s__Malassezia_restricta	In-Flight	metatranscriptomics	0.239425
k__Bacteria|p__Bacteroidetes|c__CFGB570|o__OFGB570|f__FGB570|g__GGB1201|s__GGB1201_SGB1566	Pre-Flight	metagenomics	0.237026
k__Bacteria|p__Actinobacteria|c__Actinobacteria|o__Bifidobacteriales|f__Bifidobacteriaceae|g__Gardnerella|s__Gardnerella_vaginalis	Pre-Flight	metatranscriptomics	0.236885
k__Bacteria|p__Candidatus_Saccharibacteria|c__Candidatus_Saccharibacteria_unclassified|o__Candidatus_Saccharibacteria_unclassified|f__Candidatus_Saccharibacteria_unclassified|g__GGB12763|s__GGB12763_SGB19797	Pre-Flight	metagenomics	0.236383
k__Bacteria|p__Bacteroidetes|c__Bacteroidia|o__Bacteroidales|f__Prevotellaceae|g__Prevotella|s__Prevotella_maculosa	Pre-Flight	metagenomics	0.234927
k__Bacteria|p__Firmicutes|c__Clostridia|o__Clostridiales|f__Clostridiales_Family_XIII_Incertae_Sedis|g__Clostridiales_Family_XIII_Incertae_Sedis_unclassified|s__Eubacterium_brachy	Pre-Flight	metatranscriptomics	0.23438
k__Bacteria|p__Firmicutes|c__Bacilli|o__Lactobacillales|f__Streptococcaceae|g__Streptococcus|s__Streptococcus_mitis	Recovery	metatranscriptomics	0.233927
k__Bacteria|p__Firmicutes|c__Clostridia|o__Clostridiales|f__Lachnospiraceae|g__Oribacterium|s__Oribacterium_sp_oral_taxon_078	Pre-Flight	metagenomics	0.233028
k__Bacteria|p__Bacteroidetes|c__Bacteroidia|o__Bacteroidales|f__Porphyromonadaceae|g__Porphyromonas|s__Porphyromonas_catoniae	Pre-Flight	metagenomics	0.232242
k__Bacteria|p__Actinobacteria|c__Actinobacteria|o__Actinomycetales|f__Actinomycetaceae|g__Actinomyces|s__Actinomyces_gerencseriae	In-Flight	metagenomics	0.231771
k__Bacteria|p__Bacteroidetes|c__Bacteroidia|o__Bacteroidales|f__Prevotellaceae|g__Prevotella|s__Prevotella_oulorum	Pre-Flight	metagenomics	0.231193
k__Bacteria|p__Bacteroidetes|c__Bacteroidia|o__Bacteroidales|f__Prevotellaceae|g__Prevotella|s__Prevotella_veroralis	In-Flight	metagenomics	0.230281
k__Bacteria|p__Firmicutes|c__Clostridia|o__Clostridiales|f__Peptostreptococcaceae|g__Peptostreptococcus|s__Peptostreptococcus_SGB749	Pre-Flight	metatranscriptomics	0.230163
k__Bacteria|p__Proteobacteria|c__Epsilonproteobacteria|o__Campylobacterales|f__Campylobacteraceae|g__Campylobacter|s__Campylobacter_gracilis	Pre-Flight	metagenomics	0.229297
k__Bacteria|p__Actinobacteria|c__Actinobacteria|o__Actinomycetales|f__Actinomycetaceae|g__Actinomyces|s__Actinomyces_SGB17154	Pre-Flight	metagenomics	0.228885
k__Bacteria|p__Proteobacteria|c__Gammaproteobacteria|o__Xanthomonadales|f__Xanthomonadaceae|g__Xanthomonas|s__Xanthomonas_campestris	Pre-Flight	metagenomics	0.228677
k__Bacteria|p__Fusobacteria|c__Fusobacteriia|o__Fusobacteriales|f__Leptotrichiaceae|g__Leptotrichia|s__Leptotrichia_buccalis	Pre-Flight	metagenomics	0.227057
k__Bacteria|p__Actinobacteria|c__Actinobacteria|o__Actinomycetales|f__Actinomycetaceae|g__Actinomyces|s__Actinomyces_bouchesdurhonensis	Pre-Flight	metagenomics	0.225864
k__Bacteria|p__Bacteroidetes|c__Bacteroidia|o__Bacteroidales|f__Prevotellaceae|g__Prevotella|s__Prevotella_sp_oral_taxon_299	Pre-Flight	metagenomics	0.225201
k__Bacteria|p__Spirochaetes|c__Spirochaetia|o__Spirochaetales|f__Spirochaetaceae|g__Treponema|s__Treponema_sp_OMZ_804	Pre-Flight	metagenomics	0.224554
k__Bacteria|p__Bacteroidetes|c__CFGB570|o__OFGB570|f__FGB570|g__GGB1203|s__GGB1203_SGB1568	Pre-Flight	metagenomics	0.221539
k__Bacteria|p__Candidatus_Saccharibacteria|c__Candidatus_Saccharibacteria_unclassified|o__Candidatus_Saccharibacteria_unclassified|f__Candidatus_Saccharibacteria_unclassified|g__Candidatus_Saccharibacteria_unclassified|s__TM7_phylum_sp_oral_taxon_351	In-Flight	metagenomics	0.219474
k__Bacteria|p__Firmicutes|c__Bacilli|o__Lactobacillales|f__Streptococcaceae|g__Streptococcus|s__Streptococcus_mitis	In-Flight	metatranscriptomics	0.218852
k__Bacteria|p__Firmicutes|c__Bacilli|o__Lactobacillales|f__Streptococcaceae|g__Streptococcus|s__Streptococcus_mitis	In-Flight	metagenomics	0.212633
k__Bacteria|p__Firmicutes|c__Clostridia|o__Clostridiales|f__Lachnospiraceae|g__Shuttleworthia|s__Shuttleworthia_satelles	In-Flight	metagenomics	0.211581
k__Bacteria|p__Proteobacteria|c__Betaproteobacteria|o__Burkholderiales|f__Comamonadaceae|g__Ottowia|s__Ottowia_sp_Marseille_P4747	Pre-Flight	metagenomics	0.210138
k__Bacteria|p__Candidatus_Saccharibacteria|c__Candidatus_Saccharibacteria_unclassified|o__Candidatus_Saccharibacteria_unclassified|f__Candidatus_Saccharibacteria_unclassified|g__Candidatus_Saccharibacteria_unclassified|s__TM7_phylum_sp_oral_taxon_351	Pre-Flight	metagenomics	0.205871
k__Bacteria|p__Proteobacteria|c__Epsilonproteobacteria|o__Campylobacterales|f__Campylobacteraceae|g__Campylobacter|s__Campylobacter_showae	Pre-Flight	metagenomics	0.20472
k__Bacteria|p__Proteobacteria|c__Gammaproteobacteria|o__Pasteurellales|f__Pasteurellaceae|g__Aggregatibacter|s__Aggregatibacter_aphrophilus	Pre-Flight	metagenomics	0.202943
k__Bacteria|p__Firmicutes|c__Bacilli|o__Lactobacillales|f__Streptococcaceae|g__Streptococcus|s__Streptococcus_constellatus	Pre-Flight	metagenomics	0.20264
k__Bacteria|p__Bacteroidetes|c__Bacteroidia|o__Bacteroidales|f__Tannerellaceae|g__Tannerella|s__Tannerella_sp_oral_taxon_HOT_286	Pre-Flight	metatranscriptomics	0.200517
k__Bacteria|p__Actinobacteria|c__Actinobacteria|o__Actinomycetales|f__Actinomycetaceae|g__Actinomyces|s__Actinomyces_timonensis	Pre-Flight	metagenomics	0.19998
k__Bacteria|p__Bacteroidetes|c__Bacteroidia|o__Bacteroidales|f__Prevotellaceae|g__Prevotella|s__Prevotella_buccae	Pre-Flight	metagenomics	0.198465
k__Bacteria|p__Candidatus_Saccharibacteria|c__Candidatus_Saccharibacteria_unclassified|o__Candidatus_Saccharibacteria_unclassified|f__Candidatus_Saccharibacteria_unclassified|g__GGB12763|s__GGB12763_SGB19797	In-Flight	metagenomics	0.196524
k__Bacteria|p__Bacteroidetes|c__Bacteroidia|o__Bacteroidales|f__Prevotellaceae|g__Prevotella|s__Prevotella_veroralis	Pre-Flight	metagenomics	0.195922
k__Bacteria|p__Firmicutes|c__Clostridia|o__Clostridiales|f__Lachnospiraceae|g__Oribacterium|s__Oribacterium_parvum	Pre-Flight	metagenomics	0.193613
k__Bacteria|p__Bacteroidetes|c__Bacteroidia|o__Bacteroidales|f__Prevotellaceae|g__Prevotella|s__Prevotella_intermedia	Pre-Flight	metagenomics	0.190807
k__Bacteria|p__Candidatus_Saccharibacteria|c__CFGB4354|o__OFGB4354|f__FGB4354|g__GGB12787|s__GGB12787_SGB19830	Pre-Flight	metagenomics	0.18948
k__Bacteria|p__Firmicutes|c__Negativicutes|o__Veillonellales|f__Veillonellaceae|g__Dialister|s__Dialister_pneumosintes	Pre-Flight	metagenomics	0.188166
k__Bacteria|p__Actinobacteria|c__Actinobacteria|o__Propionibacteriales|f__Propionibacteriaceae|g__Arachnia|s__Pseudopropionibacterium_massiliense	Pre-Flight	metagenomics	0.186827
k__Bacteria|p__Bacteroidetes|c__Flavobacteriia|o__Flavobacteriales|f__Flavobacteriaceae|g__Capnocytophaga|s__Capnocytophaga_sp_oral_taxon_332	In-Flight	metagenomics	0.185139
k__Bacteria|p__Proteobacteria|c__Betaproteobacteria|o__Neisseriales|f__Neisseriaceae|g__Simonsiella|s__Simonsiella_muelleri	Pre-Flight	metagenomics	0.184758
k__Bacteria|p__Bacteroidetes|c__Bacteroidia|o__Bacteroidales|f__Prevotellaceae|g__Prevotella|s__Prevotella_micans	Pre-Flight	metagenomics	0.184353
k__Bacteria|p__Fusobacteria|c__Fusobacteriia|o__Fusobacteriales|f__Leptotrichiaceae|g__Leptotrichia|s__Leptotrichia_hofstadii	Pre-Flight	metagenomics	0.18417
k__Bacteria|p__Candidatus_Saccharibacteria|c__Candidatus_Saccharibacteria_unclassified|o__Candidatus_Saccharibacteria_unclassified|f__Candidatus_Saccharibacteria_unclassified|g__Candidatus_Saccharibacteria_unclassified|s__TM7_phylum_sp_oral_taxon_348	Pre-Flight	metagenomics	0.182812
k__Bacteria|p__Firmicutes|c__Bacilli|o__Lactobacillales|f__Streptococcaceae|g__Lactococcus|s__Lactococcus_lactis	Pre-Flight	metagenomics	0.182426
k__Bacteria|p__Actinobacteria|c__Actinobacteria|o__Actinomycetales|f__Actinomycetaceae|g__Pauljensenia|s__Pauljensenia_hongkongensis	Pre-Flight	metagenomics	0.17275
k__Bacteria|p__Actinobacteria|c__Actinobacteria|o__Micrococcales|f__Kytococcaceae|g__Kytococcus|s__Kytococcus_sedentarius	Pre-Flight	metagenomics	0.172474
k__Bacteria|p__Actinobacteria|c__Actinobacteria|o__Bifidobacteriales|f__Bifidobacteriaceae|g__Alloscardovia|s__Alloscardovia_omnicolens	Pre-Flight	metagenomics	0.17068
k__Bacteria|p__Bacteroidetes|c__Bacteroidia|o__Bacteroidales|f__Prevotellaceae|g__Prevotella|s__Prevotella_pleuritidis	Pre-Flight	metagenomics	0.164851
k__Bacteria|p__Firmicutes|c__Tissierellia|o__Tissierellales|f__Peptoniphilaceae|g__Peptoniphilus|s__Peptoniphilus_lacrimalis	Pre-Flight	metagenomics	0.16115
k__Bacteria|p__Proteobacteria|c__Gammaproteobacteria|o__Pasteurellales|f__Pasteurellaceae|g__Haemophilus|s__Haemophilus_pittmaniae	In-Flight	metagenomics	0.159096
k__Bacteria|p__Actinobacteria|c__Actinobacteria|o__Actinomycetales|f__Actinomycetaceae|g__Actinomyces|s__Actinomyces_israelii	Pre-Flight	metagenomics	0.152713
k__Bacteria|p__Actinobacteria|c__Actinobacteria|o__Corynebacteriales|f__Lawsonellaceae|g__GGB2722|s__GGB2722_SGB3663	Pre-Flight	metagenomics	0.151272
k__Bacteria|p__Firmicutes|c__CFGB1762|o__OFGB1762|f__FGB1762|g__GGB4533|s__GGB4533_SGB6246	Pre-Flight	metagenomics	0.150824
k__Bacteria|p__Fusobacteria|c__Fusobacteriia|o__Fusobacteriales|f__Leptotrichiaceae|g__GGB4395|s__GGB4395_SGB6050	In-Flight	metagenomics	0.148245
k__Bacteria|p__Firmicutes|c__Clostridia|o__Clostridiales|f__Lachnospiraceae|g__Stomatobaculum|s__Stomatobaculum_longum	Pre-Flight	metagenomics	0.136934
k__Bacteria|p__Proteobacteria|c__Epsilonproteobacteria|o__Campylobacterales|f__Campylobacteraceae|g__Campylobacter|s__Campylobacter_SGB19337	Pre-Flight	metagenomics	0.128396
k__Bacteria|p__Actinobacteria|c__Coriobacteriia|o__Eggerthellales|f__Eggerthellaceae|g__Cryptobacterium|s__Cryptobacterium_curtum	Pre-Flight	metagenomics	0.0818863
k__Bacteria|p__Firmicutes|c__CFGB1394|o__OFGB1394|f__FGB1394|g__GGB3385|s__GGB3385_SGB4472	Pre-Flight	metagenomics	0.0801402
k__Bacteria|p__Fusobacteria|c__Fusobacteriia|o__Fusobacteriales|f__Fusobacteriaceae|g__Fusobacterium|s__Fusobacterium_pseudoperiodonticum	In-Flight	metatranscriptomics	0.0518216
k__Bacteria|p__Firmicutes|c__CFGB9128|o__OFGB9128|f__FGB9128|g__GGB27044|s__GGB27044_SGB39251	In-Flight	metagenomics	0
k__Bacteria|p__Proteobacteria|c__Alphaproteobacteria|o__Rhizobiales|f__Rhizobiaceae|g__Rhizobium|s__Rhizobium_sp_YR519	In-Flight	metagenomics	0
k__Bacteria|p__Firmicutes|c__Bacilli|o__Bacillales|f__Staphylococcaceae|g__Staphylococcus|s__Staphylococcus_auricularis	In-Flight	metagenomics	0
k__Bacteria|p__Proteobacteria|c__Gammaproteobacteria|o__Enterobacterales|f__Yersiniaceae|g__Serratia|s__Serratia_marcescens	In-Flight	metagenomics	0
k__Bacteria|p__Actinobacteria|c__Actinobacteria|o__Actinomycetales|f__Actinomycetaceae|g__Mobiluncus|s__Mobiluncus_curtisii	In-Flight	metagenomics	0
k__Bacteria|p__Firmicutes|c__CFGB42691|o__OFGB42691|f__FGB42691|g__GGB51441|s__GGB51441_SGB71759	In-Flight	metagenomics	0
k__Bacteria|p__Proteobacteria|c__Gammaproteobacteria|o__Pseudomonadales|f__Pseudomonadaceae|g__Pseudomonas|s__Pseudomonas_SGB12322	In-Flight	metagenomics	0
k__Bacteria|p__Actinobacteria|c__Actinobacteria|o__Corynebacteriales|f__Nocardiaceae|g__Rhodococcus|s__Rhodococcus_kroppenstedtii	In-Flight	metagenomics	0
k__Bacteria|p__Actinobacteria|c__Actinobacteria|o__Corynebacteriales|f__Mycobacteriaceae|g__Mycolicibacterium|s__Mycolicibacterium_rhodesiae	In-Flight	metagenomics	0
k__Bacteria|p__Proteobacteria|c__Alphaproteobacteria|o__Rhizobiales|f__Phyllobacteriaceae|g__Mesorhizobium|s__Mesorhizobium_hungaricum	In-Flight	metagenomics	0
k__Bacteria|p__Firmicutes|c__Clostridia|o__Thermoanaerobacterales|f__Thermoanaerobacterales_Family_III_Incertae_Sedis|g__Thermoanaerobacterium|s__Thermoanaerobacterium_thermosaccharolyticum	In-Flight	metagenomics	0
k__Bacteria|p__Proteobacteria|c__CFGB8846|o__OFGB8846|f__FGB8846|g__GGB26601|s__GGB26601_SGB38779	In-Flight	metagenomics	0
k__Bacteria|p__Actinobacteria|c__Actinobacteria|o__Actinomycetales|f__Actinomycetaceae|g__Schaalia|s__Schaalia_georgiae	In-Flight	metagenomics	0
k__Bacteria|p__Firmicutes|c__Bacilli|o__Bacillales|f__Staphylococcaceae|g__Staphylococcus|s__Staphylococcus_lugdunensis	In-Flight	metagenomics	0
k__Bacteria|p__Actinobacteria|c__Actinobacteria|o__Micrococcales|f__Jonesiaceae|g__Flavimobilis|s__Flavimobilis_marinus	In-Flight	metagenomics	0
k__Bacteria|p__Proteobacteria|c__Alphaproteobacteria|o__Sphingomonadales|f__Sphingomonadaceae|g__GGB26228|s__GGB26228_SGB38255	In-Flight	metagenomics	0
k__Bacteria|p__Proteobacteria|c__Hydrogenophilalia|o__Hydrogenophilales|f__Hydrogenophilales_unclassified|g__Hydrogenophilales_unclassified|s__Hydrogenophilales_bacterium_SM250	In-Flight	metagenomics	0
k__Bacteria|p__Proteobacteria|c__Gammaproteobacteria|o__Pseudomonadales|f__Moraxellaceae|g__Acinetobacter|s__Acinetobacter_schindleri	In-Flight	metagenomics	0
k__Bacteria|p__Firmicutes|c__Negativicutes|o__Acidaminococcales|f__Acidaminococcaceae|g__Acidaminococcus|s__Acidaminococcus_intestini	In-Flight	metagenomics	0
k__Bacteria|p__Bacteroidetes|c__Bacteroidia|o__Bacteroidales|f__Bacteroidaceae|g__Bacteroides|s__Bacteroides_finegoldii	In-Flight	metagenomics	0
k__Bacteria|p__Proteobacteria|c__Betaproteobacteria|o__Burkholderiales|f__Burkholderiaceae|g__Cupriavidus|s__Cupriavidus_gilardii	In-Flight	metagenomics	0
k__Bacteria|p__Bacteroidetes|c__Bacteroidia|o__Bacteroidales|f__Tannerellaceae|g__Parabacteroides|s__Parabacteroides_merdae	In-Flight	metagenomics	0
k__Bacteria|p__Firmicutes|c__Clostridia|o__Clostridiales|f__Lachnospiraceae|g__Lachnoclostridium|s__Lachnoclostridium_sp_An131	In-Flight	metagenomics	0
k__Bacteria|p__Bacteroidetes|c__Bacteroidia|o__Bacteroidales|f__Rikenellaceae|g__Alistipes|s__Alistipes_onderdonkii	In-Flight	metagenomics	0
k__Bacteria|p__Bacteroidetes|c__Bacteroidia|o__Bacteroidales|f__Bacteroidaceae|g__Bacteroides|s__Bacteroides_clarus	In-Flight	metagenomics	0
k__Bacteria|p__Actinobacteria|c__Actinobacteria|o__Propionibacteriales|f__Propionibacteriaceae|g__Propionimicrobium|s__Propionimicrobium_lymphophilum	In-Flight	metagenomics	0
k__Bacteria|p__Firmicutes|c__Clostridia|o__Clostridiales|f__Lachnospiraceae|g__Blautia|s__Blautia_wexlerae	In-Flight	metagenomics	0
k__Bacteria|p__Bacteroidetes|c__Flavobacteriia|o__Flavobacteriales|f__Weeksellaceae|g__Bergeyella|s__Bergeyella_zoohelcum	In-Flight	metagenomics	0
k__Bacteria|p__Firmicutes|c__Bacilli|o__Bacillales|f__Staphylococcaceae|g__Abyssicoccus|s__Abyssicoccus_albus	In-Flight	metagenomics	0
k__Bacteria|p__Actinobacteria|c__Actinobacteria|o__Micrococcales|f__Intrasporangiaceae|g__Tetrasphaera|s__Tetrasphaera_australiensis	In-Flight	metagenomics	0
k__Bacteria|p__Firmicutes|c__Clostridia|o__Clostridiales|f__Hungateiclostridiaceae|g__GGB3012|s__GGB3012_SGB4003	In-Flight	metagenomics	0
k__Bacteria|p__Bacteroidetes|c__Bacteroidia|o__Bacteroidales|f__Rikenellaceae|g__Rikenellaceae_unclassified|s__Rikenellaceae_bacterium	In-Flight	metagenomics	0
k__Bacteria|p__Actinobacteria|c__Actinobacteria|o__Propionibacteriales|f__Propionibacteriaceae|g__Propionibacteriaceae_unclassified|s__Propionibacteriaceae_bacterium_YIM_S02567	In-Flight	metagenomics	0
k__Bacteria|p__Firmicutes|c__Tissierellia|o__Tissierellales|f__Peptoniphilaceae|g__Peptoniphilus|s__Peptoniphilus_lacydonensis	In-Flight	metagenomics	0
k__Bacteria|p__Proteobacteria|c__Gammaproteobacteria|o__Pseudomonadales|f__Pseudomonadaceae|g__Azomonas|s__Azomonas_macrocytogenes	In-Flight	metagenomics	0
k__Bacteria|p__Actinobacteria|c__Actinobacteria|o__Actinomycetales|f__Actinomycetaceae|g__Schaalia|s__Schaalia_turicensis	In-Flight	metagenomics	0
k__Bacteria|p__Bacteroidetes|c__Bacteroidia|o__Bacteroidales|f__Porphyromonadaceae|g__Porphyromonas|s__Porphyromonas_sp_HMSC065F10	In-Flight	metagenomics	0
k__Bacteria|p__Firmicutes|c__Tissierellia|o__Tissierellales|f__Peptoniphilaceae|g__Urinicoccus|s__Urinicoccus_massiliensis	In-Flight	metagenomics	0
k__Bacteria|p__Deinococcus_Thermus|c__Deinococci|o__Deinococcales|f__Deinococcaceae|g__Deinococcus|s__Deinococcus_budaensis	In-Flight	metagenomics	0
k__Bacteria|p__Proteobacteria|c__Alphaproteobacteria|o__Rhizobiales|f__Brucellaceae|g__Ochrobactrum|s__Ochrobactrum_anthropi	In-Flight	metagenomics	0
k__Bacteria|p__Bacteroidetes|c__Bacteroidia|o__Bacteroidales|f__Tannerellaceae|g__Parabacteroides|s__Parabacteroides_distasonis	In-Flight	metagenomics	0
k__Bacteria|p__Bacteroidetes|c__Flavobacteriia|o__Flavobacteriales|f__Flavobacteriaceae|g__Flavobacteriaceae_unclassified|s__Flavobacteriaceae_bacterium_JJC	In-Flight	metagenomics	0
k__Bacteria|p__Firmicutes|c__Bacilli|o__Bacilli_unclassified|f__Bacilli_unclassified|g__Bacilli_unclassified|s__Bacilli_bacterium	In-Flight	metagenomics	0
k__Bacteria|p__Bacteroidetes|c__Bacteroidia|o__Bacteroidales|f__Porphyromonadaceae|g__Porphyromonas|s__Porphyromonas_SGB1980	In-Flight	metagenomics	0
k__Bacteria|p__Firmicutes|c__Negativicutes|o__Veillonellales|f__Veillonellaceae|g__Megasphaera|s__Megasphaera_vaginalis	In-Flight	metagenomics	0
k__Bacteria|p__Actinobacteria|c__Actinobacteria|o__Micrococcales|f__Dermabacteraceae|g__Brachybacterium|s__Brachybacterium_sp_CFH_10395	In-Flight	metagenomics	0
k__Bacteria|p__Firmicutes|c__Bacilli|o__Lactobacillales|f__Enterococcaceae|g__GGB33516|s__GGB33516_SGB54347	In-Flight	metagenomics	0
k__Bacteria|p__Firmicutes|c__Tissierellia|o__Tissierellales|f__Peptoniphilaceae|g__Anaerococcus|s__Anaerococcus_sp_Marseille_P3915	In-Flight	metagenomics	0
k__Bacteria|p__Bacteroidetes|c__Bacteroidia|o__Bacteroidales|f__Porphyromonadaceae|g__Porphyromonas|s__Porphyromonas_sp_COT_290_OH3588	In-Flight	metagenomics	0
k__Bacteria|p__Proteobacteria|c__Alphaproteobacteria|o__Rhizobiales|f__Chelatococcaceae|g__Chelatococcus|s__Chelatococcus_composti	In-Flight	metagenomics	0
k__Bacteria|p__Proteobacteria|c__Gammaproteobacteria|o__Aeromonadales|f__Aeromonadaceae|g__Aeromonas|s__Aeromonas_caviae	In-Flight	metagenomics	0
k__Bacteria|p__Actinobacteria|c__Actinobacteria|o__Corynebacteriales|f__Mycobacteriaceae|g__Mycolicibacterium|s__Mycolicibacterium_obuense	In-Flight	metagenomics	0
k__Bacteria|p__Firmicutes|c__Clostridia|o__Clostridiales|f__Clostridiaceae|g__Clostridium|s__Clostridium_sp_AT4	In-Flight	metagenomics	0
k__Bacteria|p__Firmicutes|c__Clostridia|o__Clostridiales|f__Lachnospiraceae|g__Faecalicatena|s__Faecalicatena_contorta	In-Flight	metagenomics	0
k__Bacteria|p__Firmicutes|c__Clostridia|o__Clostridiales|f__Ruminococcaceae|g__GGB9712|s__GGB9712_SGB15244	In-Flight	metagenomics	0
k__Bacteria|p__Bacteroidetes|c__Chitinophagia|o__Chitinophagales|f__Chitinophagaceae|g__Terrimonas|s__Terrimonas_ferruginea	In-Flight	metagenomics	0
k__Bacteria|p__Spirochaetes|c__Spirochaetia|o__Spirochaetales|f__Spirochaetaceae|g__Treponema|s__Treponema_denticola	In-Flight	metagenomics	0
k__Bacteria|p__Proteobacteria|c__Alphaproteobacteria|o__Rhizobiales|f__Rhizobiaceae|g__Ensifer|s__Ensifer_sp_ENS09	In-Flight	metagenomics	0
k__Bacteria|p__Firmicutes|c__CFGB40183|o__OFGB40183|f__FGB40183|g__GGB42389|s__GGB42389_SGB59559	In-Flight	metagenomics	0
k__Bacteria|p__Actinobacteria|c__Actinobacteria|o__Geodermatophilales|f__Geodermatophilaceae|g__Blastococcus|s__Blastococcus_aggregatus	In-Flight	metagenomics	0
k__Bacteria|p__Bacteroidetes|c__Bacteroidia|o__Bacteroidales|f__Prevotellaceae|g__Prevotella|s__Prevotella_bivia	In-Flight	metagenomics	0
k__Bacteria|p__Proteobacteria|c__Gammaproteobacteria|o__Pseudomonadales|f__Moraxellaceae|g__Psychrobacter|s__Psychrobacter_sp_1501_2011	In-Flight	metagenomics	0
k__Bacteria|p__Firmicutes|c__Clostridia|o__Clostridiales|f__Ruminococcaceae|g__GGB3161|s__GGB3161_SGB4175	In-Flight	metagenomics	0
k__Bacteria|p__Proteobacteria|c__Betaproteobacteria|o__Burkholderiales|f__Comamonadaceae|g__Pseudorhodoferax|s__Pseudorhodoferax_sp_Leaf267	In-Flight	metagenomics	0
k__Bacteria|p__Proteobacteria|c__Alphaproteobacteria|o__Rhizobiales|f__Rhizobiaceae|g__Shinella|s__Shinella_sp_DD12	In-Flight	metagenomics	0
k__Bacteria|p__Actinobacteria|c__Actinobacteria|o__Corynebacteriales|f__Corynebacteriaceae|g__Corynebacterium|s__Corynebacterium_sanguinis	In-Flight	metagenomics	0
k__Bacteria|p__Actinobacteria|c__Actinobacteria|o__Micrococcales|f__Micrococcaceae|g__Nesterenkonia|s__Nesterenkonia_sp_MY13	In-Flight	metagenomics	0
k__Bacteria|p__Bacteroidetes|c__Flavobacteriia|o__Flavobacteriales|f__Weeksellaceae|g__Epilithonimonas|s__Chryseobacterium_hominis	In-Flight	metagenomics	0
k__Bacteria|p__Proteobacteria|c__Alphaproteobacteria|o__Rhodobacterales|f__Rhodobacteraceae|g__Paracoccus|s__Paracoccus_sp_DK608	In-Flight	metagenomics	0
k__Bacteria|p__Proteobacteria|c__Betaproteobacteria|o__Burkholderiales|f__Alcaligenaceae|g__Oligella|s__Oligella_urethralis	In-Flight	metagenomics	0
k__Bacteria|p__Firmicutes|c__Tissierellia|o__Tissierellales|f__Peptoniphilaceae|g__Anaerococcus|s__Anaerococcus_sp_Marseille_P3625	In-Flight	metagenomics	0
k__Bacteria|p__Actinobacteria|c__Actinobacteria|o__Propionibacteriales|f__Propionibacteriaceae|g__Cutibacterium|s__Cutibacterium_avidum	In-Flight	metagenomics	0
k__Bacteria|p__Firmicutes|c__Clostridia|o__Clostridiales|f__Ruminococcaceae|g__Flavonifractor|s__Flavonifractor_sp_An100	In-Flight	metagenomics	0
k__Bacteria|p__Proteobacteria|c__Alphaproteobacteria|o__Rhodobacterales|f__Rhodobacteraceae|g__Paracoccus|s__Paracoccus_haematequi	In-Flight	metagenomics	0
k__Bacteria|p__Proteobacteria|c__Betaproteobacteria|o__Neisseriales|f__Neisseriaceae|g__Neisseria|s__Neisseria_shayeganii	In-Flight	metagenomics	0
k__Bacteria|p__Proteobacteria|c__Betaproteobacteria|o__Burkholderiales|f__Alcaligenaceae|g__Achromobacter|s__Achromobacter_sp_HZ28	In-Flight	metagenomics	0
k__Bacteria|p__Proteobacteria|c__Alphaproteobacteria|o__Rhizobiales|f__Bradyrhizobiaceae|g__Bradyrhizobium|s__Bradyrhizobium_campsiandrae	In-Flight	metagenomics	0
k__Bacteria|p__Bacteroidetes|c__Sphingobacteriia|o__Sphingobacteriales|f__Sphingobacteriaceae|g__Olivibacter|s__Olivibacter_jilunii	In-Flight	metagenomics	0
k__Bacteria|p__Firmicutes|c__CFGB1394|o__OFGB1394|f__FGB1394|g__GGB3385|s__GGB3385_SGB4472	In-Flight	metagenomics	0
k__Bacteria|p__Firmicutes|c__Clostridia|o__Clostridiales|f__Ruminococcaceae|g__GGB9699|s__GGB9699_SGB15216	In-Flight	metagenomics	0
k__Bacteria|p__Actinobacteria|c__Actinobacteria|o__Micrococcales|f__Dermacoccaceae|g__Yimella|s__Yimella_lutea	In-Flight	metagenomics	0
k__Bacteria|p__Proteobacteria|c__Gammaproteobacteria|o__Enterobacterales|f__Erwiniaceae|g__Mixta|s__Mixta_mediterraneensis	In-Flight	metagenomics	0
k__Bacteria|p__Firmicutes|c__Clostridia|o__Clostridiales|f__Clostridiales_Family_XIII_Incertae_Sedis|g__Mogibacterium|s__Mogibacterium_timidum	In-Flight	metagenomics	0
k__Bacteria|p__Firmicutes|c__Bacilli|o__Bacillales|f__Staphylococcaceae|g__Jeotgalicoccus|s__Jeotgalicoccus_marinus	In-Flight	metagenomics	0
k__Bacteria|p__Proteobacteria|c__Gammaproteobacteria|o__Pseudomonadales|f__Pseudomonadaceae|g__Pseudomonas|s__Pseudomonas_sp_382	In-Flight	metagenomics	0
k__Bacteria|p__Firmicutes|c__Negativicutes|o__Veillonellales|f__Veillonellaceae|g__Veillonellaceae_unclassified|s__Veillonellaceae_bacterium_DNF00626	In-Flight	metagenomics	0
k__Bacteria|p__Firmicutes|c__Bacilli|o__Bacillales|f__Bacillaceae|g__Bacillus|s__Bacillus_cohnii	In-Flight	metagenomics	0
k__Bacteria|p__Firmicutes|c__Negativicutes|o__Veillonellales|f__Veillonellaceae|g__Dialister|s__Dialister_hominis	In-Flight	metagenomics	0
k__Bacteria|p__Firmicutes|c__Clostridia|o__Clostridiales|f__Clostridiaceae|g__Clostridium|s__Clostridium_sp_AF27_2AA	In-Flight	metagenomics	0
k__Bacteria|p__Actinobacteria|c__Actinobacteria|o__Micrococcales|f__Microbacteriaceae|g__Pseudoclavibacter|s__Pseudoclavibacter_helvolus	In-Flight	metagenomics	0
k__Bacteria|p__Firmicutes|c__Bacilli|o__Bacillales|f__Bacillaceae|g__Bacillus|s__Bacillus_idriensis	In-Flight	metagenomics	0
k__Bacteria|p__Firmicutes|c__Erysipelotrichia|o__Erysipelotrichales|f__Erysipelotrichaceae|g__Massilimicrobiota|s__Massilimicrobiota_sp_An134	In-Flight	metagenomics	0
k__Bacteria|p__Actinobacteria|c__Coriobacteriia|o__Eggerthellales|f__Eggerthellaceae|g__Enteroscipio|s__Enteroscipio_rubneri	In-Flight	metagenomics	0
k__Bacteria|p__Firmicutes|c__Clostridia|o__Clostridiales|f__Lachnospiraceae|g__Lachnoanaerobaculum|s__Lachnoanaerobaculum_saburreum	In-Flight	metagenomics	0
k__Bacteria|p__Firmicutes|c__Clostridia|o__Clostridiales|f__Clostridiaceae|g__Clostridiaceae_unclassified|s__Clostridiaceae_bacterium_OM08_6BH	In-Flight	metagenomics	0
k__Bacteria|p__Proteobacteria|c__Gammaproteobacteria|o__Pseudomonadales|f__Pseudomonadaceae|g__Pseudomonas|s__Pseudomonas_kuykendallii	In-Flight	metagenomics	0
k__Bacteria|p__Bacteroidetes|c__CFGB570|o__OFGB570|f__FGB570|g__GGB1203|s__GGB1203_SGB1568	In-Flight	metagenomics	0
k__Bacteria|p__Actinobacteria|c__Actinobacteria|o__Geodermatophilales|f__Geodermatophilaceae|g__Modestobacter|s__Modestobacter_caceresii	In-Flight	metagenomics	0
k__Bacteria|p__Firmicutes|c__Clostridia|o__Clostridiales|f__Peptostreptococcaceae|g__Intestinibacter|s__Intestinibacter_bartlettii	In-Flight	metagenomics	0
k__Bacteria|p__Proteobacteria|c__Alphaproteobacteria|o__Sphingomonadales|f__Sphingomonadaceae|g__Sphingomonas|s__Sphingomonas_sp_Leaf10	In-Flight	metagenomics	0
k__Bacteria|p__Actinobacteria|c__Actinobacteria|o__Corynebacteriales|f__Mycobacteriaceae|g__Mycobacterium|s__Mycobacterium_nebraskense	In-Flight	metagenomics	0
k__Bacteria|p__Actinobacteria|c__Actinobacteria|o__Micrococcales|f__Micrococcaceae|g__Kocuria|s__Kocuria_rosea	In-Flight	metagenomics	0
k__Bacteria|p__Firmicutes|c__Clostridia|o__Clostridiales|f__Clostridiaceae|g__Clostridiaceae_unclassified|s__Clostridiaceae_bacterium	In-Flight	metagenomics	0
k__Bacteria|p__Firmicutes|c__CFGB1340|o__OFGB1340|f__FGB1340|g__GGB3256|s__GGB3256_SGB4303	In-Flight	metagenomics	0
k__Bacteria|p__Cyanobacteria|c__Cyanobacteria_unclassified|o__Chroococcidiopsidales|f__Chroococcidiopsidaceae|g__Chroococcidiopsis|s__Chroococcidiopsis_cubana	In-Flight	metagenomics	0
k__Bacteria|p__Firmicutes|c__Clostridia|o__Clostridiales|f__Ruminococcaceae|g__Neglecta|s__Neglecta_timonensis	In-Flight	metagenomics	0
k__Bacteria|p__Firmicutes|c__Clostridia|o__Clostridiales|f__Lachnospiraceae|g__Eisenbergiella|s__Eisenbergiella_massiliensis	In-Flight	metagenomics	0
k__Bacteria|p__Bacteroidetes|c__Cytophagia|o__Cytophagales|f__Cytophagaceae|g__Spirosoma|s__Spirosoma_rigui	In-Flight	metagenomics	0
k__Bacteria|p__Actinobacteria|c__Actinobacteria|o__Geodermatophilales|f__Geodermatophilaceae|g__Blastococcus|s__Blastococcus_sp_DSM_44268	In-Flight	metagenomics	0
k__Bacteria|p__Actinobacteria|c__Actinobacteria|o__Micrococcales|f__Microbacteriaceae|g__Pseudoclavibacter|s__Pseudoclavibacter_alba	In-Flight	metagenomics	0
k__Bacteria|p__Proteobacteria|c__Gammaproteobacteria|o__Enterobacterales|f__Enterobacteriaceae|g__Escherichia|s__Escherichia_coli	In-Flight	metagenomics	0
k__Bacteria|p__Firmicutes|c__Clostridia|o__Clostridiales|f__Clostridiaceae|g__GGB3486|s__GGB3486_SGB4658	In-Flight	metagenomics	0
k__Bacteria|p__Firmicutes|c__Bacilli|o__Bacillales|f__Bacillaceae|g__Priestia|s__Priestia_megaterium	In-Flight	metagenomics	0
k__Bacteria|p__Proteobacteria|c__Alphaproteobacteria|o__Rhodobacterales|f__Rhodobacteraceae|g__Paracoccus|s__Paracoccus_haeundaensis	In-Flight	metagenomics	0
k__Bacteria|p__Proteobacteria|c__Gammaproteobacteria|o__Pseudomonadales|f__Moraxellaceae|g__Acinetobacter|s__Acinetobacter_haemolyticus	In-Flight	metagenomics	0
k__Bacteria|p__Firmicutes|c__Negativicutes|o__Veillonellales|f__Veillonellaceae|g__Dialister|s__Dialister_pneumosintes	In-Flight	metagenomics	0
k__Bacteria|p__Firmicutes|c__Tissierellia|o__Tissierellales|f__Peptoniphilaceae|g__Anaerococcus|s__Anaerococcus_nagyae	In-Flight	metagenomics	0
k__Bacteria|p__Planctomycetes|c__Planctomycetia|o__Planctomycetales|f__Planctomycetaceae|g__Planctomyces|s__Planctomyces_sp_SH_PL14	In-Flight	metagenomics	0
k__Bacteria|p__Firmicutes|c__Clostridia|o__Clostridiales|f__Eubacteriaceae|g__Eubacteriaceae_unclassified|s__Eubacteriaceae_bacterium	In-Flight	metagenomics	0
k__Bacteria|p__Actinobacteria|c__Actinobacteria|o__Micrococcales|f__Microbacteriaceae|g__Microbacterium|s__Microbacterium_sp_AR7_10	In-Flight	metagenomics	0
k__Bacteria|p__Actinobacteria|c__Actinobacteria|o__Micrococcales|f__Microbacteriaceae|g__Gulosibacter|s__Gulosibacter_sp_401352_2018	In-Flight	metagenomics	0
k__Bacteria|p__Proteobacteria|c__Gammaproteobacteria|o__Xanthomonadales|f__Xanthomonadaceae|g__Stenotrophomonas|s__Stenotrophomonas_maltophilia	In-Flight	metagenomics	0
k__Bacteria|p__Proteobacteria|c__Betaproteobacteria|o__Nitrosomonadales|f__Nitrosomonadaceae|g__Nitrosospira|s__Nitrosospira_briensis	In-Flight	metagenomics	0
k__Bacteria|p__Proteobacteria|c__Alphaproteobacteria|o__Sphingomonadales|f__Sphingomonadaceae|g__Novosphingobium|s__Novosphingobium_panipatense	In-Flight	metagenomics	0
k__Bacteria|p__Proteobacteria|c__Gammaproteobacteria|o__Alteromonadales|f__Idiomarinaceae|g__Idiomarina|s__Idiomarina_zobellii	In-Flight	metagenomics	0
k__Bacteria|p__Actinobacteria|c__Actinobacteria|o__Micrococcales|f__Micrococcaceae|g__Kocuria|s__Kocuria_indica	In-Flight	metagenomics	0
k__Bacteria|p__Proteobacteria|c__Alphaproteobacteria|o__Sphingomonadales|f__Sphingomonadaceae|g__Sphingomonas|s__Sphingomonas_sp_36D10_4_7	In-Flight	metagenomics	0
k__Bacteria|p__Proteobacteria|c__Betaproteobacteria|o__Burkholderiales|f__Comamonadaceae|g__Variovorax|s__Variovorax_paradoxus	In-Flight	metagenomics	0
k__Bacteria|p__Firmicutes|c__Clostridia|o__Clostridiales|f__Ruminococcaceae|g__Ruminococcaceae_unclassified|s__Ruminococcaceae_bacterium	In-Flight	metagenomics	0
k__Bacteria|p__Bacteroidetes|c__Bacteroidia|o__Bacteroidales|f__Porphyromonadaceae|g__Porphyromonas|s__Porphyromonas_sp_oral_taxon_278	In-Flight	metagenomics	0
k__Bacteria|p__Actinobacteria|c__Actinobacteria|o__Propionibacteriales|f__Nocardioidaceae|g__Nocardioides|s__Nocardioides_zeae	In-Flight	metagenomics	0
k__Bacteria|p__Proteobacteria|c__Gammaproteobacteria|o__Pseudomonadales|f__Pseudomonadaceae|g__Pseudomonas|s__Pseudomonas_sp_BML_PP048	In-Flight	metagenomics	0
k__Bacteria|p__Actinobacteria|c__Coriobacteriia|o__Eggerthellales|f__Eggerthellaceae|g__Eggerthella|s__Eggerthella_lenta	In-Flight	metagenomics	0
k__Bacteria|p__Actinobacteria|c__Actinobacteria|o__Propionibacteriales|f__Propionibacteriaceae|g__Propionimicrobium|s__Propionimicrobium_sp_Marseille_P3275	In-Flight	metagenomics	0
k__Bacteria|p__Proteobacteria|c__Gammaproteobacteria|o__Vibrionales|f__Vibrionaceae|g__Vibrio|s__Vibrio_jasicida	In-Flight	metagenomics	0
k__Bacteria|p__Firmicutes|c__CFGB3035|o__OFGB3035|f__FGB3035|g__GGB9524|s__GGB9524_SGB14924	In-Flight	metagenomics	0
k__Bacteria|p__Firmicutes|c__Clostridia|o__Clostridiales|f__Clostridiales_unclassified|g__Clostridiales_unclassified|s__Clostridiales_bacterium_NSJ_40	In-Flight	metagenomics	0
k__Bacteria|p__Proteobacteria|c__Betaproteobacteria|o__Burkholderiales|f__Sutterellaceae|g__Sutterella|s__Sutterella_wadsworthensis	In-Flight	metagenomics	0
k__Bacteria|p__Firmicutes|c__Clostridia|o__Clostridiales|f__Lachnospiraceae|g__Blautia|s__Blautia_sp_AF19_10LB	In-Flight	metagenomics	0
k__Bacteria|p__Firmicutes|c__Clostridia|o__Clostridia_unclassified|f__Clostridia_unclassified|g__Candidatus_Neoruminococcus|s__Candidatus_Neoruminococcus_faecicola	In-Flight	metagenomics	0
k__Bacteria|p__Firmicutes|c__Clostridia|o__Clostridiales|f__Oscillospiraceae|g__Oscillospiraceae_unclassified|s__Oscillospiraceae_bacterium_NSJ_64	In-Flight	metagenomics	0
k__Bacteria|p__Proteobacteria|c__Alphaproteobacteria|o__Caulobacterales|f__Caulobacteraceae|g__Brevundimonas|s__Brevundimonas_SGB38301	In-Flight	metagenomics	0
k__Bacteria|p__Firmicutes|c__Clostridia|o__Clostridiales|f__Lachnospiraceae|g__Marvinbryantia|s__Marvinbryantia_SGB4691	In-Flight	metagenomics	0
k__Bacteria|p__Firmicutes|c__Clostridia|o__Clostridiales|f__Clostridiales_unclassified|g__Lawsonibacter|s__Lawsonibacter_sp_NSJ_52	In-Flight	metagenomics	0
k__Bacteria|p__Bacteroidetes|c__Bacteroidia|o__Bacteroidales|f__Rikenellaceae|g__Alistipes|s__Alistipes_shahii	In-Flight	metagenomics	0
k__Bacteria|p__Proteobacteria|c__Gammaproteobacteria|o__Pseudomonadales|f__Pseudomonadaceae|g__Pseudomonas|s__Pseudomonas_alcaligenes	In-Flight	metagenomics	0
k__Bacteria|p__Firmicutes|c__CFGB2882|o__OFGB2882|f__FGB2882|g__GGB9186|s__GGB9186_SGB14125	In-Flight	metagenomics	0
k__Bacteria|p__Proteobacteria|c__Gammaproteobacteria|o__Pseudomonadales|f__Pseudomonadaceae|g__Pseudomonas|s__Pseudomonas_sp_Leaf58	In-Flight	metagenomics	0
k__Bacteria|p__Firmicutes|c__Clostridia|o__Clostridiales|f__Clostridiaceae|g__GGB3532|s__GGB3532_SGB4720	In-Flight	metagenomics	0
k__Bacteria|p__Firmicutes|c__Clostridia|o__Clostridiales|f__Ruminococcaceae|g__Anaerotruncus|s__Anaerotruncus_colihominis	In-Flight	metagenomics	0
k__Bacteria|p__Bacteroidetes|c__Cytophagia|o__Cytophagales|f__Cytophagaceae|g__Spirosoma|s__Spirosoma_linguale	In-Flight	metagenomics	0
k__Bacteria|p__Proteobacteria|c__Betaproteobacteria|o__Rhodocyclales|f__Rhodocyclaceae|g__Azospira|s__Dechlorosoma_suillum	In-Flight	metagenomics	0
k__Bacteria|p__Actinobacteria|c__Actinobacteria|o__Corynebacteriales|f__Corynebacteriaceae|g__Corynebacterium|s__Corynebacterium_appendicis	In-Flight	metagenomics	0
k__Bacteria|p__Firmicutes|c__Tissierellia|o__Tissierellales|f__Peptoniphilaceae|g__Peptoniphilus|s__Peptoniphilus_sp_1804121828	In-Flight	metagenomics	0
k__Bacteria|p__Proteobacteria|c__Gammaproteobacteria|o__Enterobacterales|f__Erwiniaceae|g__Pantoea|s__Pantoea_sp_PSNIH1	In-Flight	metagenomics	0
k__Bacteria|p__Firmicutes|c__Clostridia|o__Clostridiales|f__Lachnospiraceae|g__Catonella|s__Catonella_morbi	In-Flight	metagenomics	0
k__Bacteria|p__Bacteroidetes|c__Bacteroidia|o__Bacteroidales|f__Porphyromonadaceae|g__Porphyromonas|s__Porphyromonas_sp_COT_239_OH1446	In-Flight	metagenomics	0
k__Bacteria|p__Firmicutes|c__Bacilli|o__Lactobacillales|f__Streptococcaceae|g__Lactococcus|s__Lactococcus_lactis	In-Flight	metagenomics	0
k__Bacteria|p__Proteobacteria|c__Gammaproteobacteria|o__Oceanospirillales|f__Halomonadaceae|g__Halomonas|s__Halomonas_meridiana	In-Flight	metagenomics	0
k__Bacteria|p__Proteobacteria|c__Alphaproteobacteria|o__Rhodobacterales|f__Rhodobacteraceae|g__Amaricoccus|s__Amaricoccus_sp_HAR_UPW_R2A_40	In-Flight	metagenomics	0
k__Bacteria|p__Actinobacteria|c__Coriobacteriia|o__Coriobacteriales|f__Atopobiaceae|g__Olsenella|s__Olsenella_sp_oral_taxon_807	In-Flight	metagenomics	0
k__Bacteria|p__Actinobacteria|c__Actinobacteria|o__Bifidobacteriales|f__Bifidobacteriaceae|g__Bifidobacterium|s__Bifidobacterium_dentium	In-Flight	metagenomics	0
k__Bacteria|p__Actinobacteria|c__Actinobacteria|o__Micrococcales|f__Kytococcaceae|g__Kytococcus|s__Kytococcus_schroeteri	In-Flight	metagenomics	0
k__Bacteria|p__Firmicutes|c__Clostridia|o__Clostridia_unclassified|f__Clostridia_unclassified|g__Candidatus_Metaruminococcus|s__Candidatus_Metaruminococcus_caecorum	In-Flight	metagenomics	0
k__Bacteria|p__Proteobacteria|c__Gammaproteobacteria|o__Enterobacterales|f__Enterobacteriaceae|g__Klebsiella|s__Klebsiella_grimontii	In-Flight	metagenomics	0
k__Bacteria|p__Proteobacteria|c__Alphaproteobacteria|o__Sphingomonadales|f__Sphingomonadaceae|g__Novosphingobium|s__Novosphingobium_sp_HII_3	In-Flight	metagenomics	0
k__Bacteria|p__Actinobacteria|c__Actinobacteria|o__Propionibacteriales|f__Propionibacteriaceae|g__Tessaracoccus|s__Tessaracoccus_timonensis	In-Flight	metagenomics	0
k__Bacteria|p__Firmicutes|c__Clostridia|o__Clostridiales|f__Lachnospiraceae|g__GGB3570|s__GGB3570_SGB4777	In-Flight	metagenomics	0
k__Bacteria|p__Firmicutes|c__Clostridia|o__Clostridia_unclassified|f__Clostridia_unclassified|g__Clostridia_unclassified|s__Clostridia_bacterium_12CBH8	In-Flight	metagenomics	0
k__Bacteria|p__Proteobacteria|c__CFGB40628|o__OFGB40628|f__FGB40628|g__GGB43144|s__GGB43144_SGB60398	In-Flight	metagenomics	0
k__Bacteria|p__Firmicutes|c__Bacilli|o__Bacillales|f__Bacillales_unclassified|g__Exiguobacterium|s__Exiguobacterium_profundum	In-Flight	metagenomics	0
k__Bacteria|p__Proteobacteria|c__Gammaproteobacteria|o__Chromatiales|f__Chromatiaceae|g__Rheinheimera|s__Rheinheimera_tangshanensis	In-Flight	metagenomics	0
k__Bacteria|p__Firmicutes|c__Erysipelotrichia|o__Erysipelotrichales|f__Erysipelotrichaceae|g__Erysipelatoclostridium|s__Erysipelatoclostridium_ramosum	In-Flight	metagenomics	0
k__Bacteria|p__Firmicutes|c__CFGB3048|o__OFGB3048|f__FGB3048|g__GGB9559|s__GGB9559_SGB14969	In-Flight	metagenomics	0
k__Bacteria|p__Bacteroidetes|c__Bacteroidia|o__Bacteroidales|f__Porphyromonadaceae|g__GGB1474|s__GGB1474_SGB2040	In-Flight	metagenomics	0
k__Bacteria|p__Firmicutes|c__Clostridia|o__Clostridiales|f__Lachnospiraceae|g__Dorea|s__Dorea_phocaeensis	In-Flight	metagenomics	0
k__Bacteria|p__Firmicutes|c__Clostridia|o__Clostridiales|f__Ruminococcaceae|g__Gemmiger|s__Gemmiger_formicilis	In-Flight	metagenomics	0
k__Bacteria|p__Proteobacteria|c__Gammaproteobacteria|o__Pseudomonadales|f__Moraxellaceae|g__Acinetobacter|s__Acinetobacter_johnsonii	In-Flight	metagenomics	0
k__Bacteria|p__Proteobacteria|c__Betaproteobacteria|o__Burkholderiales|f__Comamonadaceae|g__Ottowia|s__Ottowia_sp_Marseille_P4747	In-Flight	metagenomics	0
k__Bacteria|p__Firmicutes|c__Tissierellia|o__Tissierellales|f__Peptoniphilaceae|g__Anaerococcus|s__Anaerococcus_octavius	In-Flight	metagenomics	0
k__Bacteria|p__Firmicutes|c__Clostridia|o__Clostridia_unclassified|f__Clostridia_unclassified|g__Candidatus_Allochristensenella|s__Candidatus_Allochristensenella_caecavium	In-Flight	metagenomics	0
k__Bacteria|p__Firmicutes|c__Erysipelotrichia|o__Erysipelotrichales|f__Erysipelotrichaceae|g__GGB3034|s__GGB3034_SGB4030	In-Flight	metagenomics	0
k__Bacteria|p__Actinobacteria|c__CFGB33138|o__OFGB33138|f__FGB33138|g__GGB44070|s__GGB44070_SGB86552	In-Flight	metagenomics	0
k__Bacteria|p__Firmicutes|c__Bacilli|o__Lactobacillales|f__Streptococcaceae|g__Streptococcus|s__Streptococcus_suis	In-Flight	metagenomics	0
k__Bacteria|p__Actinobacteria|c__Actinobacteria|o__Bifidobacteriales|f__Bifidobacteriaceae|g__Gardnerella|s__Gardnerella_vaginalis	In-Flight	metagenomics	0
k__Bacteria|p__Firmicutes|c__Bacilli|o__Bacillales|f__Bacillaceae|g__Bacillus|s__Bacillus_polygoni	In-Flight	metagenomics	0
k__Bacteria|p__Actinobacteria|c__Actinobacteria|o__Micrococcales|f__Intrasporangiaceae|g__Janibacter|s__Janibacter_massiliensis	In-Flight	metagenomics	0
k__Bacteria|p__Actinobacteria|c__Thermoleophilia|o__Solirubrobacterales|f__Solirubrobacteraceae|g__Solirubrobacter|s__Solirubrobacter_pauli	In-Flight	metagenomics	0
k__Bacteria|p__Deinococcus_Thermus|c__Deinococci|o__Deinococcales|f__Deinococcaceae|g__Deinococcus|s__Deinococcus_sp_SDU3_2	In-Flight	metagenomics	0
k__Bacteria|p__Actinobacteria|c__Actinobacteria|o__Micrococcales|f__Dermatophilaceae|g__Dermatophilaceae_unclassified|s__Dermatophilaceae_bacterium_SYSU_M44304	In-Flight	metagenomics	0
k__Bacteria|p__Actinobacteria|c__Coriobacteriia|o__Coriobacteriales|f__Coriobacteriaceae|g__Collinsella|s__Collinsella_sp_AF08_23	In-Flight	metagenomics	0
k__Bacteria|p__Bacteroidetes|c__Flavobacteriia|o__Flavobacteriales|f__Flavobacteriaceae|g__Capnocytophaga|s__Capnocytophaga_canis	In-Flight	metagenomics	0
k__Bacteria|p__Firmicutes|c__Bacilli|o__Lactobacillales|f__Aerococcaceae|g__Facklamia|s__Facklamia_languida	In-Flight	metagenomics	0
k__Bacteria|p__Firmicutes|c__Clostridia|o__Clostridiales|f__Lachnospiraceae|g__Mediterraneibacter|s__Ruminococcus_lactaris	In-Flight	metagenomics	0
k__Bacteria|p__Proteobacteria|c__Gammaproteobacteria|o__Pseudomonadales|f__Moraxellaceae|g__Acinetobacter|s__Acinetobacter_radioresistens	In-Flight	metagenomics	0
k__Bacteria|p__Proteobacteria|c__Alphaproteobacteria|o__Sphingomonadales|f__Sphingomonadaceae|g__Novosphingobium|s__Novosphingobium_sp_FGD1	In-Flight	metagenomics	0
k__Bacteria|p__Firmicutes|c__Clostridia|o__Candidatus_Borkfalkiales|f__Candidatus_Borkfalkiaceae|g__Candidatus_Borkfalkia|s__Candidatus_Borkfalkia_ceftriaxoniphila	In-Flight	metagenomics	0
k__Bacteria|p__Actinobacteria|c__Actinobacteria|o__Propionibacteriales|f__Propionibacteriaceae|g__Propioniciclava|s__Propioniciclava_sp_MC1595	In-Flight	metagenomics	0
k__Bacteria|p__Proteobacteria|c__CFGB2546|o__OFGB2546|f__FGB2546|g__GGB7511|s__GGB7511_SGB10952	In-Flight	metagenomics	0
k__Bacteria|p__Firmicutes|c__Clostridia|o__Clostridiales|f__Clostridiales_Family_XIII_Incertae_Sedis|g__Emergencia|s__Emergencia_sp_1XD21_50	In-Flight	metagenomics	0
k__Bacteria|p__Actinobacteria|c__Actinobacteria|o__Actinomycetales|f__Actinomycetaceae|g__Fannyhessea|s__Fannyhessea_vaginae	In-Flight	metagenomics	0
k__Bacteria|p__Proteobacteria|c__Betaproteobacteria|o__Burkholderiales|f__Alcaligenaceae|g__Alcaligenes|s__Alcaligenes_faecalis	In-Flight	metagenomics	0
k__Bacteria|p__Proteobacteria|c__Gammaproteobacteria|o__Pasteurellales|f__Pasteurellaceae|g__Pasteurella|s__Pasteurella_dagmatis	In-Flight	metagenomics	0
k__Bacteria|p__Proteobacteria|c__Gammaproteobacteria|o__Pseudomonadales|f__Pseudomonadaceae|g__Pseudomonas|s__Pseudomonas_sp_P818	In-Flight	metagenomics	0
k__Bacteria|p__Firmicutes|c__Clostridia|o__Clostridiales|f__Eubacteriaceae|g__Eubacterium|s__Eubacterium_ramulus	In-Flight	metagenomics	0
k__Bacteria|p__Proteobacteria|c__Gammaproteobacteria|o__Enterobacterales|f__Erwiniaceae|g__Kalamiella|s__Kalamiella_piersonii	In-Flight	metagenomics	0
k__Bacteria|p__Actinobacteria|c__Actinobacteria|o__Propionibacteriales|f__Nocardioidaceae|g__Nocardioides|s__Nocardioides_cavernae	In-Flight	metagenomics	0
k__Bacteria|p__Actinobacteria|c__Actinobacteria|o__Micrococcales|f__Dermatophilaceae|g__Piscicoccus|s__Piscicoccus_intestinalis	In-Flight	metagenomics	0
k__Bacteria|p__Actinobacteria|c__Actinobacteria|o__Micrococcales|f__Micrococcaceae|g__Rothia|s__Rothia_amarae	In-Flight	metagenomics	0
k__Bacteria|p__Bacteroidetes|c__Flavobacteriia|o__Flavobacteriales|f__Weeksellaceae|g__Elizabethkingia|s__Elizabethkingia_miricola	In-Flight	metagenomics	0
k__Bacteria|p__Firmicutes|c__Clostridia|o__Clostridiales|f__Ruminococcaceae|g__GGB9635|s__GGB9635_SGB15106	In-Flight	metagenomics	0
k__Bacteria|p__Firmicutes|c__Clostridia|o__Clostridia_unclassified|f__Clostridia_unclassified|g__GGB9522|s__GGB9522_SGB14921	In-Flight	metagenomics	0
k__Bacteria|p__Actinobacteria|c__Actinobacteria|o__Corynebacteriales|f__Gordoniaceae|g__Gordonia|s__Gordonia_bronchialis	In-Flight	metagenomics	0
k__Bacteria|p__Firmicutes|c__Clostridia|o__Clostridia_unclassified|f__Clostridia_unclassified|g__GGB4569|s__GGB4569_SGB6310	In-Flight	metagenomics	0
k__Bacteria|p__Bacteroidetes|c__Bacteroidia|o__Bacteroidales|f__Porphyromonadaceae|g__Porphyromonas|s__Porphyromonas_gingivicanis	In-Flight	metagenomics	0
k__Bacteria|p__Proteobacteria|c__Gammaproteobacteria|o__Enterobacterales|f__Erwiniaceae|g__Pantoea|s__Pantoea_septica	In-Flight	metagenomics	0
k__Bacteria|p__Firmicutes|c__Clostridia|o__Clostridiales|f__Oscillospiraceae|g__Dysosmobacter|s__Dysosmobacter_welbionis	In-Flight	metagenomics	0
k__Bacteria|p__Firmicutes|c__Bacilli|o__Bacillales|f__Staphylococcaceae|g__Macrococcus|s__Macrococcus_bohemicus	In-Flight	metagenomics	0
k__Bacteria|p__Proteobacteria|c__Alphaproteobacteria|o__Rhizobiales|f__Methylobacteriaceae|g__Methylobacterium|s__Methylobacterium_sp_CLZ	In-Flight	metagenomics	0
k__Bacteria|p__Actinobacteria|c__Actinobacteria|o__Micrococcales|f__Micrococcaceae|g__Micrococcus|s__Micrococcus_flavus	In-Flight	metagenomics	0
k__Bacteria|p__Firmicutes|c__Clostridia|o__Clostridiales|f__Ruminococcaceae|g__GGB9602|s__GGB9602_SGB15031	In-Flight	metagenomics	0
k__Bacteria|p__Proteobacteria|c__Alphaproteobacteria|o__Rhodospirillales|f__Rhodospirillaceae|g__Skermanella|s__Skermanella_aerolata	In-Flight	metagenomics	0
k__Bacteria|p__Firmicutes|c__Clostridia|o__Clostridiales|f__Ruminococcaceae|g__Ruminococcaceae_unclassified|s__Ruminococcaceae_unclassified_SGB15236	In-Flight	metagenomics	0
k__Bacteria|p__Proteobacteria|c__Alphaproteobacteria|o__Sphingomonadales|f__Sphingomonadaceae|g__Sphingomonas|s__Sphingomonas_pseudosanguinis	In-Flight	metagenomics	0
k__Bacteria|p__Firmicutes|c__Clostridia|o__Clostridiales|f__Peptococcaceae|g__Peptococcus|s__Peptococcus_niger	In-Flight	metagenomics	0
k__Bacteria|p__Firmicutes|c__Clostridia|o__Clostridiales|f__Christensenellaceae|g__Christensenellaceae_unclassified|s__Christensenellaceae_bacterium	In-Flight	metagenomics	0
k__Bacteria|p__Proteobacteria|c__Alphaproteobacteria|o__Rhizobiales|f__Methylobacteriaceae|g__Methylorubrum|s__Methylorubrum_rhodesianum	In-Flight	metagenomics	0
k__Bacteria|p__Actinobacteria|c__Actinobacteria|o__Micromonosporales|f__Micromonosporaceae|g__Micromonospora|s__Micromonospora_sp_HNM0581	In-Flight	metagenomics	0
k__Bacteria|p__Actinobacteria|c__Actinobacteria|o__Corynebacteriales|f__Corynebacteriaceae|g__Corynebacterium|s__Corynebacterium_urinapleomorphum	In-Flight	metagenomics	0
k__Bacteria|p__Proteobacteria|c__Alphaproteobacteria|o__Rhodospirillales|f__Acetobacteraceae|g__Roseomonas|s__Roseomonas_alkaliterrae	In-Flight	metagenomics	0
k__Bacteria|p__Firmicutes|c__Clostridia|o__Clostridiales|f__Clostridiales_unclassified|g__Clostridiales_unclassified|s__Clostridiales_bacterium_KLE1615	In-Flight	metagenomics	0
k__Bacteria|p__Firmicutes|c__Clostridia|o__Clostridiales|f__Lachnospiraceae|g__Roseburia|s__Roseburia_faecis	In-Flight	metagenomics	0
k__Bacteria|p__Actinobacteria|c__Actinobacteria|o__Micrococcales|f__Micrococcaceae|g__Micrococcus|s__Micrococcus_lylae	In-Flight	metagenomics	0
k__Bacteria|p__Firmicutes|c__Bacilli|o__Lactobacillales|f__Enterococcaceae|g__Enterococcus|s__Enterococcus_cecorum	In-Flight	metagenomics	0
k__Bacteria|p__Firmicutes|c__Clostridia|o__Clostridiales|f__Clostridiales_Family_XIII_Incertae_Sedis|g__Clostridiales_Family_XIII_Incertae_Sedis_unclassified|s__Eubacterium_nodatum	In-Flight	metagenomics	0
k__Bacteria|p__Actinobacteria|c__Actinobacteria|o__Pseudonocardiales|f__Pseudonocardiaceae|g__Pseudonocardia|s__Pseudonocardia_oroxyli	In-Flight	metagenomics	0
k__Bacteria|p__Actinobacteria|c__Actinobacteria|o__Propionibacteriales|f__Propionibacteriaceae|g__Acidipropionibacterium|s__Acidipropionibacterium_jensenii	In-Flight	metagenomics	0
k__Bacteria|p__Actinobacteria|c__Actinobacteria|o__Micrococcales|f__Micrococcaceae|g__Kocuria|s__Kocuria_palustris	In-Flight	metagenomics	0
k__Bacteria|p__Proteobacteria|c__Gammaproteobacteria|o__Pseudomonadales|f__Moraxellaceae|g__Moraxella|s__Moraxella_osloensis	In-Flight	metagenomics	0
k__Bacteria|p__Firmicutes|c__Clostridia|o__Clostridiales|f__Lachnospiraceae|g__GGB3746|s__GGB3746_SGB5089	In-Flight	metagenomics	0
k__Bacteria|p__Firmicutes|c__Bacilli|o__Bacillales|f__Staphylococcaceae|g__Staphylococcus|s__Staphylococcus_petrasii	In-Flight	metagenomics	0
k__Bacteria|p__Firmicutes|c__Clostridia|o__Clostridia_unclassified|f__Clostridia_unclassified|g__GGB4588|s__GGB4588_SGB6347	In-Flight	metagenomics	0
k__Bacteria|p__Spirochaetes|c__Spirochaetia|o__Spirochaetales|f__Spirochaetaceae|g__Treponema|s__Treponema_SGB3601	In-Flight	metagenomics	0
k__Bacteria|p__Actinobacteria|c__Actinobacteria|o__Propionibacteriales|f__Propionibacteriaceae|g__Cutibacterium|s__Cutibacterium_sp_WCA_380_WT_3A	In-Flight	metagenomics	0
k__Bacteria|p__Firmicutes|c__Clostridia|o__Clostridiales|f__Lachnospiraceae|g__GGB3433|s__GGB3433_SGB4573	In-Flight	metagenomics	0
k__Bacteria|p__Proteobacteria|c__Alphaproteobacteria|o__Rhodobacterales|f__Rhodobacteraceae|g__Paracoccus|s__Paracoccus_acridae	In-Flight	metagenomics	0
k__Bacteria|p__Firmicutes|c__Clostridia|o__Clostridiales|f__Ruminococcaceae|g__GGB9640|s__GGB9640_SGB15115	In-Flight	metagenomics	0
k__Bacteria|p__Proteobacteria|c__Gammaproteobacteria|o__Enterobacterales|f__Enterobacteriaceae|g__Phytobacter|s__Phytobacter_diazotrophicus	In-Flight	metagenomics	0
k__Bacteria|p__Firmicutes|c__Tissierellia|o__Tissierellales|f__Peptoniphilaceae|g__Peptoniphilus|s__Peptoniphilus_sp_Marseille_P3761	In-Flight	metagenomics	0
k__Bacteria|p__Bacteroidetes|c__Bacteroidia|o__Bacteroidales|f__Prevotellaceae|g__Prevotella|s__Prevotella_scopos	In-Flight	metagenomics	0
k__Bacteria|p__Actinobacteria|c__Actinobacteria|o__Micrococcales|f__Microbacteriaceae|g__Curtobacterium|s__Curtobacterium_sp_Leaf183	In-Flight	metagenomics	0
k__Bacteria|p__Actinobacteria|c__Actinobacteria|o__Pseudonocardiales|f__Pseudonocardiaceae|g__Pseudonocardia|s__Pseudonocardia_thermophila	In-Flight	metagenomics	0
k__Bacteria|p__Proteobacteria|c__Betaproteobacteria|o__Burkholderiales|f__Comamonadaceae|g__Comamonadaceae_unclassified|s__Comamonadaceae_bacterium_NML00_0135	In-Flight	metagenomics	0
k__Bacteria|p__Bacteroidetes|c__Cytophagia|o__Cytophagales|f__Hymenobacteraceae|g__Hymenobacter|s__Hymenobacter_mucosus	In-Flight	metagenomics	0
k__Bacteria|p__Deinococcus_Thermus|c__Deinococci|o__Deinococcales|f__Deinococcaceae|g__Deinococcus|s__Deinococcus_alpinitundrae	In-Flight	metagenomics	0
k__Bacteria|p__Firmicutes|c__Clostridia|o__Clostridiales|f__Lachnospiraceae|g__Lachnospiraceae_unclassified|s__Lachnospiraceae_bacterium_NSJ_38	In-Flight	metagenomics	0
k__Bacteria|p__Firmicutes|c__Bacilli|o__Lactobacillales|f__Streptococcaceae|g__Streptococcus|s__Streptococcus_anginosus	In-Flight	metagenomics	0
k__Bacteria|p__Proteobacteria|c__Betaproteobacteria|o__Neisseriales|f__Neisseriaceae|g__Neisseria|s__Neisseria_weaveri	In-Flight	metagenomics	0
k__Bacteria|p__Proteobacteria|c__Gammaproteobacteria|o__Enterobacterales|f__Yersiniaceae|g__Gibbsiella|s__Gibbsiella_quercinecans	In-Flight	metagenomics	0
k__Bacteria|p__Firmicutes|c__Erysipelotrichia|o__Erysipelotrichales|f__Erysipelotrichaceae|g__Faecalibacillus|s__Faecalibacillus_intestinalis	In-Flight	metagenomics	0
k__Bacteria|p__Actinobacteria|c__Actinobacteria|o__Micrococcales|f__Intrasporangiaceae|g__Knoellia|s__Knoellia_locipacati	In-Flight	metagenomics	0
k__Bacteria|p__Actinobacteria|c__Actinobacteria|o__Micrococcales|f__Sanguibacteraceae|g__Sanguibacter|s__Sanguibacter_hominis	In-Flight	metagenomics	0
k__Bacteria|p__Firmicutes|c__Tissierellia|o__Tissierellales|f__Peptoniphilaceae|g__Murdochiella|s__Murdochiella_vaginalis	In-Flight	metagenomics	0
k__Bacteria|p__Firmicutes|c__Clostridia|o__Clostridia_unclassified|f__Clostridia_unclassified|g__Clostridia_unclassified|s__Clostridia_unclassified_SGB4447	In-Flight	metagenomics	0
k__Bacteria|p__Actinobacteria|c__Actinobacteria|o__Micrococcales|f__Microbacteriaceae|g__Rathayibacter|s__Rathayibacter_festucae	In-Flight	metagenomics	0
k__Bacteria|p__Firmicutes|c__Bacilli|o__Bacillales|f__Staphylococcaceae|g__Staphylococcus|s__Staphylococcus_pasteuri	In-Flight	metagenomics	0
k__Bacteria|p__Proteobacteria|c__Gammaproteobacteria|o__Pseudomonadales|f__Moraxellaceae|g__Acinetobacter|s__Acinetobacter_pittii	In-Flight	metagenomics	0
k__Bacteria|p__Proteobacteria|c__Gammaproteobacteria|o__Pseudomonadales|f__Moraxellaceae|g__Alkanindiges|s__Alkanindiges_illinoisensis	In-Flight	metagenomics	0
k__Bacteria|p__Firmicutes|c__Bacilli|o__Lactobacillales|f__Carnobacteriaceae|g__Desemzia|s__Desemzia_incerta	In-Flight	metagenomics	0
k__Bacteria|p__Actinobacteria|c__Actinobacteria|o__Propionibacteriales|f__Propionibacteriaceae|g__Arachnia|s__Pseudopropionibacterium_massiliense	In-Flight	metagenomics	0
k__Bacteria|p__Proteobacteria|c__Deltaproteobacteria|o__Myxococcales|f__Myxococcaceae|g__Corallococcus|s__Corallococcus_exiguus	In-Flight	metagenomics	0
k__Bacteria|p__Bacteroidetes|c__Bacteroidia|o__Bacteroidales|f__Bacteroidales_unclassified|g__Phocaeicola|s__Phocaeicola_dorei	In-Flight	metagenomics	0
k__Bacteria|p__Actinobacteria|c__Actinobacteria|o__Micrococcales|f__Brevibacteriaceae|g__Brevibacterium|s__Brevibacterium_sp_CS2	In-Flight	metagenomics	0
k__Bacteria|p__Actinobacteria|c__Actinobacteria|o__Micrococcales|f__Microbacteriaceae|g__Microbacterium|s__Microbacterium_oleivorans	In-Flight	metagenomics	0
k__Bacteria|p__Actinobacteria|c__Actinobacteria|o__Corynebacteriales|f__Corynebacteriaceae|g__Corynebacterium|s__Corynebacterium_otitidis	In-Flight	metagenomics	0
k__Bacteria|p__Actinobacteria|c__Actinobacteria|o__Micrococcales|f__Dermabacteraceae|g__Brachybacterium|s__Brachybacterium_nesterenkovii	In-Flight	metagenomics	0
k__Bacteria|p__Proteobacteria|c__Gammaproteobacteria|o__Pseudomonadales|f__Moraxellaceae|g__Acinetobacter|s__Acinetobacter_venetianus	In-Flight	metagenomics	0
k__Bacteria|p__Firmicutes|c__Bacilli|o__Lactobacillales|f__Enterococcaceae|g__Enterococcus|s__Enterococcus_faecalis	In-Flight	metagenomics	0
k__Bacteria|p__Actinobacteria|c__Actinobacteria|o__Corynebacteriales|f__Corynebacteriaceae|g__Corynebacterium|s__Corynebacterium_afermentans	In-Flight	metagenomics	0
k__Bacteria|p__Actinobacteria|c__Actinobacteria|o__Micrococcales|f__Brevibacteriaceae|g__Brevibacterium|s__Brevibacterium_ihuae	In-Flight	metagenomics	0
k__Bacteria|p__Proteobacteria|c__Betaproteobacteria|o__Burkholderiales|f__Burkholderiales_unclassified|g__Tepidicella|s__Tepidicella_xavieri	In-Flight	metagenomics	0
k__Bacteria|p__Proteobacteria|c__Epsilonproteobacteria|o__Campylobacterales|f__Campylobacteraceae|g__Campylobacter|s__Campylobacter_ureolyticus	In-Flight	metagenomics	0
k__Bacteria|p__Firmicutes|c__Clostridia|o__Clostridiales|f__Lachnospiraceae|g__Roseburia|s__Roseburia_inulinivorans	In-Flight	metagenomics	0
k__Bacteria|p__Firmicutes|c__Clostridia|o__Clostridiales|f__Ruminococcaceae|g__Hydrogeniiclostidium|s__Hydrogeniiclostidium_mannosilyticum	In-Flight	metagenomics	0
k__Bacteria|p__Firmicutes|c__Clostridia|o__Clostridiales|f__Lachnospiraceae|g__GGB3571|s__GGB3571_SGB4778	In-Flight	metagenomics	0
k__Bacteria|p__Firmicutes|c__Clostridia|o__Clostridia_unclassified|f__Clostridia_unclassified|g__Candidatus_Alloscillospira|s__Candidatus_Alloscillospira_gallinarum	In-Flight	metagenomics	0
k__Bacteria|p__Proteobacteria|c__Gammaproteobacteria|o__Pseudomonadales|f__Pseudomonadaceae|g__Pseudomonas|s__Pseudomonas_stutzeri	In-Flight	metagenomics	0
k__Bacteria|p__Bacteroidetes|c__Bacteroidia|o__Bacteroidales|f__Bacteroidaceae|g__Bacteroides|s__Bacteroides_stercoris	In-Flight	metagenomics	0
k__Bacteria|p__Proteobacteria|c__CFGB7973|o__OFGB7973|f__FGB7973|g__GGB24808|s__GGB24808_SGB36701	In-Flight	metagenomics	0
k__Bacteria|p__Firmicutes|c__Clostridia|o__Clostridiales|f__Ruminococcaceae|g__GGB9614|s__GGB9614_SGB15049	In-Flight	metagenomics	0
k__Bacteria|p__Actinobacteria|c__Actinobacteria|o__Corynebacteriales|f__Corynebacteriaceae|g__Corynebacterium|s__Corynebacterium_macginleyi	In-Flight	metagenomics	0
k__Bacteria|p__Deinococcus_Thermus|c__Deinococci|o__Deinococcales|f__Deinococcaceae|g__Deinococcus|s__Deinococcus_reticulitermitis	In-Flight	metagenomics	0
k__Bacteria|p__Actinobacteria|c__Actinobacteria|o__Nakamurellales|f__Nakamurellaceae|g__Nakamurella|s__Nakamurella_multipartita	In-Flight	metagenomics	0
k__Bacteria|p__Firmicutes|c__Clostridia|o__Clostridiales|f__Ruminococcaceae|g__GGB9610|s__GGB9610_SGB15045	In-Flight	metagenomics	0
k__Bacteria|p__Proteobacteria|c__Alphaproteobacteria|o__Caulobacterales|f__Caulobacteraceae|g__Caulobacter|s__Caulobacter_sp_UNC358MFTsu5_1	In-Flight	metagenomics	0
k__Bacteria|p__Proteobacteria|c__Gammaproteobacteria|o__Alteromonadales|f__Pseudoalteromonadaceae|g__Pseudoalteromonas|s__Pseudoalteromonas_arabiensis	In-Flight	metagenomics	0
k__Bacteria|p__Actinobacteria|c__Actinobacteria|o__Propionibacteriales|f__Propionibacteriaceae|g__Naumannella|s__Naumannella_halotolerans	In-Flight	metagenomics	0
k__Bacteria|p__Firmicutes|c__Clostridia|o__Clostridiales|f__Lachnospiraceae|g__Faecalicatena|s__Faecalicatena_fissicatena	In-Flight	metagenomics	0
k__Bacteria|p__Firmicutes|c__Clostridia|o__Clostridiales|f__Lachnospiraceae|g__Dorea|s__Dorea_longicatena	In-Flight	metagenomics	0
k__Bacteria|p__Firmicutes|c__Clostridia|o__Clostridiales|f__Ruminococcaceae|g__Bittarella|s__Bittarella_massiliensis	In-Flight	metagenomics	0
k__Bacteria|p__Candidatus_Melainabacteria|c__Candidatus_Melainabacteria_unclassified|o__Candidatus_Gastranaerophilales|f__Candidatus_Gastranaerophilales_unclassified|g__GGB5980|s__GGB5980_SGB8599	In-Flight	metagenomics	0
k__Bacteria|p__Firmicutes|c__Clostridia|o__Clostridiales|f__Ruminococcaceae|g__Ruminococcaceae_unclassified|s__Clostridium_methylpentosum	In-Flight	metagenomics	0
k__Bacteria|p__Candidatus_Absconditabacteria|c__Candidatus_Absconditabacteria_unclassified|o__Candidatus_Absconditabacteria_unclassified|f__Candidatus_Absconditabacteria_unclassified|g__Candidatus_Absconditabacteria_unclassified|s__SR1_bacterium_human_oral_taxon_HOT_345	In-Flight	metagenomics	0
k__Bacteria|p__Bacteroidetes|c__Bacteroidia|o__Bacteroidales|f__Prevotellaceae|g__Prevotella|s__Prevotella_corporis	In-Flight	metagenomics	0
k__Bacteria|p__Firmicutes|c__Clostridia|o__Clostridiales|f__Ruminococcaceae|g__GGB9615|s__GGB9615_SGB15053	In-Flight	metagenomics	0
k__Bacteria|p__Proteobacteria|c__Alphaproteobacteria|o__Sphingomonadales|f__Erythrobacteraceae|g__Erythrobacter|s__Erythrobacter_donghaensis	In-Flight	metagenomics	0
k__Bacteria|p__Firmicutes|c__Bacilli|o__Bacillales|f__Staphylococcaceae|g__Staphylococcus|s__Staphylococcus_arlettae	In-Flight	metagenomics	0
k__Bacteria|p__Actinobacteria|c__Actinobacteria|o__Micrococcales|f__Microbacteriaceae|g__Gulosibacter|s__Gulosibacter_molinativorax	In-Flight	metagenomics	0
k__Bacteria|p__Proteobacteria|c__Gammaproteobacteria|o__Enterobacterales|f__Enterobacteriaceae|g__Citrobacter|s__Citrobacter_koseri	In-Flight	metagenomics	0
k__Bacteria|p__Actinobacteria|c__Actinobacteria|o__Corynebacteriales|f__Corynebacteriaceae|g__Corynebacterium|s__Corynebacterium_provencense	In-Flight	metagenomics	0
k__Bacteria|p__Proteobacteria|c__Gammaproteobacteria|o__Enterobacterales|f__Erwiniaceae|g__Mixta|s__Mixta_calida	In-Flight	metagenomics	0
k__Bacteria|p__Actinobacteria|c__Actinobacteria|o__Actinomycetales|f__Actinomycetaceae|g__Actinomyces|s__Actinomyces_dentalis	In-Flight	metagenomics	0
k__Bacteria|p__Firmicutes|c__Clostridia|o__Clostridiales|f__Clostridiaceae|g__Clostridium|s__Clostridium_sp_NSJ_42	In-Flight	metagenomics	0
k__Bacteria|p__Proteobacteria|c__Alphaproteobacteria|o__Rhizobiales|f__Rhizobiaceae|g__Rhizobium|s__Rhizobium_sp_AC44_96	In-Flight	metagenomics	0
k__Bacteria|p__Firmicutes|c__Clostridia|o__Clostridia_unclassified|f__Clostridia_unclassified|g__Candidatus_Gallimonas|s__Candidatus_Gallimonas_caecicola	In-Flight	metagenomics	0
k__Bacteria|p__Deinococcus_Thermus|c__Deinococci|o__Deinococcales|f__Deinococcaceae|g__Deinococcus|s__Deinococcus_daejeonensis	In-Flight	metagenomics	0
k__Bacteria|p__Cyanobacteria|c__Cyanobacteria_unclassified|o__Synechococcales|f__Synechococcaceae|g__Synechococcus|s__Synechococcus_sp_WH_8101	In-Flight	metagenomics	0
k__Bacteria|p__Firmicutes|c__Bacilli|o__Lactobacillales|f__Streptococcaceae|g__Streptococcus|s__Streptococcus_agalactiae	In-Flight	metagenomics	0
k__Bacteria|p__Proteobacteria|c__Alphaproteobacteria|o__Rhizobiales|f__Rhizobiaceae|g__Rhizobium|s__Rhizobium_sp_ACO_34A	In-Flight	metagenomics	0
k__Bacteria|p__Proteobacteria|c__Alphaproteobacteria|o__Sphingomonadales|f__Sphingomonadaceae|g__Sphingomonas|s__Sphingomonas_dokdonensis	In-Flight	metagenomics	0
k__Bacteria|p__Firmicutes|c__Clostridia|o__Clostridiales|f__Lachnospiraceae|g__Blautia|s__Blautia_SGB4805	In-Flight	metagenomics	0
k__Bacteria|p__Actinobacteria|c__Actinobacteria|o__Micrococcales|f__Micrococcaceae|g__Nesterenkonia|s__Nesterenkonia_alkaliphila	In-Flight	metagenomics	0
k__Bacteria|p__Firmicutes|c__CFGB1424|o__OFGB1424|f__FGB1424|g__GGB3490|s__GGB3490_SGB4664	In-Flight	metagenomics	0
k__Bacteria|p__Firmicutes|c__Clostridia|o__Clostridiales|f__Lachnospiraceae|g__Enterocloster|s__Enterocloster_lavalensis	In-Flight	metagenomics	0
k__Bacteria|p__Actinobacteria|c__Actinobacteria|o__Corynebacteriales|f__Dietziaceae|g__Dietzia|s__Dietzia_cinnamea	In-Flight	metagenomics	0
k__Bacteria|p__Firmicutes|c__Bacilli|o__Lactobacillales|f__Streptococcaceae|g__Streptococcus|s__Streptococcus_equinus	In-Flight	metagenomics	0
k__Bacteria|p__Actinobacteria|c__Actinobacteria|o__Corynebacteriales|f__Corynebacteriaceae|g__Corynebacterium|s__Corynebacterium_jeddahense	In-Flight	metagenomics	0
k__Bacteria|p__Firmicutes|c__Tissierellia|o__Tissierellales|f__Peptoniphilaceae|g__Anaerococcus|s__Anaerococcus_urinomassiliensis	In-Flight	metagenomics	0
k__Bacteria|p__Actinobacteria|c__Actinobacteria|o__Corynebacteriales|f__Gordoniaceae|g__Gordonia|s__Gordonia_terrae	In-Flight	metagenomics	0
k__Bacteria|p__Proteobacteria|c__Gammaproteobacteria|o__Pseudomonadales|f__Pseudomonadaceae|g__Pseudomonas|s__Pseudomonas_juntendi	In-Flight	metagenomics	0
k__Bacteria|p__Actinobacteria|c__Actinobacteria|o__Propionibacteriales|f__Propionibacteriaceae|g__Acidipropionibacterium|s__Acidipropionibacterium_acidipropionici	In-Flight	metagenomics	0
k__Bacteria|p__Actinobacteria|c__Actinobacteria|o__Corynebacteriales|f__Corynebacteriaceae|g__Corynebacterium|s__Corynebacterium_pyruviciproducens	In-Flight	metagenomics	0
k__Bacteria|p__Bacteroidetes|c__Bacteroidia|o__Bacteroidales|f__Prevotellaceae|g__Prevotella|s__Prevotella_stercorea	In-Flight	metagenomics	0
k__Bacteria|p__Actinobacteria|c__Coriobacteriia|o__Coriobacteriia_unclassified|f__Coriobacteriia_unclassified|g__Coriobacteriia_unclassified|s__Coriobacteriia_bacterium	In-Flight	metagenomics	0
k__Bacteria|p__Actinobacteria|c__Actinobacteria|o__Micrococcales|f__Microbacteriaceae|g__Curtobacterium|s__Curtobacterium_sp_MCBA15_008	In-Flight	metagenomics	0
k__Bacteria|p__Bacteroidetes|c__Bacteroidia|o__Bacteroidales|f__Bacteroidales_unclassified|g__Phocaeicola|s__Phocaeicola_plebeius	In-Flight	metagenomics	0
k__Bacteria|p__Bacteroidetes|c__Flavobacteriia|o__Flavobacteriales|f__Weeksellaceae|g__Chryseobacterium|s__Chryseobacterium_sp_Leaf180	In-Flight	metagenomics	0
k__Bacteria|p__Proteobacteria|c__Alphaproteobacteria|o__Caulobacterales|f__Caulobacteraceae|g__Brevundimonas|s__Brevundimonas_diminuta	In-Flight	metagenomics	0
k__Bacteria|p__Actinobacteria|c__Actinobacteria|o__Corynebacteriales|f__Mycobacteriaceae|g__Mycolicibacterium|s__Mycolicibacterium_cosmeticum	In-Flight	metagenomics	0
k__Bacteria|p__Bacteroidetes|c__Cytophagia|o__Cytophagales|f__Cytophagaceae|g__Dyadobacter|s__Dyadobacter_bucti	In-Flight	metagenomics	0
k__Bacteria|p__Firmicutes|c__Clostridia|o__Clostridiales|f__Clostridiaceae|g__Clostridium|s__Clostridium_SGB6179	In-Flight	metagenomics	0
k__Bacteria|p__Firmicutes|c__Clostridia|o__Clostridia_unclassified|f__Clostridia_unclassified|g__Candidatus_Roslinia|s__Candidatus_Roslinia_caecavium	In-Flight	metagenomics	0
k__Bacteria|p__Actinobacteria|c__Actinobacteria|o__Corynebacteriales|f__Mycobacteriaceae|g__Mycolicibacterium|s__Mycolicibacterium_iranicum	In-Flight	metagenomics	0
k__Bacteria|p__Cyanobacteria|c__Cyanobacteria_unclassified|o__Nostocales|f__Tolypothrichaceae|g__Tolypothrix|s__Tolypothrix_sp_NIES_4075	In-Flight	metagenomics	0
k__Bacteria|p__Firmicutes|c__Clostridia|o__Clostridiales|f__Lachnospiraceae|g__Roseburia|s__Roseburia_sp_AF02_12	In-Flight	metagenomics	0
k__Bacteria|p__Actinobacteria|c__Actinobacteria|o__Micrococcales|f__Micrococcaceae|g__Arthrobacter|s__Arthrobacter_pityocampae	In-Flight	metagenomics	0
k__Bacteria|p__Proteobacteria|c__Betaproteobacteria|o__Burkholderiales|f__Comamonadaceae|g__Comamonas|s__Comamonas_thiooxydans	In-Flight	metagenomics	0
k__Bacteria|p__Proteobacteria|c__Alphaproteobacteria|o__Caulobacterales|f__Caulobacteraceae|g__Brevundimonas|s__Brevundimonas_aurantiaca	In-Flight	metagenomics	0
k__Bacteria|p__Firmicutes|c__Bacilli|o__Bacilli_unclassified|f__Bacilli_unclassified|g__Bacilli_unclassified|s__Bacilli_unclassified_SGB6502	In-Flight	metagenomics	0
k__Bacteria|p__Actinobacteria|c__Actinobacteria|o__Propionibacteriales|f__Nocardioidaceae|g__Nocardioides|s__Nocardioides_euryhalodurans	In-Flight	metagenomics	0
k__Bacteria|p__Proteobacteria|c__Gammaproteobacteria|o__Alteromonadales|f__Pseudoalteromonadaceae|g__Pseudoalteromonas|s__Pseudoalteromonas_sp_MEBiC_03607	In-Flight	metagenomics	0
k__Bacteria|p__Verrucomicrobia|c__Verrucomicrobiae|o__Verrucomicrobiales|f__Verrucomicrobiaceae|g__Verrucomicrobium|s__Verrucomicrobium_sp_BvORR106	In-Flight	metagenomics	0
k__Bacteria|p__Actinobacteria|c__Actinobacteria|o__Corynebacteriales|f__Corynebacteriaceae|g__Corynebacterium|s__Corynebacterium_hadale	In-Flight	metagenomics	0
k__Bacteria|p__Proteobacteria|c__Gammaproteobacteria|o__Xanthomonadales|f__Xanthomonadaceae|g__Lysobacter|s__Lysobacter_soli	In-Flight	metagenomics	0
k__Bacteria|p__Actinobacteria|c__Actinobacteria|o__Micrococcales|f__Microbacteriaceae|g__Microbacterium|s__Microbacterium_sp_11MF	In-Flight	metagenomics	0
k__Bacteria|p__Firmicutes|c__Bacilli|o__Lactobacillales|f__Aerococcaceae|g__Aerococcus|s__Aerococcus_urinaeequi	In-Flight	metagenomics	0
k__Bacteria|p__Firmicutes|c__Tissierellia|o__Tissierellales|f__Peptoniphilaceae|g__Peptoniphilus|s__Peptoniphilus_grossensis	In-Flight	metagenomics	0
k__Bacteria|p__Proteobacteria|c__Gammaproteobacteria|o__Xanthomonadales|f__Xanthomonadaceae|g__Pseudoxanthomonas|s__Pseudoxanthomonas_sp_OG2	In-Flight	metagenomics	0
k__Bacteria|p__Proteobacteria|c__Betaproteobacteria|o__Burkholderiales|f__Alcaligenaceae|g__Pigmentiphaga|s__Pigmentiphaga_sp_NML080357	In-Flight	metagenomics	0
k__Bacteria|p__Firmicutes|c__Bacilli|o__Bacillales|f__Staphylococcaceae|g__Staphylococcus|s__Staphylococcus_cohnii	In-Flight	metagenomics	0
k__Bacteria|p__Firmicutes|c__Clostridia|o__Clostridiales|f__Ruminococcaceae|g__GGB9608|s__GGB9608_SGB15042	In-Flight	metagenomics	0
k__Bacteria|p__Firmicutes|c__Bacilli|o__Bacillales|f__Bacillaceae|g__Bacillus|s__Bacillus_taxi	In-Flight	metagenomics	0
k__Bacteria|p__Proteobacteria|c__Betaproteobacteria|o__Neisseriales|f__Neisseriaceae|g__Rivicola|s__Rivicola_pingtungensis	In-Flight	metagenomics	0
k__Bacteria|p__Bacteroidetes|c__Bacteroidia|o__Bacteroidales|f__Bacteroidaceae|g__Bacteroides|s__Bacteroides_ovatus	In-Flight	metagenomics	0
k__Bacteria|p__Actinobacteria|c__Actinobacteria|o__Corynebacteriales|f__Corynebacteriaceae|g__Corynebacterium|s__Corynebacterium_jeikeium	In-Flight	metagenomics	0
k__Bacteria|p__Bacteroidetes|c__Bacteroidia|o__Bacteroidales|f__Prevotellaceae|g__Paraprevotella|s__Paraprevotella_clara	In-Flight	metagenomics	0
k__Bacteria|p__Bacteroidetes|c__Flavobacteriia|o__Flavobacteriales|f__Flavobacteriaceae|g__Capnocytophaga|s__Capnocytophaga_sp_oral_taxon_338	In-Flight	metagenomics	0
k__Bacteria|p__Firmicutes|c__Clostridia|o__Clostridiales|f__Clostridiaceae|g__Clostridium|s__Clostridium_sp_AF34_13	In-Flight	metagenomics	0
k__Bacteria|p__Actinobacteria|c__Actinobacteria|o__Corynebacteriales|f__Corynebacteriaceae|g__Corynebacterium|s__Corynebacterium_resistens	In-Flight	metagenomics	0
k__Bacteria|p__Proteobacteria|c__Hydrogenophilalia|o__Hydrogenophilales|f__Hydrogenophilaceae|g__Tepidiphilus|s__Tepidiphilus_succinatimandens	In-Flight	metagenomics	0
k__Bacteria|p__Candidatus_Saccharibacteria|c__Candidatus_Nanoperiomorbia|o__Candidatus_Nanoperiomorbales|f__Candidatus_Nanoperiomorbaceae|g__Candidatus_Nanoperiomorbus|s__Candidatus_Nanoperiomorbus_periodonticus	In-Flight	metagenomics	0
k__Bacteria|p__Proteobacteria|c__Betaproteobacteria|o__Burkholderiales|f__Burkholderiales_unclassified|g__Aquincola|s__Aquincola_tertiaricarbonis	In-Flight	metagenomics	0
k__Bacteria|p__Firmicutes|c__Bacilli|o__Bacillales|f__Bacillaceae|g__Bacillus|s__Bacillus_thermoamylovorans	In-Flight	metagenomics	0
k__Bacteria|p__Proteobacteria|c__Betaproteobacteria|o__Burkholderiales|f__Comamonadaceae|g__Pseudacidovorax|s__Pseudacidovorax_intermedius	In-Flight	metagenomics	0
k__Bacteria|p__Actinobacteria|c__Actinobacteria|o__Actinobacteria_unclassified|f__Actinobacteria_unclassified|g__GGB39918|s__GGB39918_SGB47522	In-Flight	metagenomics	0
k__Bacteria|p__Actinobacteria|c__Coriobacteriia|o__Eggerthellales|f__Eggerthellaceae|g__Slackia|s__Slackia_exigua	In-Flight	metagenomics	0
k__Bacteria|p__Bacteroidetes|c__Cytophagia|o__Cytophagales|f__Hymenobacteraceae|g__Hymenobacter|s__Hymenobacter_sp_DG01	In-Flight	metagenomics	0
k__Bacteria|p__Bacteroidetes|c__Bacteroidia|o__Bacteroidales|f__Porphyromonadaceae|g__Porphyromonas|s__Porphyromonas_bennonis	In-Flight	metagenomics	0
k__Bacteria|p__Firmicutes|c__Firmicutes_unclassified|o__Firmicutes_unclassified|f__Firmicutes_unclassified|g__Firmicutes_unclassified|s__Firmicutes_bacterium_AF16_15	In-Flight	metagenomics	0
k__Bacteria|p__Deinococcus_Thermus|c__Deinococci|o__Thermales|f__Thermaceae|g__Thermus|s__Thermus_scotoductus	In-Flight	metagenomics	0
k__Bacteria|p__Firmicutes|c__Clostridia|o__Clostridiales|f__Clostridiaceae|g__Hungatella|s__Hungatella_hathewayi	In-Flight	metagenomics	0
k__Bacteria|p__Proteobacteria|c__Alphaproteobacteria|o__Rhizobiales|f__Aurantimonadaceae|g__Jiella|s__Jiella_sp_R10	In-Flight	metagenomics	0
k__Bacteria|p__Proteobacteria|c__Gammaproteobacteria|o__Pseudomonadales|f__Moraxellaceae|g__Acinetobacter|s__Acinetobacter_lwoffii	In-Flight	metagenomics	0
k__Bacteria|p__Firmicutes|c__Clostridia|o__Clostridiales|f__Ruminococcaceae|g__Ruminococcus|s__Ruminococcus_bicirculans	In-Flight	metagenomics	0
k__Bacteria|p__Proteobacteria|c__Alphaproteobacteria|o__Sphingomonadales|f__Sphingomonadaceae|g__Sphingobium|s__Sphingobium_yanoikuyae	In-Flight	metagenomics	0
k__Bacteria|p__Actinobacteria|c__Actinobacteria|o__Micrococcales|f__Micrococcaceae|g__Rothia|s__Rothia_kristinae	In-Flight	metagenomics	0
k__Bacteria|p__Firmicutes|c__Bacilli|o__Lactobacillales|f__Aerococcaceae|g__Aerococcus|s__Aerococcus_viridans	In-Flight	metagenomics	0
k__Bacteria|p__Firmicutes|c__Clostridia|o__Clostridiales|f__Lachnospiraceae|g__Lachnospiraceae_unclassified|s__Lachnospiraceae_bacterium_oral_taxon_500	In-Flight	metagenomics	0
k__Bacteria|p__Firmicutes|c__Tissierellia|o__Tissierellales|f__Peptoniphilaceae|g__Lagierella|s__Lagierella_massiliensis	In-Flight	metagenomics	0
k__Bacteria|p__Firmicutes|c__Clostridia|o__Clostridiales|f__Ruminococcaceae|g__GGB9621|s__GGB9621_SGB15073	In-Flight	metagenomics	0
k__Bacteria|p__Actinobacteria|c__Actinobacteria|o__Corynebacteriales|f__Corynebacteriaceae|g__Corynebacterium|s__Corynebacterium_singulare	In-Flight	metagenomics	0
k__Bacteria|p__Proteobacteria|c__Alphaproteobacteria|o__Rhodobacterales|f__Rhodobacteraceae|g__Paracoccus|s__Paracoccus_yeei	In-Flight	metagenomics	0
k__Bacteria|p__Bacteroidetes|c__Bacteroidia|o__Bacteroidales|f__Porphyromonadaceae|g__Porphyromonas|s__Porphyromonas_uenonis	In-Flight	metagenomics	0
k__Bacteria|p__Firmicutes|c__Clostridia|o__Clostridiales|f__Ruminococcaceae|g__GGB9694|s__GGB9694_SGB15201	In-Flight	metagenomics	0
k__Bacteria|p__Firmicutes|c__Tissierellia|o__Tissierellia_unclassified|f__Tissierellia_unclassified|g__Ezakiella|s__Ezakiella_coagulans	In-Flight	metagenomics	0
k__Bacteria|p__Proteobacteria|c__Gammaproteobacteria|o__Enterobacterales|f__Enterobacteriaceae|g__Leclercia|s__Leclercia_adecarboxylata	In-Flight	metagenomics	0
k__Bacteria|p__Proteobacteria|c__Gammaproteobacteria|o__Xanthomonadales|f__Xanthomonadaceae|g__Pseudoxanthomonas|s__Pseudoxanthomonas_suwonensis	In-Flight	metagenomics	0
k__Bacteria|p__Proteobacteria|c__Betaproteobacteria|o__Burkholderiales|f__Sutterellaceae|g__Parasutterella|s__Parasutterella_SGB9260	In-Flight	metagenomics	0
k__Bacteria|p__Actinobacteria|c__Actinobacteria|o__Corynebacteriales|f__Lawsonellaceae|g__Lawsonella|s__Lawsonella_clevelandensis	In-Flight	metagenomics	0
k__Bacteria|p__Firmicutes|c__Clostridia|o__Clostridiales|f__Ruminococcaceae|g__GGB9619|s__GGB9619_SGB15067	In-Flight	metagenomics	0
k__Bacteria|p__Proteobacteria|c__Gammaproteobacteria|o__Pseudomonadales|f__Moraxellaceae|g__Acinetobacter|s__Acinetobacter_sp_Marseille_P8049	In-Flight	metagenomics	0
k__Bacteria|p__Proteobacteria|c__Gammaproteobacteria|o__Xanthomonadales|f__Xanthomonadaceae|g__Xanthomonadaceae_unclassified|s__Xanthomonadaceae_bacterium_NML93_0792	In-Flight	metagenomics	0
k__Bacteria|p__Bacteroidetes|c__Bacteroidia|o__Bacteroidales|f__Prevotellaceae|g__Alloprevotella|s__Prevotella_sp_oral_taxon_473	In-Flight	metagenomics	0
k__Bacteria|p__Firmicutes|c__Clostridia|o__Clostridiales|f__Clostridiales_Family_XIII_Incertae_Sedis|g__Alterileibacterium|s__Alterileibacterium_massiliense	In-Flight	metagenomics	0
k__Bacteria|p__Firmicutes|c__Clostridia|o__Clostridiales|f__Ruminococcaceae|g__Anaerotruncus|s__Anaerotruncus_massiliensis	In-Flight	metagenomics	0
k__Bacteria|p__Actinobacteria|c__Actinobacteria|o__Pseudonocardiales|f__Pseudonocardiaceae|g__Pseudonocardia|s__Pseudonocardia_sp_Ae150A_Ps1	In-Flight	metagenomics	0
k__Bacteria|p__Actinobacteria|c__Actinobacteria|o__Corynebacteriales|f__Mycobacteriaceae|g__Mycolicibacterium|s__Mycolicibacterium_conceptionense	In-Flight	metagenomics	0
k__Bacteria|p__Firmicutes|c__Clostridia|o__Clostridiales|f__Clostridiales_unclassified|g__Lawsonibacter|s__Lawsonibacter_sp_NSJ_51	In-Flight	metagenomics	0
k__Bacteria|p__Proteobacteria|c__Alphaproteobacteria|o__Rhodobacterales|f__Rhodobacteraceae|g__Paracoccus|s__Paracoccus_sphaerophysae	In-Flight	metagenomics	0
k__Bacteria|p__Firmicutes|c__Bacilli|o__Lactobacillales|f__Lactobacillaceae|g__Lactobacillus|s__Lactobacillus_delbrueckii	In-Flight	metagenomics	0
k__Bacteria|p__Bacteroidetes|c__Bacteroidia|o__Bacteroidales|f__Prevotellaceae|g__Prevotella|s__Prevotella_koreensis	In-Flight	metagenomics	0
k__Bacteria|p__Fusobacteria|c__Fusobacteriia|o__Fusobacteriales|f__Fusobacteriaceae|g__Fusobacteriaceae_unclassified|s__Fusobacteriaceae_unclassified_SGB59307	In-Flight	metagenomics	0
k__Bacteria|p__Proteobacteria|c__Gammaproteobacteria|o__Alteromonadales|f__Shewanellaceae|g__Shewanella|s__Shewanella_putrefaciens	In-Flight	metagenomics	0
k__Bacteria|p__Actinobacteria|c__Actinobacteria|o__Corynebacteriales|f__Mycobacteriaceae|g__Mycolicibacterium|s__Mycolicibacterium_mageritense	In-Flight	metagenomics	0
k__Bacteria|p__Firmicutes|c__Clostridia|o__Clostridiales|f__Lachnospiraceae|g__Blautia|s__Blautia_hansenii	In-Flight	metagenomics	0
k__Bacteria|p__Actinobacteria|c__Actinobacteria|o__Propionibacteriales|f__Propionibacteriaceae|g__Cutibacterium|s__Cutibacterium_namnetense	In-Flight	metagenomics	0
k__Bacteria|p__Firmicutes|c__Bacilli|o__Lactobacillales|f__Lactobacillaceae|g__Lentilactobacillus|s__Lentilactobacillus_parabuchneri	In-Flight	metagenomics	0
k__Bacteria|p__Firmicutes|c__Clostridia|o__Clostridiales|f__Clostridiales_Family_XIII_Incertae_Sedis|g__Clostridiales_Family_XIII_Incertae_Sedis_unclassified|s__Clostridiales_Family_XIII_Incertae_Sedis_unclassified_SGB3978	In-Flight	metagenomics	0
k__Bacteria|p__Proteobacteria|c__Gammaproteobacteria|o__Pseudomonadales|f__Pseudomonadaceae|g__Pseudomonas|s__Pseudomonas_oryzihabitans	In-Flight	metagenomics	0
k__Bacteria|p__Firmicutes|c__Erysipelotrichia|o__Erysipelotrichales|f__Erysipelotrichaceae|g__Turicibacter|s__Turicibacter_sanguinis	In-Flight	metagenomics	0
k__Bacteria|p__Actinobacteria|c__Coriobacteriia|o__Eggerthellales|f__Eggerthellaceae|g__Cryptobacterium|s__Cryptobacterium_curtum	In-Flight	metagenomics	0
k__Bacteria|p__Firmicutes|c__Clostridia|o__Clostridiales|f__Lachnospiraceae|g__Dorea|s__Dorea_formicigenerans	In-Flight	metagenomics	0
k__Bacteria|p__Proteobacteria|c__Gammaproteobacteria|o__Oceanospirillales|f__Halomonadaceae|g__Kushneria|s__Kushneria_konosiri	In-Flight	metagenomics	0
k__Bacteria|p__Firmicutes|c__Clostridia|o__Clostridiales|f__Peptostreptococcaceae|g__Peptostreptococcus|s__Peptostreptococcus_canis	In-Flight	metagenomics	0
k__Bacteria|p__Firmicutes|c__Clostridia|o__Clostridiales|f__Clostridiales_unclassified|g__Fenollaria|s__Fenollaria_timonensis	In-Flight	metagenomics	0
k__Bacteria|p__Firmicutes|c__Negativicutes|o__Veillonellales|f__Veillonellaceae|g__Negativicoccus|s__Negativicoccus_succinicivorans	In-Flight	metagenomics	0
k__Bacteria|p__Proteobacteria|c__Alphaproteobacteria|o__Caulobacterales|f__Caulobacteraceae|g__Caulobacteraceae_unclassified|s__Caulobacteraceae_bacterium	In-Flight	metagenomics	0
k__Bacteria|p__Firmicutes|c__Clostridia|o__Clostridia_unclassified|f__Clostridia_unclassified|g__GGB9532|s__GGB9532_SGB14933	In-Flight	metagenomics	0
k__Bacteria|p__Tenericutes|c__Mollicutes|o__Mycoplasmatales|f__Mycoplasmataceae|g__Mycoplasmopsis|s__Mycoplasma_cynos	In-Flight	metagenomics	0
k__Bacteria|p__Acidobacteria|c__Acidobacteriia|o__Acidobacteriales|f__Acidobacteriaceae|g__Candidatus_Sulfotelmatobacter|s__Kocuria_sp_cx_116	In-Flight	metagenomics	0
k__Bacteria|p__Proteobacteria|c__Epsilonproteobacteria|o__Campylobacterales|f__Campylobacteraceae|g__Campylobacter|s__Campylobacter_gracilis	In-Flight	metagenomics	0
k__Bacteria|p__Firmicutes|c__CFGB41366|o__OFGB41366|f__FGB41366|g__GGB45537|s__GGB45537_SGB63217	In-Flight	metagenomics	0
k__Bacteria|p__Bacteroidetes|c__Flavobacteriia|o__Flavobacteriales|f__Weeksellaceae|g__Chryseobacterium|s__Chryseobacterium_shandongense	In-Flight	metagenomics	0
k__Bacteria|p__Proteobacteria|c__Gammaproteobacteria|o__Enterobacterales|f__Enterobacteriaceae|g__Atlantibacter|s__Atlantibacter_subterranea	In-Flight	metagenomics	0
k__Bacteria|p__Proteobacteria|c__Gammaproteobacteria|o__Alteromonadales|f__Alteromonadaceae|g__Salinimonas|s__Salinimonas_sp_KX18D6	In-Flight	metagenomics	0
k__Bacteria|p__Firmicutes|c__Bacilli|o__Lactobacillales|f__Carnobacteriaceae|g__Trichococcus|s__Trichococcus_flocculiformis	In-Flight	metagenomics	0
k__Bacteria|p__Proteobacteria|c__Gammaproteobacteria|o__Legionellales|f__Coxiellaceae|g__Rickettsiella|s__Rickettsiella_grylli	In-Flight	metagenomics	0
k__Bacteria|p__Firmicutes|c__Erysipelotrichia|o__Erysipelotrichales|f__Erysipelotrichaceae|g__Longicatena|s__Longicatena_caecimuris	In-Flight	metagenomics	0
k__Bacteria|p__Bacteroidetes|c__Bacteroidia|o__Bacteroidales|f__Prevotellaceae|g__Prevotella|s__Prevotella_disiens	In-Flight	metagenomics	0
k__Bacteria|p__Actinobacteria|c__Actinobacteria|o__Corynebacteriales|f__Corynebacteriaceae|g__Corynebacterium|s__Corynebacterium_sp_HMSC034A01	In-Flight	metagenomics	0
k__Bacteria|p__Proteobacteria|c__Betaproteobacteria|o__Burkholderiales|f__Sutterellaceae|g__Parasutterella|s__Parasutterella_excrementihominis	In-Flight	metagenomics	0
k__Bacteria|p__Proteobacteria|c__Alphaproteobacteria|o__Rhizobiales|f__Rhizobiaceae|g__Neorhizobium|s__Neorhizobium_alkalisoli	In-Flight	metagenomics	0
k__Bacteria|p__Firmicutes|c__Clostridia|o__Clostridiales|f__Hungateiclostridiaceae|g__Fastidiosipila|s__Fastidiosipila_sanguinis	In-Flight	metagenomics	0
k__Bacteria|p__Proteobacteria|c__Gammaproteobacteria|o__Pseudomonadales|f__Moraxellaceae|g__Alkanindiges|s__Alkanindiges_hydrocarboniclasticus	In-Flight	metagenomics	0
k__Bacteria|p__Proteobacteria|c__Gammaproteobacteria|o__Pseudomonadales|f__Pseudomonadaceae|g__Pseudomonas|s__Pseudomonas_psychrophila	In-Flight	metagenomics	0
k__Bacteria|p__Firmicutes|c__Clostridia|o__Clostridiales|f__Lachnospiraceae|g__Lachnospiraceae_unclassified|s__Lachnospiraceae_bacterium_NSJ_29	In-Flight	metagenomics	0
k__Bacteria|p__Bacteroidetes|c__Bacteroidia|o__Bacteroidales|f__Porphyromonadaceae|g__Porphyromonas|s__Porphyromonas_SGB1977	In-Flight	metagenomics	0
k__Bacteria|p__Firmicutes|c__Clostridia|o__Clostridiales|f__Lachnospiraceae|g__Roseburia|s__Roseburia_sp_AM59_24XD	In-Flight	metagenomics	0
k__Bacteria|p__Firmicutes|c__Clostridia|o__Clostridiales|f__Lachnospiraceae|g__Merdimonas|s__Merdimonas_faecis	In-Flight	metagenomics	0
k__Bacteria|p__Bacteroidetes|c__Bacteroidia|o__Bacteroidales|f__Tannerellaceae|g__Tannerella|s__Tannerella_forsythia	In-Flight	metagenomics	0
k__Bacteria|p__Proteobacteria|c__Betaproteobacteria|o__Burkholderiales|f__Burkholderiales_unclassified|g__Tepidimonas|s__Tepidimonas_taiwanensis	In-Flight	metagenomics	0
k__Eukaryota|p__Basidiomycota|c__Malasseziomycetes|o__Malasseziales|f__Malasseziaceae|g__Malassezia|s__Malassezia_pachydermatis	In-Flight	metagenomics	0
k__Bacteria|p__Actinobacteria|c__Actinobacteria|o__Propionibacteriales|f__Nocardioidaceae|g__Friedmanniella|s__Friedmanniella_luteola	In-Flight	metagenomics	0
k__Bacteria|p__Actinobacteria|c__Actinobacteria|o__Micrococcales|f__Intrasporangiaceae|g__Terracoccus|s__Terracoccus_luteus	In-Flight	metagenomics	0
k__Bacteria|p__Proteobacteria|c__Alphaproteobacteria|o__Rhizobiales|f__Rhizobiales_unclassified|g__Rhizobiales_unclassified|s__Rhizobiales_bacterium	In-Flight	metagenomics	0
k__Bacteria|p__Actinobacteria|c__Actinobacteria|o__Corynebacteriales|f__Dietziaceae|g__Dietzia|s__Dietzia_cercidiphylli	In-Flight	metagenomics	0
k__Bacteria|p__Actinobacteria|c__Actinobacteria|o__Corynebacteriales|f__Corynebacteriaceae|g__Corynebacterium|s__Corynebacterium_sputi	In-Flight	metagenomics	0
k__Bacteria|p__Proteobacteria|c__Alphaproteobacteria|o__Rhizobiales|f__Methylobacteriaceae|g__Methylorubrum|s__Methylorubrum_extorquens	In-Flight	metagenomics	0
k__Bacteria|p__Actinobacteria|c__Actinobacteria|o__Micrococcales|f__Microbacteriaceae|g__Microbacterium|s__Microbacterium_aurum	In-Flight	metagenomics	0
k__Bacteria|p__Firmicutes|c__Clostridia|o__Clostridiales|f__Lachnospiraceae|g__Mediterraneibacter|s__Mediterraneibacter_butyricigenes	In-Flight	metagenomics	0
k__Bacteria|p__Firmicutes|c__Bacilli|o__Bacillales|f__Staphylococcaceae|g__Staphylococcus|s__Staphylococcus_warneri	In-Flight	metagenomics	0
k__Bacteria|p__Firmicutes|c__Clostridia|o__Clostridiales|f__Clostridiales_Family_XIII_Incertae_Sedis|g__Clostridiales_Family_XIII_Incertae_Sedis_unclassified|s__Clostridiales_bacterium_S5_A14a	In-Flight	metagenomics	0
k__Bacteria|p__Firmicutes|c__Bacilli|o__Bacilli_unclassified|f__Bacilli_unclassified|g__Bacilli_unclassified|s__Bacilli_unclassified_SGB6473	In-Flight	metagenomics	0
k__Archaea|p__Thaumarchaeota|c__Thaumarchaeota_unclassified|o__Thaumarchaeota_unclassified|f__Thaumarchaeota_unclassified|g__Candidatus_Nitrosotenuis|s__Candidatus_Nitrosotenuis_cloacae	In-Flight	metagenomics	0
k__Bacteria|p__Actinobacteria|c__Actinobacteria|o__Bifidobacteriales|f__Bifidobacteriaceae|g__Bifidobacterium|s__Bifidobacterium_animalis	In-Flight	metagenomics	0
k__Bacteria|p__Firmicutes|c__Bacilli|o__Bacillales|f__Staphylococcaceae|g__Staphylococcus|s__Staphylococcus_caprae	In-Flight	metagenomics	0
k__Bacteria|p__Firmicutes|c__Clostridia|o__Clostridiales|f__Lachnospiraceae|g__Blautia|s__Blautia_schinkii	In-Flight	metagenomics	0
k__Bacteria|p__Firmicutes|c__Bacilli|o__Bacillales|f__Bacillaceae|g__Bacillus|s__Bacillus_flexus	In-Flight	metagenomics	0
k__Bacteria|p__Firmicutes|c__Clostridia|o__Clostridiales|f__Ruminococcaceae|g__Neobittarella|s__Neobittarella_massiliensis	In-Flight	metagenomics	0
k__Bacteria|p__Bacteroidetes|c__Flavobacteriia|o__Flavobacteriales|f__Flavobacteriaceae|g__Flavobacterium|s__Flavobacterium_lindanitolerans	In-Flight	metagenomics	0
k__Bacteria|p__Firmicutes|c__Clostridia|o__Clostridiales|f__Ruminococcaceae|g__GGB9677|s__GGB9677_SGB15180	In-Flight	metagenomics	0
k__Bacteria|p__Actinobacteria|c__Actinobacteria|o__Bifidobacteriales|f__Bifidobacteriaceae|g__Bifidobacterium|s__Bifidobacterium_pseudocatenulatum	In-Flight	metagenomics	0
k__Bacteria|p__Proteobacteria|c__Betaproteobacteria|o__Burkholderiales|f__Comamonadaceae|g__Serpentinomonas|s__Serpentinomonas_mccroryi	In-Flight	metagenomics	0
k__Bacteria|p__Actinobacteria|c__Actinobacteria|o__Nakamurellales|f__Nakamurellaceae|g__Nakamurella|s__Nakamurella_aerolata	In-Flight	metagenomics	0
k__Bacteria|p__Firmicutes|c__Clostridia|o__Clostridiales|f__Clostridiales_unclassified|g__Clostridiales_unclassified|s__Clostridiales_bacterium_Choco116	In-Flight	metagenomics	0
k__Bacteria|p__Candidatus_Saccharibacteria|c__Candidatus_Saccharibacteria_unclassified|o__Candidatus_Saccharibacteria_unclassified|f__Candidatus_Saccharibacteria_unclassified|g__Candidatus_Saccharibacteria_unclassified|s__TM7_phylum_sp_oral_taxon_348	In-Flight	metagenomics	0
k__Bacteria|p__Firmicutes|c__Erysipelotrichia|o__Erysipelotrichales|f__Erysipelotrichaceae|g__Coprobacillus|s__Coprobacillus_cateniformis	In-Flight	metagenomics	0
k__Bacteria|p__Firmicutes|c__Bacilli|o__Lactobacillales|f__Lactobacillaceae|g__Lacticaseibacillus|s__Lacticaseibacillus_rhamnosus	In-Flight	metagenomics	0
k__Bacteria|p__Firmicutes|c__Tissierellia|o__Tissierellales|f__Peptoniphilaceae|g__Peptoniphilus|s__Peptoniphilus_harei	In-Flight	metagenomics	0
k__Bacteria|p__Actinobacteria|c__Actinobacteria|o__Actinomycetales|f__Actinomycetaceae|g__Arcanobacterium|s__Arcanobacterium_urinimassiliense	In-Flight	metagenomics	0
k__Bacteria|p__Proteobacteria|c__Gammaproteobacteria|o__Xanthomonadales|f__Xanthomonadaceae|g__Stenotrophomonas|s__Stenotrophomonas_indicatrix	In-Flight	metagenomics	0
k__Bacteria|p__Firmicutes|c__Clostridia|o__Clostridiales|f__Peptostreptococcaceae|g__Romboutsia|s__Romboutsia_timonensis	In-Flight	metagenomics	0
k__Bacteria|p__Bacteroidetes|c__Bacteroidia|o__Bacteroidales|f__Odoribacteraceae|g__Butyricimonas|s__Butyricimonas_SGB1783	In-Flight	metagenomics	0
k__Bacteria|p__Proteobacteria|c__Deltaproteobacteria|o__Desulfuromonadales|f__Geobacteraceae|g__Geobacter|s__Geobacter_thiogenes	In-Flight	metagenomics	0
k__Bacteria|p__Proteobacteria|c__Betaproteobacteria|o__Burkholderiales|f__Comamonadaceae|g__Hydrogenophaga|s__Hydrogenophaga_sp_BA0156	In-Flight	metagenomics	0
k__Bacteria|p__Bacteroidetes|c__Bacteroidia|o__Bacteroidales|f__Bacteroidaceae|g__Bacteroides|s__Bacteroides_fragilis	In-Flight	metagenomics	0
k__Bacteria|p__Firmicutes|c__Bacilli|o__Lactobacillales|f__Lactobacillaceae|g__Latilactobacillus|s__Latilactobacillus_fuchuensis	In-Flight	metagenomics	0
k__Bacteria|p__Bacteroidetes|c__Flavobacteriia|o__Flavobacteriales|f__Schleiferiaceae|g__Schleiferia|s__Schleiferia_thermophila	In-Flight	metagenomics	0
k__Bacteria|p__Proteobacteria|c__Betaproteobacteria|o__Burkholderiales|f__Burkholderiales_unclassified|g__Tepidimonas|s__Tepidimonas_fonticaldi	In-Flight	metagenomics	0
k__Bacteria|p__Proteobacteria|c__Gammaproteobacteria|o__Alteromonadales|f__Idiomarinaceae|g__Idiomarina|s__Idiomarina_baltica	In-Flight	metagenomics	0
k__Bacteria|p__Proteobacteria|c__Gammaproteobacteria|o__Xanthomonadales|f__Xanthomonadaceae|g__Pseudoxanthomonas|s__Pseudoxanthomonas_sp_NML130738	In-Flight	metagenomics	0
k__Bacteria|p__Proteobacteria|c__Gammaproteobacteria|o__Xanthomonadales|f__Xanthomonadaceae|g__Pseudoxanthomonas|s__Pseudoxanthomonas_kaohsiungensis	In-Flight	metagenomics	0
k__Bacteria|p__Actinobacteria|c__Actinobacteria|o__Corynebacteriales|f__Corynebacteriaceae|g__Corynebacterium|s__Corynebacterium_amycolatum	In-Flight	metagenomics	0
k__Bacteria|p__Actinobacteria|c__Actinobacteria|o__Corynebacteriales|f__Lawsonellaceae|g__Lawsonella|s__Lawsonella_SGB3665	In-Flight	metagenomics	0
k__Bacteria|p__Actinobacteria|c__Actinobacteria|o__Micrococcales|f__Cellulomonadaceae|g__Cellulomonas|s__Cellulomonas_SGB47014	In-Flight	metagenomics	0
k__Bacteria|p__Actinobacteria|c__Actinobacteria|o__Bifidobacteriales|f__Bifidobacteriaceae|g__Scardovia|s__Scardovia_wiggsiae	In-Flight	metagenomics	0
k__Bacteria|p__Actinobacteria|c__Actinobacteria|o__Micrococcales|f__Intrasporangiaceae|g__Arsenicicoccus|s__Arsenicicoccus_bolidensis	In-Flight	metagenomics	0
k__Bacteria|p__Actinobacteria|c__Actinobacteria|o__Corynebacteriales|f__Corynebacteriaceae|g__Corynebacterium|s__Corynebacterium_sp_DSM_45110	In-Flight	metagenomics	0
k__Bacteria|p__Firmicutes|c__Clostridia|o__Clostridia_unclassified|f__Clostridia_unclassified|g__GGB9758|s__GGB9758_SGB15368	In-Flight	metagenomics	0
k__Bacteria|p__Actinobacteria|c__Actinobacteria|o__Micrococcales|f__Microbacteriaceae|g__Canibacter|s__Canibacter_oris	In-Flight	metagenomics	0
k__Bacteria|p__Proteobacteria|c__Gammaproteobacteria|o__Alteromonadales|f__Alteromonadaceae|g__Marinobacter|s__Marinobacter_hydrocarbonoclasticus	In-Flight	metagenomics	0
k__Bacteria|p__Firmicutes|c__Bacilli|o__Lactobacillales|f__Aerococcaceae|g__Facklamia|s__Facklamia_ignava	In-Flight	metagenomics	0
k__Bacteria|p__Firmicutes|c__Bacilli|o__Lactobacillales|f__Enterococcaceae|g__Enterococcus|s__Enterococcus_casseliflavus	In-Flight	metagenomics	0
k__Bacteria|p__Actinobacteria|c__Actinobacteria|o__Corynebacteriales|f__Mycobacteriaceae|g__Mycolicibacterium|s__Mycolicibacterium_septicum	In-Flight	metagenomics	0
k__Bacteria|p__Firmicutes|c__Bacilli|o__Lactobacillales|f__Aerococcaceae|g__Aerococcus|s__Aerococcus_urinae	In-Flight	metagenomics	0
k__Bacteria|p__Actinobacteria|c__Actinobacteria|o__Corynebacteriales|f__Gordoniaceae|g__Gordonia|s__Gordonia_otitidis	In-Flight	metagenomics	0
k__Bacteria|p__Firmicutes|c__Clostridia|o__Clostridiales|f__Lachnospiraceae|g__Blautia|s__Blautia_obeum	In-Flight	metagenomics	0
k__Bacteria|p__Proteobacteria|c__Gammaproteobacteria|o__Pseudomonadales|f__Moraxellaceae|g__Acinetobacter|s__Acinetobacter_sp_ANC_3781	In-Flight	metagenomics	0
k__Bacteria|p__Firmicutes|c__Clostridia|o__Clostridia_unclassified|f__Clostridia_unclassified|g__Clostridia_unclassified|s__Clostridia_bacterium_UC5_1_1D1	In-Flight	metagenomics	0
k__Bacteria|p__Candidatus_Absconditabacteria|c__Candidatus_Absconditabacteria_unclassified|o__Candidatus_Absconditabacteria_unclassified|f__Candidatus_Absconditabacteria_unclassified|g__Candidatus_Absconditabacteria_unclassified|s__Candidatus_Absconditabacteria_unclassified_SGB6894	In-Flight	metagenomics	0
k__Bacteria|p__Proteobacteria|c__Alphaproteobacteria|o__Sphingomonadales|f__Sphingomonadaceae|g__Sphingomonas|s__Sphingomonas_sp_BK069	In-Flight	metagenomics	0
k__Bacteria|p__Firmicutes|c__Tissierellia|o__Tissierellales|f__Peptoniphilaceae|g__Urinicoccus|s__Urinicoccus_timonensis	In-Flight	metagenomics	0
k__Bacteria|p__Proteobacteria|c__Alphaproteobacteria|o__Sphingomonadales|f__Sphingomonadaceae|g__Sphingomonas|s__Sphingomonas_sp_S_NIH_Pt15_0812	In-Flight	metagenomics	0
k__Bacteria|p__Proteobacteria|c__Alphaproteobacteria|o__Rhodospirillales|f__Acetobacteraceae|g__Roseomonas|s__Roseomonas_mucosa	In-Flight	metagenomics	0
k__Bacteria|p__Proteobacteria|c__Betaproteobacteria|o__Burkholderiales|f__Burkholderiaceae|g__Quisquiliibacterium|s__Quisquiliibacterium_sp_CC_CFT501	In-Flight	metagenomics	0
k__Bacteria|p__Firmicutes|c__Clostridia|o__Clostridiales|f__Ruminococcaceae|g__GGB9694|s__GGB9694_SGB15203	In-Flight	metagenomics	0
k__Bacteria|p__Actinobacteria|c__Actinobacteria|o__Micrococcales|f__Microbacteriaceae|g__Curtobacterium|s__Curtobacterium_flaccumfaciens	In-Flight	metagenomics	0
k__Bacteria|p__Bacteroidetes|c__CFGB570|o__OFGB570|f__FGB570|g__GGB1201|s__GGB1201_SGB1566	In-Flight	metagenomics	0
k__Bacteria|p__Firmicutes|c__Clostridia|o__Clostridiales|f__Lachnospiraceae|g__Blautia|s__Blautia_SGB4831	In-Flight	metagenomics	0
k__Bacteria|p__Actinobacteria|c__Actinobacteria|o__Corynebacteriales|f__Mycobacteriaceae|g__Mycolicibacterium|s__Mycolicibacterium_gilvum	In-Flight	metagenomics	0
k__Bacteria|p__Actinobacteria|c__Actinobacteria|o__Micrococcales|f__Micrococcaceae|g__Micrococcus|s__Micrococcus_endophyticus	In-Flight	metagenomics	0
k__Bacteria|p__Actinobacteria|c__Actinobacteria|o__Corynebacteriales|f__Corynebacteriaceae|g__Corynebacterium|s__Corynebacterium_coyleae	In-Flight	metagenomics	0
k__Bacteria|p__Firmicutes|c__Tissierellia|o__Tissierellales|f__Peptoniphilaceae|g__Helcococcus|s__Helcococcus_massiliensis	In-Flight	metagenomics	0
k__Bacteria|p__Fusobacteria|c__Fusobacteriia|o__Fusobacteriales|f__Leptotrichiaceae|g__Leptotrichia|s__Leptotrichia_buccalis	In-Flight	metagenomics	0
k__Bacteria|p__Actinobacteria|c__Actinobacteria|o__Pseudonocardiales|f__Pseudonocardiaceae|g__Actinomycetospora|s__Actinomycetospora_succinea	In-Flight	metagenomics	0
k__Bacteria|p__Firmicutes|c__Clostridia|o__Clostridiales|f__Ruminococcaceae|g__Negativibacillus|s__Negativibacillus_massiliensis	In-Flight	metagenomics	0
k__Bacteria|p__Actinobacteria|c__Coriobacteriia|o__Coriobacteriales|f__Atopobiaceae|g__Atopobium|s__Atopobium_minutum	In-Flight	metagenomics	0
k__Bacteria|p__Proteobacteria|c__Gammaproteobacteria|o__Pseudomonadales|f__Pseudomonadaceae|g__Pseudomonas|s__Pseudomonas_fluorescens	In-Flight	metagenomics	0
k__Bacteria|p__Proteobacteria|c__Alphaproteobacteria|o__Alphaproteobacteria_unclassified|f__Alphaproteobacteria_unclassified|g__GGB6606|s__GGB6606_SGB9340	In-Flight	metagenomics	0
k__Bacteria|p__Bacteroidetes|c__Flavobacteriia|o__Flavobacteriales|f__Flavobacteriaceae|g__Salegentibacter|s__Salegentibacter_mishustinae	In-Flight	metagenomics	0
k__Bacteria|p__Actinobacteria|c__Actinobacteria|o__Corynebacteriales|f__Gordoniaceae|g__Gordonia|s__Gordonia_polyisoprenivorans	In-Flight	metagenomics	0
k__Bacteria|p__Firmicutes|c__Bacilli|o__Bacillales|f__Bacillaceae|g__Bacillus|s__Bacillus_cereus	In-Flight	metagenomics	0
k__Bacteria|p__Firmicutes|c__Erysipelotrichia|o__Erysipelotrichales|f__Erysipelotrichaceae|g__Erysipelotrichaceae_unclassified|s__Erysipelotrichaceae_bacterium_OH741_COT_311	In-Flight	metagenomics	0
k__Bacteria|p__Proteobacteria|c__Gammaproteobacteria|o__Pseudomonadales|f__Pseudomonadaceae|g__Pseudomonas|s__Pseudomonas_aeruginosa	In-Flight	metagenomics	0
k__Bacteria|p__Proteobacteria|c__Gammaproteobacteria|o__Pseudomonadales|f__Pseudomonadaceae|g__Pseudomonas|s__Pseudomonas_luteola	In-Flight	metagenomics	0
k__Bacteria|p__Firmicutes|c__Tissierellia|o__Tissierellales|f__Peptoniphilaceae|g__Anaerococcus|s__Anaerococcus_provencensis	In-Flight	metagenomics	0
k__Bacteria|p__Firmicutes|c__Bacilli|o__Bacillales|f__Planococcaceae|g__Planococcus|s__Planococcus_sp_Sa1BUA13	In-Flight	metagenomics	0
k__Bacteria|p__Proteobacteria|c__Alphaproteobacteria|o__Rhizobiales|f__Methylobacteriaceae|g__Methylobacterium|s__Methylobacterium_sp_Leaf125	In-Flight	metagenomics	0
k__Bacteria|p__Proteobacteria|c__Alphaproteobacteria|o__Sphingomonadales|f__Sphingomonadaceae|g__Sphingomonas|s__Sphingomonas_lenta	In-Flight	metagenomics	0
k__Bacteria|p__Firmicutes|c__Clostridia|o__Clostridiales|f__Eubacteriaceae|g__Eubacterium|s__Eubacterium_sp_AF15_50	In-Flight	metagenomics	0
k__Bacteria|p__Proteobacteria|c__Alphaproteobacteria|o__Rhizobiales|f__Rhizobiales_unclassified|g__Rhizobiales_unclassified|s__Rhizobiales_bacterium_X1A	In-Flight	metagenomics	0
k__Bacteria|p__Firmicutes|c__Clostridia|o__Clostridiales|f__Lachnospiraceae|g__Lachnospiraceae_unclassified|s__Lachnospiraceae_bacterium_OM04_12BH	In-Flight	metagenomics	0
k__Bacteria|p__Actinobacteria|c__Actinobacteria|o__Micrococcales|f__Bogoriellaceae|g__Georgenia|s__Georgenia_satyanarayanai	In-Flight	metagenomics	0
k__Bacteria|p__Bacteroidetes|c__Bacteroidia|o__Bacteroidales|f__Bacteroidaceae|g__Bacteroides|s__Bacteroides_salyersiae	In-Flight	metagenomics	0
k__Bacteria|p__Actinobacteria|c__Actinobacteria|o__Geodermatophilales|f__Geodermatophilaceae|g__Geodermatophilus|s__Geodermatophilus_sp_DSM_45219	In-Flight	metagenomics	0
k__Bacteria|p__Bacteroidetes|c__Chitinophagia|o__Chitinophagales|f__Chitinophagaceae|g__Cnuella|s__Cnuella_takakiae	In-Flight	metagenomics	0
k__Bacteria|p__Proteobacteria|c__Alphaproteobacteria|o__Pelagibacterales|f__Pelagibacteraceae|g__Pelagibacteraceae_unclassified|s__alpha_proteobacterium_HIMB59	In-Flight	metagenomics	0
k__Bacteria|p__Firmicutes|c__Bacilli|o__Lactobacillales|f__Lactobacillaceae|g__Lapidilactobacillus|s__Lapidilactobacillus_concavus	In-Flight	metagenomics	0
k__Bacteria|p__Firmicutes|c__Clostridia|o__Clostridia_unclassified|f__Clostridia_unclassified|g__Candidatus_Heteroclostridium|s__Candidatus_Heteroclostridium_caecigallinarum	In-Flight	metagenomics	0
k__Bacteria|p__Actinobacteria|c__Rubrobacteria|o__Rubrobacterales|f__Rubrobacteraceae|g__Rubrobacter|s__Rubrobacter_sp_SCSIO_52909	In-Flight	metagenomics	0
k__Bacteria|p__Firmicutes|c__Clostridia|o__Clostridiales|f__Clostridiaceae|g__Clostridium|s__Clostridium_disporicum	In-Flight	metagenomics	0
k__Bacteria|p__Bacteroidetes|c__Sphingobacteriia|o__Sphingobacteriales|f__Sphingobacteriaceae|g__Sphingobacterium|s__Sphingobacterium_daejeonense	In-Flight	metagenomics	0
k__Bacteria|p__Bacteroidetes|c__Bacteroidia|o__Bacteroidales|f__Bacteroidales_unclassified|g__GGB1460|s__GGB1460_SGB2023	In-Flight	metagenomics	0
k__Bacteria|p__Bacteroidetes|c__Bacteroidia|o__Bacteroidales|f__Prevotellaceae|g__Prevotella|s__Prevotella_micans	In-Flight	metagenomics	0
k__Bacteria|p__Firmicutes|c__Bacilli|o__Bacillales|f__Thermoactinomycetaceae|g__Planifilum|s__Planifilum_fimeticola	In-Flight	metagenomics	0
k__Bacteria|p__Proteobacteria|c__Alphaproteobacteria|o__Rhizobiales|f__Methylobacteriaceae|g__Methylobacterium|s__Methylobacterium_sp_WL103	In-Flight	metagenomics	0
k__Bacteria|p__Bacteroidetes|c__Chitinophagia|o__Chitinophagales|f__Chitinophagaceae|g__Chitinophaga|s__Chitinophaga_parva	In-Flight	metagenomics	0
k__Bacteria|p__Bacteroidetes|c__Bacteroidia|o__Bacteroidales|f__Rikenellaceae|g__Alistipes|s__Alistipes_communis	In-Flight	metagenomics	0
k__Bacteria|p__Firmicutes|c__Bacilli|o__Lactobacillales|f__Enterococcaceae|g__Enterococcus|s__Enterococcus_saccharolyticus	In-Flight	metagenomics	0
k__Bacteria|p__Actinobacteria|c__Actinobacteria|o__Propionibacteriales|f__Nocardioidaceae|g__Aeromicrobium|s__Aeromicrobium_tamlense	In-Flight	metagenomics	0
k__Bacteria|p__Firmicutes|c__Bacilli|o__Bacillales|f__Bacillaceae|g__Cytobacillus|s__Cytobacillus_horneckiae	In-Flight	metagenomics	0
k__Bacteria|p__Firmicutes|c__Tissierellia|o__Tissierellales|f__Peptoniphilaceae|g__Anaerococcus|s__Anaerococcus_prevotii	In-Flight	metagenomics	0
k__Bacteria|p__Firmicutes|c__Clostridia|o__Clostridiales|f__Ruminococcaceae|g__Anaeromassilibacillus|s__Anaeromassilibacillus_sp_An250	In-Flight	metagenomics	0
k__Bacteria|p__Actinobacteria|c__Actinobacteria|o__Micrococcales|f__Cellulomonadaceae|g__Oerskovia|s__Oerskovia_enterophila	In-Flight	metagenomics	0
k__Bacteria|p__Actinobacteria|c__Actinobacteria|o__Micrococcales|f__Micrococcaceae|g__Micrococcus|s__Micrococcus_cohnii	In-Flight	metagenomics	0
k__Bacteria|p__Bacteroidetes|c__Sphingobacteriia|o__Sphingobacteriales|f__Sphingobacteriaceae|g__Sphingobacterium|s__Sphingobacterium_SGB36192	In-Flight	metagenomics	0
k__Bacteria|p__Firmicutes|c__Firmicutes_unclassified|o__Firmicutes_unclassified|f__Firmicutes_unclassified|g__Firmicutes_unclassified|s__Firmicutes_bacterium	In-Flight	metagenomics	0
k__Bacteria|p__Firmicutes|c__Bacilli|o__Bacilli_unclassified|f__Bacilli_unclassified|g__GGB4750|s__GGB4750_SGB6579	In-Flight	metagenomics	0
k__Bacteria|p__Proteobacteria|c__Gammaproteobacteria|o__Xanthomonadales|f__Xanthomonadaceae|g__Stenotrophomonas|s__Stenotrophomonas_koreensis	In-Flight	metagenomics	0
k__Bacteria|p__Proteobacteria|c__Alphaproteobacteria|o__Rhodospirillales|f__Rhodospirillaceae|g__Elstera|s__Elstera_cyanobacteriorum	In-Flight	metagenomics	0
k__Bacteria|p__Firmicutes|c__Clostridia|o__Clostridiales|f__Oscillospiraceae|g__Oscillibacter|s__Oscillibacter_sp_ER4	In-Flight	metagenomics	0
k__Bacteria|p__Firmicutes|c__CFGB3053|o__OFGB3053|f__FGB3053|g__GGB9581|s__GGB9581_SGB79823	In-Flight	metagenomics	0
k__Bacteria|p__Firmicutes|c__Clostridia|o__Clostridiales|f__Ruminococcaceae|g__GGB9633|s__GGB9633_SGB15090	In-Flight	metagenomics	0
k__Bacteria|p__Bacteroidetes|c__Bacteroidia|o__Bacteroidales|f__Bacteroidaceae|g__Bacteroides|s__Bacteroides_faecis	In-Flight	metagenomics	0
k__Bacteria|p__Firmicutes|c__Clostridia|o__Clostridiales|f__Ruminococcaceae|g__Ruminococcus|s__Ruminococcus_gauvreauii	In-Flight	metagenomics	0
k__Bacteria|p__Firmicutes|c__Clostridia|o__Clostridiales|f__Lachnospiraceae|g__Dorea|s__Dorea_sp_AF24_7LB	In-Flight	metagenomics	0
k__Bacteria|p__Proteobacteria|c__Betaproteobacteria|o__Burkholderiales|f__Burkholderiaceae|g__Burkholderia|s__Burkholderia_multivorans	In-Flight	metagenomics	0
k__Bacteria|p__Firmicutes|c__Tissierellia|o__Tissierellales|f__Peptoniphilaceae|g__Anaerococcus|s__Anaerococcus_vaginalis	In-Flight	metagenomics	0
k__Bacteria|p__Cyanobacteria|c__Cyanobacteria_unclassified|o__Nostocales|f__Nostocaceae|g__Nostoc|s__Nostoc_sp_FACHB_145	In-Flight	metagenomics	0
k__Bacteria|p__Firmicutes|c__Clostridia|o__Clostridiales|f__Ruminococcaceae|g__GGB9705|s__GGB9705_SGB15224	In-Flight	metagenomics	0
k__Bacteria|p__Proteobacteria|c__CFGB2428|o__OFGB2428|f__FGB2428|g__GGB6646|s__GGB6646_SGB9384	In-Flight	metagenomics	0
k__Bacteria|p__Proteobacteria|c__Gammaproteobacteria|o__Alteromonadales|f__Shewanellaceae|g__Shewanella|s__Shewanella_xiamenensis	In-Flight	metagenomics	0
k__Bacteria|p__Firmicutes|c__Bacilli|o__Lactobacillales|f__Lactobacillaceae|g__Dellaglioa|s__Dellaglioa_algida	In-Flight	metagenomics	0
k__Bacteria|p__Bacteroidetes|c__Bacteroidia|o__Bacteroidales|f__Bacteroidaceae|g__Bacteroides|s__Bacteroides_caccae	In-Flight	metagenomics	0
k__Bacteria|p__Actinobacteria|c__Coriobacteriia|o__Coriobacteriales|f__Atopobiaceae|g__Olsenella|s__Olsenella_urininfantis	In-Flight	metagenomics	0
k__Bacteria|p__Firmicutes|c__Clostridia|o__Clostridia_unclassified|f__Clostridia_unclassified|g__Candidatus_Pararuminococcus|s__Candidatus_Pararuminococcus_gallinarum	In-Flight	metagenomics	0
k__Bacteria|p__Firmicutes|c__Tissierellia|o__Tissierellales|f__Peptoniphilaceae|g__Anaerococcus|s__Anaerococcus_hydrogenalis	In-Flight	metagenomics	0
k__Bacteria|p__Proteobacteria|c__Alphaproteobacteria|o__Caulobacterales|f__Caulobacteraceae|g__Caulobacter|s__Caulobacter_sp_3R27C2_B	In-Flight	metagenomics	0
k__Bacteria|p__Firmicutes|c__Clostridia|o__Clostridiales|f__Ruminococcaceae|g__Gemmiger|s__Gemmiger_SGB15299	In-Flight	metagenomics	0
k__Bacteria|p__Firmicutes|c__Clostridia|o__Clostridiales|f__Lachnospiraceae|g__Mediterraneibacter|s__Mediterraneibacter_glycyrrhizinilyticus	In-Flight	metagenomics	0
k__Bacteria|p__Firmicutes|c__Tissierellia|o__Tissierellales|f__Tissierellaceae|g__Urmitella|s__Urmitella_timonensis	In-Flight	metagenomics	0
k__Bacteria|p__Proteobacteria|c__Betaproteobacteria|o__Burkholderiales|f__Comamonadaceae|g__Delftia|s__Delftia_acidovorans	In-Flight	metagenomics	0
k__Bacteria|p__Proteobacteria|c__Betaproteobacteria|o__Neisseriales|f__Neisseriaceae|g__Kingella|s__Kingella_denitrificans	In-Flight	metagenomics	0
k__Bacteria|p__Firmicutes|c__Clostridia|o__Clostridiales|f__Ruminococcaceae|g__GGB9512|s__GGB9512_SGB14909	In-Flight	metagenomics	0
k__Bacteria|p__Firmicutes|c__Clostridia|o__Clostridiales|f__Lachnospiraceae|g__Lacrimispora|s__Lacrimispora_celerecrescens	In-Flight	metagenomics	0
k__Bacteria|p__Proteobacteria|c__Alphaproteobacteria|o__Sphingomonadales|f__Sphingomonadaceae|g__Sphingomonas|s__Sphingomonas_zeae	In-Flight	metagenomics	0
k__Bacteria|p__Firmicutes|c__Erysipelotrichia|o__Erysipelotrichales|f__Erysipelotrichaceae|g__Holdemania|s__Holdemania_filiformis	In-Flight	metagenomics	0
k__Bacteria|p__Tenericutes|c__Mollicutes|o__Mycoplasmatales|f__Mycoplasmataceae|g__Mycoplasma|s__Mycoplasma_salivarium	In-Flight	metagenomics	0
k__Bacteria|p__Firmicutes|c__Clostridia|o__Clostridiales|f__Ruminococcaceae|g__Massilimaliae|s__Massilimaliae_massiliensis	In-Flight	metagenomics	0
k__Bacteria|p__Actinobacteria|c__Actinobacteria|o__Actinomycetales|f__Actinomycetaceae|g__Varibaculum|s__Varibaculum_SGB15480	In-Flight	metagenomics	0
k__Bacteria|p__Actinobacteria|c__Actinobacteria|o__Micrococcales|f__Microbacteriaceae|g__Microbacterium|s__Microbacterium_chocolatum	In-Flight	metagenomics	0
k__Bacteria|p__Actinobacteria|c__Actinobacteria|o__Corynebacteriales|f__Corynebacteriaceae|g__Corynebacterium|s__Corynebacterium_fournieri	In-Flight	metagenomics	0
k__Bacteria|p__Actinobacteria|c__Coriobacteriia|o__Coriobacteriales|f__Coriobacteriales_unclassified|g__Coriobacteriales_unclassified|s__Coriobacteriales_bacterium_DNF00809	In-Flight	metagenomics	0
k__Bacteria|p__Proteobacteria|c__Gammaproteobacteria|o__Pseudomonadales|f__Moraxellaceae|g__Acinetobacter|s__Acinetobacter_cumulans	In-Flight	metagenomics	0
k__Bacteria|p__Actinobacteria|c__Actinobacteria|o__Corynebacteriales|f__Mycobacteriaceae|g__Mycolicibacterium|s__Mycolicibacterium_rufum	In-Flight	metagenomics	0
k__Bacteria|p__Firmicutes|c__Clostridia|o__Clostridia_unclassified|f__Clostridia_unclassified|g__GGB9342|s__GGB9342_SGB14306	In-Flight	metagenomics	0
k__Bacteria|p__Bacteroidetes|c__Bacteroidia|o__Bacteroidales|f__Prevotellaceae|g__Prevotella|s__Prevotella_intermedia	In-Flight	metagenomics	0
k__Bacteria|p__Bacteroidetes|c__Bacteroidia|o__Bacteroidales|f__Rikenellaceae|g__Rikenellaceae_unclassified|s__Rikenellaceae_unclassified_SGB2230	In-Flight	metagenomics	0
k__Bacteria|p__Proteobacteria|c__Gammaproteobacteria|o__Pseudomonadales|f__Moraxellaceae|g__Acinetobacter|s__Acinetobacter_junii	In-Flight	metagenomics	0
k__Bacteria|p__Actinobacteria|c__Actinobacteria|o__Corynebacteriales|f__Corynebacteriaceae|g__Corynebacterium|s__Corynebacterium_SGB17105	In-Flight	metagenomics	0
k__Bacteria|p__Bacteroidetes|c__Flavobacteriia|o__Flavobacteriales|f__Weeksellaceae|g__Riemerella|s__Riemerella_columbina	In-Flight	metagenomics	0
k__Bacteria|p__Proteobacteria|c__Betaproteobacteria|o__Burkholderiales|f__Comamonadaceae|g__Comamonas|s__Comamonas_aquatica	In-Flight	metagenomics	0
k__Bacteria|p__Bacteroidetes|c__Bacteroidia|o__Bacteroidales|f__Prevotellaceae|g__Prevotella|s__Prevotella_baroniae	In-Flight	metagenomics	0
k__Bacteria|p__Firmicutes|c__Bacilli|o__Lactobacillales|f__Lactobacillaceae|g__Lactobacillus|s__Lactobacillus_iners	In-Flight	metagenomics	0
k__Bacteria|p__Actinobacteria|c__Coriobacteriia|o__Eggerthellales|f__Eggerthellaceae|g__Eggerthellaceae_unclassified|s__Eggerthellaceae_unclassified_SGB14341	In-Flight	metagenomics	0
k__Bacteria|p__Firmicutes|c__Clostridia|o__Clostridiales|f__Lachnospiraceae|g__Lachnospiraceae_unclassified|s__Lachnospiraceae_bacterium_oral_taxon_096	In-Flight	metagenomics	0
k__Bacteria|p__Firmicutes|c__Clostridia|o__Clostridiales|f__Ruminococcaceae|g__GGB9644|s__GGB9644_SGB15121	In-Flight	metagenomics	0
k__Bacteria|p__Proteobacteria|c__Alphaproteobacteria|o__Sphingomonadales|f__Sphingomonadaceae|g__Sphingomonas|s__Sphingomonas_hominis	In-Flight	metagenomics	0
k__Bacteria|p__Actinobacteria|c__Actinobacteria|o__Corynebacteriales|f__Corynebacteriaceae|g__Corynebacterium|s__Corynebacterium_doosanense	In-Flight	metagenomics	0
k__Bacteria|p__Actinobacteria|c__Actinobacteria|o__Corynebacteriales|f__Corynebacteriaceae|g__Corynebacterium|s__Corynebacterium_imitans	In-Flight	metagenomics	0
k__Bacteria|p__Proteobacteria|c__Gammaproteobacteria|o__Cardiobacteriales|f__Cardiobacteriaceae|g__Cardiobacterium|s__Cardiobacterium_valvarum	In-Flight	metagenomics	0
k__Bacteria|p__Actinobacteria|c__Actinobacteria|o__Actinomycetales|f__Actinomycetaceae|g__Actinomyces|s__Actinomyces_provencensis	In-Flight	metagenomics	0
k__Bacteria|p__Firmicutes|c__Bacilli|o__Lactobacillales|f__Lactobacillaceae|g__Pediococcus|s__Pediococcus_parvulus	In-Flight	metagenomics	0
k__Bacteria|p__Firmicutes|c__Clostridia|o__Clostridiales|f__Lachnospiraceae|g__Coprococcus|s__Coprococcus_eutactus	In-Flight	metagenomics	0
k__Bacteria|p__Firmicutes|c__Clostridia|o__Clostridia_unclassified|f__Clostridia_unclassified|g__GGB9176|s__GGB9176_SGB14114	In-Flight	metagenomics	0
k__Bacteria|p__Firmicutes|c__Clostridia|o__Clostridiales|f__Clostridiaceae|g__Clostridium|s__Clostridium_sp_AF34_10BH	In-Flight	metagenomics	0
k__Bacteria|p__Firmicutes|c__Bacilli|o__Lactobacillales|f__Streptococcaceae|g__Streptococcus|s__Streptococcus_canis	In-Flight	metagenomics	0
k__Bacteria|p__Proteobacteria|c__Alphaproteobacteria|o__Rhizobiales|f__Methylobacteriaceae|g__Methylorubrum|s__Methylorubrum_populi	In-Flight	metagenomics	0
k__Bacteria|p__Actinobacteria|c__Actinobacteria|o__Micrococcales|f__Dermabacteraceae|g__Dermabacter|s__Dermabacter_vaginalis	In-Flight	metagenomics	0
k__Bacteria|p__Actinobacteria|c__Actinobacteria|o__Micrococcales|f__Micrococcaceae|g__Nesterenkonia|s__Nesterenkonia_cremea	In-Flight	metagenomics	0
k__Bacteria|p__Firmicutes|c__Clostridia|o__Clostridiales|f__Clostridiales_Family_XIII_Incertae_Sedis|g__Clostridiales_Family_XIII_Incertae_Sedis_unclassified|s__Eubacterium_saphenum	In-Flight	metagenomics	0
k__Bacteria|p__Proteobacteria|c__Gammaproteobacteria|o__Enterobacterales|f__Enterobacteriaceae|g__Raoultella|s__Raoultella_ornithinolytica	In-Flight	metagenomics	0
k__Bacteria|p__Firmicutes|c__Bacilli|o__Bacillales|f__Staphylococcaceae|g__Jeotgalicoccus|s__Jeotgalicoccus_halotolerans	In-Flight	metagenomics	0
k__Bacteria|p__Firmicutes|c__Clostridia|o__Clostridiales|f__Ruminococcaceae|g__GGB9634|s__GGB9634_SGB15097	In-Flight	metagenomics	0
k__Bacteria|p__Fusobacteria|c__CFGB1781|o__OFGB1781|f__FGB1781|g__GGB4733|s__GGB4733_SGB6557	In-Flight	metagenomics	0
k__Bacteria|p__Firmicutes|c__Clostridia|o__Clostridiales|f__Ruminococcaceae|g__GGB9694|s__GGB9694_SGB15204	In-Flight	metagenomics	0
k__Bacteria|p__Firmicutes|c__Bacilli|o__Bacillales|f__Planococcaceae|g__Planomicrobium|s__Planomicrobium_glaciei	In-Flight	metagenomics	0
k__Bacteria|p__Proteobacteria|c__Gammaproteobacteria|o__Pseudomonadales|f__Pseudomonadaceae|g__Pseudomonas|s__Pseudomonas_weihenstephanensis	In-Flight	metagenomics	0
k__Bacteria|p__Actinobacteria|c__Actinobacteria|o__Micrococcales|f__Microbacteriaceae|g__Microbacteriaceae_unclassified|s__Microbacteriaceae_bacterium_WY83	In-Flight	metagenomics	0
k__Bacteria|p__Actinobacteria|c__Actinobacteria|o__Propionibacteriales|f__Propionibacteriaceae|g__Ponticoccus|s__Ponticoccus_gilvus	In-Flight	metagenomics	0
k__Bacteria|p__Firmicutes|c__Bacilli|o__Bacillales|f__Bacillales_unclassified|g__Gemella|s__Gemella_asaccharolytica	In-Flight	metagenomics	0
k__Bacteria|p__Firmicutes|c__CFGB24517|o__OFGB24517|f__FGB24517|g__GGB45620|s__GGB45620_SGB63333	In-Flight	metagenomics	0
k__Bacteria|p__Actinobacteria|c__Actinobacteria|o__Actinomycetales|f__Actinomycetaceae|g__Varibaculum|s__Varibaculum_cambriense	In-Flight	metagenomics	0
k__Bacteria|p__Firmicutes|c__Clostridia|o__Clostridia_unclassified|f__Clostridia_unclassified|g__Candidatus_Cryptoclostridium|s__Candidatus_Cryptoclostridium_obscurum	In-Flight	metagenomics	0
k__Bacteria|p__Proteobacteria|c__Betaproteobacteria|o__Burkholderiales|f__Comamonadaceae|g__Comamonas|s__Comamonas_SGB38590	In-Flight	metagenomics	0
k__Bacteria|p__Actinobacteria|c__Actinobacteria|o__Propionibacteriales|f__Propionibacteriaceae|g__Tessaracoccus|s__Tessaracoccus_flavescens	In-Flight	metagenomics	0
k__Bacteria|p__Firmicutes|c__Bacilli|o__Lactobacillales|f__Lactobacillaceae|g__Lactiplantibacillus|s__Lactiplantibacillus_plantarum	In-Flight	metagenomics	0
k__Archaea|p__Thaumarchaeota|c__Nitrososphaeria|o__Nitrososphaerales|f__Nitrososphaeraceae|g__Candidatus_Nitrosocosmicus|s__Candidatus_Nitrosocosmicus_oleophilus	In-Flight	metagenomics	0
k__Bacteria|p__Actinobacteria|c__Actinobacteria|o__Micrococcales|f__Micrococcaceae|g__Micrococcus|s__Micrococcus_terreus	In-Flight	metagenomics	0
k__Bacteria|p__Proteobacteria|c__Gammaproteobacteria|o__Pseudomonadales|f__Pseudomonadaceae|g__Pseudomonas|s__Pseudomonas_aestusnigri	In-Flight	metagenomics	0
k__Bacteria|p__Firmicutes|c__Clostridia|o__Clostridiales|f__Clostridiaceae|g__GGB4487|s__GGB4487_SGB6184	In-Flight	metagenomics	0
k__Bacteria|p__Actinobacteria|c__Actinobacteria|o__Micrococcales|f__Dermabacteraceae|g__Brachybacterium|s__Brachybacterium_sp_SGAir0954	In-Flight	metagenomics	0
k__Bacteria|p__Proteobacteria|c__Betaproteobacteria|o__Burkholderiales|f__Comamonadaceae|g__Zhizhongheella|s__Zhizhongheella_caldifontis	In-Flight	metagenomics	0
k__Bacteria|p__Firmicutes|c__Clostridia|o__Clostridiales|f__Ruminococcaceae|g__Ruthenibacterium|s__Ruthenibacterium_lactatiformans	In-Flight	metagenomics	0
k__Bacteria|p__Actinobacteria|c__Actinobacteria|o__Actinomycetales|f__Actinomycetaceae|g__Actinomyces|s__Actinomyces_johnsonii	In-Flight	metagenomics	0
k__Bacteria|p__Firmicutes|c__Bacilli|o__Lactobacillales|f__Leuconostocaceae|g__Weissella|s__Weissella_confusa	In-Flight	metagenomics	0
k__Bacteria|p__Bacteroidetes|c__Flavobacteriia|o__Flavobacteriales|f__Weeksellaceae|g__Epilithonimonas|s__Chryseobacterium_hispanicum	In-Flight	metagenomics	0
k__Bacteria|p__Firmicutes|c__Clostridia|o__Clostridiales|f__Ruminococcaceae|g__Phocea|s__Phocea_massiliensis	In-Flight	metagenomics	0
k__Bacteria|p__Actinobacteria|c__Actinobacteria|o__Corynebacteriales|f__Mycobacteriaceae|g__Mycobacterium|s__Mycobacterium_paragordonae	In-Flight	metagenomics	0
k__Bacteria|p__Proteobacteria|c__Betaproteobacteria|o__Burkholderiales|f__Comamonadaceae|g__Comamonadaceae_unclassified|s__Comamonadaceae_bacterium_NML161473	In-Flight	metagenomics	0
k__Bacteria|p__Actinobacteria|c__Actinobacteria|o__Micrococcales|f__Ornithinimicrobiaceae|g__Ornithinimicrobium|s__Ornithinimicrobium_flavum	In-Flight	metagenomics	0
k__Bacteria|p__Firmicutes|c__Bacilli|o__Lactobacillales|f__Lactobacillaceae|g__Lactobacillus|s__Lactobacillus_jensenii	In-Flight	metagenomics	0
k__Bacteria|p__Firmicutes|c__Clostridia|o__Clostridiales|f__Ruminococcaceae|g__GGB9709|s__GGB9709_SGB15238	In-Flight	metagenomics	0
k__Bacteria|p__Proteobacteria|c__Betaproteobacteria|o__Burkholderiales|f__Comamonadaceae|g__Comamonas|s__Comamonas_terrigena	In-Flight	metagenomics	0
k__Bacteria|p__Proteobacteria|c__Deltaproteobacteria|o__Desulfovibrionales|f__Desulfovibrionaceae|g__Bilophila|s__Bilophila_wadsworthia	In-Flight	metagenomics	0
k__Bacteria|p__Firmicutes|c__Bacilli|o__Lactobacillales|f__Lactobacillaceae|g__Lactobacillus|s__Lactobacillus_helveticus	In-Flight	metagenomics	0
k__Bacteria|p__Bacteroidetes|c__Bacteroidia|o__Bacteroidales|f__Porphyromonadaceae|g__Porphyromonas|s__Porphyromonas_gulae	In-Flight	metagenomics	0
k__Bacteria|p__Bacteroidetes|c__Bacteroidia|o__Bacteroidales|f__Prevotellaceae|g__Prevotella|s__Prevotella_copri_clade_A	In-Flight	metagenomics	0
k__Bacteria|p__Actinobacteria|c__Actinobacteria|o__Streptosporangiales|f__Streptosporangiaceae|g__Thermopolyspora|s__Thermopolyspora_flexuosa	In-Flight	metagenomics	0
k__Bacteria|p__Proteobacteria|c__Gammaproteobacteria|o__Pseudomonadales|f__Pseudomonadaceae|g__Pseudomonas|s__Pseudomonas_viridiflava	In-Flight	metagenomics	0
k__Bacteria|p__Firmicutes|c__Clostridia|o__Clostridiales|f__Ruminococcaceae|g__Ruminococcus|s__Ruminococcus_callidus	In-Flight	metagenomics	0
k__Bacteria|p__Firmicutes|c__Clostridia|o__Clostridiales|f__Clostridiaceae|g__Clostridium|s__Clostridium_phoceensis	In-Flight	metagenomics	0
k__Bacteria|p__Proteobacteria|c__Gammaproteobacteria|o__Xanthomonadales|f__Xanthomonadaceae|g__Pseudoxanthomonas|s__Pseudoxanthomonas_mexicana	In-Flight	metagenomics	0
k__Bacteria|p__Bacteroidetes|c__Bacteroidia|o__Bacteroidales|f__Prevotellaceae|g__Prevotella|s__Prevotella_timonensis	In-Flight	metagenomics	0
k__Bacteria|p__Actinobacteria|c__Actinobacteria|o__Corynebacteriales|f__Corynebacteriaceae|g__Corynebacterium|s__Corynebacterium_maris	In-Flight	metagenomics	0
k__Bacteria|p__Firmicutes|c__Clostridia|o__Clostridiales|f__Lachnospiraceae|g__Blautia|s__Blautia_sp_OF03_15BH	In-Flight	metagenomics	0
k__Bacteria|p__Firmicutes|c__Tissierellia|o__Tissierellales|f__Peptoniphilaceae|g__Peptoniphilus|s__Peptoniphilus_lacrimalis	In-Flight	metagenomics	0
k__Bacteria|p__Verrucomicrobia|c__Verrucomicrobiae|o__Verrucomicrobiales|f__Akkermansiaceae|g__Akkermansia|s__Akkermansia_muciniphila	In-Flight	metagenomics	0
k__Bacteria|p__Firmicutes|c__Clostridia|o__Clostridiales|f__Lachnospiraceae|g__Blautia|s__Blautia_glucerasea	In-Flight	metagenomics	0
k__Bacteria|p__Firmicutes|c__Bacilli|o__Lactobacillales|f__Enterococcaceae|g__Enterococcus|s__Enterococcus_mundtii	In-Flight	metagenomics	0
k__Bacteria|p__Bacteroidetes|c__Bacteroidia|o__Bacteroidales|f__Odoribacteraceae|g__Odoribacter|s__Odoribacter_splanchnicus	In-Flight	metagenomics	0
k__Bacteria|p__Proteobacteria|c__Alphaproteobacteria|o__Sphingomonadales|f__Sphingomonadaceae|g__Sphingomonas|s__Sphingomonas_hankookensis	In-Flight	metagenomics	0
k__Bacteria|p__Proteobacteria|c__Gammaproteobacteria|o__Pseudomonadales|f__Pseudomonadaceae|g__Pseudomonas|s__Pseudomonas_mendocina	In-Flight	metagenomics	0
k__Bacteria|p__Firmicutes|c__Clostridia|o__Clostridiales|f__Lachnospiraceae|g__Lachnospiraceae_unclassified|s__Lachnospiraceae_bacterium	In-Flight	metagenomics	0
k__Bacteria|p__Actinobacteria|c__Actinobacteria|o__Micrococcales|f__Microbacteriaceae|g__Microbacterium|s__Microbacterium_sp_10M_3C3	In-Flight	metagenomics	0
k__Bacteria|p__Actinobacteria|c__Actinobacteria|o__Micrococcales|f__Ornithinimicrobiaceae|g__Ornithinimicrobium|s__Ornithinimicrobium_sp_CNJ_824	In-Flight	metagenomics	0
k__Bacteria|p__Firmicutes|c__Bacilli|o__Lactobacillales|f__Aerococcaceae|g__Globicatella|s__Globicatella_sanguinis	In-Flight	metagenomics	0
k__Bacteria|p__Actinobacteria|c__Actinobacteria|o__Propionibacteriales|f__Propionibacteriaceae|g__Arachnia|s__Arachnia_SGB15898	In-Flight	metagenomics	0
k__Bacteria|p__Firmicutes|c__Bacilli|o__Lactobacillales|f__Carnobacteriaceae|g__Carnobacterium|s__Carnobacterium_inhibens	In-Flight	metagenomics	0
k__Bacteria|p__Proteobacteria|c__Alphaproteobacteria|o__Rhizobiales|f__Bradyrhizobiaceae|g__Bradyrhizobium|s__Bradyrhizobium_sp_CCH5_F6	In-Flight	metagenomics	0
k__Bacteria|p__Firmicutes|c__Clostridia|o__Clostridia_unclassified|f__Clostridia_unclassified|g__GGB2980|s__GGB2980_SGB3962	In-Flight	metagenomics	0
k__Bacteria|p__Firmicutes|c__Clostridia|o__Clostridiales|f__Clostridiales_unclassified|g__Levyella|s__Levyella_massiliensis	In-Flight	metagenomics	0
k__Bacteria|p__Actinobacteria|c__Actinobacteria|o__Corynebacteriales|f__Corynebacteriaceae|g__Corynebacterium|s__Corynebacterium_riegelii	In-Flight	metagenomics	0
k__Eukaryota|p__Ascomycota|c__Saccharomycetes|o__Saccharomycetales|f__Debaryomycetaceae|g__Candida|s__Candida_parapsilosis	In-Flight	metagenomics	0
k__Bacteria|p__Bacteroidetes|c__Bacteroidia|o__Bacteroidales|f__Porphyromonadaceae|g__Porphyromonas|s__Porphyromonas_somerae	In-Flight	metagenomics	0
k__Bacteria|p__Bacteroidetes|c__Sphingobacteriia|o__Sphingobacteriales|f__Sphingobacteriaceae|g__Pedobacter|s__Pedobacter_quisquiliarum	In-Flight	metagenomics	0
k__Bacteria|p__Actinobacteria|c__Actinobacteria|o__Micrococcales|f__Microbacteriaceae|g__Plantibacter|s__Plantibacter_flavus	In-Flight	metagenomics	0
k__Bacteria|p__Firmicutes|c__Erysipelotrichia|o__Erysipelotrichales|f__Erysipelotrichaceae|g__Holdemania|s__Holdemania_sp_Marseille_P2844	In-Flight	metagenomics	0
k__Bacteria|p__Proteobacteria|c__Betaproteobacteria|o__Burkholderiales|f__Burkholderiales_unclassified|g__Roseateles|s__Roseateles_terrae	In-Flight	metagenomics	0
k__Bacteria|p__Deinococcus_Thermus|c__Deinococci|o__Deinococcales|f__Deinococcaceae|g__Deinococcus|s__Deinococcus_wulumuqiensis	In-Flight	metagenomics	0
k__Bacteria|p__Firmicutes|c__Bacilli|o__Lactobacillales|f__Streptococcaceae|g__Lactococcus|s__Lactococcus_chungangensis	In-Flight	metagenomics	0
k__Bacteria|p__Firmicutes|c__Bacilli|o__Bacillales|f__Staphylococcaceae|g__Staphylococcus|s__Staphylococcus_hominis	In-Flight	metagenomics	0
k__Bacteria|p__Nitrospirae|c__Nitrospira|o__Nitrospirales|f__Nitrospiraceae|g__GGB14621|s__GGB14621_SGB22159	In-Flight	metagenomics	0
k__Bacteria|p__Proteobacteria|c__Gammaproteobacteria|o__Xanthomonadales|f__Xanthomonadaceae|g__Silanimonas|s__Silanimonas_lenta	In-Flight	metagenomics	0
k__Bacteria|p__Actinobacteria|c__Actinobacteria|o__Micrococcales|f__Dermatophilaceae|g__Mobilicoccus|s__Mobilicoccus_SGB87607	In-Flight	metagenomics	0
k__Bacteria|p__Proteobacteria|c__Gammaproteobacteria|o__Enterobacterales|f__Enterobacteriaceae|g__Citrobacter|s__Citrobacter_freundii	In-Flight	metagenomics	0
k__Bacteria|p__Firmicutes|c__Clostridia|o__Clostridiales|f__Lachnospiraceae|g__Blautia|s__Blautia_SGB4815	In-Flight	metagenomics	0
k__Bacteria|p__Firmicutes|c__Bacilli|o__Lactobacillales|f__Streptococcaceae|g__Streptococcus|s__Streptococcus_gallolyticus	In-Flight	metagenomics	0
k__Bacteria|p__Bacteroidetes|c__Bacteroidia|o__Bacteroidales|f__Bacteroidales_unclassified|g__Phocaeicola|s__Phocaeicola_vulgatus	In-Flight	metagenomics	0
k__Bacteria|p__Actinobacteria|c__Actinobacteria|o__Micrococcales|f__Microbacteriaceae|g__Microbacterium|s__Microbacterium_marinum	In-Flight	metagenomics	0
k__Bacteria|p__Firmicutes|c__CFGB1434|o__OFGB1434|f__FGB1434|g__GGB3510|s__GGB3510_SGB4687	In-Flight	metagenomics	0
k__Bacteria|p__Firmicutes|c__Clostridia|o__Clostridiales|f__Ruminococcaceae|g__Ruminococcaceae_unclassified|s__Ruminococcaceae_bacterium_D5	In-Flight	metagenomics	0
k__Bacteria|p__Firmicutes|c__Clostridia|o__Clostridiales|f__Lachnospiraceae|g__Mediterraneibacter|s__Ruminococcus_gnavus	In-Flight	metagenomics	0
k__Bacteria|p__Firmicutes|c__Clostridia|o__Clostridiales|f__Lachnospiraceae|g__Fusicatenibacter|s__Fusicatenibacter_saccharivorans	In-Flight	metagenomics	0
k__Bacteria|p__Firmicutes|c__Tissierellia|o__Tissierellales|f__Peptoniphilaceae|g__Peptoniphilus|s__Peptoniphilus_senegalensis	In-Flight	metagenomics	0
k__Bacteria|p__Firmicutes|c__Clostridia|o__Clostridiales|f__Peptococcaceae|g__Peptococcaceae_unclassified|s__Peptococcaceae_bacterium	In-Flight	metagenomics	0
k__Bacteria|p__Proteobacteria|c__Gammaproteobacteria|o__Enterobacterales|f__Erwiniaceae|g__Erwinia|s__Erwinia_gerundensis	In-Flight	metagenomics	0
k__Bacteria|p__Actinobacteria|c__Actinobacteria|o__Actinomycetales|f__Actinomycetaceae|g__Actinomyces|s__Actinomyces_sp_oral_taxon_897	In-Flight	metagenomics	0
k__Bacteria|p__Proteobacteria|c__Betaproteobacteria|o__Nitrosomonadales|f__Sterolibacteriaceae|g__Methyloversatilis|s__Methyloversatilis_discipulorum	In-Flight	metagenomics	0
k__Bacteria|p__Firmicutes|c__Clostridia|o__Clostridiales|f__Clostridiales_Family_XIII_Incertae_Sedis|g__Emergencia|s__Emergencia_timonensis	In-Flight	metagenomics	0
k__Bacteria|p__Firmicutes|c__Erysipelotrichia|o__Erysipelotrichales|f__Erysipelotrichaceae|g__Erysipelatoclostridium|s__Clostridium_innocuum	In-Flight	metagenomics	0
k__Bacteria|p__Proteobacteria|c__Alphaproteobacteria|o__Rhizobiales|f__Bradyrhizobiaceae|g__Rhodopseudomonas|s__Rhodopseudomonas_sp_AAP120	In-Flight	metagenomics	0
k__Bacteria|p__Firmicutes|c__Clostridia|o__Clostridiales|f__Ruminococcaceae|g__GGB9667|s__GGB9667_SGB15164	In-Flight	metagenomics	0
k__Bacteria|p__Bacteroidetes|c__Flavobacteriia|o__Flavobacteriales|f__Flavobacteriaceae|g__Capnocytophaga|s__Capnocytophaga_cynodegmi	In-Flight	metagenomics	0
k__Bacteria|p__Firmicutes|c__Clostridia|o__Clostridiales|f__Clostridiales_unclassified|g__Intestinimonas|s__Intestinimonas_timonensis	In-Flight	metagenomics	0
k__Bacteria|p__Fusobacteria|c__Fusobacteriia|o__Fusobacteriales|f__Leptotrichiaceae|g__Leptotrichia|s__Leptotrichia_massiliensis	In-Flight	metagenomics	0
k__Bacteria|p__Actinobacteria|c__Actinobacteria|o__Propionibacteriales|f__Propionibacteriaceae|g__Brevilactibacter|s__Brevilactibacter_sinopodophylli	In-Flight	metagenomics	0
k__Bacteria|p__Proteobacteria|c__Gammaproteobacteria|o__Pseudomonadales|f__Moraxellaceae|g__Acinetobacter|s__Acinetobacter_indicus	In-Flight	metagenomics	0
k__Bacteria|p__Proteobacteria|c__CFGB52626|o__OFGB52626|f__FGB52626|g__GGB66002|s__GGB66002_SGB89409	In-Flight	metagenomics	0
k__Bacteria|p__Proteobacteria|c__Gammaproteobacteria|o__Pseudomonadales|f__Pseudomonadaceae|g__Pseudomonas|s__Pseudomonas_palleroniana	In-Flight	metagenomics	0
k__Bacteria|p__Proteobacteria|c__Betaproteobacteria|o__Neisseriales|f__Neisseriaceae|g__Simonsiella|s__Simonsiella_muelleri	In-Flight	metagenomics	0
k__Bacteria|p__Firmicutes|c__Clostridia|o__Clostridiales|f__Ruminococcaceae|g__Faecalibacterium|s__Faecalibacterium_prausnitzii	In-Flight	metagenomics	0
k__Bacteria|p__Actinobacteria|c__Actinobacteria|o__Propionibacteriales|f__Nocardioidaceae|g__Nocardioides|s__Nocardioides_sp_zg_1308	In-Flight	metagenomics	0
k__Bacteria|p__Actinobacteria|c__Actinobacteria|o__Propionibacteriales|f__Propionibacteriaceae|g__Microlunatus|s__Microlunatus_sagamiharensis	In-Flight	metagenomics	0
k__Bacteria|p__Actinobacteria|c__Actinobacteria|o__Corynebacteriales|f__Corynebacteriaceae|g__Corynebacterium|s__Corynebacterium_ammoniagenes	In-Flight	metagenomics	0
k__Bacteria|p__Proteobacteria|c__CFGB1021|o__OFGB1021|f__FGB1021|g__GGB2670|s__GGB2670_SGB3597	In-Flight	metagenomics	0
k__Bacteria|p__Actinobacteria|c__Actinobacteria|o__Corynebacteriales|f__Corynebacteriaceae|g__Corynebacterium|s__Corynebacterium_simulans	In-Flight	metagenomics	0
k__Bacteria|p__Actinobacteria|c__Actinobacteria|o__Micrococcales|f__Microbacteriaceae|g__Rathayibacter|s__Rathayibacter_caricis	In-Flight	metagenomics	0
k__Bacteria|p__Firmicutes|c__Clostridia|o__Clostridiales|f__Clostridiaceae|g__Clostridium|s__Clostridium_sp_AM49_4BH	In-Flight	metagenomics	0
k__Bacteria|p__Firmicutes|c__Tissierellia|o__Tissierellales|f__Peptoniphilaceae|g__Anaerococcus|s__Anaerococcus_lactolyticus	In-Flight	metagenomics	0
k__Bacteria|p__Firmicutes|c__Erysipelotrichia|o__Erysipelotrichales|f__Erysipelotrichaceae|g__Erysipelatoclostridium|s__Clostridium_spiroforme	In-Flight	metagenomics	0
k__Bacteria|p__Proteobacteria|c__Alphaproteobacteria|o__Sphingomonadales|f__Sphingomonadaceae|g__Sphingomonas|s__Sphingomonas_sp_ABOLF	In-Flight	metagenomics	0
k__Bacteria|p__Actinobacteria|c__Actinobacteria|o__Micrococcales|f__Microbacteriaceae|g__Curtobacterium|s__Curtobacterium_citreum	In-Flight	metagenomics	0
k__Bacteria|p__Deinococcus_Thermus|c__Deinococci|o__Deinococcales|f__Deinococcaceae|g__Deinococcus|s__Deinococcus_geothermalis	In-Flight	metagenomics	0
k__Bacteria|p__Bacteroidetes|c__Bacteroidia|o__Bacteroidales|f__Prevotellaceae|g__Prevotella|s__Prevotella_bergensis	In-Flight	metagenomics	0
k__Bacteria|p__Actinobacteria|c__Actinobacteria|o__Corynebacteriales|f__Gordoniaceae|g__Gordonia|s__Gordonia_jacobaea	In-Flight	metagenomics	0
k__Bacteria|p__Proteobacteria|c__Gammaproteobacteria|o__Pseudomonadales|f__Pseudomonadaceae|g__Pseudomonas|s__Pseudomonas_sp_18058	In-Flight	metagenomics	0
k__Bacteria|p__Firmicutes|c__Bacilli|o__Lactobacillales|f__Lactobacillaceae|g__Latilactobacillus|s__Latilactobacillus_curvatus	In-Flight	metagenomics	0
k__Bacteria|p__Proteobacteria|c__Alphaproteobacteria|o__Rhodobacterales|f__Rhodobacteraceae|g__Paracoccus|s__Paracoccus_aerius	In-Flight	metagenomics	0
k__Bacteria|p__Proteobacteria|c__Alphaproteobacteria|o__Rhodospirillales|f__Acetobacteraceae|g__Roseomonas|s__Roseomonas_pecuniae	In-Flight	metagenomics	0
k__Bacteria|p__Proteobacteria|c__Epsilonproteobacteria|o__Campylobacterales|f__Campylobacteraceae|g__Campylobacter|s__Campylobacter_showae	In-Flight	metagenomics	0
k__Bacteria|p__Bacteroidetes|c__Flavobacteriia|o__Flavobacteriales|f__Weeksellaceae|g__Elizabethkingia|s__Elizabethkingia_ursingii	In-Flight	metagenomics	0
k__Bacteria|p__Actinobacteria|c__Actinobacteria|o__Micrococcales|f__Microbacteriaceae|g__Microbacterium|s__Microbacterium_paraoxydans	In-Flight	metagenomics	0
k__Bacteria|p__Proteobacteria|c__Gammaproteobacteria|o__Cellvibrionales|f__Cellvibrionaceae|g__Marinimicrobium|s__Marinimicrobium_koreense	In-Flight	metagenomics	0
k__Bacteria|p__Bacteroidetes|c__Bacteroidia|o__Bacteroidales|f__Porphyromonadaceae|g__Porphyromonas|s__Porphyromonas_asaccharolytica	In-Flight	metagenomics	0
k__Bacteria|p__Actinobacteria|c__Actinobacteria|o__Corynebacteriales|f__Corynebacteriaceae|g__Corynebacterium|s__Corynebacterium_mucifaciens	In-Flight	metagenomics	0
k__Bacteria|p__Bacteroidetes|c__Cytophagia|o__Cytophagales|f__Hymenobacteraceae|g__Hymenobacter|s__Hymenobacter_sp_NBH84	In-Flight	metagenomics	0
k__Bacteria|p__Deinococcus_Thermus|c__Deinococci|o__Deinococcales|f__Deinococcaceae|g__Deinococcus|s__Deinococcus_ficus	In-Flight	metagenomics	0
k__Bacteria|p__Firmicutes|c__Bacilli|o__Lactobacillales|f__Lactobacillaceae|g__Lactobacillus|s__Lactobacillus_crispatus	In-Flight	metagenomics	0
k__Bacteria|p__Actinobacteria|c__Actinobacteria|o__Actinomycetales|f__Actinomycetaceae|g__Actinomyces|s__Actinomyces_SGB17154	In-Flight	metagenomics	0
k__Bacteria|p__Actinobacteria|c__Actinobacteria|o__Corynebacteriales|f__Corynebacteriaceae|g__Corynebacterium|s__Corynebacterium_sp_BCW_4722	In-Flight	metagenomics	0
k__Bacteria|p__Proteobacteria|c__Alphaproteobacteria|o__Rhodospirillales|f__Acetobacteraceae|g__Roseomonas|s__Roseomonas_gilardii	In-Flight	metagenomics	0
k__Bacteria|p__Actinobacteria|c__Actinobacteria|o__Micrococcales|f__Intrasporangiaceae|g__Janibacter|s__Janibacter_hoylei	In-Flight	metagenomics	0
k__Bacteria|p__Firmicutes|c__Tissierellia|o__Tissierellales|f__Peptoniphilaceae|g__Peptoniphilus|s__Peptoniphilus_SGB6699	In-Flight	metagenomics	0
k__Bacteria|p__Actinobacteria|c__Actinobacteria|o__Corynebacteriales|f__Mycobacteriaceae|g__Mycolicibacterium|s__Mycolicibacterium_murale	In-Flight	metagenomics	0
k__Bacteria|p__Firmicutes|c__Clostridia|o__Clostridiales|f__Clostridiaceae|g__Clostridium|s__Clostridium_sp_AF15_49	In-Flight	metagenomics	0
k__Bacteria|p__Bacteroidetes|c__Bacteroidia|o__Bacteroidales|f__Porphyromonadaceae|g__Porphyromonas|s__Porphyromonas_canoris	In-Flight	metagenomics	0
k__Bacteria|p__Actinobacteria|c__Actinobacteria|o__Micrococcales|f__Brevibacteriaceae|g__Brevibacterium|s__Brevibacterium_ravenspurgense	In-Flight	metagenomics	0
k__Archaea|p__Thaumarchaeota|c__Thaumarchaeota_unclassified|o__Nitrosopumilales|f__Nitrosopumilaceae|g__Nitrosarchaeum|s__Nitrosarchaeum_koreense	In-Flight	metagenomics	0
k__Bacteria|p__Actinobacteria|c__Actinobacteria|o__Corynebacteriales|f__Corynebacteriaceae|g__Corynebacterium|s__Corynebacterium_kroppenstedtii	In-Flight	metagenomics	0
k__Bacteria|p__Firmicutes|c__Clostridia|o__Clostridiales|f__Ruminococcaceae|g__GGB9627|s__GGB9627_SGB15081	In-Flight	metagenomics	0
k__Bacteria|p__Bacteroidetes|c__Flavobacteriia|o__Flavobacteriales|f__Weeksellaceae|g__Chryseobacterium|s__Chryseobacterium_sp_BLS98	In-Flight	metagenomics	0
k__Bacteria|p__Firmicutes|c__Clostridia|o__Clostridiales|f__Ruminococcaceae|g__Pseudoflavonifractor|s__Pseudoflavonifractor_capillosus	In-Flight	metagenomics	0
k__Bacteria|p__Firmicutes|c__Clostridia|o__Clostridiales|f__Ruminococcaceae|g__GGB9583|s__GGB9583_SGB15004	In-Flight	metagenomics	0
k__Bacteria|p__Actinobacteria|c__Actinobacteria|o__Geodermatophilales|f__Geodermatophilaceae|g__Modestobacter|s__Modestobacter_muralis	In-Flight	metagenomics	0
k__Bacteria|p__Firmicutes|c__Clostridia|o__Clostridia_unclassified|f__Clostridia_unclassified|g__GGB9537|s__GGB9537_SGB14940	In-Flight	metagenomics	0
k__Bacteria|p__Firmicutes|c__Clostridia|o__Clostridiales|f__Lachnospiraceae|g__Lachnospiraceae_unclassified|s__Eubacterium_rectale	In-Flight	metagenomics	0
k__Bacteria|p__Firmicutes|c__Clostridia|o__Clostridiales|f__Clostridiales_unclassified|g__Intestinimonas|s__Intestinimonas_butyriciproducens	In-Flight	metagenomics	0
k__Bacteria|p__Proteobacteria|c__Epsilonproteobacteria|o__Campylobacterales|f__Campylobacteraceae|g__Campylobacter|s__Campylobacter_SGB19337	In-Flight	metagenomics	0
k__Bacteria|p__Firmicutes|c__Clostridia|o__Clostridiales|f__Clostridiales_unclassified|g__Clostridiales_unclassified|s__Clostridiales_unclassified_SGB15150	In-Flight	metagenomics	0
k__Bacteria|p__Bacteroidetes|c__Bacteroidia|o__Bacteroidales|f__Prevotellaceae|g__Alloprevotella|s__Alloprevotella_sp_Lung230	In-Flight	metagenomics	0
k__Bacteria|p__Actinobacteria|c__Actinobacteria|o__Micrococcales|f__Micrococcaceae|g__Arthrobacter|s__Arthrobacter_subterraneus	In-Flight	metagenomics	0
k__Bacteria|p__Firmicutes|c__CFGB2829|o__OFGB2829|f__FGB2829|g__GGB9045|s__GGB9045_SGB13947	In-Flight	metagenomics	0
k__Bacteria|p__Actinobacteria|c__Actinobacteria|o__Corynebacteriales|f__Corynebacteriaceae|g__Corynebacterium|s__Corynebacterium_genitalium	In-Flight	metagenomics	0
k__Bacteria|p__Bacteroidetes|c__Cytophagia|o__Cytophagales|f__Hymenobacteraceae|g__Hymenobacter|s__Hymenobacter_russus	In-Flight	metagenomics	0
k__Bacteria|p__Proteobacteria|c__Alphaproteobacteria|o__Rhizobiales|f__Methylobacteriaceae|g__Methylobacterium|s__Methylobacterium_sp_TER_1	In-Flight	metagenomics	0
k__Bacteria|p__Firmicutes|c__Negativicutes|o__Veillonellales|f__Veillonellaceae|g__Veillonella|s__Veillonella_seminalis	In-Flight	metagenomics	0
k__Bacteria|p__Proteobacteria|c__Betaproteobacteria|o__Burkholderiales|f__Burkholderiaceae|g__Ralstonia|s__Ralstonia_pickettii	In-Flight	metagenomics	0
k__Bacteria|p__Firmicutes|c__Clostridia|o__Clostridiales|f__Lachnospiraceae|g__Coprococcus|s__Coprococcus_comes	In-Flight	metagenomics	0
k__Bacteria|p__Actinobacteria|c__Actinobacteria|o__Micrococcales|f__Intrasporangiaceae|g__Janibacter|s__Janibacter_indicus	In-Flight	metagenomics	0
k__Bacteria|p__Firmicutes|c__Bacilli|o__Lactobacillales|f__Streptococcaceae|g__Streptococcus|s__Streptococcus_sinensis	In-Flight	metagenomics	0
k__Bacteria|p__Proteobacteria|c__CFGB14674|o__OFGB14674|f__FGB14674|g__GGB40645|s__GGB40645_SGB64801	In-Flight	metagenomics	0
k__Bacteria|p__Proteobacteria|c__Gammaproteobacteria|o__Pseudomonadales|f__Moraxellaceae|g__Acinetobacter|s__Acinetobacter_parvus	In-Flight	metagenomics	0
k__Bacteria|p__Firmicutes|c__Clostridia|o__Clostridiales|f__Ruminococcaceae|g__Ruminococcaceae_unclassified|s__Ruminococcaceae_unclassified_SGB15265	In-Flight	metagenomics	0
k__Bacteria|p__Proteobacteria|c__Alphaproteobacteria|o__Sphingomonadales|f__Sphingomonadaceae|g__Sphingobium|s__Sphingobium_limneticum	In-Flight	metagenomics	0
k__Bacteria|p__Actinobacteria|c__Actinobacteria|o__Micrococcales|f__Brevibacteriaceae|g__Brevibacterium|s__Brevibacterium_luteolum	In-Flight	metagenomics	0
k__Bacteria|p__Bacteroidetes|c__Bacteroidia|o__Bacteroidales|f__Bacteroidaceae|g__Bacteroides|s__Bacteroides_uniformis	In-Flight	metagenomics	0
k__Bacteria|p__Bacteroidetes|c__Cytophagia|o__Cytophagales|f__Hymenobacteraceae|g__Hymenobacter|s__Hymenobacter_glacieicola	In-Flight	metagenomics	0
k__Bacteria|p__Actinobacteria|c__Actinobacteria|o__Propionibacteriales|f__Propionibacteriaceae|g__Luteococcus|s__Luteococcus_japonicus	In-Flight	metagenomics	0
k__Bacteria|p__Proteobacteria|c__Alphaproteobacteria|o__Rhizobiales|f__Bradyrhizobiaceae|g__Afipia|s__Afipia_broomeae	In-Flight	metagenomics	0
k__Bacteria|p__Bacteroidetes|c__Flavobacteriia|o__Flavobacteriales|f__Weeksellaceae|g__Chryseobacterium|s__Chryseobacterium_gleum	In-Flight	metagenomics	0
k__Bacteria|p__Firmicutes|c__Clostridia|o__Clostridiales|f__Lachnospiraceae|g__Lachnoclostridium|s__Clostridium_symbiosum	In-Flight	metagenomics	0
k__Bacteria|p__Bacteroidetes|c__Flavobacteriia|o__Flavobacteriales|f__Flavobacteriaceae|g__Capnocytophaga|s__Capnocytophaga_granulosa	In-Flight	metagenomics	0
k__Bacteria|p__Proteobacteria|c__Gammaproteobacteria|o__Pseudomonadales|f__Moraxellaceae|g__Moraxella|s__Moraxella_sp_VT_16_12	In-Flight	metagenomics	0
k__Bacteria|p__Bacteroidetes|c__Sphingobacteriia|o__Sphingobacteriales|f__Sphingobacteriaceae|g__Sphingobacterium|s__Sphingobacterium_thalpophilum	In-Flight	metagenomics	0
k__Bacteria|p__Proteobacteria|c__Gammaproteobacteria|o__Pasteurellales|f__Pasteurellaceae|g__Frederiksenia|s__Frederiksenia_canicola	In-Flight	metagenomics	0
k__Bacteria|p__Firmicutes|c__Bacilli|o__Bacillales|f__Staphylococcaceae|g__Staphylococcus|s__Staphylococcus_carnosus	In-Flight	metagenomics	0
k__Bacteria|p__Firmicutes|c__CFGB40382|o__OFGB40382|f__FGB40382|g__GGB45491|s__GGB45491_SGB63163	In-Flight	metagenomics	0
k__Bacteria|p__Fusobacteria|c__Fusobacteriia|o__Fusobacteriales|f__Leptotrichiaceae|g__Leptotrichia|s__Leptotrichia_sp_oral_taxon_223	In-Flight	metagenomics	0
k__Bacteria|p__Bacteroidetes|c__Cytophagia|o__Cytophagales|f__Hymenobacteraceae|g__Hymenobacter|s__Hymenobacter_psychrotolerans	In-Flight	metagenomics	0
k__Bacteria|p__Firmicutes|c__Bacilli|o__Lactobacillales|f__Carnobacteriaceae|g__Carnobacterium|s__Carnobacterium_divergens	In-Flight	metagenomics	0
k__Bacteria|p__Actinobacteria|c__Actinobacteria|o__Micrococcales|f__Brevibacteriaceae|g__Brevibacterium|s__Brevibacterium_epidermidis	In-Flight	metagenomics	0
k__Bacteria|p__Firmicutes|c__Clostridia|o__Clostridiales|f__Ruminococcaceae|g__GGB9634|s__GGB9634_SGB15093	In-Flight	metagenomics	0
k__Bacteria|p__Actinobacteria|c__Actinobacteria|o__Micrococcales|f__Micrococcaceae|g__Pseudoglutamicibacter|s__Pseudoglutamicibacter_albus	In-Flight	metagenomics	0
k__Bacteria|p__Firmicutes|c__CFGB12277|o__OFGB12277|f__FGB12277|g__GGB35068|s__GGB35068_SGB47850	In-Flight	metagenomics	0
k__Bacteria|p__Firmicutes|c__Bacilli|o__Bacillales|f__Paenibacillaceae|g__Paenibacillus|s__Paenibacillus_glucanolyticus	In-Flight	metagenomics	0
k__Bacteria|p__Actinobacteria|c__Actinobacteria|o__Corynebacteriales|f__Gordoniaceae|g__Gordonia|s__Gordonia_aichiensis	In-Flight	metagenomics	0
k__Bacteria|p__Firmicutes|c__Clostridia|o__Clostridiales|f__Clostridiaceae|g__Clostridium|s__Clostridium_sp_Marseille_P3244	In-Flight	metagenomics	0
k__Bacteria|p__Firmicutes|c__Bacilli|o__Lactobacillales|f__Leuconostocaceae|g__Leuconostoc|s__Leuconostoc_carnosum	In-Flight	metagenomics	0
k__Bacteria|p__Deinococcus_Thermus|c__Deinococci|o__Deinococcales|f__Deinococcaceae|g__Deinococcus|s__Deinococcus_murrayi	In-Flight	metagenomics	0
k__Bacteria|p__Firmicutes|c__Clostridia|o__Clostridiales|f__Clostridiaceae|g__Clostridium|s__Clostridium_sp_AF20_17LB	In-Flight	metagenomics	0
k__Bacteria|p__Actinobacteria|c__Actinobacteria|o__Micrococcales|f__Dermacoccaceae|g__Barrientosiimonas|s__Barrientosiimonas_humi	In-Flight	metagenomics	0
k__Bacteria|p__Firmicutes|c__Clostridia|o__Clostridiales|f__Lachnospiraceae|g__Frisingicoccus|s__Frisingicoccus_caecimuris	In-Flight	metagenomics	0
k__Bacteria|p__Deinococcus_Thermus|c__Deinococci|o__Deinococcales|f__Deinococcaceae|g__Deinococcus|s__Deinococcus_sp_NW_56	In-Flight	metagenomics	0
k__Bacteria|p__Bacteroidetes|c__Flavobacteriia|o__Flavobacteriales|f__Weeksellaceae|g__Empedobacter|s__Empedobacter_falsenii	In-Flight	metagenomics	0
k__Bacteria|p__Firmicutes|c__Clostridia|o__Clostridiales|f__Lachnospiraceae|g__Anaerostipes|s__Anaerostipes_hadrus	In-Flight	metagenomics	0
k__Bacteria|p__Firmicutes|c__Clostridia|o__Clostridiales|f__Lachnospiraceae|g__Anaerotignum|s__Anaerotignum_lactatifermentans	In-Flight	metagenomics	0
k__Bacteria|p__Proteobacteria|c__Gammaproteobacteria|o__Pseudomonadales|f__Moraxellaceae|g__Acinetobacter|s__Acinetobacter_towneri	In-Flight	metagenomics	0
k__Bacteria|p__Firmicutes|c__Bacilli|o__Bacillales|f__Staphylococcaceae|g__Staphylococcus|s__Staphylococcus_pettenkoferi	In-Flight	metagenomics	0
k__Bacteria|p__Bacteroidetes|c__Bacteroidia|o__Bacteroidales|f__Prevotellaceae|g__Prevotella|s__Prevotella_shahii	In-Flight	metagenomics	0
k__Bacteria|p__Proteobacteria|c__Gammaproteobacteria|o__Xanthomonadales|f__Xanthomonadaceae|g__Luteimonas|s__Luteimonas_terrae	In-Flight	metagenomics	0
k__Bacteria|p__Proteobacteria|c__Alphaproteobacteria|o__Caulobacterales|f__Caulobacteraceae|g__GGB7899|s__GGB7899_SGB11736	In-Flight	metagenomics	0
k__Bacteria|p__Actinobacteria|c__Actinobacteria|o__Propionibacteriales|f__Nocardioidaceae|g__Aeromicrobium|s__Aeromicrobium_erythreum	In-Flight	metagenomics	0
k__Bacteria|p__Firmicutes|c__Clostridia|o__Clostridiales|f__Ruminococcaceae|g__Ruminococcus|s__Ruminococcus_sp_NSJ_71	In-Flight	metagenomics	0
k__Bacteria|p__Firmicutes|c__Tissierellia|o__Tissierellales|f__Peptoniphilaceae|g__Peptoniphilus|s__Peptoniphilus_ivorii	In-Flight	metagenomics	0
k__Bacteria|p__Fusobacteria|c__Fusobacteriia|o__Fusobacteriales|f__Fusobacteriaceae|g__Fusobacterium|s__Fusobacterium_hwasookii	In-Flight	metagenomics	0
k__Bacteria|p__Firmicutes|c__Bacilli|o__Lactobacillales|f__Enterococcaceae|g__Enterococcus|s__Enterococcus_faecium	In-Flight	metagenomics	0
k__Bacteria|p__Firmicutes|c__Clostridia|o__Clostridiales|f__Ruminococcaceae|g__Flavonifractor|s__Flavonifractor_plautii	In-Flight	metagenomics	0
k__Bacteria|p__Actinobacteria|c__Actinobacteria|o__Corynebacteriales|f__Corynebacteriaceae|g__Corynebacterium|s__Corynebacterium_sp_HMSC08D02	In-Flight	metagenomics	0
k__Bacteria|p__Firmicutes|c__Tissierellia|o__Tissierellales|f__Peptoniphilaceae|g__Peptoniphilus|s__Peptoniphilus_coxii	In-Flight	metagenomics	0
k__Bacteria|p__Proteobacteria|c__Betaproteobacteria|o__Burkholderiales|f__Comamonadaceae|g__Pelomonas|s__Pelomonas_puraquae	In-Flight	metagenomics	0
k__Bacteria|p__Firmicutes|c__Bacilli|o__Bacillales|f__Staphylococcaceae|g__Salinicoccus|s__Salinicoccus_qingdaonensis	In-Flight	metagenomics	0
k__Bacteria|p__Firmicutes|c__Clostridia|o__Clostridia_unclassified|f__Clostridia_unclassified|g__GGB3277|s__GGB3277_SGB4327	In-Flight	metagenomics	0
k__Bacteria|p__Actinobacteria|c__Actinobacteria|o__Micrococcales|f__Beutenbergiaceae|g__Miniimonas|s__Miniimonas_arenae	In-Flight	metagenomics	0
k__Bacteria|p__Actinobacteria|c__Actinobacteria|o__Micrococcales|f__Micrococcaceae|g__Rothia|s__Rothia_koreensis	In-Flight	metagenomics	0
k__Bacteria|p__Actinobacteria|c__Actinobacteria|o__Corynebacteriales|f__Mycobacteriaceae|g__Mycolicibacterium|s__Mycolicibacterium_mucogenicum	In-Flight	metagenomics	0
k__Bacteria|p__Proteobacteria|c__Gammaproteobacteria|o__Nevskiales|f__Sinobacteraceae|g__Hydrocarboniphaga|s__Hydrocarboniphaga_effusa	In-Flight	metagenomics	0
k__Bacteria|p__Proteobacteria|c__Alphaproteobacteria|o__Rhodobacterales|f__Rhodobacteraceae|g__Paracoccus|s__Paracoccus_chinensis	In-Flight	metagenomics	0
k__Archaea|p__Euryarchaeota|c__Methanobacteria|o__Methanobacteriales|f__Methanobacteriaceae|g__Methanobrevibacter|s__Methanobrevibacter_smithii	In-Flight	metagenomics	0
k__Bacteria|p__Proteobacteria|c__Alphaproteobacteria|o__Rhizobiales|f__Methylobacteriaceae|g__Methylobacterium|s__Methylobacterium_brachiatum	In-Flight	metagenomics	0
k__Bacteria|p__Proteobacteria|c__Betaproteobacteria|o__Burkholderiales|f__Oxalobacteraceae|g__Herbaspirillum|s__Herbaspirillum_sp_SJZ107	In-Flight	metagenomics	0
k__Bacteria|p__Bacteroidetes|c__Bacteroidia|o__Bacteroidales|f__Bacteroidales_unclassified|g__Phocaeicola|s__Phocaeicola_coprocola	In-Flight	metagenomics	0
k__Bacteria|p__Firmicutes|c__Tissierellia|o__Tissierellales|f__Peptoniphilaceae|g__Anaerococcus|s__Anaerococcus_marasmi	In-Flight	metagenomics	0
k__Bacteria|p__Proteobacteria|c__Alphaproteobacteria|o__Caulobacterales|f__Caulobacteraceae|g__Brevundimonas|s__Brevundimonas_vesicularis	In-Flight	metagenomics	0
k__Bacteria|p__Proteobacteria|c__Alphaproteobacteria|o__Rhodospirillales|f__Acetobacteraceae|g__Rhodovarius|s__Rhodovarius_sp_CCP_6	In-Flight	metagenomics	0
k__Bacteria|p__Bacteroidetes|c__Bacteroidia|o__Bacteroidales|f__Porphyromonadaceae|g__Porphyromonas|s__Porphyromonas_cangingivalis	In-Flight	metagenomics	0
k__Bacteria|p__Firmicutes|c__Bacilli|o__Bacillales|f__Staphylococcaceae|g__Staphylococcus|s__Staphylococcus_saccharolyticus	In-Flight	metagenomics	0
k__Bacteria|p__Actinobacteria|c__Coriobacteriia|o__Eggerthellales|f__Eggerthellaceae|g__GGB45432|s__GGB45432_SGB63101	In-Flight	metagenomics	0
k__Bacteria|p__Proteobacteria|c__Gammaproteobacteria|o__Pseudomonadales|f__Moraxellaceae|g__Psychrobacter|s__Psychrobacter_sp_TB15	In-Flight	metagenomics	0
k__Bacteria|p__Actinobacteria|c__Actinobacteria|o__Propionibacteriales|f__Propionibacteriaceae|g__Tessaracoccus|s__Tessaracoccus_flavus	In-Flight	metagenomics	0
k__Bacteria|p__Proteobacteria|c__Gammaproteobacteria|o__Alteromonadales|f__Alteromonadaceae|g__Salinimonas|s__Salinimonas_profundi	In-Flight	metagenomics	0
k__Bacteria|p__Firmicutes|c__Clostridia|o__Clostridia_unclassified|f__Clostridia_unclassified|g__Clostridia_unclassified|s__Clostridia_unclassified_SGB15402	In-Flight	metagenomics	0
k__Bacteria|p__Cyanobacteria|c__Cyanobacteria_unclassified|o__Oscillatoriales|f__Microcoleaceae|g__Microcoleus|s__Microcoleus_vaginatus	In-Flight	metagenomics	0
k__Bacteria|p__Bacteroidetes|c__Sphingobacteriia|o__Sphingobacteriales|f__Sphingobacteriaceae|g__Pedobacter|s__Pedobacter_chitinilyticus	In-Flight	metagenomics	0
k__Bacteria|p__Actinobacteria|c__Actinobacteria|o__Corynebacteriales|f__Nocardiaceae|g__Rhodococcus|s__Rhodococcus_pyridinivorans	In-Flight	metagenomics	0
k__Bacteria|p__Actinobacteria|c__Actinobacteria|o__Bifidobacteriales|f__Bifidobacteriaceae|g__Bifidobacterium|s__Bifidobacterium_adolescentis	In-Flight	metagenomics	0
k__Bacteria|p__Actinobacteria|c__Actinobacteria|o__Corynebacteriales|f__Corynebacteriaceae|g__Corynebacterium|s__Corynebacterium_accolens	In-Flight	metagenomics	0
k__Bacteria|p__Proteobacteria|c__Alphaproteobacteria|o__Caulobacterales|f__Caulobacteraceae|g__Brevundimonas|s__Brevundimonas_SGB38300	In-Flight	metagenomics	0
k__Bacteria|p__Proteobacteria|c__Alphaproteobacteria|o__Sphingomonadales|f__Sphingomonadaceae|g__Sphingomonas|s__Sphingomonas_carotinifaciens	In-Flight	metagenomics	0
k__Bacteria|p__Bacteroidetes|c__Bacteroidia|o__Bacteroidales|f__Barnesiellaceae|g__Coprobacter|s__Coprobacter_fastidiosus	In-Flight	metagenomics	0
k__Bacteria|p__Proteobacteria|c__Betaproteobacteria|o__Neisseriales|f__Neisseriaceae|g__Conchiformibius|s__Conchiformibius_steedae	In-Flight	metagenomics	0
k__Bacteria|p__Firmicutes|c__Clostridia|o__Clostridiales|f__Lachnospiraceae|g__Oribacterium|s__Oribacterium_sp_oral_taxon_078	In-Flight	metagenomics	0
k__Bacteria|p__Proteobacteria|c__Gammaproteobacteria|o__Pseudomonadales|f__Moraxellaceae|g__Acinetobacter|s__Acinetobacter_guillouiae	In-Flight	metagenomics	0
k__Bacteria|p__Actinobacteria|c__Coriobacteriia|o__Coriobacteriales|f__Atopobiaceae|g__Atopobium|s__Atopobium_deltae	In-Flight	metagenomics	0
k__Bacteria|p__Firmicutes|c__Bacilli|o__Bacillales|f__Bacillaceae|g__Alkalihalobacillus|s__Alkalihalobacillus_halodurans	In-Flight	metagenomics	0
k__Bacteria|p__Firmicutes|c__Clostridia|o__Clostridiales|f__Lachnospiraceae|g__Lachnospiraceae_unclassified|s__Lachnospiraceae_bacterium_OF09_6	In-Flight	metagenomics	0
k__Archaea|p__Thaumarchaeota|c__Nitrososphaeria|o__Nitrososphaerales|f__Nitrososphaerales_unclassified|g__Nitrososphaerales_unclassified|s__Nitrososphaerales_archaeon_TH5896	In-Flight	metagenomics	0
k__Bacteria|p__Proteobacteria|c__Gammaproteobacteria|o__Chromatiales|f__Chromatiaceae|g__Pararheinheimera|s__Pararheinheimera_mesophila	In-Flight	metagenomics	0
k__Bacteria|p__Firmicutes|c__Tissierellia|o__Tissierellales|f__Peptoniphilaceae|g__Peptoniphilus|s__Peptoniphilus_urinimassiliensis	In-Flight	metagenomics	0
k__Bacteria|p__Firmicutes|c__Negativicutes|o__Veillonellales|f__Veillonellaceae|g__GGB4277|s__GGB4277_SGB5832	In-Flight	metagenomics	0
k__Bacteria|p__Firmicutes|c__Clostridia|o__Clostridiales|f__Lachnospiraceae|g__Blautia|s__Blautia_caecimuris	In-Flight	metagenomics	0
k__Bacteria|p__Firmicutes|c__Bacilli|o__Lactobacillales|f__Leuconostocaceae|g__Leuconostoc|s__Leuconostoc_citreum	In-Flight	metagenomics	0
k__Bacteria|p__Bacteroidetes|c__Cytophagia|o__Cytophagales|f__Hymenobacteraceae|g__Hymenobacter|s__Hymenobacter_sp_APR13	In-Flight	metagenomics	0
k__Bacteria|p__Firmicutes|c__Bacilli|o__Bacillales|f__Staphylococcaceae|g__Nosocomiicoccus|s__Nosocomiicoccus_ampullae	In-Flight	metagenomics	0
k__Eukaryota|p__Ascomycota|c__Saccharomycetes|o__Saccharomycetales|f__Saccharomycetaceae|g__Saccharomyces|s__Saccharomyces_cerevisiae	In-Flight	metagenomics	0
k__Bacteria|p__Firmicutes|c__Bacilli|o__Lactobacillales|f__Lactobacillaceae|g__Loigolactobacillus|s__Lactobacillus_coryniformis	In-Flight	metagenomics	0
k__Bacteria|p__Cyanobacteria|c__Cyanobacteria_unclassified|o__Synechococcales|f__Synechococcaceae|g__Synechococcus|s__Synechococcus_sp_CB0205	In-Flight	metagenomics	0
k__Bacteria|p__Firmicutes|c__Bacilli|o__Lactobacillales|f__Lactobacillaceae|g__Lactobacillus|s__Lactobacillus_gasseri	In-Flight	metagenomics	0
k__Bacteria|p__Proteobacteria|c__Gammaproteobacteria|o__Xanthomonadales|f__Xanthomonadaceae|g__Pseudoxanthomonas|s__Pseudoxanthomonas_japonensis	In-Flight	metagenomics	0
k__Bacteria|p__Proteobacteria|c__Gammaproteobacteria|o__Salinisphaerales|f__Salinisphaeraceae|g__Salinisphaera|s__Salinisphaera_shabanensis	In-Flight	metagenomics	0
k__Bacteria|p__Firmicutes|c__Clostridia|o__Clostridia_unclassified|f__Clostridia_unclassified|g__Candidatus_Heritagella|s__Candidatus_Heritagella_intestinalis	In-Flight	metagenomics	0
k__Bacteria|p__Actinobacteria|c__Actinobacteria|o__Propionibacteriales|f__Propionibacteriaceae|g__Arachnia|s__Arachnia_SGB15899	In-Flight	metagenomics	0
k__Bacteria|p__Proteobacteria|c__Alphaproteobacteria|o__Sphingomonadales|f__Sphingomonadaceae|g__Novosphingobium|s__Novosphingobium_sp_AAP93	In-Flight	metagenomics	0
k__Bacteria|p__Proteobacteria|c__Alphaproteobacteria|o__Rhodobacterales|f__Rhodobacteraceae|g__Paracoccus|s__Paracoccus_marinus	In-Flight	metagenomics	0
k__Bacteria|p__Proteobacteria|c__Gammaproteobacteria|o__Pseudomonadales|f__Pseudomonadaceae|g__Pseudomonas|s__Pseudomonas_fulva	In-Flight	metagenomics	0
k__Bacteria|p__Proteobacteria|c__Betaproteobacteria|o__Burkholderiales|f__Burkholderiaceae|g__Cupriavidus|s__Cupriavidus_metallidurans	In-Flight	metagenomics	0
k__Bacteria|p__Firmicutes|c__Clostridia|o__Clostridiales|f__Ruminococcaceae|g__GGB9623|s__GGB9623_SGB15076	In-Flight	metagenomics	0
k__Bacteria|p__Firmicutes|c__Bacilli|o__Lactobacillales|f__Aerococcaceae|g__Facklamia|s__Facklamia_hominis	In-Flight	metagenomics	0
k__Bacteria|p__Actinobacteria|c__Actinobacteria|o__Micrococcales|f__Dermabacteraceae|g__Dermabacter|s__Dermabacter_hominis	In-Flight	metagenomics	0
k__Bacteria|p__Firmicutes|c__Clostridia|o__Clostridiales|f__Lachnospiraceae|g__Coprococcus|s__Coprococcus_catus	In-Flight	metagenomics	0
k__Bacteria|p__Proteobacteria|c__Gammaproteobacteria|o__Pseudomonadales|f__Pseudomonadaceae|g__Pseudomonas|s__Pseudomonas_putida	In-Flight	metagenomics	0
k__Bacteria|p__Proteobacteria|c__Betaproteobacteria|o__Burkholderiales|f__Comamonadaceae|g__Variovorax|s__Variovorax_sp_BK119	In-Flight	metagenomics	0
k__Bacteria|p__Bacteroidetes|c__Bacteroidia|o__Bacteroidales|f__Dysgonomonadaceae|g__Dysgonomonadaceae_unclassified|s__Dysgonamonadaceae_bacterium	In-Flight	metagenomics	0
k__Bacteria|p__Firmicutes|c__Clostridia|o__Clostridiales|f__Christensenellaceae|g__Christensenella|s__Christensenella_massiliensis	In-Flight	metagenomics	0
k__Bacteria|p__Bacteroidetes|c__Flavobacteriia|o__Flavobacteriales|f__Flavobacteriaceae|g__Capnocytophaga|s__Capnocytophaga_canimorsus	In-Flight	metagenomics	0
k__Bacteria|p__Actinobacteria|c__Actinobacteria|o__Pseudonocardiales|f__Pseudonocardiaceae|g__Saccharopolyspora|s__Saccharopolyspora_rectivirgula	In-Flight	metagenomics	0
k__Bacteria|p__Proteobacteria|c__Betaproteobacteria|o__Burkholderiales|f__Oxalobacteraceae|g__Noviherbaspirillum|s__Noviherbaspirillum_soli	In-Flight	metagenomics	0
k__Bacteria|p__Firmicutes|c__Clostridia|o__Clostridiales|f__Ruminococcaceae|g__Anaerofilum|s__Anaerofilum_sp_BX8	In-Flight	metagenomics	0
k__Bacteria|p__Firmicutes|c__Bacilli|o__Lactobacillales|f__Aerococcaceae|g__Ignavigranum|s__Ignavigranum_ruoffiae	In-Flight	metagenomics	0
k__Bacteria|p__Proteobacteria|c__Alphaproteobacteria|o__Rhizobiales|f__Bartonellaceae|g__Bartonella|s__Bartonella_apis	In-Flight	metagenomics	0
k__Bacteria|p__Bacteroidetes|c__Cytophagia|o__Cytophagales|f__Hymenobacteraceae|g__Pontibacter|s__Pontibacter_korlensis	In-Flight	metagenomics	0
k__Bacteria|p__Actinobacteria|c__Actinobacteria|o__Corynebacteriales|f__Corynebacteriaceae|g__Corynebacterium|s__Corynebacterium_atypicum	In-Flight	metagenomics	0
k__Bacteria|p__Actinobacteria|c__Actinobacteria|o__Corynebacteriales|f__Corynebacteriaceae|g__Corynebacterium|s__Corynebacterium_dentalis	In-Flight	metagenomics	0
k__Bacteria|p__Bacteroidetes|c__Bacteroidia|o__Bacteroidales|f__Barnesiellaceae|g__Coprobacter|s__Coprobacter_secundus	In-Flight	metagenomics	0
k__Bacteria|p__Firmicutes|c__Clostridia|o__Clostridiales|f__Ruminococcaceae|g__GGB9705|s__GGB9705_SGB15225	In-Flight	metagenomics	0
k__Bacteria|p__Proteobacteria|c__Alphaproteobacteria|o__Sphingomonadales|f__Sphingomonadaceae|g__Sphingomonas|s__Sphingomonas_aerolata	In-Flight	metagenomics	0
k__Bacteria|p__Actinobacteria|c__Coriobacteriia|o__Eggerthellales|f__Eggerthellaceae|g__Adlercreutzia|s__Adlercreutzia_equolifaciens	In-Flight	metagenomics	0
k__Bacteria|p__Firmicutes|c__Negativicutes|o__Acidaminococcales|f__Acidaminococcaceae|g__Phascolarctobacterium|s__Phascolarctobacterium_faecium	In-Flight	metagenomics	0
k__Bacteria|p__Actinobacteria|c__Actinobacteria|o__Micrococcales|f__Micrococcaceae|g__Kocuria|s__Kocuria_coralli	In-Flight	metagenomics	0
k__Bacteria|p__Bacteroidetes|c__Bacteroidia|o__Bacteroidales|f__Bacteroidaceae|g__Bacteroides|s__Bacteroides_thetaiotaomicron	In-Flight	metagenomics	0
k__Bacteria|p__Firmicutes|c__Bacilli|o__Bacillales|f__Staphylococcaceae|g__Jeotgalicoccus|s__Jeotgalicoccus_aerolatus	In-Flight	metagenomics	0
k__Bacteria|p__Actinobacteria|c__Actinobacteria|o__Corynebacteriales|f__Nocardiaceae|g__Williamsia|s__Williamsia_marianensis	In-Flight	metagenomics	0
k__Bacteria|p__Actinobacteria|c__Actinobacteria|o__Micrococcales|f__Dermacoccaceae|g__Dermacoccus|s__Dermacoccus_nishinomiyaensis	In-Flight	metagenomics	0
k__Bacteria|p__Actinobacteria|c__Actinobacteria|o__Micrococcales|f__Micrococcaceae|g__Arthrobacter|s__Arthrobacter_sp_Soil782	In-Flight	metagenomics	0
k__Bacteria|p__Firmicutes|c__Clostridia|o__Clostridiales|f__Ruminococcaceae|g__Ruminococcaceae_unclassified|s__Ruminococcaceae_unclassified_SGB15233	In-Flight	metagenomics	0
k__Bacteria|p__Bacteroidetes|c__Bacteroidia|o__Bacteroidales|f__Prevotellaceae|g__Prevotella|s__Prevotella_maculosa	In-Flight	metagenomics	0
k__Bacteria|p__Actinobacteria|c__Actinobacteria|o__Corynebacteriales|f__Dietziaceae|g__Dietzia|s__Dietzia_timorensis	In-Flight	metagenomics	0
k__Bacteria|p__Bacteroidetes|c__Bacteroidia|o__Bacteroidales|f__Odoribacteraceae|g__Butyricimonas|s__Butyricimonas_paravirosa	In-Flight	metagenomics	0
k__Bacteria|p__Actinobacteria|c__Actinobacteria|o__Geodermatophilales|f__Geodermatophilaceae|g__Modestobacter|s__Modestobacter_marinus	In-Flight	metagenomics	0
k__Bacteria|p__Firmicutes|c__Clostridia|o__Clostridiales|f__Lachnospiraceae|g__Blautia|s__Blautia_sp_An249	In-Flight	metagenomics	0
k__Bacteria|p__Proteobacteria|c__Gammaproteobacteria|o__Pasteurellales|f__Pasteurellaceae|g__Pasteurella|s__Pasteurella_multocida	In-Flight	metagenomics	0
k__Bacteria|p__Bacteroidetes|c__Chitinophagia|o__Chitinophagales|f__Chitinophagaceae|g__Paracnuella|s__Paracnuella_aquatica	In-Flight	metagenomics	0
k__Bacteria|p__Proteobacteria|c__Gammaproteobacteria|o__Enterobacterales|f__Enterobacteriaceae|g__Klebsiella|s__Klebsiella_michiganensis	In-Flight	metagenomics	0
k__Bacteria|p__Actinobacteria|c__Actinobacteria|o__Micrococcales|f__Microbacteriaceae|g__Gulosibacter|s__Gulosibacter_sp_Marseille_P7157	In-Flight	metagenomics	0
k__Bacteria|p__Firmicutes|c__Tissierellia|o__Tissierellales|f__Peptoniphilaceae|g__Anaerococcus|s__Anaerococcus_obesiensis	In-Flight	metagenomics	0
k__Bacteria|p__Firmicutes|c__Bacilli|o__Lactobacillales|f__Carnobacteriaceae|g__Alloiococcus|s__Alloiococcus_otitis	In-Flight	metagenomics	0
k__Bacteria|p__Proteobacteria|c__Betaproteobacteria|o__Burkholderiales|f__Comamonadaceae|g__Comamonadaceae_unclassified|s__Comamonadaceae_bacterium_OH2545_COT_014	In-Flight	metagenomics	0
k__Bacteria|p__Firmicutes|c__Bacilli|o__Lactobacillales|f__Lactobacillaceae|g__Lactobacillus|s__Lactobacillus_acidophilus	In-Flight	metagenomics	0
k__Bacteria|p__Firmicutes|c__CFGB1218|o__OFGB1218|f__FGB1218|g__GGB2983|s__GGB2983_SGB3965	In-Flight	metagenomics	0
k__Bacteria|p__Proteobacteria|c__Gammaproteobacteria|o__Enterobacterales|f__Erwiniaceae|g__Pantoea|s__Pantoea_brenneri	In-Flight	metagenomics	0
k__Bacteria|p__Firmicutes|c__Clostridia|o__Clostridiales|f__Ruminococcaceae|g__Candidatus_Cibiobacter|s__Candidatus_Cibiobacter_qucibialis	In-Flight	metagenomics	0
k__Bacteria|p__Firmicutes|c__Clostridia|o__Clostridiales|f__Peptostreptococcaceae|g__Peptostreptococcus|s__Peptostreptococcus_stomatis	In-Flight	metagenomics	0
k__Bacteria|p__Bacteroidetes|c__Bacteroidia|o__Bacteroidales|f__Tannerellaceae|g__Tannerella|s__Tannerella_sp_oral_taxon_808	In-Flight	metagenomics	0
k__Bacteria|p__Firmicutes|c__Clostridia|o__Clostridia_unclassified|f__Clostridia_unclassified|g__GGB4569|s__GGB4569_SGB6312	In-Flight	metagenomics	0
k__Bacteria|p__Proteobacteria|c__Gammaproteobacteria|o__Pseudomonadales|f__Moraxellaceae|g__Acinetobacter|s__Acinetobacter_baumannii	In-Flight	metagenomics	0
k__Bacteria|p__Planctomycetes|c__Planctomycetia|o__Gemmatales|f__Gemmataceae|g__Gemmataceae_unclassified|s__Gemmataceae_bacterium	In-Flight	metagenomics	0
k__Bacteria|p__Actinobacteria|c__Actinobacteria|o__Corynebacteriales|f__Nocardiaceae|g__Rhodococcus|s__Rhodococcus_fascians	In-Flight	metagenomics	0
k__Bacteria|p__Candidatus_Melainabacteria|c__Candidatus_Melainabacteria_unclassified|o__Candidatus_Gastranaerophilales|f__Candidatus_Gastranaerophilales_unclassified|g__Candidatus_Gastranaerophilales_unclassified|s__Candidatus_Gastranaerophilales_bacterium	In-Flight	metagenomics	0
k__Bacteria|p__Bacteroidetes|c__CFGB618|o__OFGB618|f__FGB618|g__GGB1456|s__GGB1456_SGB2019	In-Flight	metagenomics	0
k__Bacteria|p__Firmicutes|c__Negativicutes|o__Selenomonadales|f__Selenomonadaceae|g__Selenomonas|s__Selenomonas_noxia	In-Flight	metagenomics	0
k__Bacteria|p__Proteobacteria|c__Gammaproteobacteria|o__Oceanospirillales|f__Halomonadaceae|g__Chromohalobacter|s__Chromohalobacter_salexigens	In-Flight	metagenomics	0
k__Bacteria|p__Cyanobacteria|c__Cyanobacteria_unclassified|o__Synechococcales|f__Synechococcaceae|g__Synechococcus|s__Synechococcus_sp_CB0101	In-Flight	metagenomics	0
k__Bacteria|p__Firmicutes|c__Negativicutes|o__Selenomonadales|f__Selenomonadaceae|g__Selenomonas|s__Selenomonas_SGB5880	In-Flight	metagenomics	0
k__Bacteria|p__Proteobacteria|c__Alphaproteobacteria|o__Sphingomonadales|f__Sphingomonadaceae|g__Sphingomonas|s__Sphingomonas_abaci	In-Flight	metagenomics	0
k__Bacteria|p__Firmicutes|c__Clostridia|o__Clostridiales|f__Ruminococcaceae|g__Ruminococcus|s__Ruminococcus_champanellensis	In-Flight	metagenomics	0
k__Bacteria|p__Proteobacteria|c__Gammaproteobacteria|o__Pseudomonadales|f__Moraxellaceae|g__Acinetobacter|s__Acinetobacter_seifertii	In-Flight	metagenomics	0
k__Bacteria|p__Firmicutes|c__Clostridia|o__Clostridiales|f__Ruminococcaceae|g__GGB9691|s__GGB9691_SGB15198	In-Flight	metagenomics	0
k__Bacteria|p__Deinococcus_Thermus|c__Deinococci|o__Deinococcales|f__Deinococcaceae|g__Deinococcus|s__Deinococcus_radiopugnans	In-Flight	metagenomics	0
k__Bacteria|p__Actinobacteria|c__Actinobacteria|o__Corynebacteriales|f__Corynebacteriaceae|g__Corynebacterium|s__Corynebacterium_tuscaniense	In-Flight	metagenomics	0
k__Bacteria|p__Firmicutes|c__Tissierellia|o__Tissierellales|f__Peptoniphilaceae|g__Peptoniphilus|s__Peptoniphilus_sp_BV3C26	In-Flight	metagenomics	0
k__Bacteria|p__Proteobacteria|c__Gammaproteobacteria|o__Pseudomonadales|f__Moraxellaceae|g__Acinetobacter|s__Acinetobacter_sp_DSM_11652	In-Flight	metagenomics	0
k__Bacteria|p__Actinobacteria|c__Actinobacteria|o__Propionibacteriales|f__Nocardioidaceae|g__Micropruina|s__Micropruina_glycogenica	In-Flight	metagenomics	0
k__Bacteria|p__Actinobacteria|c__Actinobacteria|o__Actinomycetales|f__Actinomycetaceae|g__Schaalia|s__Schaalia_canis	In-Flight	metagenomics	0
k__Bacteria|p__Firmicutes|c__Clostridia|o__Clostridiales|f__Clostridiaceae|g__Clostridium|s__Clostridium_sp_AF36_4	In-Flight	metagenomics	0
k__Bacteria|p__Bacteroidetes|c__Bacteroidia|o__Bacteroidales|f__Rikenellaceae|g__Alistipes|s__Alistipes_indistinctus	In-Flight	metagenomics	0
k__Bacteria|p__Bacteroidetes|c__Bacteroidia|o__Bacteroidales|f__Tannerellaceae|g__Parabacteroides|s__Parabacteroides_goldsteinii	In-Flight	metagenomics	0
k__Bacteria|p__Actinobacteria|c__Actinobacteria|o__Micrococcales|f__Microbacteriaceae|g__Microbacterium|s__Microbacterium_SGB53518	In-Flight	metagenomics	0
k__Bacteria|p__Firmicutes|c__Clostridia|o__Clostridiales|f__Clostridiales_unclassified|g__Clostridiales_unclassified|s__Clostridiales_bacterium	In-Flight	metagenomics	0
k__Bacteria|p__Bacteroidetes|c__Bacteroidia|o__Bacteroidales|f__Porphyromonadaceae|g__GGB1472|s__GGB1472_SGB2038	In-Flight	metagenomics	0
k__Bacteria|p__Proteobacteria|c__Gammaproteobacteria|o__Oceanospirillales|f__Oceanospirillaceae|g__Thalassolituus|s__Thalassolituus_sp_C2_1	In-Flight	metagenomics	0
k__Bacteria|p__Proteobacteria|c__Alphaproteobacteria|o__Rhizobiales|f__Hyphomicrobiaceae|g__Rhodoplanes|s__Rhodoplanes_piscinae	In-Flight	metagenomics	0
k__Bacteria|p__Actinobacteria|c__Actinobacteria|o__Micrococcales|f__Micrococcaceae|g__Arthrobacter|s__Arthrobacter_bussei	In-Flight	metagenomics	0
k__Bacteria|p__Actinobacteria|c__Actinobacteria|o__Micrococcales|f__Microbacteriaceae|g__Leifsonia|s__Leifsonia_xyli	In-Flight	metagenomics	0
k__Bacteria|p__Actinobacteria|c__Actinobacteria|o__Micrococcales|f__Dermabacteraceae|g__Brachybacterium|s__Brachybacterium_sp_Marseille_Q2903	In-Flight	metagenomics	0
k__Bacteria|p__Firmicutes|c__Clostridia|o__Clostridia_unclassified|f__Clostridia_unclassified|g__Candidatus_Pseudobutyricicoccus|s__Candidatus_Pseudobutyricicoccus_lothianensis	In-Flight	metagenomics	0
k__Bacteria|p__Proteobacteria|c__Gammaproteobacteria|o__Pseudomonadales|f__Pseudomonadaceae|g__Pseudomonas|s__Pseudomonas_monteilii	In-Flight	metagenomics	0
k__Bacteria|p__Firmicutes|c__Bacilli|o__Lactobacillales|f__Lactobacillaceae|g__Lacticaseibacillus|s__Lacticaseibacillus_paracasei	In-Flight	metagenomics	0
k__Bacteria|p__Actinobacteria|c__Actinobacteria|o__Corynebacteriales|f__Mycobacteriaceae|g__Mycolicibacterium|s__Mycolicibacterium_fluoranthenivorans	In-Flight	metagenomics	0
k__Bacteria|p__Bacteroidetes|c__Bacteroidia|o__Bacteroidales|f__Prevotellaceae|g__Prevotella|s__Prevotella_buccalis	In-Flight	metagenomics	0
k__Bacteria|p__Verrucomicrobia|c__Verrucomicrobiae|o__Verrucomicrobiales|f__Verrucomicrobiaceae|g__Verrucomicrobium|s__Verrucomicrobium_sp_GAS474	In-Flight	metagenomics	0
k__Bacteria|p__Proteobacteria|c__Epsilonproteobacteria|o__Campylobacterales|f__Campylobacteraceae|g__Campylobacter|s__Campylobacter_hominis	In-Flight	metagenomics	0
k__Bacteria|p__Firmicutes|c__Clostridia|o__Clostridiales|f__Lachnospiraceae|g__Catenibacillus|s__Catenibacillus_scindens	In-Flight	metagenomics	0
k__Bacteria|p__Actinobacteria|c__Coriobacteriia|o__Coriobacteriales|f__Coriobacteriaceae|g__Olegusella|s__Olegusella_massiliensis	In-Flight	metagenomics	0
k__Bacteria|p__Firmicutes|c__Bacilli|o__Bacillales|f__Staphylococcaceae|g__Staphylococcus|s__Staphylococcus_haemolyticus	In-Flight	metagenomics	0
k__Bacteria|p__Bacteroidetes|c__Bacteroidia|o__Bacteroidales|f__Prevotellaceae|g__Prevotella|s__Prevotella_enoeca	In-Flight	metagenomics	0
k__Bacteria|p__Firmicutes|c__Clostridia|o__Clostridiales|f__Ruminococcaceae|g__Ruminococcaceae_unclassified|s__Ruminococcaceae_unclassified_SGB15234	In-Flight	metagenomics	0
k__Bacteria|p__Firmicutes|c__Bacilli|o__Lactobacillales|f__Streptococcaceae|g__Streptococcus|s__Streptococcus_constellatus	In-Flight	metagenomics	0
k__Bacteria|p__Proteobacteria|c__Alphaproteobacteria|o__Sphingomonadales|f__Erythrobacteraceae|g__Altererythrobacter|s__Altererythrobacter_sp_TH136	In-Flight	metagenomics	0
k__Bacteria|p__Proteobacteria|c__Gammaproteobacteria|o__Chromatiales|f__Chromatiaceae|g__Rheinheimera|s__Rheinheimera_aquimaris	In-Flight	metagenomics	0
k__Bacteria|p__Firmicutes|c__Clostridia|o__Clostridiales|f__Lachnospiraceae|g__Blautia|s__Blautia_faecis	In-Flight	metagenomics	0
k__Bacteria|p__Firmicutes|c__Clostridia|o__Clostridiales|f__Ruminococcaceae|g__Pseudoflavonifractor|s__Pseudoflavonifractor_sp_AF19_9AC	In-Flight	metagenomics	0
k__Bacteria|p__Actinobacteria|c__Actinobacteria|o__Micrococcales|f__Microbacteriaceae|g__Agrococcus|s__Agrococcus_lahaulensis	In-Flight	metagenomics	0
k__Bacteria|p__Firmicutes|c__Clostridia|o__Clostridiales|f__Ruminococcaceae|g__GGB9636|s__GGB9636_SGB15107	In-Flight	metagenomics	0
k__Bacteria|p__Proteobacteria|c__Alphaproteobacteria|o__Caulobacterales|f__Caulobacteraceae|g__Brevundimonas|s__Brevundimonas_viscosa	In-Flight	metagenomics	0
k__Bacteria|p__Actinobacteria|c__Actinobacteria|o__Actinomycetales|f__Actinomycetaceae|g__Actinotignum|s__Actinotignum_timonense	In-Flight	metagenomics	0
k__Bacteria|p__Firmicutes|c__CFGB2916|o__OFGB2916|f__FGB2916|g__GGB9237|s__GGB9237_SGB14179	In-Flight	metagenomics	0
k__Bacteria|p__Actinobacteria|c__Actinobacteria|o__Micrococcales|f__Microbacteriaceae|g__Microbacterium|s__Microbacterium_lemovicicum	In-Flight	metagenomics	0
k__Bacteria|p__Cyanobacteria|c__Cyanobacteria_unclassified|o__Chroococcales|f__Entophysalidaceae|g__Chlorogloea|s__Chlorogloea_sp_CCALA_695	In-Flight	metagenomics	0
k__Bacteria|p__Actinobacteria|c__Actinobacteria|o__Actinomycetales|f__Actinomycetaceae|g__Gleimia|s__Gleimia_europaea	In-Flight	metagenomics	0
k__Bacteria|p__Proteobacteria|c__Betaproteobacteria|o__Burkholderiales|f__Sutterellaceae|g__Mesosutterella|s__Mesosutterella_multiformis	In-Flight	metagenomics	0
k__Bacteria|p__Firmicutes|c__Clostridia|o__Clostridia_unclassified|f__Clostridia_unclassified|g__Candidatus_Alangreenwoodia|s__Candidatus_Alangreenwoodia_gallinarii	In-Flight	metagenomics	0
k__Bacteria|p__Actinobacteria|c__Actinobacteria|o__Corynebacteriales|f__Mycobacteriaceae|g__Mycobacteroides|s__Mycobacteroides_chelonae	In-Flight	metagenomics	0
k__Bacteria|p__Fusobacteria|c__Fusobacteriia|o__Fusobacteriales|f__Fusobacteriaceae|g__Fusobacterium|s__Fusobacterium_naviforme	In-Flight	metagenomics	0
k__Bacteria|p__Actinobacteria|c__Actinobacteria|o__Propionibacteriales|f__Nocardioidaceae|g__Aeromicrobium|s__Aeromicrobium_flavum	In-Flight	metagenomics	0
k__Bacteria|p__Proteobacteria|c__Gammaproteobacteria|o__Oceanospirillales|f__Halomonadaceae|g__Halomonas|s__Halomonas_hydrothermalis	In-Flight	metagenomics	0
k__Bacteria|p__Firmicutes|c__Bacilli|o__Bacillales|f__Bacillaceae|g__Bacillus|s__Bacillus_sp_Marseille_P9898	In-Flight	metagenomics	0
k__Bacteria|p__Firmicutes|c__CFGB1192|o__OFGB1192|f__FGB1192|g__GGB2945|s__GGB2945_SGB3918	In-Flight	metagenomics	0
k__Bacteria|p__Firmicutes|c__Clostridia|o__Clostridiales|f__Lachnospiraceae|g__Dorea|s__Dorea_sp_AF36_15AT	In-Flight	metagenomics	0
k__Bacteria|p__Deinococcus_Thermus|c__Deinococci|o__Deinococcales|f__Deinococcaceae|g__Deinococcus|s__Deinococcus_gobiensis	In-Flight	metagenomics	0
k__Bacteria|p__Actinobacteria|c__Actinobacteria|o__Micrococcales|f__Brevibacteriaceae|g__Brevibacterium|s__Brevibacterium_sp_JCM_18882	In-Flight	metagenomics	0
k__Bacteria|p__Firmicutes|c__Erysipelotrichia|o__Erysipelotrichales|f__Erysipelotrichaceae|g__Erysipelotrichaceae_unclassified|s__Erysipelotrichaceae_bacterium	In-Flight	metagenomics	0
k__Bacteria|p__Firmicutes|c__Clostridia|o__Clostridia_unclassified|f__Clostridia_unclassified|g__GGB3005|s__GGB3005_SGB3996	In-Flight	metagenomics	0
k__Bacteria|p__Firmicutes|c__Erysipelotrichia|o__Erysipelotrichales|f__Erysipelotrichaceae|g__Amedibacterium|s__Amedibacterium_intestinale	In-Flight	metagenomics	0
k__Bacteria|p__Bacteroidetes|c__Bacteroidia|o__Bacteroidales|f__Bacteroidaceae|g__Bacteroides|s__Bacteroides_xylanisolvens	In-Flight	metagenomics	0
k__Bacteria|p__Firmicutes|c__Clostridia|o__Clostridia_unclassified|f__Clostridia_unclassified|g__Clostridia_unclassified|s__Clostridia_unclassified_SGB71281	In-Flight	metagenomics	0
k__Bacteria|p__Actinobacteria|c__Actinobacteria|o__Bifidobacteriales|f__Bifidobacteriaceae|g__Bifidobacterium|s__Bifidobacterium_subtile	In-Flight	metagenomics	0
k__Bacteria|p__Firmicutes|c__Clostridia|o__Clostridiales|f__Lachnospiraceae|g__Blautia|s__Blautia_hydrogenotrophica	In-Flight	metagenomics	0
k__Bacteria|p__Proteobacteria|c__Alphaproteobacteria|o__Rhodobacterales|f__Rhodobacteraceae|g__Paracoccus|s__Paracoccus_salipaludis	In-Flight	metagenomics	0
k__Bacteria|p__Firmicutes|c__Clostridia|o__Clostridiales|f__Lachnospiraceae|g__Lachnoclostridium|s__Lachnoclostridium_phocaeense	In-Flight	metagenomics	0
k__Bacteria|p__Actinobacteria|c__Actinobacteria|o__Micrococcales|f__Kytococcaceae|g__Kytococcus|s__Kytococcus_aerolatus	In-Flight	metagenomics	0
k__Bacteria|p__Cyanobacteria|c__Cyanobacteria_unclassified|o__Oscillatoriales|f__Microcoleaceae|g__Arthrospira|s__Arthrospira_platensis	In-Flight	metagenomics	0
k__Bacteria|p__Actinobacteria|c__Actinobacteria|o__Corynebacteriales|f__Corynebacteriaceae|g__Corynebacterium|s__Corynebacterium_glucuronolyticum	In-Flight	metagenomics	0
k__Bacteria|p__Firmicutes|c__CFGB1302|o__OFGB1302|f__FGB1302|g__GGB3123|s__GGB3123_SGB4135	In-Flight	metagenomics	0
k__Bacteria|p__Firmicutes|c__Clostridia|o__Clostridiales|f__Lachnospiraceae|g__Lachnospira|s__Lachnospira_eligens	In-Flight	metagenomics	0
k__Bacteria|p__Actinobacteria|c__Actinobacteria|o__Corynebacteriales|f__Nocardiaceae|g__Nocardia|s__Nocardia_farcinica	In-Flight	metagenomics	0
k__Bacteria|p__Firmicutes|c__Clostridia|o__Clostridia_unclassified|f__Clostridia_unclassified|g__Candidatus_Avimonas|s__Candidatus_Avimonas_narfia	In-Flight	metagenomics	0
k__Bacteria|p__Actinobacteria|c__Actinobacteria|o__Corynebacteriales|f__Corynebacteriaceae|g__Corynebacterium|s__Corynebacterium_pseudodiphtheriticum	In-Flight	metagenomics	0
k__Bacteria|p__Proteobacteria|c__Gammaproteobacteria|o__Pseudomonadales|f__Moraxellaceae|g__Acinetobacter|s__Acinetobacter_gyllenbergii	In-Flight	metagenomics	0
k__Bacteria|p__Firmicutes|c__Tissierellia|o__Tissierellales|f__Peptoniphilaceae|g__GGB4812|s__GGB4812_SGB6657	In-Flight	metagenomics	0
k__Bacteria|p__Firmicutes|c__Clostridia|o__Clostridiales|f__Lachnospiraceae|g__Anaerobutyricum|s__Anaerobutyricum_hallii	In-Flight	metagenomics	0
k__Bacteria|p__Firmicutes|c__Clostridia|o__Clostridiales|f__Peptostreptococcaceae|g__Intestinibacter|s__Intestinibacter_SGB6139	In-Flight	metagenomics	0
k__Bacteria|p__Firmicutes|c__Clostridia|o__Clostridia_unclassified|f__Clostridia_unclassified|g__Clostridia_unclassified|s__Clostridia_unclassified_SGB66170	In-Flight	metagenomics	0
k__Bacteria|p__Proteobacteria|c__Gammaproteobacteria|o__Xanthomonadales|f__Xanthomonadaceae|g__Vulcaniibacterium|s__Vulcaniibacterium_thermophilum	In-Flight	metagenomics	0
k__Bacteria|p__Bacteroidetes|c__Flavobacteriia|o__Flavobacteriales|f__Weeksellaceae|g__Planobacterium|s__Chryseobacterium_taklimakanense	In-Flight	metagenomics	0
k__Bacteria|p__Actinobacteria|c__Actinobacteria|o__Micrococcales|f__Dermabacteraceae|g__Brachybacterium|s__Brachybacterium_paraconglomeratum	In-Flight	metagenomics	0
k__Bacteria|p__Firmicutes|c__Bacilli|o__Lactobacillales|f__Leuconostocaceae|g__Leuconostoc|s__Leuconostoc_pseudomesenteroides	In-Flight	metagenomics	0
k__Bacteria|p__Actinobacteria|c__Actinobacteria|o__Micrococcales|f__Microbacteriaceae|g__Microbacterium|s__Microbacterium_enclense	In-Flight	metagenomics	0
k__Bacteria|p__Actinobacteria|c__Actinobacteria|o__Micrococcales|f__Micrococcaceae|g__Micrococcus|s__Micrococcus_luteus	In-Flight	metagenomics	0
k__Bacteria|p__Firmicutes|c__Erysipelotrichia|o__Erysipelotrichales|f__Erysipelotrichaceae|g__Massilimicrobiota|s__Massilimicrobiota_timonensis	In-Flight	metagenomics	0
k__Bacteria|p__Firmicutes|c__Clostridia|o__Clostridiales|f__Clostridiaceae|g__Clostridiaceae_unclassified|s__Clostridiaceae_unclassified_SGB4769	In-Flight	metagenomics	0
k__Bacteria|p__Proteobacteria|c__Acidithiobacillia|o__Acidithiobacillales|f__Acidithiobacillaceae|g__Acidithiobacillus|s__Acidithiobacillus_thiooxidans	In-Flight	metagenomics	0
k__Bacteria|p__Firmicutes|c__Clostridia|o__Clostridiales|f__Lachnospiraceae|g__Lachnoclostridium|s__Clostridium_scindens	In-Flight	metagenomics	0
k__Bacteria|p__Firmicutes|c__Clostridia|o__Clostridia_unclassified|f__Clostridia_unclassified|g__Candidatus_Allobutyricicoccus|s__Candidatus_Allobutyricicoccus_pentlandensis	In-Flight	metagenomics	0
k__Bacteria|p__Firmicutes|c__Bacilli|o__Lactobacillales|f__Leuconostocaceae|g__Leuconostoc|s__Leuconostoc_gelidum	In-Flight	metagenomics	0
k__Bacteria|p__Firmicutes|c__Clostridia|o__Clostridiales|f__Lachnospiraceae|g__Enterocloster|s__Enterocloster_citroniae	In-Flight	metagenomics	0
k__Bacteria|p__Proteobacteria|c__Deltaproteobacteria|o__Desulfovibrionales|f__Desulfovibrionaceae|g__Desulfovibrio|s__Desulfovibrio_sp_86	In-Flight	metagenomics	0
k__Bacteria|p__Bacteroidetes|c__Flavobacteriia|o__Flavobacteriales|f__Weeksellaceae|g__Cloacibacterium|s__Cloacibacterium_normanense	In-Flight	metagenomics	0
k__Bacteria|p__Firmicutes|c__Clostridia|o__Clostridiales|f__Lachnospiraceae|g__Lachnospira|s__Lachnospira_sp_NSJ_43	In-Flight	metagenomics	0
k__Bacteria|p__Firmicutes|c__Negativicutes|o__Selenomonadales|f__Selenomonadaceae|g__Megamonas|s__Megamonas_funiformis	In-Flight	metagenomics	0
k__Bacteria|p__Proteobacteria|c__Gammaproteobacteria|o__Xanthomonadales|f__Xanthomonadaceae|g__Xanthomonadaceae_unclassified|s__Xanthomonadaceae_bacterium_NML07_0707	In-Flight	metagenomics	0
k__Bacteria|p__Bacteroidetes|c__Sphingobacteriia|o__Sphingobacteriales|f__Sphingobacteriaceae|g__Sphingobacterium|s__Sphingobacterium_sp_T2	In-Flight	metagenomics	0
k__Bacteria|p__Actinobacteria|c__Actinobacteria|o__Geodermatophilales|f__Geodermatophilaceae|g__Geodermatophilaceae_unclassified|s__Geodermatophilaceae_bacterium_URHA0031	In-Flight	metagenomics	0
k__Bacteria|p__Firmicutes|c__Clostridia|o__Clostridia_unclassified|f__Clostridia_unclassified|g__Candidatus_Avimicrobium|s__Candidatus_Avimicrobium_caecorum	In-Flight	metagenomics	0
k__Bacteria|p__Bacteroidetes|c__Bacteroidia|o__Bacteroidales|f__Bacteroidaceae|g__Bacteroides|s__Bacteroides_cellulosilyticus	In-Flight	metagenomics	0
k__Bacteria|p__Firmicutes|c__CFGB3608|o__OFGB3608|f__FGB3608|g__GGB58158|s__GGB58158_SGB79798	In-Flight	metagenomics	0
k__Bacteria|p__Proteobacteria|c__Gammaproteobacteria|o__Pseudomonadales|f__Moraxellaceae|g__Psychrobacter|s__Psychrobacter_faecalis	In-Flight	metagenomics	0
k__Bacteria|p__Proteobacteria|c__Betaproteobacteria|o__Burkholderiales|f__Comamonadaceae|g__Curvibacter|s__Curvibacter_sp_AEP1_3	In-Flight	metagenomics	0
k__Bacteria|p__Actinobacteria|c__Actinobacteria|o__Corynebacteriales|f__Corynebacteriaceae|g__Corynebacterium|s__Corynebacterium_propinquum	In-Flight	metagenomics	0
k__Bacteria|p__Actinobacteria|c__Actinobacteria|o__Micrococcales|f__Dermacoccaceae|g__Calidifontibacter|s__Calidifontibacter_indicus	In-Flight	metagenomics	0
k__Eukaryota|p__Basidiomycota|c__Malasseziomycetes|o__Malasseziales|f__Malasseziaceae|g__Malassezia|s__Malassezia_sympodialis	In-Flight	metagenomics	0
k__Bacteria|p__Firmicutes|c__Bacilli|o__Lactobacillales|f__Streptococcaceae|g__Lactococcus|s__Lactococcus_piscium	In-Flight	metagenomics	0
k__Bacteria|p__Actinobacteria|c__Actinobacteria|o__Corynebacteriales|f__Corynebacteriaceae|g__Corynebacterium|s__Corynebacterium_bovis	In-Flight	metagenomics	0
k__Bacteria|p__Firmicutes|c__Clostridia|o__Clostridiales|f__Ruminococcaceae|g__GGB9646|s__GGB9646_SGB15123	In-Flight	metagenomics	0
k__Bacteria|p__Actinobacteria|c__Actinobacteria|o__Corynebacteriales|f__Nocardiaceae|g__Rhodococcus|s__Rhodococcus_sp_Leaf247	In-Flight	metagenomics	0
k__Bacteria|p__Firmicutes|c__Clostridia|o__Clostridiales|f__Lachnospiraceae|g__Roseburia|s__Roseburia_hominis	In-Flight	metagenomics	0
k__Bacteria|p__Actinobacteria|c__Actinobacteria|o__Corynebacteriales|f__Nocardiaceae|g__Rhodococcus|s__Rhodococcus_erythropolis	In-Flight	metagenomics	0
k__Bacteria|p__Actinobacteria|c__Actinobacteria|o__Geodermatophilales|f__Geodermatophilaceae|g__Geodermatophilus|s__Geodermatophilus_obscurus	In-Flight	metagenomics	0
k__Bacteria|p__Firmicutes|c__Clostridia|o__Clostridiales|f__Ruminococcaceae|g__GGB9707|s__GGB9707_SGB15229	In-Flight	metagenomics	0
k__Bacteria|p__Actinobacteria|c__Actinobacteria|o__Micrococcales|f__Dermabacteraceae|g__Brachybacterium|s__Brachybacterium_timonense	In-Flight	metagenomics	0
k__Bacteria|p__Bacteroidetes|c__Flavobacteriia|o__Flavobacteriales|f__Weeksellaceae|g__Elizabethkingia|s__Elizabethkingia_bruuniana	In-Flight	metagenomics	0
k__Bacteria|p__Proteobacteria|c__Gammaproteobacteria|o__Pseudomonadales|f__Moraxellaceae|g__Moraxella|s__Moraxella_nonliquefaciens	In-Flight	metagenomics	0
k__Bacteria|p__Firmicutes|c__Bacilli|o__Bacillales|f__Staphylococcaceae|g__Staphylococcus|s__Staphylococcus_gallinarum	In-Flight	metagenomics	0
k__Bacteria|p__Actinobacteria|c__Actinobacteria|o__Micrococcales|f__Brevibacteriaceae|g__Brevibacterium|s__Brevibacterium_casei	In-Flight	metagenomics	0
k__Bacteria|p__Firmicutes|c__Bacilli|o__Bacillales|f__Staphylococcaceae|g__Staphylococcus|s__Staphylococcus_simulans	In-Flight	metagenomics	0
k__Bacteria|p__Candidatus_Saccharibacteria|c__Candidatus_Saccharibacteria_unclassified|o__Candidatus_Saccharibacteria_unclassified|f__Candidatus_Saccharibacteria_unclassified|g__GGB12796|s__GGB12796_SGB19893	In-Flight	metagenomics	0
k__Bacteria|p__Proteobacteria|c__Alphaproteobacteria|o__Caulobacterales|f__Caulobacteraceae|g__Brevundimonas|s__Brevundimonas_bullata	In-Flight	metagenomics	0
k__Bacteria|p__Proteobacteria|c__Alphaproteobacteria|o__Rhodobacterales|f__Rhodobacteraceae|g__Paracoccus|s__Paracoccus_sanguinis	In-Flight	metagenomics	0
k__Bacteria|p__Cyanobacteria|c__Cyanobacteria_unclassified|o__Synechococcales|f__Synechococcaceae|g__Synechococcus|s__Synechococcus_sp_BS55D	In-Flight	metagenomics	0
k__Bacteria|p__Bacteroidetes|c__Bacteroidia|o__Bacteroidales|f__Prevotellaceae|g__Prevotella|s__Prevotella_colorans	In-Flight	metagenomics	0
k__Bacteria|p__Bacteroidetes|c__CFGB618|o__OFGB618|f__FGB618|g__GGB1455|s__GGB1455_SGB2018	In-Flight	metagenomics	0
k__Bacteria|p__Firmicutes|c__Bacilli|o__Bacillales|f__Bacillaceae|g__Alkalihalobacillus|s__Alkalihalobacillus_pseudofirmus	In-Flight	metagenomics	0
k__Bacteria|p__Actinobacteria|c__Actinobacteria|o__Corynebacteriales|f__Gordoniaceae|g__Gordonia|s__Gordonia_paraffinivorans	In-Flight	metagenomics	0
k__Bacteria|p__Firmicutes|c__Negativicutes|o__Veillonellales|f__Veillonellaceae|g__Veillonella|s__Veillonella_tobetsuensis	In-Flight	metagenomics	0
k__Bacteria|p__Synergistetes|c__Synergistia|o__Synergistales|f__Synergistaceae|g__Jonquetella|s__Jonquetella_anthropi	In-Flight	metagenomics	0
k__Bacteria|p__Proteobacteria|c__Alphaproteobacteria|o__Rhizobiales|f__Bradyrhizobiaceae|g__Bradyrhizobium|s__Bradyrhizobium_sp_BTAi1	In-Flight	metagenomics	0
k__Bacteria|p__Firmicutes|c__Clostridia|o__Clostridia_unclassified|f__Clostridia_unclassified|g__GGB4546|s__GGB4546_SGB6267	In-Flight	metagenomics	0
k__Bacteria|p__Proteobacteria|c__Alphaproteobacteria|o__Sphingomonadales|f__Sphingomonadaceae|g__Novosphingobium|s__Novosphingobium_sp_PhB55	In-Flight	metagenomics	0
k__Bacteria|p__Cyanobacteria|c__Cyanobacteria_unclassified|o__Oscillatoriales|f__Gomontiellaceae|g__Crinalium|s__Crinalium_epipsammum	In-Flight	metagenomics	0
k__Bacteria|p__Actinobacteria|c__Actinobacteria|o__Propionibacteriales|f__Propionibacteriaceae|g__Propionibacteriaceae_unclassified|s__Propionibacteriaceae_bacterium_NML_150081	In-Flight	metagenomics	0
[truncated: 9,825 more rows]

## Sheet: Nasal
Organism	Interval	DataType	CV
k__Bacteria|p__Firmicutes|c__Bacilli|o__Bacillales|f__Staphylococcaceae|g__Staphylococcus|s__Staphylococcus_epidermidis	Pre-Flight	metagenomics	2.46411
k__Eukaryota|p__Basidiomycota|c__Malasseziomycetes|o__Malasseziales|f__Malasseziaceae|g__Malassezia|s__Malassezia_restricta	In-Flight	metagenomics	2.27223
k__Bacteria|p__Actinobacteria|c__Actinobacteria|o__Propionibacteriales|f__Propionibacteriaceae|g__Cutibacterium|s__Cutibacterium_granulosum	Post-Flight	metagenomics	1.93881
k__Bacteria|p__Actinobacteria|c__Actinobacteria|o__Propionibacteriales|f__Propionibacteriaceae|g__Cutibacterium|s__Cutibacterium_granulosum	Post-Flight	metatranscriptomics	1.92892
k__Bacteria|p__Actinobacteria|c__Actinobacteria|o__Corynebacteriales|f__Corynebacteriaceae|g__Corynebacterium|s__Corynebacterium_aurimucosum	Post-Flight	metagenomics	1.86284
k__Bacteria|p__Actinobacteria|c__Actinobacteria|o__Corynebacteriales|f__Lawsonellaceae|g__GGB2722|s__GGB2722_SGB3663	Post-Flight	Recovery	1.795
k__Bacteria|p__Actinobacteria|c__Actinobacteria|o__Propionibacteriales|f__Propionibacteriaceae|g__Cutibacterium|s__Cutibacterium_granulosum	Recovery	metagenomics	1.75425
k__Bacteria|p__Actinobacteria|c__Actinobacteria|o__Corynebacteriales|f__Corynebacteriaceae|g__Corynebacterium|s__Corynebacterium_aurimucosum	Post-Flight	In-Flight	1.74806
k__Bacteria|p__Actinobacteria|c__Actinobacteria|o__Propionibacteriales|f__Propionibacteriaceae|g__Cutibacterium|s__Cutibacterium_granulosum	In-Flight	metagenomics	1.74425
k__Bacteria|p__Actinobacteria|c__Actinobacteria|o__Corynebacteriales|f__Lawsonellaceae|g__GGB2722|s__GGB2722_SGB3663	In-Flight	metagenomics	1.7415
k__Bacteria|p__Actinobacteria|c__Actinobacteria|o__Propionibacteriales|f__Propionibacteriaceae|g__Cutibacterium|s__Cutibacterium_granulosum	Pre-Flight	metagenomics	1.72392
k__Bacteria|p__Actinobacteria|c__Actinobacteria|o__Corynebacteriales|f__Corynebacteriaceae|g__Corynebacterium|s__Corynebacterium_aurimucosum	In-Flight	metagenomics	1.71746
k__Bacteria|p__Firmicutes|c__Bacilli|o__Bacillales|f__Staphylococcaceae|g__Staphylococcus|s__Staphylococcus_epidermidis	In-Flight	metatranscriptomics	1.7121
k__Archaea|p__Euryarchaeota|c__Halobacteria|o__Halobacteriales|f__Haloarculaceae|g__Natronomonas|s__Natronomonas_sp_LN261	Post-Flight	metatranscriptomics	1.69325
k__Bacteria|p__Actinobacteria|c__Actinobacteria|o__Corynebacteriales|f__Lawsonellaceae|g__GGB2722|s__GGB2722_SGB3663	Pre-Flight	metagenomics	1.65741
k__Bacteria|p__Actinobacteria|c__Actinobacteria|o__Corynebacteriales|f__Corynebacteriaceae|g__Corynebacterium|s__Corynebacterium_aurimucosum	Recovery	metagenomics	1.65206
k__Bacteria|p__Actinobacteria|c__Actinobacteria|o__Propionibacteriales|f__Propionibacteriaceae|g__Cutibacterium|s__Cutibacterium_granulosum	In-Flight	metatranscriptomics	1.64399
k__Eukaryota|p__Basidiomycota|c__Malasseziomycetes|o__Malasseziales|f__Malasseziaceae|g__Malassezia|s__Malassezia_restricta	In-Flight	metatranscriptomics	1.6107
k__Bacteria|p__Actinobacteria|c__Actinobacteria|o__Corynebacteriales|f__Corynebacteriaceae|g__Corynebacterium|s__Corynebacterium_aurimucosum	Pre-Flight	metagenomics	1.60173
k__Eukaryota|p__Basidiomycota|c__Malasseziomycetes|o__Malasseziales|f__Malasseziaceae|g__Malassezia|s__Malassezia_restricta	Pre-Flight	metagenomics	1.55074
k__Bacteria|p__Actinobacteria|c__Actinobacteria|o__Micrococcales|f__Micrococcaceae|g__Micrococcus|s__Micrococcus_lylae	In-Flight	metatranscriptomics	1.54222
k__Bacteria|p__Firmicutes|c__Bacilli|o__Bacillales|f__Staphylococcaceae|g__Staphylococcus|s__Staphylococcus_epidermidis	Pre-Flight	metatranscriptomics	1.457
k__Bacteria|p__Firmicutes|c__Tissierellia|o__Tissierellales|f__Peptoniphilaceae|g__GGB4812|s__GGB4812_SGB6657	Recovery	metagenomics	1.35196
k__Bacteria|p__Actinobacteria|c__Actinobacteria|o__Corynebacteriales|f__Corynebacteriaceae|g__Corynebacterium|s__Corynebacterium_aurimucosum	In-Flight	metatranscriptomics	1.34484
k__Archaea|p__Euryarchaeota|c__Halobacteria|o__Halobacteriales|f__Haloarculaceae|g__Natronomonas|s__Natronomonas_sp_LN261	In-Flight	metatranscriptomics	1.3219
k__Bacteria|p__Firmicutes|c__Bacilli|o__Bacillales|f__Staphylococcaceae|g__Staphylococcus|s__Staphylococcus_capitis	In-Flight	metagenomics	1.29209
k__Bacteria|p__Firmicutes|c__Tissierellia|o__Tissierellales|f__Peptoniphilaceae|g__GGB4812|s__GGB4812_SGB6657	Pre-Flight	metagenomics	1.23065
k__Bacteria|p__Firmicutes|c__Bacilli|o__Lactobacillales|f__Streptococcaceae|g__Streptococcus|s__Streptococcus_mitis	In-Flight	metagenomics	1.22939
k__Archaea|p__Euryarchaeota|c__Halobacteria|o__Halobacteriales|f__Haloarculaceae|g__Natronomonas|s__Natronomonas_sp_LN261	Recovery	metatranscriptomics	1.19298
k__Bacteria|p__Firmicutes|c__Tissierellia|o__Tissierellales|f__Peptoniphilaceae|g__GGB4812|s__GGB4812_SGB6657	Post-Flight	metagenomics	1.1435
k__Eukaryota|p__Basidiomycota|c__Malasseziomycetes|o__Malasseziales|f__Malasseziaceae|g__Malassezia|s__Malassezia_restricta	Post-Flight	metagenomics	1.14029
k__Bacteria|p__Firmicutes|c__Tissierellia|o__Tissierellales|f__Peptoniphilaceae|g__GGB4812|s__GGB4812_SGB6657	Post-Flight	metatranscriptomics	1.12298
k__Bacteria|p__Actinobacteria|c__Actinobacteria|o__Micrococcales|f__Micrococcaceae|g__Micrococcus|s__Micrococcus_lylae	Pre-Flight	metatranscriptomics	1.10035
k__Bacteria|p__Firmicutes|c__Bacilli|o__Bacillales|f__Staphylococcaceae|g__Staphylococcus|s__Staphylococcus_epidermidis	Post-Flight	metagenomics	1.09213
k__Bacteria|p__Firmicutes|c__Bacilli|o__Bacillales|f__Staphylococcaceae|g__Staphylococcus|s__Staphylococcus_capitis	Post-Flight	metagenomics	1.07405
k__Bacteria|p__Firmicutes|c__Bacilli|o__Bacillales|f__Staphylococcaceae|g__Staphylococcus|s__Staphylococcus_epidermidis	Post-Flight	metatranscriptomics	1.07071
k__Bacteria|p__Proteobacteria|c__Gammaproteobacteria|o__Pseudomonadales|f__Pseudomonadaceae|g__Pseudomonas|s__Pseudomonas_luteola	Recovery	metatranscriptomics	1.06042
k__Bacteria|p__Firmicutes|c__Tissierellia|o__Tissierellales|f__Peptoniphilaceae|g__GGB4812|s__GGB4812_SGB6657	In-Flight	metagenomics	1.05717
k__Bacteria|p__Actinobacteria|c__Actinobacteria|o__Corynebacteriales|f__Corynebacteriaceae|g__Corynebacterium|s__Corynebacterium_accolens	Post-Flight	metagenomics	1.04655
k__Bacteria|p__Actinobacteria|c__Actinobacteria|o__Propionibacteriales|f__Propionibacteriaceae|g__Cutibacterium|s__Cutibacterium_granulosum	Recovery	metatranscriptomics	1.04374
k__Bacteria|p__Firmicutes|c__Tissierellia|o__Tissierellales|f__Peptoniphilaceae|g__GGB4812|s__GGB4812_SGB6657	Recovery	metatranscriptomics	1.04082
k__Bacteria|p__Firmicutes|c__Bacilli|o__Bacillales|f__Staphylococcaceae|g__Staphylococcus|s__Staphylococcus_capitis	Recovery	metagenomics	1.02982
k__Bacteria|p__Actinobacteria|c__Actinobacteria|o__Corynebacteriales|f__Lawsonellaceae|g__GGB2722|s__GGB2722_SGB3663	Recovery	metagenomics	1.00881
k__Eukaryota|p__Basidiomycota|c__Malasseziomycetes|o__Malasseziales|f__Malasseziaceae|g__Malassezia|s__Malassezia_restricta	Recovery	metagenomics	1.00855
k__Bacteria|p__Actinobacteria|c__Actinobacteria|o__Corynebacteriales|f__Corynebacteriaceae|g__Corynebacterium|s__Corynebacterium_aurimucosum	Recovery	metatranscriptomics	1.00502
k__Bacteria|p__Actinobacteria|c__Actinobacteria|o__Propionibacteriales|f__Propionibacteriaceae|g__Cutibacterium|s__Cutibacterium_granulosum	Pre-Flight	metatranscriptomics	1.00203
k__Bacteria|p__Firmicutes|c__Bacilli|o__Bacillales|f__Staphylococcaceae|g__Staphylococcus|s__Staphylococcus_epidermidis	Recovery	metagenomics	1.00086
k__Bacteria|p__Actinobacteria|c__Actinobacteria|o__Corynebacteriales|f__Corynebacteriaceae|g__Corynebacterium|s__Corynebacterium_accolens	In-Flight	metatranscriptomics	1.00079
k__Bacteria|p__Actinobacteria|c__Actinobacteria|o__Corynebacteriales|f__Corynebacteriaceae|g__Corynebacterium|s__Corynebacterium_accolens	Post-Flight	metatranscriptomics	0.992579
k__Bacteria|p__Firmicutes|c__Tissierellia|o__Tissierellales|f__Peptoniphilaceae|g__Anaerococcus|s__Anaerococcus_octavius	In-Flight	metagenomics	0.981281
k__Bacteria|p__Firmicutes|c__Tissierellia|o__Tissierellales|f__Peptoniphilaceae|g__Peptoniphilus|s__Peptoniphilus_lacydonensis	Pre-Flight	metagenomics	0.973264
k__Bacteria|p__Actinobacteria|c__Actinobacteria|o__Corynebacteriales|f__Corynebacteriaceae|g__Corynebacterium|s__Corynebacterium_accolens	In-Flight	metagenomics	0.968685
k__Bacteria|p__Actinobacteria|c__Actinobacteria|o__Corynebacteriales|f__Corynebacteriaceae|g__Corynebacterium|s__Corynebacterium_accolens	Recovery	metatranscriptomics	0.959709
k__Bacteria|p__Firmicutes|c__Tissierellia|o__Tissierellales|f__Peptoniphilaceae|g__Anaerococcus|s__Anaerococcus_octavius	Post-Flight	metatranscriptomics	0.948693
k__Bacteria|p__Actinobacteria|c__Actinobacteria|o__Corynebacteriales|f__Corynebacteriaceae|g__Corynebacterium|s__Corynebacterium_accolens	Recovery	metagenomics	0.942248
k__Bacteria|p__Actinobacteria|c__Actinobacteria|o__Corynebacteriales|f__Corynebacteriaceae|g__Corynebacterium|s__Corynebacterium_accolens	Pre-Flight	metagenomics	0.913199
k__Bacteria|p__Firmicutes|c__Bacilli|o__Bacillales|f__Staphylococcaceae|g__Staphylococcus|s__Staphylococcus_epidermidis	In-Flight	metagenomics	0.904286
k__Bacteria|p__Actinobacteria|c__Actinobacteria|o__Corynebacteriales|f__Corynebacteriaceae|g__Corynebacterium|s__Corynebacterium_accolens	Pre-Flight	metatranscriptomics	0.893944
k__Bacteria|p__Actinobacteria|c__Actinobacteria|o__Propionibacteriales|f__Propionibacteriaceae|g__Cutibacterium|s__Cutibacterium_namnetense	In-Flight	metagenomics	0.871402
k__Bacteria|p__Actinobacteria|c__Actinobacteria|o__Corynebacteriales|f__Corynebacteriaceae|g__Corynebacterium|s__Corynebacterium_aurimucosum	Pre-Flight	metatranscriptomics	0.84448
k__Bacteria|p__Actinobacteria|c__Actinobacteria|o__Propionibacteriales|f__Propionibacteriaceae|g__Cutibacterium|s__Cutibacterium_acnes	In-Flight	metatranscriptomics	0.842205
k__Bacteria|p__Actinobacteria|c__Actinobacteria|o__Micrococcales|f__Micrococcaceae|g__Micrococcus|s__Micrococcus_lylae	Post-Flight	metatranscriptomics	0.837973
k__Bacteria|p__Firmicutes|c__Tissierellia|o__Tissierellales|f__Peptoniphilaceae|g__Anaerococcus|s__Anaerococcus_octavius	Pre-Flight	metagenomics	0.831885
k__Bacteria|p__Actinobacteria|c__Actinobacteria|o__Propionibacteriales|f__Propionibacteriaceae|g__Cutibacterium|s__Cutibacterium_avidum	In-Flight	metagenomics	0.804452
k__Bacteria|p__Firmicutes|c__Tissierellia|o__Tissierellales|f__Peptoniphilaceae|g__Peptoniphilus|s__Peptoniphilus_lacydonensis	Recovery	metagenomics	0.802452
k__Bacteria|p__Firmicutes|c__Tissierellia|o__Tissierellales|f__Peptoniphilaceae|g__GGB4812|s__GGB4812_SGB6657	In-Flight	metatranscriptomics	0.798603
k__Archaea|p__Euryarchaeota|c__Halobacteria|o__Halobacteriales|f__Haloarculaceae|g__Natronomonas|s__Natronomonas_sp_LN261	Pre-Flight	metatranscriptomics	0.794209
k__Bacteria|p__Firmicutes|c__Tissierellia|o__Tissierellales|f__Peptoniphilaceae|g__Peptoniphilus|s__Peptoniphilus_lacydonensis	In-Flight	metagenomics	0.78945
k__Bacteria|p__Actinobacteria|c__Actinobacteria|o__Micrococcales|f__Micrococcaceae|g__Micrococcus|s__Micrococcus_lylae	Recovery	metatranscriptomics	0.788327
k__Bacteria|p__Firmicutes|c__Tissierellia|o__Tissierellales|f__Peptoniphilaceae|g__Anaerococcus|s__Anaerococcus_octavius	Recovery	metatranscriptomics	0.787797
k__Eukaryota|p__Basidiomycota|c__Malasseziomycetes|o__Malasseziales|f__Malasseziaceae|g__Malassezia|s__Malassezia_restricta	Recovery	metatranscriptomics	0.77498
k__Bacteria|p__Firmicutes|c__Tissierellia|o__Tissierellales|f__Peptoniphilaceae|g__Peptoniphilus|s__Peptoniphilus_lacydonensis	Recovery	metatranscriptomics	0.766486
k__Bacteria|p__Firmicutes|c__Tissierellia|o__Tissierellales|f__Peptoniphilaceae|g__Finegoldia|s__Finegoldia_magna	Pre-Flight	metagenomics	0.734545
k__Bacteria|p__Actinobacteria|c__Actinobacteria|o__Propionibacteriales|f__Propionibacteriaceae|g__Cutibacterium|s__Cutibacterium_avidum	Pre-Flight	metagenomics	0.722939
k__Bacteria|p__Firmicutes|c__Bacilli|o__Bacillales|f__Staphylococcaceae|g__Staphylococcus|s__Staphylococcus_capitis	Pre-Flight	metagenomics	0.708431
k__Eukaryota|p__Basidiomycota|c__Malasseziomycetes|o__Malasseziales|f__Malasseziaceae|g__Malassezia|s__Malassezia_globosa	In-Flight	metagenomics	0.706045
k__Eukaryota|p__Basidiomycota|c__Malasseziomycetes|o__Malasseziales|f__Malasseziaceae|g__Malassezia|s__Malassezia_restricta	Pre-Flight	metatranscriptomics	0.702246
k__Bacteria|p__Bacteroidetes|c__CFGB2427|o__OFGB2427|f__FGB2427|g__GGB6645|s__GGB6645_SGB9382	Post-Flight	metatranscriptomics	0.666657
k__Bacteria|p__Firmicutes|c__Tissierellia|o__Tissierellales|f__Peptoniphilaceae|g__Anaerococcus|s__Anaerococcus_provencensis	Post-Flight	metagenomics	0.66647
k__Bacteria|p__Firmicutes|c__Tissierellia|o__Tissierellales|f__Peptoniphilaceae|g__Finegoldia|s__Finegoldia_magna	Post-Flight	metatranscriptomics	0.665733
k__Bacteria|p__Proteobacteria|c__Gammaproteobacteria|o__Enterobacterales|f__Enterobacteriaceae|g__Citrobacter|s__Citrobacter_koseri	Post-Flight	metagenomics	0.665547
k__Bacteria|p__Firmicutes|c__Tissierellia|o__Tissierellales|f__Peptoniphilaceae|g__Peptoniphilus|s__Peptoniphilus_lacydonensis	Post-Flight	metatranscriptomics	0.664158
k__Bacteria|p__Actinobacteria|c__Actinobacteria|o__Propionibacteriales|f__Propionibacteriaceae|g__Cutibacterium|s__Cutibacterium_avidum	Post-Flight	metagenomics	0.663736
k__Bacteria|p__Firmicutes|c__Bacilli|o__Lactobacillales|f__Streptococcaceae|g__Streptococcus|s__Streptococcus_mitis	Post-Flight	metagenomics	0.663612
k__Bacteria|p__Firmicutes|c__Tissierellia|o__Tissierellales|f__Peptoniphilaceae|g__Finegoldia|s__Finegoldia_magna	Post-Flight	metagenomics	0.663507
k__Bacteria|p__Firmicutes|c__Bacilli|o__Bacillales|f__Staphylococcaceae|g__Staphylococcus|s__Staphylococcus_epidermidis	Recovery	metatranscriptomics	0.660322
k__Bacteria|p__Firmicutes|c__Tissierellia|o__Tissierellales|f__Peptoniphilaceae|g__Anaerococcus|s__Anaerococcus_nagyae	Post-Flight	metagenomics	0.654192
k__Bacteria|p__Firmicutes|c__Tissierellia|o__Tissierellales|f__Peptoniphilaceae|g__Anaerococcus|s__Anaerococcus_octavius	Post-Flight	metagenomics	0.653738
k__Bacteria|p__Firmicutes|c__Negativicutes|o__Veillonellales|f__Veillonellaceae|g__Negativicoccus|s__Negativicoccus_succinicivorans	Post-Flight	metagenomics	0.650896
k__Bacteria|p__Firmicutes|c__Bacilli|o__Lactobacillales|f__Carnobacteriaceae|g__Dolosigranulum|s__Dolosigranulum_pigrum	Post-Flight	metagenomics	0.649349
k__Bacteria|p__Actinobacteria|c__Actinobacteria|o__Corynebacteriales|f__Corynebacteriaceae|g__Corynebacterium|s__Corynebacterium_propinquum	Post-Flight	metagenomics	0.64405
k__Bacteria|p__Actinobacteria|c__Actinobacteria|o__Propionibacteriales|f__Propionibacteriaceae|g__Cutibacterium|s__Cutibacterium_namnetense	Post-Flight	metagenomics	0.637306
k__Bacteria|p__Firmicutes|c__Tissierellia|o__Tissierellales|f__Peptoniphilaceae|g__Peptoniphilus|s__Peptoniphilus_lacydonensis	Post-Flight	metagenomics	0.636312
k__Bacteria|p__Bacteroidetes|c__CFGB2427|o__OFGB2427|f__FGB2427|g__GGB6645|s__GGB6645_SGB9382	Post-Flight	metagenomics	0.632097
k__Bacteria|p__Firmicutes|c__Bacilli|o__Lactobacillales|f__Carnobacteriaceae|g__Dolosigranulum|s__Dolosigranulum_pigrum	Post-Flight	metatranscriptomics	0.621424
k__Bacteria|p__Proteobacteria|c__Gammaproteobacteria|o__Enterobacterales|f__Enterobacteriaceae|g__Citrobacter|s__Citrobacter_koseri	Recovery	metagenomics	0.617002
k__Bacteria|p__Firmicutes|c__Bacilli|o__Lactobacillales|f__Carnobacteriaceae|g__Dolosigranulum|s__Dolosigranulum_pigrum	In-Flight	metagenomics	0.616862
k__Bacteria|p__Firmicutes|c__Tissierellia|o__Tissierellales|f__Peptoniphilaceae|g__Anaerococcus|s__Anaerococcus_provencensis	In-Flight	metagenomics	0.616773
k__Bacteria|p__Actinobacteria|c__Actinobacteria|o__Corynebacteriales|f__Corynebacteriaceae|g__Corynebacterium|s__Corynebacterium_propinquum	In-Flight	metagenomics	0.616407
k__Bacteria|p__Firmicutes|c__Tissierellia|o__Tissierellales|f__Peptoniphilaceae|g__Finegoldia|s__Finegoldia_magna	In-Flight	metatranscriptomics	0.616376
k__Bacteria|p__Firmicutes|c__Tissierellia|o__Tissierellales|f__Peptoniphilaceae|g__Finegoldia|s__Finegoldia_magna	Recovery	metagenomics	0.615659
k__Bacteria|p__Firmicutes|c__Tissierellia|o__Tissierellales|f__Peptoniphilaceae|g__Anaerococcus|s__Anaerococcus_nagyae	In-Flight	metagenomics	0.615281
k__Bacteria|p__Firmicutes|c__Tissierellia|o__Tissierellales|f__Peptoniphilaceae|g__Anaerococcus|s__Anaerococcus_octavius	Recovery	metagenomics	0.61511
k__Bacteria|p__Firmicutes|c__Tissierellia|o__Tissierellales|f__Peptoniphilaceae|g__Anaerococcus|s__Anaerococcus_provencensis	Recovery	metagenomics	0.614966
k__Bacteria|p__Proteobacteria|c__Gammaproteobacteria|o__Enterobacterales|f__Enterobacteriaceae|g__Citrobacter|s__Citrobacter_koseri	In-Flight	metagenomics	0.613831
k__Bacteria|p__Proteobacteria|c__Gammaproteobacteria|o__Pseudomonadales|f__Moraxellaceae|g__Acinetobacter|s__Acinetobacter_baumannii	Recovery	metatranscriptomics	0.613641
k__Bacteria|p__Firmicutes|c__Tissierellia|o__Tissierellales|f__Peptoniphilaceae|g__Finegoldia|s__Finegoldia_magna	In-Flight	metagenomics	0.611172
k__Bacteria|p__Firmicutes|c__Tissierellia|o__Tissierellales|f__Peptoniphilaceae|g__Finegoldia|s__Finegoldia_magna	Recovery	metatranscriptomics	0.609607
k__Bacteria|p__Firmicutes|c__Bacilli|o__Lactobacillales|f__Streptococcaceae|g__Streptococcus|s__Streptococcus_oralis	In-Flight	metagenomics	0.608823
k__Bacteria|p__Actinobacteria|c__Actinobacteria|o__Corynebacteriales|f__Nocardiaceae|g__Rhodococcus|s__Rhodococcus_fascians	Post-Flight	metatranscriptomics	0.608778
k__Bacteria|p__Actinobacteria|c__Actinobacteria|o__Propionibacteriales|f__Propionibacteriaceae|g__Cutibacterium|s__Cutibacterium_namnetense	Recovery	metagenomics	0.608043
k__Bacteria|p__Firmicutes|c__Negativicutes|o__Veillonellales|f__Veillonellaceae|g__Negativicoccus|s__Negativicoccus_succinicivorans	In-Flight	metagenomics	0.607835
k__Bacteria|p__Firmicutes|c__Bacilli|o__Lactobacillales|f__Carnobacteriaceae|g__Dolosigranulum|s__Dolosigranulum_pigrum	Recovery	metagenomics	0.607439
k__Bacteria|p__Firmicutes|c__Tissierellia|o__Tissierellales|f__Peptoniphilaceae|g__Anaerococcus|s__Anaerococcus_nagyae	In-Flight	metatranscriptomics	0.605831
k__Bacteria|p__Firmicutes|c__Bacilli|o__Lactobacillales|f__Carnobacteriaceae|g__Dolosigranulum|s__Dolosigranulum_pigrum	In-Flight	metatranscriptomics	0.604694
k__Bacteria|p__Proteobacteria|c__Gammaproteobacteria|o__Enterobacterales|f__Enterobacteriaceae|g__Citrobacter|s__Citrobacter_koseri	Pre-Flight	metagenomics	0.602458
k__Bacteria|p__Firmicutes|c__Tissierellia|o__Tissierellales|f__Peptoniphilaceae|g__Anaerococcus|s__Anaerococcus_provencensis	Pre-Flight	metagenomics	0.600631
k__Bacteria|p__Firmicutes|c__Tissierellia|o__Tissierellales|f__Peptoniphilaceae|g__Peptoniphilus|s__Peptoniphilus_lacydonensis	In-Flight	metatranscriptomics	0.600625
k__Bacteria|p__Actinobacteria|c__Actinobacteria|o__Corynebacteriales|f__Corynebacteriaceae|g__Corynebacterium|s__Corynebacterium_propinquum	Post-Flight	metatranscriptomics	0.600267
k__Bacteria|p__Actinobacteria|c__Actinobacteria|o__Propionibacteriales|f__Propionibacteriaceae|g__Cutibacterium|s__Cutibacterium_namnetense	Pre-Flight	metagenomics	0.59684
k__Bacteria|p__Firmicutes|c__Tissierellia|o__Tissierellales|f__Peptoniphilaceae|g__Peptoniphilus|s__Peptoniphilus_lacydonensis	Pre-Flight	metatranscriptomics	0.594765
k__Bacteria|p__Proteobacteria|c__Gammaproteobacteria|o__Pasteurellales|f__Pasteurellaceae|g__Haemophilus|s__Haemophilus_parainfluenzae	In-Flight	metagenomics	0.593559
k__Bacteria|p__Bacteroidetes|c__Bacteroidia|o__Bacteroidales|f__Prevotellaceae|g__Prevotella|s__Prevotella_buccalis	Pre-Flight	metagenomics	0.591896
k__Bacteria|p__Firmicutes|c__Tissierellia|o__Tissierellales|f__Peptoniphilaceae|g__Anaerococcus|s__Anaerococcus_provencensis	Recovery	metatranscriptomics	0.590348
k__Bacteria|p__Firmicutes|c__Tissierellia|o__Tissierellales|f__Peptoniphilaceae|g__Anaerococcus|s__Anaerococcus_provencensis	In-Flight	metatranscriptomics	0.589709
k__Bacteria|p__Actinobacteria|c__Actinobacteria|o__Propionibacteriales|f__Propionibacteriaceae|g__Cutibacterium|s__Cutibacterium_acnes	Pre-Flight	metatranscriptomics	0.589507
k__Bacteria|p__Firmicutes|c__Bacilli|o__Bacillales|f__Staphylococcaceae|g__Staphylococcus|s__Staphylococcus_aureus	In-Flight	metatranscriptomics	0.5892
k__Bacteria|p__Firmicutes|c__Negativicutes|o__Veillonellales|f__Veillonellaceae|g__Negativicoccus|s__Negativicoccus_succinicivorans	Pre-Flight	metagenomics	0.588528
k__Bacteria|p__Firmicutes|c__Bacilli|o__Lactobacillales|f__Carnobacteriaceae|g__Dolosigranulum|s__Dolosigranulum_pigrum	Pre-Flight	metagenomics	0.588491
k__Bacteria|p__Firmicutes|c__Bacilli|o__Bacillales|f__Staphylococcaceae|g__Staphylococcus|s__Staphylococcus_aureus	In-Flight	metagenomics	0.587529
k__Bacteria|p__Firmicutes|c__Bacilli|o__Lactobacillales|f__Carnobacteriaceae|g__Dolosigranulum|s__Dolosigranulum_pigrum	Recovery	metatranscriptomics	0.587256
k__Bacteria|p__Firmicutes|c__Bacilli|o__Bacillales|f__Staphylococcaceae|g__Staphylococcus|s__Staphylococcus_aureus	Post-Flight	metagenomics	0.586553
k__Bacteria|p__Proteobacteria|c__Gammaproteobacteria|o__Pseudomonadales|f__Moraxellaceae|g__Acinetobacter|s__Acinetobacter_tandoii	Recovery	metatranscriptomics	0.583468
k__Bacteria|p__Firmicutes|c__Bacilli|o__Lactobacillales|f__Streptococcaceae|g__Streptococcus|s__Streptococcus_mitis	Recovery	metagenomics	0.583342
k__Bacteria|p__Bacteroidetes|c__Bacteroidia|o__Bacteroidales|f__Prevotellaceae|g__Prevotella|s__Prevotella_buccalis	In-Flight	metagenomics	0.582566
k__Bacteria|p__Firmicutes|c__Bacilli|o__Bacillales|f__Staphylococcaceae|g__Staphylococcus|s__Staphylococcus_aureus	Pre-Flight	metagenomics	0.580848
k__Eukaryota|p__Basidiomycota|c__Malasseziomycetes|o__Malasseziales|f__Malasseziaceae|g__Malassezia|s__Malassezia_restricta	Post-Flight	metatranscriptomics	0.579004
k__Bacteria|p__Actinobacteria|c__Actinobacteria|o__Corynebacteriales|f__Corynebacteriaceae|g__Corynebacterium|s__Corynebacterium_propinquum	Pre-Flight	metagenomics	0.578511
k__Bacteria|p__Proteobacteria|c__Betaproteobacteria|o__Neisseriales|f__Neisseriaceae|g__Neisseria|s__Neisseria_subflava	In-Flight	metagenomics	0.576014
k__Bacteria|p__Firmicutes|c__Tissierellia|o__Tissierellales|f__Peptoniphilaceae|g__Anaerococcus|s__Anaerococcus_octavius	Pre-Flight	metatranscriptomics	0.574911
k__Bacteria|p__Bacteroidetes|c__CFGB2427|o__OFGB2427|f__FGB2427|g__GGB6645|s__GGB6645_SGB9382	In-Flight	metagenomics	0.572705
k__Bacteria|p__Bacteroidetes|c__Bacteroidia|o__Bacteroidales|f__Prevotellaceae|g__Prevotella|s__Prevotella_buccalis	Post-Flight	metagenomics	0.570656
k__Bacteria|p__Firmicutes|c__Bacilli|o__Bacillales|f__Staphylococcaceae|g__Staphylococcus|s__Staphylococcus_aureus	Recovery	metagenomics	0.56687
k__Bacteria|p__Bacteroidetes|c__Bacteroidia|o__Bacteroidales|f__Porphyromonadaceae|g__Porphyromonas|s__Porphyromonas_bennonis	In-Flight	metagenomics	0.565463
k__Bacteria|p__Actinobacteria|c__Actinobacteria|o__Propionibacteriales|f__Propionibacteriaceae|g__Cutibacterium|s__Cutibacterium_acnes	Post-Flight	metatranscriptomics	0.565006
k__Bacteria|p__Actinobacteria|c__Actinobacteria|o__Corynebacteriales|f__Corynebacteriaceae|g__Corynebacterium|s__Corynebacterium_propinquum	Pre-Flight	metatranscriptomics	0.562545
k__Bacteria|p__Firmicutes|c__Bacilli|o__Lactobacillales|f__Carnobacteriaceae|g__Dolosigranulum|s__Dolosigranulum_pigrum	Pre-Flight	metatranscriptomics	0.557106
k__Bacteria|p__Firmicutes|c__Negativicutes|o__Veillonellales|f__Veillonellaceae|g__Veillonella|s__Veillonella_rogosae	In-Flight	metagenomics	0.555744
k__Bacteria|p__Actinobacteria|c__Actinobacteria|o__Micrococcales|f__Micrococcaceae|g__Rothia|s__Rothia_mucilaginosa	In-Flight	metagenomics	0.546851
k__Bacteria|p__Firmicutes|c__Bacilli|o__Bacillales|f__Staphylococcaceae|g__Staphylococcus|s__Staphylococcus_aureus	Post-Flight	metatranscriptomics	0.545652
k__Bacteria|p__Bacteroidetes|c__CFGB2427|o__OFGB2427|f__FGB2427|g__GGB6645|s__GGB6645_SGB9382	Recovery	metagenomics	0.543884
k__Bacteria|p__Firmicutes|c__Bacilli|o__Lactobacillales|f__Streptococcaceae|g__Streptococcus|s__Streptococcus_infantis	In-Flight	metagenomics	0.541124
k__Bacteria|p__Firmicutes|c__Bacilli|o__Lactobacillales|f__Streptococcaceae|g__Streptococcus|s__Streptococcus_sp_A12	In-Flight	metagenomics	0.538344
k__Bacteria|p__Firmicutes|c__Tissierellia|o__Tissierellales|f__Peptoniphilaceae|g__Anaerococcus|s__Anaerococcus_octavius	In-Flight	metatranscriptomics	0.538151
k__Bacteria|p__Actinobacteria|c__Actinobacteria|o__Propionibacteriales|f__Propionibacteriaceae|g__Cutibacterium|s__Cutibacterium_acnes	Recovery	metatranscriptomics	0.530166
k__Bacteria|p__Bacteroidetes|c__CFGB2427|o__OFGB2427|f__FGB2427|g__GGB6645|s__GGB6645_SGB9382	Pre-Flight	metagenomics	0.521767
k__Bacteria|p__Firmicutes|c__Bacilli|o__Bacillales|f__Staphylococcaceae|g__Staphylococcus|s__Staphylococcus_aureus	Recovery	metatranscriptomics	0.518848
k__Bacteria|p__Actinobacteria|c__Actinobacteria|o__Corynebacteriales|f__Corynebacteriaceae|g__Corynebacterium|s__Corynebacterium_macginleyi	Post-Flight	metagenomics	0.51789
k__Bacteria|p__Actinobacteria|c__Actinobacteria|o__Corynebacteriales|f__Corynebacteriaceae|g__Corynebacterium|s__Corynebacterium_macginleyi	In-Flight	metagenomics	0.512679
k__Bacteria|p__Firmicutes|c__Bacilli|o__Lactobacillales|f__Streptococcaceae|g__Streptococcus|s__Streptococcus_mitis	Pre-Flight	metagenomics	0.499652
k__Bacteria|p__Firmicutes|c__Bacilli|o__Bacillales|f__Bacillales_unclassified|g__Gemella|s__Gemella_haemolysans	In-Flight	metagenomics	0.480448
k__Bacteria|p__Firmicutes|c__Tissierellia|o__Tissierellales|f__Peptoniphilaceae|g__Finegoldia|s__Finegoldia_magna	Pre-Flight	metatranscriptomics	0.446133
k__Bacteria|p__Bacteroidetes|c__Bacteroidia|o__Bacteroidales|f__Porphyromonadaceae|g__Porphyromonas|s__Porphyromonas_bennonis	Pre-Flight	metagenomics	0.427796
k__Bacteria|p__Firmicutes|c__Bacilli|o__Bacillales|f__Staphylococcaceae|g__Staphylococcus|s__Staphylococcus_pettenkoferi	Recovery	metagenomics	0.40401
k__Bacteria|p__Bacteroidetes|c__CFGB2427|o__OFGB2427|f__FGB2427|g__GGB6645|s__GGB6645_SGB9382	In-Flight	metatranscriptomics	0.403398
k__Bacteria|p__Actinobacteria|c__Actinobacteria|o__Propionibacteriales|f__Propionibacteriaceae|g__Cutibacterium|s__Cutibacterium_avidum	Recovery	metagenomics	0.401721
k__Bacteria|p__Firmicutes|c__Bacilli|o__Bacillales|f__Bacillales_unclassified|g__Gemella|s__Gemella_sanguinis	In-Flight	metagenomics	0.400935
k__Bacteria|p__Bacteroidetes|c__Bacteroidia|o__Bacteroidales|f__Prevotellaceae|g__Prevotella|s__Prevotella_buccalis	Recovery	metagenomics	0.399216
k__Bacteria|p__Firmicutes|c__Negativicutes|o__Veillonellales|f__Veillonellaceae|g__Negativicoccus|s__Negativicoccus_succinicivorans	Recovery	metagenomics	0.397248
k__Bacteria|p__Bacteroidetes|c__CFGB2427|o__OFGB2427|f__FGB2427|g__GGB6645|s__GGB6645_SGB9382	Recovery	metatranscriptomics	0.397063
k__Bacteria|p__Actinobacteria|c__Actinobacteria|o__Corynebacteriales|f__Corynebacteriaceae|g__Corynebacterium|s__Corynebacterium_propinquum	In-Flight	metatranscriptomics	0.397007
k__Bacteria|p__Bacteroidetes|c__Bacteroidia|o__Bacteroidales|f__Porphyromonadaceae|g__Porphyromonas|s__Porphyromonas_pasteri	In-Flight	metagenomics	0.396143
k__Bacteria|p__Proteobacteria|c__Alphaproteobacteria|o__Rhodobacterales|f__Rhodobacteraceae|g__Paracoccus|s__Paracoccus_chinensis	In-Flight	metatranscriptomics	0.396115
k__Bacteria|p__Actinobacteria|c__Actinobacteria|o__Corynebacteriales|f__Corynebacteriaceae|g__Corynebacterium|s__Corynebacterium_bovis	Recovery	metagenomics	0.395492
k__Bacteria|p__Firmicutes|c__Tissierellia|o__Tissierellales|f__Peptoniphilaceae|g__Parvimonas|s__Parvimonas_SGB6649	In-Flight	metagenomics	0.395473
k__Bacteria|p__Actinobacteria|c__Actinobacteria|o__Actinomycetales|f__Actinomycetaceae|g__Actinomyces|s__Actinomyces_sp_ICM47	In-Flight	metagenomics	0.39298
k__Bacteria|p__Fusobacteria|c__Fusobacteriia|o__Fusobacteriales|f__Fusobacteriaceae|g__Fusobacterium|s__Fusobacterium_pseudoperiodonticum	In-Flight	metagenomics	0.392443
k__Bacteria|p__Actinobacteria|c__Actinobacteria|o__Actinomycetales|f__Actinomycetaceae|g__Actinomyces|s__Actinomyces_oris	In-Flight	metagenomics	0.391697
k__Bacteria|p__Actinobacteria|c__Actinobacteria|o__Corynebacteriales|f__Lawsonellaceae|g__Lawsonella|s__Lawsonella_SGB3665	In-Flight	metagenomics	0.390328
k__Bacteria|p__Bacteroidetes|c__Bacteroidia|o__Bacteroidales|f__Porphyromonadaceae|g__Porphyromonas|s__Porphyromonas_bennonis	Recovery	metagenomics	0.388604
k__Bacteria|p__Firmicutes|c__Bacilli|o__Lactobacillales|f__Streptococcaceae|g__Streptococcus|s__Streptococcus_mitis	In-Flight	metatranscriptomics	0.387118
k__Bacteria|p__Actinobacteria|c__Actinobacteria|o__Micrococcales|f__Micrococcaceae|g__Rothia|s__Rothia_dentocariosa	Pre-Flight	metagenomics	0.384786
k__Bacteria|p__Proteobacteria|c__Gammaproteobacteria|o__Pseudomonadales|f__Moraxellaceae|g__Acinetobacter|s__Acinetobacter_johnsonii	In-Flight	metatranscriptomics	0.381429
k__Bacteria|p__Actinobacteria|c__Actinobacteria|o__Bifidobacteriales|f__Bifidobacteriaceae|g__Bifidobacterium|s__Bifidobacterium_breve	In-Flight	metatranscriptomics	0.379741
k__Bacteria|p__Actinobacteria|c__Actinobacteria|o__Actinomycetales|f__Actinomycetaceae|g__Actinomyces|s__Actinomyces_SGB17168	In-Flight	metagenomics	0.376261
k__Bacteria|p__Bacteroidetes|c__Bacteroidia|o__Bacteroidales|f__Porphyromonadaceae|g__Porphyromonas|s__Porphyromonas_pasteri	Recovery	metagenomics	0.367479
k__Bacteria|p__Firmicutes|c__Bacilli|o__Bacillales|f__Staphylococcaceae|g__Staphylococcus|s__Staphylococcus_warneri	Recovery	metagenomics	0.363945
k__Bacteria|p__Firmicutes|c__Bacilli|o__Lactobacillales|f__Lactobacillaceae|g__Lactobacillus|s__Lactobacillus_crispatus	In-Flight	metagenomics	0.361179
k__Bacteria|p__Firmicutes|c__Bacilli|o__Lactobacillales|f__Streptococcaceae|g__Streptococcus|s__Streptococcus_salivarius	In-Flight	metagenomics	0.360596
k__Bacteria|p__Firmicutes|c__Bacilli|o__Bacillales|f__Staphylococcaceae|g__Staphylococcus|s__Staphylococcus_hominis	In-Flight	metagenomics	0.356812
k__Bacteria|p__Firmicutes|c__Bacilli|o__Lactobacillales|f__Streptococcaceae|g__Streptococcus|s__Streptococcus_oralis	Recovery	metagenomics	0.355476
k__Bacteria|p__Proteobacteria|c__Gammaproteobacteria|o__Pasteurellales|f__Pasteurellaceae|g__Haemophilus|s__Haemophilus_parainfluenzae	Recovery	metagenomics	0.353403
k__Bacteria|p__Actinobacteria|c__Actinobacteria|o__Corynebacteriales|f__Lawsonellaceae|g__Lawsonella|s__Lawsonella_SGB3665	Recovery	metagenomics	0.351436
k__Bacteria|p__Actinobacteria|c__Actinobacteria|o__Actinomycetales|f__Actinomycetaceae|g__Winkia|s__Winkia_neuii	In-Flight	metagenomics	0.338822
k__Bacteria|p__Firmicutes|c__Erysipelotrichia|o__Erysipelotrichales|f__Erysipelotrichaceae|g__Solobacterium|s__Solobacterium_SGB6833	In-Flight	metagenomics	0.334667
k__Bacteria|p__Firmicutes|c__Negativicutes|o__Veillonellales|f__Veillonellaceae|g__Veillonella|s__Veillonella_dispar	In-Flight	metagenomics	0.333113
k__Bacteria|p__Firmicutes|c__Tissierellia|o__Tissierellales|f__Peptoniphilaceae|g__GGB4812|s__GGB4812_SGB6657	Pre-Flight	metatranscriptomics	0.31481
k__Bacteria|p__Proteobacteria|c__Betaproteobacteria|o__Neisseriales|f__Neisseriaceae|g__Neisseria|s__Neisseria_subflava	Pre-Flight	metagenomics	0.314501
k__Bacteria|p__Actinobacteria|c__Actinobacteria|o__Micrococcales|f__Micrococcaceae|g__Rothia|s__Rothia_mucilaginosa	Pre-Flight	metagenomics	0.314123
k__Bacteria|p__Proteobacteria|c__Gammaproteobacteria|o__Pseudomonadales|f__Moraxellaceae|g__Moraxella|s__Moraxella_nonliquefaciens	Pre-Flight	metagenomics	0.313741
k__Bacteria|p__Bacteroidetes|c__CFGB2427|o__OFGB2427|f__FGB2427|g__GGB6645|s__GGB6645_SGB9382	Pre-Flight	metatranscriptomics	0.313494
k__Bacteria|p__Firmicutes|c__Bacilli|o__Lactobacillales|f__Streptococcaceae|g__Streptococcus|s__Streptococcus_thermophilus	Pre-Flight	metagenomics	0.313451
k__Bacteria|p__Proteobacteria|c__Betaproteobacteria|o__Neisseriales|f__Neisseriaceae|g__Neisseria|s__Neisseria_sicca	In-Flight	metagenomics	0.312607
k__Bacteria|p__Proteobacteria|c__Gammaproteobacteria|o__Pasteurellales|f__Pasteurellaceae|g__Haemophilus|s__Haemophilus_parainfluenzae	Pre-Flight	metagenomics	0.312444
k__Bacteria|p__Actinobacteria|c__Actinobacteria|o__Corynebacteriales|f__Lawsonellaceae|g__Lawsonella|s__Lawsonella_SGB3665	Pre-Flight	metagenomics	0.311392
k__Bacteria|p__Bacteroidetes|c__Bacteroidia|o__Bacteroidales|f__Porphyromonadaceae|g__Porphyromonas|s__Porphyromonas_pasteri	Pre-Flight	metagenomics	0.309684
k__Bacteria|p__Firmicutes|c__Bacilli|o__Lactobacillales|f__Lactobacillaceae|g__Latilactobacillus|s__Latilactobacillus_curvatus	Pre-Flight	metagenomics	0.309496
k__Bacteria|p__Firmicutes|c__Bacilli|o__Bacillales|f__Staphylococcaceae|g__Staphylococcus|s__Staphylococcus_aureus	Pre-Flight	metatranscriptomics	0.302208
k__Bacteria|p__Firmicutes|c__Bacilli|o__Lactobacillales|f__Streptococcaceae|g__Lactococcus|s__Lactococcus_lactis	Pre-Flight	metagenomics	0.300886
k__Bacteria|p__Firmicutes|c__Bacilli|o__Lactobacillales|f__Leuconostocaceae|g__Leuconostoc|s__Leuconostoc_mesenteroides	Pre-Flight	metagenomics	0.299893
k__Bacteria|p__Actinobacteria|c__Actinobacteria|o__Propionibacteriales|f__Propionibacteriaceae|g__Cutibacterium|s__Cutibacterium_acnes	In-Flight	metagenomics	0.299082
k__Bacteria|p__Actinobacteria|c__Actinobacteria|o__Micrococcales|f__Micrococcaceae|g__Rothia|s__Rothia_dentocariosa	In-Flight	metagenomics	0.298399
k__Bacteria|p__Firmicutes|c__Bacilli|o__Lactobacillales|f__Streptococcaceae|g__Streptococcus|s__Streptococcus_sp_A12	Pre-Flight	metagenomics	0.295039
k__Bacteria|p__Firmicutes|c__Bacilli|o__Lactobacillales|f__Streptococcaceae|g__Streptococcus|s__Streptococcus_parasanguinis	In-Flight	metagenomics	0.290112
k__Bacteria|p__Firmicutes|c__Bacilli|o__Lactobacillales|f__Streptococcaceae|g__Streptococcus|s__Streptococcus_salivarius	Pre-Flight	metatranscriptomics	0.284519
k__Bacteria|p__Firmicutes|c__Bacilli|o__Lactobacillales|f__Streptococcaceae|g__Streptococcus|s__Streptococcus_sanguinis	Pre-Flight	metagenomics	0.279816
k__Bacteria|p__Bacteroidetes|c__Bacteroidia|o__Bacteroidales|f__Prevotellaceae|g__Prevotella|s__Prevotella_histicola	Pre-Flight	metagenomics	0.279641
k__Bacteria|p__Firmicutes|c__Bacilli|o__Bacillales|f__Staphylococcaceae|g__Staphylococcus|s__Staphylococcus_haemolyticus	Pre-Flight	metagenomics	0.267533
k__Bacteria|p__Bacteroidetes|c__Bacteroidia|o__Bacteroidales|f__Prevotellaceae|g__Prevotella|s__Prevotella_melaninogenica	In-Flight	metagenomics	0.265066
k__Bacteria|p__Firmicutes|c__Negativicutes|o__Veillonellales|f__Veillonellaceae|g__Veillonella|s__Veillonella_atypica	Pre-Flight	metagenomics	0.249236
k__Bacteria|p__Actinobacteria|c__Actinobacteria|o__Propionibacteriales|f__Propionibacteriaceae|g__Cutibacterium|s__Cutibacterium_acnes	Post-Flight	metagenomics	0.235608
k__Bacteria|p__Actinobacteria|c__Actinobacteria|o__Propionibacteriales|f__Propionibacteriaceae|g__Cutibacterium|s__Cutibacterium_acnes	Pre-Flight	metagenomics	0.23195
k__Bacteria|p__Actinobacteria|c__Actinobacteria|o__Propionibacteriales|f__Propionibacteriaceae|g__Cutibacterium|s__Cutibacterium_acnes	Recovery	metagenomics	0.218202
k__Bacteria|p__Actinobacteria|c__Actinobacteria|o__Actinomycetales|f__Actinomycetaceae|g__Actinomyces|s__Actinomyces_gerencseriae	Pre-Flight	metagenomics	0
k__Bacteria|p__Firmicutes|c__CFGB42691|o__OFGB42691|f__FGB42691|g__GGB51441|s__GGB51441_SGB71759	Pre-Flight	metagenomics	0
k__Bacteria|p__Actinobacteria|c__Actinobacteria|o__Micrococcales|f__Microbacteriaceae|g__Microbacterium|s__Microbacterium_oleivorans	Pre-Flight	metagenomics	0
k__Bacteria|p__Bacteroidetes|c__CFGB618|o__OFGB618|f__FGB618|g__GGB1456|s__GGB1456_SGB2019	Pre-Flight	metagenomics	0
k__Bacteria|p__Firmicutes|c__Bacilli|o__Lactobacillales|f__Carnobacteriaceae|g__Alloiococcus|s__Alloiococcus_otitis	Pre-Flight	metagenomics	0
k__Bacteria|p__Proteobacteria|c__Alphaproteobacteria|o__Rhizobiales|f__Bradyrhizobiaceae|g__Afipia|s__Afipia_broomeae	Pre-Flight	metagenomics	0
k__Bacteria|p__Actinobacteria|c__Actinobacteria|o__Corynebacteriales|f__Corynebacteriaceae|g__Corynebacterium|s__Corynebacterium_sp_DSM_45110	Pre-Flight	metagenomics	0
k__Bacteria|p__Proteobacteria|c__Gammaproteobacteria|o__Nevskiales|f__Sinobacteraceae|g__Hydrocarboniphaga|s__Hydrocarboniphaga_effusa	Pre-Flight	metagenomics	0
k__Bacteria|p__Firmicutes|c__Clostridia|o__Clostridiales|f__Lachnospiraceae|g__Lachnospiraceae_unclassified|s__Lachnospiraceae_bacterium_oral_taxon_096	Pre-Flight	metagenomics	0
k__Bacteria|p__Firmicutes|c__Bacilli|o__Bacillales|f__Bacillaceae|g__Alkalihalobacillus|s__Alkalihalobacillus_halodurans	Pre-Flight	metagenomics	0
k__Bacteria|p__Actinobacteria|c__Actinobacteria|o__Corynebacteriales|f__Corynebacteriaceae|g__Corynebacterium|s__Corynebacterium_matruchotii	Pre-Flight	metagenomics	0
k__Bacteria|p__Bacteroidetes|c__Flavobacteriia|o__Flavobacteriales|f__Weeksellaceae|g__Chryseobacterium|s__Chryseobacterium_sp	Pre-Flight	metagenomics	0
k__Bacteria|p__Proteobacteria|c__Gammaproteobacteria|o__Alteromonadales|f__Alteromonadaceae|g__Alishewanella|s__Alishewanella_agri	Pre-Flight	metagenomics	0
k__Bacteria|p__Firmicutes|c__Clostridia|o__Clostridiales|f__Lachnospiraceae|g__Dorea|s__Dorea_phocaeensis	Pre-Flight	metagenomics	0
k__Bacteria|p__Proteobacteria|c__Gammaproteobacteria|o__Pseudomonadales|f__Pseudomonadaceae|g__Pseudomonas|s__Pseudomonas_stutzeri	Pre-Flight	metagenomics	0
k__Bacteria|p__Actinobacteria|c__Actinobacteria|o__Corynebacteriales|f__Mycobacteriaceae|g__Mycobacterium|s__Mycobacterium_grossiae	Pre-Flight	metagenomics	0
k__Bacteria|p__Firmicutes|c__Tissierellia|o__Tissierellales|f__Peptoniphilaceae|g__Helcococcus|s__Helcococcus_kunzii	Pre-Flight	metagenomics	0
k__Bacteria|p__Firmicutes|c__Clostridia|o__Clostridiales|f__Ruminococcaceae|g__GGB9454|s__GGB9454_SGB14846	Pre-Flight	metagenomics	0
k__Bacteria|p__Firmicutes|c__Bacilli|o__Bacillales|f__Bacillaceae|g__Peribacillus|s__Peribacillus_simplex	Pre-Flight	metagenomics	0
k__Bacteria|p__Firmicutes|c__Clostridia|o__Clostridia_unclassified|f__Clostridia_unclassified|g__GGB4569|s__GGB4569_SGB6310	Pre-Flight	metagenomics	0
k__Bacteria|p__Firmicutes|c__Clostridia|o__Clostridiales|f__Ruminococcaceae|g__Pseudoruminococcus|s__Pseudoruminococcus_massiliensis	Pre-Flight	metagenomics	0
k__Bacteria|p__Actinobacteria|c__Actinobacteria|o__Micrococcales|f__Microbacteriaceae|g__Curtobacterium|s__Curtobacterium_sp_MCBA15_008	Pre-Flight	metagenomics	0
k__Bacteria|p__Firmicutes|c__Clostridia|o__Clostridia_unclassified|f__Clostridia_unclassified|g__Candidatus_Metaruminococcus|s__Candidatus_Metaruminococcus_caecorum	Pre-Flight	metagenomics	0
k__Bacteria|p__Firmicutes|c__Clostridia|o__Clostridiales|f__Clostridiales_Family_XIII_Incertae_Sedis|g__Clostridiales_Family_XIII_Incertae_Sedis_unclassified|s__Eubacterium_saphenum	Pre-Flight	metagenomics	0
k__Bacteria|p__Actinobacteria|c__Actinobacteria|o__Micrococcales|f__Microbacteriaceae|g__Curtobacterium|s__Curtobacterium_sp_Leaf183	Pre-Flight	metagenomics	0
k__Bacteria|p__Actinobacteria|c__Actinobacteria|o__Corynebacteriales|f__Mycobacteriaceae|g__Mycobacterium|s__Mycobacterium_nebraskense	Pre-Flight	metagenomics	0
k__Bacteria|p__Firmicutes|c__Bacilli|o__Lactobacillales|f__Streptococcaceae|g__Streptococcus|s__Streptococcus_gallolyticus	Pre-Flight	metagenomics	0
k__Bacteria|p__Proteobacteria|c__Alphaproteobacteria|o__Rhizobiales|f__Rhizobiaceae|g__Shinella|s__Shinella_sp_DD12	Pre-Flight	metagenomics	0
k__Bacteria|p__Actinobacteria|c__Actinobacteria|o__Actinomycetales|f__Actinomycetaceae|g__Gleimia|s__Gleimia_europaea	Pre-Flight	metagenomics	0
k__Bacteria|p__Firmicutes|c__Clostridia|o__Clostridia_unclassified|f__Clostridia_unclassified|g__GGB9347|s__GGB9347_SGB14313	Pre-Flight	metagenomics	0
k__Bacteria|p__Cyanobacteria|c__Cyanobacteria_unclassified|o__Synechococcales|f__Synechococcaceae|g__Synechococcus|s__Synechococcus_sp_CB0101	Pre-Flight	metagenomics	0
k__Bacteria|p__Firmicutes|c__Clostridia|o__Clostridiales|f__Lachnospiraceae|g__GGB3537|s__GGB3537_SGB4727	Pre-Flight	metagenomics	0
k__Bacteria|p__Actinobacteria|c__Actinobacteria|o__Propionibacteriales|f__Propionibacteriaceae|g__Tessaracoccus|s__Tessaracoccus_timonensis	Pre-Flight	metagenomics	0
k__Bacteria|p__Proteobacteria|c__Gammaproteobacteria|o__Pseudomonadales|f__Moraxellaceae|g__Acinetobacter|s__Acinetobacter_pittii	Pre-Flight	metagenomics	0
k__Bacteria|p__Actinobacteria|c__Actinobacteria|o__Bifidobacteriales|f__Bifidobacteriaceae|g__Bifidobacterium|s__Bifidobacterium_dentium	Pre-Flight	metagenomics	0
k__Bacteria|p__Proteobacteria|c__Alphaproteobacteria|o__Caulobacterales|f__Caulobacteraceae|g__Caulobacter|s__Caulobacter_sp_3R27C2_B	Pre-Flight	metagenomics	0
k__Bacteria|p__Actinobacteria|c__Actinobacteria|o__Corynebacteriales|f__Corynebacteriaceae|g__Corynebacterium|s__Corynebacterium_singulare	Pre-Flight	metagenomics	0
k__Bacteria|p__Firmicutes|c__Tissierellia|o__Tissierellales|f__Peptoniphilaceae|g__Anaerococcus|s__Anaerococcus_sp_Marseille_P3915	Pre-Flight	metagenomics	0
k__Bacteria|p__Bacteroidetes|c__Flavobacteriia|o__Flavobacteriales|f__Weeksellaceae|g__Chryseobacterium|s__Chryseobacterium_shandongense	Pre-Flight	metagenomics	0
k__Bacteria|p__Bacteroidetes|c__Bacteroidia|o__Bacteroidales|f__Prevotellaceae|g__Prevotella|s__Prevotella_stercorea	Pre-Flight	metagenomics	0
k__Bacteria|p__Actinobacteria|c__Actinobacteria|o__Micrococcales|f__Micrococcaceae|g__Rothia|s__Rothia_aeria	Pre-Flight	metagenomics	0
k__Bacteria|p__Bacteroidetes|c__Bacteroidia|o__Bacteroidales|f__Prevotellaceae|g__Prevotella|s__Prevotella_colorans	Pre-Flight	metagenomics	0
k__Bacteria|p__Firmicutes|c__Clostridia|o__Clostridiales|f__Lachnospiraceae|g__Lachnospira|s__Lachnospira_eligens	Pre-Flight	metagenomics	0
k__Bacteria|p__Actinobacteria|c__Actinobacteria|o__Corynebacteriales|f__Gordoniaceae|g__Gordonia|s__Gordonia_bronchialis	Pre-Flight	metagenomics	0
k__Bacteria|p__Firmicutes|c__Clostridia|o__Clostridiales|f__Ruminococcaceae|g__GGB9697|s__GGB9697_SGB15213	Pre-Flight	metagenomics	0
k__Bacteria|p__Firmicutes|c__Clostridia|o__Clostridiales|f__Ruminococcaceae|g__GGB9705|s__GGB9705_SGB15224	Pre-Flight	metagenomics	0
k__Bacteria|p__Proteobacteria|c__Gammaproteobacteria|o__Xanthomonadales|f__Xanthomonadaceae|g__Xanthomonadaceae_unclassified|s__Xanthomonadaceae_bacterium_NML07_0707	Pre-Flight	metagenomics	0
k__Bacteria|p__Actinobacteria|c__Actinobacteria|o__Corynebacteriales|f__Nocardiaceae|g__Williamsia|s__Williamsia_marianensis	Pre-Flight	metagenomics	0
k__Bacteria|p__Proteobacteria|c__Gammaproteobacteria|o__Pseudomonadales|f__Pseudomonadaceae|g__Pseudomonas|s__Pseudomonas_monteilii	Pre-Flight	metagenomics	0
k__Bacteria|p__Actinobacteria|c__Actinobacteria|o__Micrococcales|f__Dermabacteraceae|g__Dermabacter|s__Dermabacter_hominis	Pre-Flight	metagenomics	0
k__Bacteria|p__Cyanobacteria|c__Cyanobacteria_unclassified|o__Nostocales|f__Nostocaceae|g__Nostoc|s__Nostoc_sp_FACHB_145	Pre-Flight	metagenomics	0
k__Bacteria|p__Bacteroidetes|c__Cytophagia|o__Cytophagales|f__Hymenobacteraceae|g__Hymenobacter|s__Hymenobacter_psychrotolerans	Pre-Flight	metagenomics	0
k__Bacteria|p__Firmicutes|c__Bacilli|o__Lactobacillales|f__Streptococcaceae|g__Streptococcus|s__Streptococcus_oralis	Pre-Flight	metagenomics	0
k__Bacteria|p__Bacteroidetes|c__Bacteroidia|o__Bacteroidales|f__Prevotellaceae|g__Prevotella|s__Prevotella_melaninogenica	Pre-Flight	metagenomics	0
k__Bacteria|p__Actinobacteria|c__Actinobacteria|o__Pseudonocardiales|f__Pseudonocardiaceae|g__Actinomycetospora|s__Actinomycetospora_succinea	Pre-Flight	metagenomics	0
k__Bacteria|p__Actinobacteria|c__Actinobacteria|o__Micrococcales|f__Micrococcaceae|g__Micrococcus|s__Micrococcus_endophyticus	Pre-Flight	metagenomics	0
k__Bacteria|p__Firmicutes|c__Clostridia|o__Clostridiales|f__Clostridiaceae|g__Massilioclostridium|s__Massilioclostridium_coli	Pre-Flight	metagenomics	0
k__Bacteria|p__Actinobacteria|c__Actinobacteria|o__Corynebacteriales|f__Corynebacteriaceae|g__Corynebacterium|s__Corynebacterium_hadale	Pre-Flight	metagenomics	0
k__Bacteria|p__Actinobacteria|c__Actinobacteria|o__Bifidobacteriales|f__Bifidobacteriaceae|g__Bifidobacterium|s__Bifidobacterium_thermophilum	Pre-Flight	metagenomics	0
k__Bacteria|p__Firmicutes|c__Bacilli|o__Bacilli_unclassified|f__Bacilli_unclassified|g__Bacilli_unclassified|s__Bacilli_unclassified_SGB6502	Pre-Flight	metagenomics	0
k__Bacteria|p__Bacteroidetes|c__Bacteroidia|o__Bacteroidales|f__Prevotellaceae|g__Prevotella|s__Prevotella_bivia	Pre-Flight	metagenomics	0
k__Bacteria|p__Firmicutes|c__Bacilli|o__Lactobacillales|f__Streptococcaceae|g__Streptococcus|s__Streptococcus_intermedius	Pre-Flight	metagenomics	0
k__Bacteria|p__Bacteroidetes|c__Bacteroidia|o__Bacteroidales|f__Bacteroidaceae|g__Bacteroides|s__Bacteroides_clarus	Pre-Flight	metagenomics	0
k__Bacteria|p__Actinobacteria|c__Actinobacteria|o__Micrococcales|f__Micrococcaceae|g__Arthrobacter|s__Arthrobacter_sp_S41	Pre-Flight	metagenomics	0
k__Bacteria|p__Proteobacteria|c__Alphaproteobacteria|o__Rhodobacterales|f__Rhodobacteraceae|g__Paracoccus|s__Paracoccus_acridae	Pre-Flight	metagenomics	0
k__Bacteria|p__Firmicutes|c__Tissierellia|o__Tissierellia_unclassified|f__Tissierellia_unclassified|g__Ezakiella|s__Ezakiella_massiliensis	Pre-Flight	metagenomics	0
k__Bacteria|p__Proteobacteria|c__Gammaproteobacteria|o__Xanthomonadales|f__Xanthomonadaceae|g__Pseudoxanthomonas|s__Pseudoxanthomonas_japonensis	Pre-Flight	metagenomics	0
k__Bacteria|p__Actinobacteria|c__Actinobacteria|o__Actinomycetales|f__Actinomycetaceae|g__Actinomyces|s__Actinomyces_timonensis	Pre-Flight	metagenomics	0
k__Bacteria|p__Actinobacteria|c__Actinobacteria|o__Propionibacteriales|f__Propionibacteriaceae|g__Microlunatus|s__Microlunatus_sagamiharensis	Pre-Flight	metagenomics	0
k__Bacteria|p__Actinobacteria|c__Actinobacteria|o__Actinomycetales|f__Actinomycetaceae|g__Actinomyces|s__Actinomyces_oris	Pre-Flight	metagenomics	0
k__Bacteria|p__Firmicutes|c__Clostridia|o__Clostridia_unclassified|f__Clostridia_unclassified|g__Candidatus_Allochristensenella|s__Candidatus_Allochristensenella_caecavium	Pre-Flight	metagenomics	0
k__Bacteria|p__Firmicutes|c__Bacilli|o__Bacillales|f__Staphylococcaceae|g__Salinicoccus|s__Salinicoccus_sp_YB14_2	Pre-Flight	metagenomics	0
k__Bacteria|p__Firmicutes|c__Bacilli|o__Bacillales|f__Staphylococcaceae|g__Staphylococcus|s__Staphylococcus_saccharolyticus	Pre-Flight	metagenomics	0
k__Bacteria|p__Bacteroidetes|c__Bacteroidia|o__Bacteroidales|f__Porphyromonadaceae|g__Porphyromonas|s__Porphyromonas_gulae	Pre-Flight	metagenomics	0
k__Bacteria|p__Proteobacteria|c__Gammaproteobacteria|o__Pseudomonadales|f__Pseudomonadaceae|g__Pseudomonas|s__Pseudomonas_panacis	Pre-Flight	metagenomics	0
k__Bacteria|p__Actinobacteria|c__Actinobacteria|o__Corynebacteriales|f__Nocardiaceae|g__Rhodococcus|s__Rhodococcus_erythropolis	Pre-Flight	metagenomics	0
k__Bacteria|p__Proteobacteria|c__Betaproteobacteria|o__Burkholderiales|f__Sutterellaceae|g__Parasutterella|s__Parasutterella_SGB9260	Pre-Flight	metagenomics	0
k__Bacteria|p__Firmicutes|c__Bacilli|o__Lactobacillales|f__Leuconostocaceae|g__Leuconostoc|s__Leuconostoc_citreum	Pre-Flight	metagenomics	0
k__Bacteria|p__Proteobacteria|c__Betaproteobacteria|o__Burkholderiales|f__Alcaligenaceae|g__Achromobacter|s__Achromobacter_sp_AONIH1	Pre-Flight	metagenomics	0
k__Bacteria|p__Firmicutes|c__Negativicutes|o__Veillonellales|f__Veillonellaceae|g__Veillonella|s__Veillonella_tobetsuensis	Pre-Flight	metagenomics	0
k__Bacteria|p__Actinobacteria|c__Actinobacteria|o__Corynebacteriales|f__Corynebacteriaceae|g__Corynebacterium|s__Corynebacterium_sp_HMSC04H06	Pre-Flight	metagenomics	0
k__Bacteria|p__Proteobacteria|c__Gammaproteobacteria|o__Enterobacterales|f__Enterobacteriaceae|g__Klebsiella|s__Klebsiella_aerogenes	Pre-Flight	metagenomics	0
k__Bacteria|p__Actinobacteria|c__Actinobacteria|o__Actinomycetales|f__Actinomycetaceae|g__Mobiluncus|s__Mobiluncus_SGB15488	Pre-Flight	metagenomics	0
k__Bacteria|p__Actinobacteria|c__Actinobacteria|o__Micrococcales|f__Dermabacteraceae|g__Brachybacterium|s__Brachybacterium_nesterenkovii	Pre-Flight	metagenomics	0
k__Bacteria|p__Firmicutes|c__Clostridia|o__Clostridiales|f__Lachnospiraceae|g__Blautia|s__Blautia_sp_An249	Pre-Flight	metagenomics	0
k__Bacteria|p__Firmicutes|c__Clostridia|o__Clostridiales|f__Clostridiaceae|g__Clostridium|s__Clostridium_sp_AF36_4	Pre-Flight	metagenomics	0
k__Bacteria|p__Proteobacteria|c__Gammaproteobacteria|o__Pseudomonadales|f__Pseudomonadaceae|g__Pseudomonas|s__Pseudomonas_juntendi	Pre-Flight	metagenomics	0
k__Bacteria|p__Firmicutes|c__Clostridia|o__Clostridiales|f__Clostridiales_unclassified|g__Intestinimonas|s__Intestinimonas_timonensis	Pre-Flight	metagenomics	0
k__Bacteria|p__Bacteroidetes|c__Flavobacteriia|o__Flavobacteriales|f__Flavobacteriaceae|g__Capnocytophaga|s__Capnocytophaga_cynodegmi	Pre-Flight	metagenomics	0
k__Bacteria|p__Firmicutes|c__Clostridia|o__Clostridiales|f__Ruminococcaceae|g__Gemmiger|s__Gemmiger_SGB15299	Pre-Flight	metagenomics	0
k__Bacteria|p__Actinobacteria|c__Actinobacteria|o__Corynebacteriales|f__Dietziaceae|g__Dietzia|s__Dietzia_aerolata	Pre-Flight	metagenomics	0
k__Bacteria|p__Proteobacteria|c__Alphaproteobacteria|o__Caulobacterales|f__Caulobacteraceae|g__Brevundimonas|s__Brevundimonas_SGB38301	Pre-Flight	metagenomics	0
k__Bacteria|p__Bacteroidetes|c__Bacteroidia|o__Bacteroidales|f__Rikenellaceae|g__Alistipes|s__Alistipes_finegoldii	Pre-Flight	metagenomics	0
k__Bacteria|p__Firmicutes|c__CFGB1302|o__OFGB1302|f__FGB1302|g__GGB3123|s__GGB3123_SGB4135	Pre-Flight	metagenomics	0
k__Bacteria|p__Proteobacteria|c__Gammaproteobacteria|o__Xanthomonadales|f__Xanthomonadaceae|g__Stenotrophomonas|s__Stenotrophomonas_indicatrix	Pre-Flight	metagenomics	0
k__Bacteria|p__Proteobacteria|c__Gammaproteobacteria|o__Enterobacterales|f__Yersiniaceae|g__Serratia|s__Serratia_marcescens	Pre-Flight	metagenomics	0
k__Bacteria|p__Proteobacteria|c__Gammaproteobacteria|o__Xanthomonadales|f__Xanthomonadaceae|g__Stenotrophomonas|s__Stenotrophomonas_koreensis	Pre-Flight	metagenomics	0
k__Bacteria|p__Actinobacteria|c__Actinobacteria|o__Micrococcales|f__Cellulomonadaceae|g__Cellulomonas|s__Cellulomonas_SGB47014	Pre-Flight	metagenomics	0
k__Bacteria|p__Proteobacteria|c__Alphaproteobacteria|o__Rhizobiales|f__Methylobacteriaceae|g__Methylorubrum|s__Methylorubrum_rhodesianum	Pre-Flight	metagenomics	0
k__Bacteria|p__Proteobacteria|c__Gammaproteobacteria|o__Cardiobacteriales|f__Cardiobacteriaceae|g__Cardiobacterium|s__Cardiobacterium_hominis	Pre-Flight	metagenomics	0
k__Bacteria|p__Proteobacteria|c__Alphaproteobacteria|o__Rhodospirillales|f__Acetobacteraceae|g__Roseomonas|s__Roseomonas_mucosa	Pre-Flight	metagenomics	0
k__Bacteria|p__Actinobacteria|c__Actinobacteria|o__Micrococcales|f__Microbacteriaceae|g__Rathayibacter|s__Rathayibacter_caricis	Pre-Flight	metagenomics	0
k__Bacteria|p__Firmicutes|c__Clostridia|o__Clostridiales|f__Ruminococcaceae|g__Faecalibacterium|s__Faecalibacterium_SGB15346	Pre-Flight	metagenomics	0
k__Bacteria|p__Firmicutes|c__Clostridia|o__Clostridiales|f__Ruminococcaceae|g__Ruminococcus|s__Ruminococcus_champanellensis	Pre-Flight	metagenomics	0
k__Bacteria|p__Firmicutes|c__Clostridia|o__Clostridiales|f__Clostridiales_Family_XIII_Incertae_Sedis|g__Clostridiales_Family_XIII_Incertae_Sedis_unclassified|s__Eubacterium_infirmum	Pre-Flight	metagenomics	0
k__Bacteria|p__Proteobacteria|c__Betaproteobacteria|o__Neisseriales|f__Neisseriaceae|g__Eikenella|s__Eikenella_corrodens	Pre-Flight	metagenomics	0
k__Bacteria|p__Proteobacteria|c__Alphaproteobacteria|o__Sphingomonadales|f__Sphingomonadaceae|g__Sphingomonas|s__Sphingomonas_sp_36D10_4_7	Pre-Flight	metagenomics	0
k__Bacteria|p__Firmicutes|c__Clostridia|o__Clostridiales|f__Clostridiales_Family_XIII_Incertae_Sedis|g__Clostridiales_Family_XIII_Incertae_Sedis_unclassified|s__Eubacterium_brachy	Pre-Flight	metagenomics	0
k__Bacteria|p__Bacteroidetes|c__Bacteroidetes_unclassified|o__Bacteroidetes_unclassified|f__Bacteroidetes_unclassified|g__Bacteroidetes_unclassified|s__Bacteroidetes_unclassified_SGB1343	Pre-Flight	metagenomics	0
k__Bacteria|p__Proteobacteria|c__Gammaproteobacteria|o__Alteromonadales|f__Shewanellaceae|g__Shewanella|s__Shewanella_xiamenensis	Pre-Flight	metagenomics	0
k__Bacteria|p__Bacteroidetes|c__Flavobacteriia|o__Flavobacteriales|f__Weeksellaceae|g__Chryseobacterium|s__Chryseobacterium_taichungense	Pre-Flight	metagenomics	0
k__Bacteria|p__Bacteroidetes|c__Bacteroidia|o__Bacteroidales|f__Bacteroidaceae|g__Bacteroides|s__Bacteroides_fragilis	Pre-Flight	metagenomics	0
k__Bacteria|p__Proteobacteria|c__Gammaproteobacteria|o__Enterobacterales|f__Erwiniaceae|g__Mixta|s__Mixta_calida	Pre-Flight	metagenomics	0
k__Bacteria|p__Actinobacteria|c__Actinobacteria|o__Micrococcales|f__Microbacteriaceae|g__Leifsonia|s__Leifsonia_xyli	Pre-Flight	metagenomics	0
k__Bacteria|p__Proteobacteria|c__Betaproteobacteria|o__Burkholderiales|f__Comamonadaceae|g__Comamonas|s__Comamonas_aquatica	Pre-Flight	metagenomics	0
k__Bacteria|p__Proteobacteria|c__Deltaproteobacteria|o__Desulfuromonadales|f__Geobacteraceae|g__Geobacter|s__Geobacter_thiogenes	Pre-Flight	metagenomics	0
k__Bacteria|p__Bacteroidetes|c__Chitinophagia|o__Chitinophagales|f__Chitinophagaceae|g__Cnuella|s__Cnuella_takakiae	Pre-Flight	metagenomics	0
k__Bacteria|p__Proteobacteria|c__Gammaproteobacteria|o__Enterobacterales|f__Enterobacteriaceae|g__Phytobacter|s__Phytobacter_diazotrophicus	Pre-Flight	metagenomics	0
k__Bacteria|p__Proteobacteria|c__Hydrogenophilalia|o__Hydrogenophilales|f__Hydrogenophilaceae|g__Tepidiphilus|s__Tepidiphilus_succinatimandens	Pre-Flight	metagenomics	0
k__Bacteria|p__Firmicutes|c__Clostridia|o__Clostridiales|f__Lachnospiraceae|g__Lachnospiraceae_unclassified|s__Lachnospiraceae_bacterium_OM04_12BH	Pre-Flight	metagenomics	0
k__Bacteria|p__Firmicutes|c__Bacilli|o__Lactobacillales|f__Lactobacillaceae|g__Lapidilactobacillus|s__Lapidilactobacillus_concavus	Pre-Flight	metagenomics	0
k__Bacteria|p__Firmicutes|c__Clostridia|o__Clostridiales|f__Ruminococcaceae|g__GGB9632|s__GGB9632_SGB15089	Pre-Flight	metagenomics	0
k__Bacteria|p__Firmicutes|c__Erysipelotrichia|o__Erysipelotrichales|f__Erysipelotrichaceae|g__Amedibacillus|s__Amedibacillus_dolichus	Pre-Flight	metagenomics	0
k__Bacteria|p__Firmicutes|c__Clostridia|o__Clostridiales|f__Clostridiales_unclassified|g__Lawsonibacter|s__Lawsonibacter_sp_NSJ_52	Pre-Flight	metagenomics	0
k__Bacteria|p__Firmicutes|c__Clostridia|o__Clostridiales|f__Lachnospiraceae|g__Roseburia|s__Roseburia_faecis	Pre-Flight	metagenomics	0
k__Bacteria|p__Proteobacteria|c__Alphaproteobacteria|o__Rhizobiales|f__Bradyrhizobiaceae|g__Bradyrhizobium|s__Bradyrhizobium_sp_CCH5_F6	Pre-Flight	metagenomics	0
k__Bacteria|p__Actinobacteria|c__Actinobacteria|o__Propionibacteriales|f__Propionibacteriaceae|g__Acidipropionibacterium|s__Acidipropionibacterium_acidipropionici	Pre-Flight	metagenomics	0
k__Bacteria|p__Firmicutes|c__Bacilli|o__Lactobacillales|f__Carnobacteriaceae|g__Granulicatella|s__Granulicatella_elegans	Pre-Flight	metagenomics	0
k__Bacteria|p__Firmicutes|c__Erysipelotrichia|o__Erysipelotrichales|f__Erysipelotrichaceae|g__Holdemania|s__Holdemania_filiformis	Pre-Flight	metagenomics	0
k__Bacteria|p__Actinobacteria|c__Actinobacteria|o__Micrococcales|f__Micrococcaceae|g__Micrococcus|s__Micrococcus_terreus	Pre-Flight	metagenomics	0
k__Bacteria|p__Firmicutes|c__CFGB3035|o__OFGB3035|f__FGB3035|g__GGB9524|s__GGB9524_SGB14924	Pre-Flight	metagenomics	0
k__Bacteria|p__Firmicutes|c__Bacilli|o__Bacillales|f__Staphylococcaceae|g__Abyssicoccus|s__Abyssicoccus_albus	Pre-Flight	metagenomics	0
k__Bacteria|p__Proteobacteria|c__Gammaproteobacteria|o__Pseudomonadales|f__Pseudomonadaceae|g__Pseudomonas|s__Pseudomonas_aeruginosa	Pre-Flight	metagenomics	0
k__Bacteria|p__Bacteroidetes|c__Flavobacteriia|o__Flavobacteriales|f__Weeksellaceae|g__Chryseobacterium|s__Chryseobacterium_sp_Leaf180	Pre-Flight	metagenomics	0
k__Bacteria|p__Actinobacteria|c__Actinobacteria|o__Pseudonocardiales|f__Pseudonocardiaceae|g__Pseudonocardia|s__Pseudonocardia_oroxyli	Pre-Flight	metagenomics	0
k__Bacteria|p__Actinobacteria|c__Coriobacteriia|o__Eggerthellales|f__Eggerthellaceae|g__Slackia|s__Slackia_exigua	Pre-Flight	metagenomics	0
k__Bacteria|p__Firmicutes|c__Tissierellia|o__Tissierellales|f__Peptoniphilaceae|g__Anaerococcus|s__Anaerococcus_senegalensis	Pre-Flight	metagenomics	0
k__Bacteria|p__Proteobacteria|c__Betaproteobacteria|o__Burkholderiales|f__Comamonadaceae|g__Zhizhongheella|s__Zhizhongheella_caldifontis	Pre-Flight	metagenomics	0
k__Bacteria|p__Firmicutes|c__Bacilli|o__Lactobacillales|f__Carnobacteriaceae|g__Desemzia|s__Desemzia_incerta	Pre-Flight	metagenomics	0
k__Bacteria|p__Firmicutes|c__Negativicutes|o__Acidaminococcales|f__Acidaminococcaceae|g__Acidaminococcus|s__Acidaminococcus_intestini	Pre-Flight	metagenomics	0
k__Bacteria|p__Firmicutes|c__Clostridia|o__Clostridiales|f__Peptostreptococcaceae|g__Peptostreptococcus|s__Peptostreptococcus_canis	Pre-Flight	metagenomics	0
k__Bacteria|p__Bacteroidetes|c__Flavobacteriia|o__Flavobacteriales|f__Flavobacteriaceae|g__Salegentibacter|s__Salegentibacter_mishustinae	Pre-Flight	metagenomics	0
k__Bacteria|p__Tenericutes|c__Mollicutes|o__Mycoplasmatales|f__Mycoplasmataceae|g__Mycoplasmopsis|s__Mycoplasma_cynos	Pre-Flight	metagenomics	0
k__Bacteria|p__Actinobacteria|c__Actinobacteria|o__Propionibacteriales|f__Nocardioidaceae|g__Micropruina|s__Micropruina_glycogenica	Pre-Flight	metagenomics	0
k__Bacteria|p__Proteobacteria|c__Alphaproteobacteria|o__Rhizobiales|f__Lichenibacteriaceae|g__Lichenibacterium|s__Lichenibacterium_ramalinae	Pre-Flight	metagenomics	0
k__Bacteria|p__Firmicutes|c__Clostridia|o__Clostridiales|f__Clostridiales_Family_XIII_Incertae_Sedis|g__Clostridiales_Family_XIII_Incertae_Sedis_unclassified|s__Clostridiales_Family_XIII_Incertae_Sedis_unclassified_SGB3978	Pre-Flight	metagenomics	0
k__Bacteria|p__Proteobacteria|c__Betaproteobacteria|o__Burkholderiales|f__Oxalobacteraceae|g__Massilia|s__Massilia_sp_CFBP_13721	Pre-Flight	metagenomics	0
k__Bacteria|p__Firmicutes|c__Tissierellia|o__Tissierellales|f__Peptoniphilaceae|g__Anaerococcus|s__Anaerococcus_hydrogenalis	Pre-Flight	metagenomics	0
k__Bacteria|p__Proteobacteria|c__Gammaproteobacteria|o__Alteromonadales|f__Idiomarinaceae|g__Idiomarina|s__Idiomarina_zobellii	Pre-Flight	metagenomics	0
k__Bacteria|p__Proteobacteria|c__Alphaproteobacteria|o__Sphingomonadales|f__Erythrobacteraceae|g__Erythrobacter|s__Erythrobacter_donghaensis	Pre-Flight	metagenomics	0
k__Bacteria|p__Firmicutes|c__CFGB1340|o__OFGB1340|f__FGB1340|g__GGB3256|s__GGB3256_SGB4303	Pre-Flight	metagenomics	0
k__Bacteria|p__Firmicutes|c__Bacilli|o__Bacillales|f__Staphylococcaceae|g__Staphylococcus|s__Staphylococcus_saprophyticus	Pre-Flight	metagenomics	0
k__Bacteria|p__Proteobacteria|c__Gammaproteobacteria|o__Xanthomonadales|f__Xanthomonadaceae|g__Pseudoxanthomonas|s__Pseudoxanthomonas_sp_OG2	Pre-Flight	metagenomics	0
k__Bacteria|p__Proteobacteria|c__Betaproteobacteria|o__Burkholderiales|f__Burkholderiales_unclassified|g__Tepidimonas|s__Tepidimonas_taiwanensis	Pre-Flight	metagenomics	0
k__Bacteria|p__Candidatus_Saccharibacteria|c__Candidatus_Saccharimonia|o__Candidatus_Saccharimonales|f__Candidatus_Sacchiramonaceaea|g__Candidatus_Nanosynsacchari|s__Candidatus_Nanosynsacchari_sp_TM7_ANC_38_39_G1_1	Pre-Flight	metagenomics	0
k__Bacteria|p__Proteobacteria|c__Gammaproteobacteria|o__Pasteurellales|f__Pasteurellaceae|g__Haemophilus|s__Haemophilus_pittmaniae	Pre-Flight	metagenomics	0
k__Bacteria|p__Proteobacteria|c__Betaproteobacteria|o__Burkholderiales|f__Comamonadaceae|g__Curvibacter|s__Curvibacter_sp_AEP1_3	Pre-Flight	metagenomics	0
k__Bacteria|p__Firmicutes|c__Clostridia|o__Clostridia_unclassified|f__Clostridia_unclassified|g__GGB4588|s__GGB4588_SGB6347	Pre-Flight	metagenomics	0
k__Bacteria|p__Actinobacteria|c__Actinobacteria|o__Corynebacteriales|f__Mycobacteriaceae|g__Mycolicibacterium|s__Mycolicibacterium_mageritense	Pre-Flight	metagenomics	0
k__Bacteria|p__Actinobacteria|c__Actinobacteria|o__Corynebacteriales|f__Corynebacteriaceae|g__Corynebacterium|s__Corynebacterium_doosanense	Pre-Flight	metagenomics	0
k__Bacteria|p__Firmicutes|c__Bacilli|o__Bacillales|f__Staphylococcaceae|g__Nosocomiicoccus|s__Nosocomiicoccus_ampullae	Pre-Flight	metagenomics	0
k__Eukaryota|p__Ascomycota|c__Saccharomycetes|o__Saccharomycetales|f__Saccharomycetaceae|g__Saccharomyces|s__Saccharomyces_cerevisiae	Pre-Flight	metagenomics	0
k__Bacteria|p__Actinobacteria|c__Actinobacteria|o__Corynebacteriales|f__Lawsonellaceae|g__Lawsonella|s__Lawsonella_clevelandensis	Pre-Flight	metagenomics	0
k__Bacteria|p__Firmicutes|c__Clostridia|o__Clostridiales|f__Ruminococcaceae|g__Agathobaculum|s__Agathobaculum_butyriciproducens	Pre-Flight	metagenomics	0
k__Bacteria|p__Proteobacteria|c__Gammaproteobacteria|o__Pseudomonadales|f__Moraxellaceae|g__Acinetobacter|s__Acinetobacter_cumulans	Pre-Flight	metagenomics	0
k__Bacteria|p__Bacteroidetes|c__Bacteroidia|o__Bacteroidales|f__Prevotellaceae|g__Prevotella|s__Prevotella_denticola	Pre-Flight	metagenomics	0
k__Bacteria|p__Actinobacteria|c__Actinobacteria|o__Bifidobacteriales|f__Bifidobacteriaceae|g__Gardnerella|s__Gardnerella_vaginalis	Pre-Flight	metagenomics	0
k__Bacteria|p__Firmicutes|c__CFGB9612|o__OFGB9612|f__FGB9612|g__GGB45495|s__GGB45495_SGB63167	Pre-Flight	metagenomics	0
k__Bacteria|p__Actinobacteria|c__Actinobacteria|o__Nakamurellales|f__Nakamurellaceae|g__Nakamurella|s__Nakamurella_aerolata	Pre-Flight	metagenomics	0
k__Bacteria|p__Firmicutes|c__Clostridia|o__Clostridiales|f__Ruminococcaceae|g__Phocea|s__Phocea_massiliensis	Pre-Flight	metagenomics	0
k__Bacteria|p__Firmicutes|c__Clostridia|o__Clostridia_unclassified|f__Clostridia_unclassified|g__Candidatus_Avimonas|s__Candidatus_Avimonas_narfia	Pre-Flight	metagenomics	0
k__Bacteria|p__Firmicutes|c__Bacilli|o__Lactobacillales|f__Lactobacillaceae|g__Lactobacillus|s__Lactobacillus_iners	Pre-Flight	metagenomics	0
k__Bacteria|p__Actinobacteria|c__Actinobacteria|o__Corynebacteriales|f__Corynebacteriaceae|g__Corynebacterium|s__Corynebacterium_urinapleomorphum	Pre-Flight	metagenomics	0
k__Bacteria|p__Actinobacteria|c__Coriobacteriia|o__Eggerthellales|f__Eggerthellaceae|g__Adlercreutzia|s__Adlercreutzia_equolifaciens	Pre-Flight	metagenomics	0
k__Bacteria|p__Bacteroidetes|c__Bacteroidia|o__Bacteroidales|f__Porphyromonadaceae|g__Porphyromonas|s__Porphyromonas_sp_COT_239_OH1446	Pre-Flight	metagenomics	0
k__Bacteria|p__Proteobacteria|c__Alphaproteobacteria|o__Sphingomonadales|f__Sphingomonadaceae|g__Sphingomonas|s__Sphingomonas_pseudosanguinis	Pre-Flight	metagenomics	0
k__Bacteria|p__Proteobacteria|c__Gammaproteobacteria|o__Pseudomonadales|f__Pseudomonadaceae|g__Azomonas|s__Azomonas_macrocytogenes	Pre-Flight	metagenomics	0
k__Bacteria|p__Firmicutes|c__Clostridia|o__Clostridiales|f__Ruminococcaceae|g__Neobittarella|s__Neobittarella_massiliensis	Pre-Flight	metagenomics	0
k__Bacteria|p__Actinobacteria|c__Actinobacteria|o__Corynebacteriales|f__Mycobacteriaceae|g__Mycolicibacterium|s__Mycolicibacterium_bacteremicum	Pre-Flight	metagenomics	0
k__Bacteria|p__Actinobacteria|c__Actinobacteria|o__Corynebacteriales|f__Dietziaceae|g__Dietzia|s__Dietzia_cercidiphylli	Pre-Flight	metagenomics	0
k__Bacteria|p__Firmicutes|c__Clostridia|o__Clostridiales|f__Peptostreptococcaceae|g__Peptostreptococcus|s__Peptostreptococcus_sp_MV1	Pre-Flight	metagenomics	0
k__Bacteria|p__Proteobacteria|c__Gammaproteobacteria|o__Pseudomonadales|f__Moraxellaceae|g__Moraxella|s__Moraxella_sp_VT_16_12	Pre-Flight	metagenomics	0
k__Bacteria|p__Actinobacteria|c__Actinobacteria|o__Micrococcales|f__Ornithinimicrobiaceae|g__Ornithinimicrobium|s__Ornithinimicrobium_sp_CNJ_824	Pre-Flight	metagenomics	0
k__Bacteria|p__Actinobacteria|c__Actinobacteria|o__Corynebacteriales|f__Corynebacteriaceae|g__Corynebacterium|s__Corynebacterium_durum	Pre-Flight	metagenomics	0
k__Bacteria|p__Proteobacteria|c__Gammaproteobacteria|o__Pseudomonadales|f__Moraxellaceae|g__Acinetobacter|s__Acinetobacter_ursingii	Pre-Flight	metagenomics	0
k__Bacteria|p__Proteobacteria|c__Alphaproteobacteria|o__Sphingomonadales|f__Sphingomonadaceae|g__Sphingomonas|s__Sphingomonas_lenta	Pre-Flight	metagenomics	0
k__Bacteria|p__Proteobacteria|c__Alphaproteobacteria|o__Rhizobiales|f__Rhizobiaceae|g__Neorhizobium|s__Neorhizobium_alkalisoli	Pre-Flight	metagenomics	0
k__Bacteria|p__Actinobacteria|c__Actinobacteria|o__Propionibacteriales|f__Propionibacteriaceae|g__Propionibacteriaceae_unclassified|s__Propionibacteriaceae_bacterium_YIM_S02567	Pre-Flight	metagenomics	0
k__Bacteria|p__Bacteroidetes|c__Bacteroidia|o__Bacteroidales|f__Bacteroidales_unclassified|g__Phocaeicola|s__Phocaeicola_dorei	Pre-Flight	metagenomics	0
k__Bacteria|p__Firmicutes|c__Clostridia|o__Clostridia_unclassified|f__Clostridia_unclassified|g__GGB9522|s__GGB9522_SGB14921	Pre-Flight	metagenomics	0
k__Bacteria|p__Firmicutes|c__Tissierellia|o__Tissierellales|f__Tissierellaceae|g__Urmitella|s__Urmitella_timonensis	Pre-Flight	metagenomics	0
k__Bacteria|p__Proteobacteria|c__CFGB7973|o__OFGB7973|f__FGB7973|g__GGB24808|s__GGB24808_SGB36701	Pre-Flight	metagenomics	0
k__Eukaryota|p__Basidiomycota|c__Malasseziomycetes|o__Malasseziales|f__Malasseziaceae|g__Malassezia|s__Malassezia_globosa	Pre-Flight	metagenomics	0
k__Bacteria|p__Firmicutes|c__Bacilli|o__Lactobacillales|f__Carnobacteriaceae|g__Carnobacterium|s__Carnobacterium_divergens	Pre-Flight	metagenomics	0
k__Bacteria|p__Spirochaetes|c__Spirochaetia|o__Spirochaetales|f__Spirochaetaceae|g__Treponema|s__Treponema_denticola	Pre-Flight	metagenomics	0
k__Bacteria|p__Firmicutes|c__CFGB2829|o__OFGB2829|f__FGB2829|g__GGB9045|s__GGB9045_SGB13947	Pre-Flight	metagenomics	0
k__Bacteria|p__Proteobacteria|c__Gammaproteobacteria|o__Oceanospirillales|f__Halomonadaceae|g__Kushneria|s__Kushneria_konosiri	Pre-Flight	metagenomics	0
k__Bacteria|p__Proteobacteria|c__Gammaproteobacteria|o__Pseudomonadales|f__Moraxellaceae|g__Alkanindiges|s__Alkanindiges_hydrocarboniclasticus	Pre-Flight	metagenomics	0
k__Bacteria|p__Planctomycetes|c__Planctomycetia|o__Gemmatales|f__Gemmataceae|g__Gemmataceae_unclassified|s__Gemmataceae_bacterium	Pre-Flight	metagenomics	0
k__Bacteria|p__Proteobacteria|c__Gammaproteobacteria|o__Pseudomonadales|f__Pseudomonadaceae|g__Pseudomonas|s__Pseudomonas_kuykendallii	Pre-Flight	metagenomics	0
k__Bacteria|p__Proteobacteria|c__Gammaproteobacteria|o__Alteromonadales|f__Alteromonadaceae|g__Alteromonas|s__Alteromonas_macleodii	Pre-Flight	metagenomics	0
k__Bacteria|p__Actinobacteria|c__Actinobacteria|o__Micrococcales|f__Micrococcaceae|g__Nesterenkonia|s__Nesterenkonia_alkaliphila	Pre-Flight	metagenomics	0
k__Bacteria|p__Proteobacteria|c__Alphaproteobacteria|o__Sphingomonadales|f__Sphingomonadaceae|g__Sphingomonas|s__Sphingomonas_sp_S_NIH_Pt15_0812	Pre-Flight	metagenomics	0
k__Bacteria|p__Actinobacteria|c__Actinobacteria|o__Propionibacteriales|f__Propionibacteriaceae|g__GGB10022|s__GGB10022_SGB15896	Pre-Flight	metagenomics	0
k__Bacteria|p__Proteobacteria|c__Gammaproteobacteria|o__Enterobacterales|f__Enterobacteriaceae|g__Pluralibacter|s__Pluralibacter_gergoviae	Pre-Flight	metagenomics	0
k__Bacteria|p__Firmicutes|c__Clostridia|o__Clostridiales|f__Lachnospiraceae|g__Dorea|s__Dorea_formicigenerans	Pre-Flight	metagenomics	0
k__Bacteria|p__Proteobacteria|c__Alphaproteobacteria|o__Rhizobiales|f__Rhizobiaceae|g__Rhizobium|s__Rhizobium_sp_ACO_34A	Pre-Flight	metagenomics	0
k__Bacteria|p__Bacteroidetes|c__Bacteroidia|o__Bacteroidales|f__Porphyromonadaceae|g__Porphyromonas|s__Porphyromonas_sp_HMSC065F10	Pre-Flight	metagenomics	0
k__Bacteria|p__Firmicutes|c__Clostridia|o__Clostridiales|f__Ruminococcaceae|g__Neglecta|s__Neglecta_timonensis	Pre-Flight	metagenomics	0
k__Bacteria|p__Proteobacteria|c__Alphaproteobacteria|o__Rhodospirillales|f__Rhodospirillaceae|g__Elstera|s__Elstera_cyanobacteriorum	Pre-Flight	metagenomics	0
k__Bacteria|p__Firmicutes|c__Bacilli|o__Lactobacillales|f__Streptococcaceae|g__Streptococcus|s__Streptococcus_gordonii	Pre-Flight	metagenomics	0
k__Bacteria|p__Actinobacteria|c__Actinobacteria|o__Propionibacteriales|f__Propionibacteriaceae|g__Propionimicrobium|s__Propionimicrobium_sp_Marseille_P3275	Pre-Flight	metagenomics	0
k__Bacteria|p__Actinobacteria|c__Actinobacteria|o__Micrococcales|f__Intrasporangiaceae|g__Janibacter|s__Janibacter_melonis	Pre-Flight	metagenomics	0
k__Bacteria|p__Firmicutes|c__Bacilli|o__Lactobacillales|f__Streptococcaceae|g__Streptococcus|s__Streptococcus_sinensis	Pre-Flight	metagenomics	0
k__Bacteria|p__Firmicutes|c__Bacilli|o__Lactobacillales|f__Aerococcaceae|g__Globicatella|s__Globicatella_sanguinis	Pre-Flight	metagenomics	0
k__Bacteria|p__Proteobacteria|c__Epsilonproteobacteria|o__Campylobacterales|f__Campylobacteraceae|g__Campylobacter|s__Campylobacter_gracilis	Pre-Flight	metagenomics	0
k__Bacteria|p__Firmicutes|c__Bacilli|o__Bacillales|f__Bacillaceae|g__Bacillus|s__Bacillus_cereus	Pre-Flight	metagenomics	0
k__Bacteria|p__Synergistetes|c__Synergistia|o__Synergistales|f__Synergistaceae|g__Jonquetella|s__Jonquetella_anthropi	Pre-Flight	metagenomics	0
k__Bacteria|p__Firmicutes|c__Clostridia|o__Clostridiales|f__Ruminococcaceae|g__Candidatus_Cibiobacter|s__Candidatus_Cibiobacter_qucibialis	Pre-Flight	metagenomics	0
k__Bacteria|p__Actinobacteria|c__Actinobacteria|o__Corynebacteriales|f__Corynebacteriaceae|g__Corynebacterium|s__Corynebacterium_bouchesdurhonense	Pre-Flight	metagenomics	0
k__Bacteria|p__Actinobacteria|c__Actinobacteria|o__Micrococcales|f__Micrococcaceae|g__Kocuria|s__Kocuria_palustris	Pre-Flight	metagenomics	0
k__Bacteria|p__Firmicutes|c__Clostridia|o__Clostridiales|f__Ruminococcaceae|g__GGB9709|s__GGB9709_SGB15238	Pre-Flight	metagenomics	0
k__Bacteria|p__Actinobacteria|c__Actinobacteria|o__Actinomycetales|f__Actinomycetaceae|g__Actinomyces|s__Actinomyces_ihuae	Pre-Flight	metagenomics	0
k__Bacteria|p__Verrucomicrobia|c__Verrucomicrobiae|o__Verrucomicrobiales|f__Akkermansiaceae|g__Akkermansia|s__Akkermansia_muciniphila	Pre-Flight	metagenomics	0
k__Bacteria|p__Firmicutes|c__Firmicutes_unclassified|o__Firmicutes_unclassified|f__Firmicutes_unclassified|g__Firmicutes_unclassified|s__Firmicutes_bacterium	Pre-Flight	metagenomics	0
k__Bacteria|p__Bacteroidetes|c__Cytophagia|o__Cytophagales|f__Hymenobacteraceae|g__Hymenobacter|s__Hymenobacter_mucosus	Pre-Flight	metagenomics	0
k__Bacteria|p__Proteobacteria|c__Alphaproteobacteria|o__Rhodospirillales|f__Acetobacteraceae|g__Roseomonas|s__Roseomonas_alkaliterrae	Pre-Flight	metagenomics	0
k__Bacteria|p__Proteobacteria|c__Alphaproteobacteria|o__Sphingomonadales|f__Sphingomonadaceae|g__Sphingomonas|s__Sphingomonas_sp_BK069	Pre-Flight	metagenomics	0
k__Bacteria|p__Actinobacteria|c__Actinobacteria|o__Micrococcales|f__Ornithinimicrobiaceae|g__Ornithinimicrobium|s__Ornithinimicrobium_flavum	Pre-Flight	metagenomics	0
k__Bacteria|p__Proteobacteria|c__Gammaproteobacteria|o__Pseudomonadales|f__Moraxellaceae|g__Acinetobacter|s__Acinetobacter_sp_Marseille_P8049	Pre-Flight	metagenomics	0
k__Bacteria|p__Actinobacteria|c__Actinobacteria|o__Micrococcales|f__Microbacteriaceae|g__Agrococcus|s__Agrococcus_lahaulensis	Pre-Flight	metagenomics	0
k__Bacteria|p__Actinobacteria|c__Actinobacteria|o__Micrococcales|f__Brevibacteriaceae|g__Brevibacterium|s__Brevibacterium_casei	Pre-Flight	metagenomics	0
k__Bacteria|p__Actinobacteria|c__Coriobacteriia|o__Coriobacteriales|f__Atopobiaceae|g__Atopobium|s__Atopobium_minutum	Pre-Flight	metagenomics	0
k__Bacteria|p__Actinobacteria|c__Coriobacteriia|o__Coriobacteriales|f__Coriobacteriales_unclassified|g__Coriobacteriales_unclassified|s__Coriobacteriales_bacterium_DNF00809	Pre-Flight	metagenomics	0
k__Bacteria|p__Firmicutes|c__Clostridia|o__Clostridiales|f__Ruminococcaceae|g__Gemmiger|s__Gemmiger_formicilis	Pre-Flight	metagenomics	0
k__Bacteria|p__Firmicutes|c__Clostridia|o__Clostridiales|f__Lachnospiraceae|g__Dorea|s__Dorea_longicatena	Pre-Flight	metagenomics	0
k__Bacteria|p__Actinobacteria|c__Actinobacteria|o__Corynebacteriales|f__Corynebacteriaceae|g__Corynebacterium|s__Corynebacterium_jeddahense	Pre-Flight	metagenomics	0
k__Bacteria|p__Bacteroidetes|c__Bacteroidia|o__Bacteroidales|f__Prevotellaceae|g__Prevotella|s__Prevotella_timonensis	Pre-Flight	metagenomics	0
k__Bacteria|p__Firmicutes|c__Clostridia|o__Clostridia_unclassified|f__Clostridia_unclassified|g__Candidatus_Pseudoruminococcus|s__Candidatus_Pseudoruminococcus_merdavium	Pre-Flight	metagenomics	0
k__Bacteria|p__Proteobacteria|c__Betaproteobacteria|o__Burkholderiales|f__Burkholderiaceae|g__Ralstonia|s__Ralstonia_pickettii	Pre-Flight	metagenomics	0
k__Bacteria|p__Proteobacteria|c__Alphaproteobacteria|o__Rhodobacterales|f__Rhodobacteraceae|g__Paracoccus|s__Paracoccus_endophyticus	Pre-Flight	metagenomics	0
k__Bacteria|p__Proteobacteria|c__Gammaproteobacteria|o__Pseudomonadales|f__Moraxellaceae|g__Acinetobacter|s__Acinetobacter_guillouiae	Pre-Flight	metagenomics	0
k__Bacteria|p__Firmicutes|c__Clostridia|o__Clostridia_unclassified|f__Clostridia_unclassified|g__Candidatus_Roslinia|s__Candidatus_Roslinia_caecavium	Pre-Flight	metagenomics	0
k__Bacteria|p__Firmicutes|c__CFGB1192|o__OFGB1192|f__FGB1192|g__GGB2945|s__GGB2945_SGB3918	Pre-Flight	metagenomics	0
k__Bacteria|p__Firmicutes|c__CFGB41366|o__OFGB41366|f__FGB41366|g__GGB45537|s__GGB45537_SGB63217	Pre-Flight	metagenomics	0
k__Bacteria|p__Nitrospirae|c__Nitrospira|o__Nitrospirales|f__Nitrospiraceae|g__GGB14621|s__GGB14621_SGB22159	Pre-Flight	metagenomics	0
k__Bacteria|p__Actinobacteria|c__Actinobacteria|o__Corynebacteriales|f__Mycobacteriaceae|g__Mycolicibacterium|s__Mycolicibacterium_obuense	Pre-Flight	metagenomics	0
k__Archaea|p__Euryarchaeota|c__Methanobacteria|o__Methanobacteriales|f__Methanobacteriaceae|g__Methanobrevibacter|s__Methanobrevibacter_smithii	Pre-Flight	metagenomics	0
k__Bacteria|p__Firmicutes|c__Erysipelotrichia|o__Erysipelotrichales|f__Erysipelotrichaceae|g__Erysipelotrichaceae_unclassified|s__Erysipelotrichaceae_bacterium_3_1_53	Pre-Flight	metagenomics	0
k__Bacteria|p__Cyanobacteria|c__Cyanobacteria_unclassified|o__Synechococcales|f__Synechococcaceae|g__Synechococcus|s__Synechococcus_sp_CB0205	Pre-Flight	metagenomics	0
k__Bacteria|p__Candidatus_Saccharibacteria|c__Candidatus_Nanosyncoccalia|o__Candidatus_Nanogingivales|f__Candidatus_Nanogingivalaceae|g__GGB12785|s__GGB12785_SGB19827	Pre-Flight	metagenomics	0
k__Bacteria|p__Actinobacteria|c__Actinobacteria|o__Streptosporangiales|f__Streptosporangiaceae|g__Thermopolyspora|s__Thermopolyspora_flexuosa	Pre-Flight	metagenomics	0
k__Bacteria|p__Proteobacteria|c__Gammaproteobacteria|o__Xanthomonadales|f__Xanthomonadaceae|g__Stenotrophomonas|s__Stenotrophomonas_maltophilia	Pre-Flight	metagenomics	0
k__Bacteria|p__Actinobacteria|c__Coriobacteriia|o__Eggerthellales|f__Eggerthellaceae|g__Cryptobacterium|s__Cryptobacterium_curtum	Pre-Flight	metagenomics	0
k__Bacteria|p__Firmicutes|c__Bacilli|o__Lactobacillales|f__Lactobacillaceae|g__Pediococcus|s__Pediococcus_parvulus	Pre-Flight	metagenomics	0
k__Bacteria|p__Firmicutes|c__Clostridia|o__Clostridiales|f__Eubacteriaceae|g__Eubacterium|s__Eubacterium_sp_AF15_50	Pre-Flight	metagenomics	0
k__Bacteria|p__Candidatus_Melainabacteria|c__Candidatus_Melainabacteria_unclassified|o__Candidatus_Gastranaerophilales|f__Candidatus_Gastranaerophilales_unclassified|g__Candidatus_Gastranaerophilales_unclassified|s__Candidatus_Gastranaerophilales_bacterium	Pre-Flight	metagenomics	0
k__Bacteria|p__Deinococcus_Thermus|c__Deinococci|o__Deinococcales|f__Deinococcaceae|g__Deinococcus|s__Deinococcus_ficus	Pre-Flight	metagenomics	0
k__Bacteria|p__Proteobacteria|c__Alphaproteobacteria|o__Rhizobiales|f__Methylobacteriaceae|g__Methylobacterium|s__Methylobacterium_sp_Leaf125	Pre-Flight	metagenomics	0
k__Bacteria|p__Proteobacteria|c__Gammaproteobacteria|o__Pseudomonadales|f__Pseudomonadaceae|g__Pseudomonas|s__Pseudomonas_sp_BML_PP048	Pre-Flight	metagenomics	0
k__Bacteria|p__Fusobacteria|c__Fusobacteriia|o__Fusobacteriales|f__Leptotrichiaceae|g__Leptotrichia|s__Leptotrichia_sp_oral_taxon_215	Pre-Flight	metagenomics	0
k__Bacteria|p__Actinobacteria|c__Actinobacteria|o__Micrococcales|f__Dermabacteraceae|g__Brachybacterium|s__Brachybacterium_timonense	Pre-Flight	metagenomics	0
k__Bacteria|p__Bacteroidetes|c__Bacteroidia|o__Bacteroidales|f__Bacteroidaceae|g__Bacteroides|s__Bacteroides_caccae	Pre-Flight	metagenomics	0
k__Bacteria|p__Firmicutes|c__Clostridia|o__Clostridiales|f__Lachnospiraceae|g__Lachnospiraceae_unclassified|s__Lachnospiraceae_bacterium_OF09_6	Pre-Flight	metagenomics	0
k__Bacteria|p__Firmicutes|c__Clostridia|o__Clostridiales|f__Clostridiaceae|g__Clostridium|s__Clostridium_sp_AF20_17LB	Pre-Flight	metagenomics	0
k__Bacteria|p__Proteobacteria|c__Betaproteobacteria|o__Burkholderiales|f__Comamonadaceae|g__Pseudacidovorax|s__Pseudacidovorax_intermedius	Pre-Flight	metagenomics	0
k__Bacteria|p__Firmicutes|c__Clostridia|o__Clostridiales|f__Ruminococcaceae|g__GGB9691|s__GGB9691_SGB15198	Pre-Flight	metagenomics	0
k__Bacteria|p__Proteobacteria|c__Alphaproteobacteria|o__Rhodobacterales|f__Rhodobacteraceae|g__Paracoccus|s__Paracoccus_aeridis	Pre-Flight	metagenomics	0
k__Bacteria|p__Firmicutes|c__Clostridia|o__Clostridiales|f__Clostridiaceae|g__Hungatella|s__Hungatella_hathewayi	Pre-Flight	metagenomics	0
k__Bacteria|p__Actinobacteria|c__Actinobacteria|o__Corynebacteriales|f__Corynebacteriaceae|g__Corynebacterium|s__Corynebacterium_coyleae	Pre-Flight	metagenomics	0
k__Archaea|p__Thaumarchaeota|c__Nitrososphaeria|o__Nitrososphaerales|f__Nitrososphaeraceae|g__Candidatus_Nitrosocosmicus|s__Candidatus_Nitrosocosmicus_oleophilus	Pre-Flight	metagenomics	0
k__Bacteria|p__Firmicutes|c__Bacilli|o__Bacillales|f__Bacillales_unclassified|g__Gemella|s__Gemella_asaccharolytica	Pre-Flight	metagenomics	0
k__Bacteria|p__Bacteroidetes|c__Flavobacteriia|o__Flavobacteriales|f__Weeksellaceae|g__Elizabethkingia|s__Elizabethkingia_ursingii	Pre-Flight	metagenomics	0
k__Bacteria|p__Actinobacteria|c__Actinobacteria|o__Micrococcales|f__Brevibacteriaceae|g__Brevibacterium|s__Brevibacterium_epidermidis	Pre-Flight	metagenomics	0
k__Bacteria|p__Firmicutes|c__Clostridia|o__Clostridia_unclassified|f__Clostridia_unclassified|g__Clostridia_unclassified|s__Clostridia_unclassified_SGB66170	Pre-Flight	metagenomics	0
k__Bacteria|p__Firmicutes|c__Clostridia|o__Clostridiales|f__Lachnospiraceae|g__Enterocloster|s__Enterocloster_aldensis	Pre-Flight	metagenomics	0
k__Bacteria|p__Bacteroidetes|c__Bacteroidia|o__Bacteroidales|f__Prevotellaceae|g__Prevotella|s__Prevotella_micans	Pre-Flight	metagenomics	0
k__Bacteria|p__Firmicutes|c__Erysipelotrichia|o__Erysipelotrichales|f__Erysipelotrichaceae|g__Erysipelotrichaceae_unclassified|s__Erysipelotrichaceae_bacterium	Pre-Flight	metagenomics	0
k__Bacteria|p__Firmicutes|c__Bacilli|o__Lactobacillales|f__Aerococcaceae|g__Aerococcus|s__Aerococcus_viridans	Pre-Flight	metagenomics	0
k__Bacteria|p__Actinobacteria|c__Actinobacteria|o__Micrococcales|f__Microbacteriaceae|g__Microbacterium|s__Microbacterium_SGB53518	Pre-Flight	metagenomics	0
k__Bacteria|p__Firmicutes|c__Clostridia|o__Clostridia_unclassified|f__Clostridia_unclassified|g__Clostridia_unclassified|s__Clostridia_unclassified_SGB4447	Pre-Flight	metagenomics	0
k__Bacteria|p__Proteobacteria|c__Betaproteobacteria|o__Burkholderiales|f__Comamonadaceae|g__Hydrogenophaga|s__Hydrogenophaga_sp_BA0156	Pre-Flight	metagenomics	0
k__Bacteria|p__Firmicutes|c__Tissierellia|o__Tissierellales|f__Peptoniphilaceae|g__Anaerococcus|s__Anaerococcus_sp_Marseille_P3625	Pre-Flight	metagenomics	0
[truncated: 11,318 more rows]

## Sheet: Gluteal Crease
Organism	Interval	DataType	CV
[truncated: 1,400 more rows]

## Sheet: Occiput
Organism	Interval	DataType	CV
[truncated: 769 more rows]

## Sheet: Forearm
Organism	Interval	DataType	CV
[truncated: 11,824 more rows]

[truncated: 5 more sheets: Axillary Vault, Post-Auricular, Umbilicus, Glabella, Toe Web Space]
