# Supplementary material for: The Space Omics and Medical Atlas (SOMA) and international astronaut biobank
Source: Nature. 2024 Jun 11;632(8027):1145–54. doi: 10.1038/s41586-024-07639-y (PMC11357981; doi:10.1038/s41586-024-07639-y)
Supplement: Supplementary file 9 — Human Omics CVs. Gene/analyte-level CV calculations across crew members for NULISAseq, EVP proteomic, plasma proteomic, metabolomic, dRNA-seq and short read RNA-seq assays. GSEA pathway enrichment is calculated for pre-flight, post-flight (R+1), and recovery time intervals. [file 41586_2024_7639_MOESM9_ESM.xlsx]

## Sheet: Variation
Dataset	Interval	Gene_or_Analyte	CV	AbundanceCorrectedCV	Number of random permutations greater than observed	z-score compared to random permutations
NULISAseq	Postflight (R+1)	Activin A	0.00489884	-1.7399	5406	0.251845
NULISAseq	Postflight (R+1)	Activin AB	0.00695172	-1.4151	3599	0.871615
NULISAseq	Postflight (R+1)	Activin B	0.104053	-0.36229	3229	0.539825
NULISAseq	Postflight (R+1)	AGER	0.0354786	-0.970693	8266	-0.956726
NULISAseq	Postflight (R+1)	AGRP	0.0643191	-0.920544	7325	-0.639201
NULISAseq	Postflight (R+1)	ANGPT1	0.0390042	0.484617	819	1.21064
NULISAseq	Postflight (R+1)	ANXA1	0.0446652	-0.690476	5602	-0.272808
NULISAseq	Postflight (R+1)	BDNF	0.0235375	-0.946706	2889	0.409039
NULISAseq	Postflight (R+1)	BMP10	0.086183	-0.462596	4379	0.14596
NULISAseq	Postflight (R+1)	BMP7	0.019367	-1.24818	8415	-0.704937
NULISAseq	Postflight (R+1)	C1QA	0.0200356	-1.06587	6460	-0.644981
NULISAseq	Postflight (R+1)	CCL1	0.0598141	0.834263	1620	1.02272
NULISAseq	Postflight (R+1)	CCL13	0.0284073	-0.877013	5132	0.067129
NULISAseq	Postflight (R+1)	CCL14	0.0218034	-1.52273	7677	-0.61649
NULISAseq	Postflight (R+1)	CCL15	0.0888859	2.55231	1193	1.16151
NULISAseq	Postflight (R+1)	CCL16	0.0503079	1.10937	5044	-0.0801309
NULISAseq	Postflight (R+1)	CCL17	0.0346428	-0.37519	4432	0.180566
NULISAseq	Postflight (R+1)	CCL19	0.0179054	-1.09624	6370	-0.274843
NULISAseq	Postflight (R+1)	CCL2	0.0409733	1.58359	436	2.11333
NULISAseq	Postflight (R+1)	CCL20	0.154234	1.72498	463	2.26638
NULISAseq	Postflight (R+1)	CCL22	0.0326804	-0.24707	970	1.3379
NULISAseq	Postflight (R+1)	CCL23	0.0320239	-0.673985	4161	0.116442
NULISAseq	Postflight (R+1)	CCL24	0.0484897	0.974491	3343	0.405366
NULISAseq	Postflight (R+1)	CCL25	0.045645	0.118688	6768	-0.641334
NULISAseq	Postflight (R+1)	CCL28	0.0766637	0.681764	6046	-0.336262
NULISAseq	Postflight (R+1)	CCL3	0.0164869	-1.18148	5045	-0.224211
NULISAseq	Postflight (R+1)	CCL4	0.025142	-1.21474	6931	-0.464602
NULISAseq	Postflight (R+1)	CCL5	0.106502	4.56267	371	2.16546
NULISAseq	Postflight (R+1)	CCL7	0.0471096	-0.111594	6766	-0.774159
NULISAseq	Postflight (R+1)	CCL8	0.0239309	-1.30027	9081	-1.39008
NULISAseq	Postflight (R+1)	CD200	0.564703	2.22341	5928	-0.00840483
NULISAseq	Postflight (R+1)	CD200R1	0.0151539	-0.865456	2073	0.833684
NULISAseq	Postflight (R+1)	CD274	0.0260732	-1.59387	7730	-0.765302
NULISAseq	Postflight (R+1)	CD276	0.0104034	-1.59129	4953	0.133802
NULISAseq	Postflight (R+1)	CD40	0.0302705	-1.03679	6781	-0.459835
NULISAseq	Postflight (R+1)	CD70	0.0273189	-0.793009	2444	0.585347
NULISAseq	Postflight (R+1)	CD83	0.0183277	-1.09844	3982	0.0874903
NULISAseq	Postflight (R+1)	CD93	0.0102491	-1.47327	8362	-0.869036
NULISAseq	Postflight (R+1)	CEACAM5	0.0747541	0.558575	5672	-0.302997
NULISAseq	Postflight (R+1)	CHI3L1	0.0201257	-1.63033	8713	-0.995907
NULISAseq	Postflight (R+1)	CLCF1	0.0444823	0.424734	3172	0.256862
NULISAseq	Postflight (R+1)	CLEC4A	0.0267716	-0.636625	5712	-0.273825
NULISAseq	Postflight (R+1)	CSF1	0.0403569	0.0271485	5115	-0.166098
NULISAseq	Postflight (R+1)	CSF2RB	0.0876296	3.24447	1079	1.16142
NULISAseq	Postflight (R+1)	CSF3	0.0572936	0.723808	1209	0.827961
NULISAseq	Postflight (R+1)	CSF3R	0.0239264	-0.672314	3628	0.317817
NULISAseq	Postflight (R+1)	CST7	0.0416701	-0.28258	4829	0.0497321
NULISAseq	Postflight (R+1)	CTF1	0.0314946	-0.414503	7788	-0.695865
NULISAseq	Postflight (R+1)	CTLA4	0.0250809	-0.546462	4208	0.0785068
NULISAseq	Postflight (R+1)	CTSS	0.0300907	0.436246	703	1.54027
NULISAseq	Postflight (R+1)	CX3CL1	0.0251843	-0.88436	6441	-0.194573
NULISAseq	Postflight (R+1)	CXADR	0.0328232	-0.826094	3227	0.31151
NULISAseq	Postflight (R+1)	CXCL1	0.0208273	-1.52837	7829	-0.72647
NULISAseq	Postflight (R+1)	CXCL10	0.0768466	1.8456	5079	-0.257385
NULISAseq	Postflight (R+1)	CXCL12	0.00303371	-2.87129	9915	-1.59076
NULISAseq	Postflight (R+1)	CXCL13	0.0511989	-0.0505769	4350	-0.248324
NULISAseq	Postflight (R+1)	CXCL14	0.023587	-1.09126	8088	-0.919857
NULISAseq	Postflight (R+1)	CXCL2	0.0384722	-0.418613	5078	0.0362203
NULISAseq	Postflight (R+1)	CXCL3	0.0418634	-0.0814699	3127	0.225157
NULISAseq	Postflight (R+1)	CXCL5	0.061869	0.615408	3157	0.423334
NULISAseq	Postflight (R+1)	CXCL8	0.0419427	-0.604417	9118	-1.02126
NULISAseq	Postflight (R+1)	CXCL9	0.0437594	-0.292953	3466	0.125229
NULISAseq	Postflight (R+1)	EGF	0.0268108	-0.569558	3604	0.3418
NULISAseq	Postflight (R+1)	EPO	0.0351957	0.895598	840	1.37113
NULISAseq	Postflight (R+1)	FAM3D	0.0729405	1.26555	3783	0.0656418
NULISAseq	Postflight (R+1)	FASLG	0.040283	-0.0579554	3947	0.0882811
NULISAseq	Postflight (R+1)	FGF19	0.0752228	0.402214	5180	-0.282873
NULISAseq	Postflight (R+1)	FGF2	0.0768551	4.6442	2067	0.559483
NULISAseq	Postflight (R+1)	FGF21	0.0548877	-0.465119	6427	-0.23931
NULISAseq	Postflight (R+1)	FGF23	0.0264154	-2.34041	9045	-1.57829
NULISAseq	Postflight (R+1)	FLT1	0.0161212	-1.74784	8996	-1.02565
NULISAseq	Postflight (R+1)	FLT3LG	0.00856507	-1.95205	5898	-0.109907
NULISAseq	Postflight (R+1)	FTH1	0.056393	1.70717	3897	0.0868927
NULISAseq	Postflight (R+1)	GDF15	0.0331594	-0.476395	4324	0.043832
NULISAseq	Postflight (R+1)	GDF2	0.0447866	-0.69496	3768	0.167371
NULISAseq	Postflight (R+1)	GFAP	0.0394355	-0.370043	2451	0.665299
NULISAseq	Postflight (R+1)	GRN	0.00934759	-1.43027	7430	-0.634603
NULISAseq	Postflight (R+1)	GZMB	0.072781	-0.070659	4747	-0.133709
NULISAseq	Postflight (R+1)	HGF	0.0260297	-0.588944	3964	0.333114
NULISAseq	Postflight (R+1)	IFNA1; IFNA13	0.075924	0.75496	1441	1.07827
NULISAseq	Postflight (R+1)	IFNA2	0.0300373	-0.636276	2675	0.392834
NULISAseq	Postflight (R+1)	IFNB1	0.0654865	1.2193	2447	0.598378
NULISAseq	Postflight (R+1)	IFNG	0.143992	1.49921	3880	-0.147402
NULISAseq	Postflight (R+1)	IFNL1	0.0806337	0.724781	4516	0.0359292
NULISAseq	Postflight (R+1)	IFNW1	0.0317145	-0.685373	4551	0.172543
NULISAseq	Postflight (R+1)	IL10	0.0409512	1.41349	2165	0.624197
NULISAseq	Postflight (R+1)	IL10RB	0.0282306	0.476319	429	1.91892
NULISAseq	Postflight (R+1)	IL11	0.0804224	4.57046	1363	0.908728
NULISAseq	Postflight (R+1)	IL12B	0.0367758	0.206298	2756	0.530539
NULISAseq	Postflight (R+1)	IL12p70	0.0355569	1.63817	1860	0.908404
NULISAseq	Postflight (R+1)	IL12RB1	0.0304221	-0.893207	5032	-0.433845
NULISAseq	Postflight (R+1)	IL13	0.0645904	2.33434	3373	0.214554
NULISAseq	Postflight (R+1)	IL13RA2	0.0231377	-1.16505	6245	-0.446901
NULISAseq	Postflight (R+1)	IL15RA	0.0407804	-0.619409	6086	-0.344693
NULISAseq	Postflight (R+1)	IL16	0.0259235	-0.578287	8210	-0.818775
NULISAseq	Postflight (R+1)	IL17A	0.0516216	1.46977	1134	0.993407
NULISAseq	Postflight (R+1)	IL17B	0.0393761	-0.471249	6692	-0.475396
NULISAseq	Postflight (R+1)	IL17C	0.0685744	7.25278	701	1.51841
NULISAseq	Postflight (R+1)	IL17F	0.0444224	0.694706	4128	-0.0527495
NULISAseq	Postflight (R+1)	IL17RB	0.0474758	-0.355969	9034	-1.0492
NULISAseq	Postflight (R+1)	IL18	0.015521	-1.78331	9185	-1.25692
NULISAseq	Postflight (R+1)	IL18BP	0.0367285	-0.133628	2872	0.198311
NULISAseq	Postflight (R+1)	IL18R1	0.0141793	-2.50894	8781	-1.16838
NULISAseq	Postflight (R+1)	IL19	0.0569813	2.85591	444	2.12934
NULISAseq	Postflight (R+1)	IL1B	0.00991632	-2.11453	9852	-1.62119
NULISAseq	Postflight (R+1)	IL1R2	0.0118266	-2.17416	8867	-1.36155
NULISAseq	Postflight (R+1)	IL1RL1	0.0596541	0.564517	7141	-0.587988
NULISAseq	Postflight (R+1)	IL1RN	0.0381256	-0.00377064	5054	-0.138977
NULISAseq	Postflight (R+1)	IL20	0.0450953	0.842805	2065	0.60741
NULISAseq	Postflight (R+1)	IL22	0.0233105	-1.5782	7476	-0.514454
NULISAseq	Postflight (R+1)	IL23	0.00347404	-2.685	9027	-1.2175
NULISAseq	Postflight (R+1)	IL27	0.0181381	-1.08947	8311	-0.505197
NULISAseq	Postflight (R+1)	IL2RA	0.0330404	0.701667	2645	0.430359
NULISAseq	Postflight (R+1)	IL2RB	0.0346256	0.0417928	1479	0.957397
NULISAseq	Postflight (R+1)	IL32	0.0260518	-1.25498	4373	-0.0558603
NULISAseq	Postflight (R+1)	IL33	0.00705432	-2.85401	9814	-2.37066
NULISAseq	Postflight (R+1)	IL34	0.035141	1.25284	2016	0.674201
NULISAseq	Postflight (R+1)	IL35	0.01139	-2.15831	9598	-1.25788
NULISAseq	Postflight (R+1)	IL36A	0.0681677	1.87302	2229	0.644767
NULISAseq	Postflight (R+1)	IL36G	0.00859867	-1.65974	4963	-0.158586
NULISAseq	Postflight (R+1)	IL39	0.0509453	-0.134479	4394	-0.0869744
NULISAseq	Postflight (R+1)	IL3RA	0.0361164	1.42788	623	1.66111
NULISAseq	Postflight (R+1)	IL4	0.0770277	1.91906	1104	1.16932
NULISAseq	Postflight (R+1)	IL4R	0.0290916	-0.381604	2959	0.540867
NULISAseq	Postflight (R+1)	IL5	0.0242397	-1.26806	8059	-0.896411
NULISAseq	Postflight (R+1)	IL5RA	0.0603197	2.0076	1949	0.635057
NULISAseq	Postflight (R+1)	IL6	0.0454676	0.177483	3371	0.245443
NULISAseq	Postflight (R+1)	IL6R	0.0520198	0.125278	6253	-0.362001
NULISAseq	Postflight (R+1)	IL7	0.0297313	-0.813347	4386	0.255917
NULISAseq	Postflight (R+1)	IL7R	0.0310158	-0.94057	5578	-0.162485
NULISAseq	Postflight (R+1)	IL9	0.0997962	1.53867	3801	-0.0257745
NULISAseq	Postflight (R+1)	Inhibin A	0.0395551	-0.466038	4364	0.0483348
NULISAseq	Postflight (R+1)	Inhibin B	0.0931993	3.45074	4221	-0.0651228
NULISAseq	Postflight (R+1)	IRAK4	0.0905087	2.4626	3454	0.180454
NULISAseq	Postflight (R+1)	KDR	0.0329719	-0.292892	6904	-0.412219
NULISAseq	Postflight (R+1)	KITLG	0.00882057	-2.99951	8781	-1.33805
NULISAseq	Postflight (R+1)	LAG3	0.0360841	1.42209	1774	0.588208
NULISAseq	Postflight (R+1)	LAMP3	0.0392027	1.25616	1007	1.21136
NULISAseq	Postflight (R+1)	LCN2	0.0298736	-0.81071	7851	-0.811181
NULISAseq	Postflight (R+1)	LGALS9	0.0489269	0.193883	4149	-0.239899
NULISAseq	Postflight (R+1)	LIF	0.0428507	1.58442	2207	0.737704
NULISAseq	Postflight (R+1)	LTBR	0.0219433	-0.647287	3550	0.300745
NULISAseq	Postflight (R+1)	MDK	0.0821544	0.803919	6922	-0.6229
NULISAseq	Postflight (R+1)	MERTK	0.0239718	-0.670178	2636	0.647257
NULISAseq	Postflight (R+1)	MET	0.0175423	-1.26522	5404	-0.000396118
NULISAseq	Postflight (R+1)	MICA	0.0346308	-0.653986	2205	0.584077
NULISAseq	Postflight (R+1)	MICB	0.052565	0.173167	7695	-0.655671
NULISAseq	Postflight (R+1)	MIF	0.024474	-0.627552	9690	-1.48009
NULISAseq	Postflight (R+1)	MMP10	0.0350343	-0.860329	5498	-0.115872
NULISAseq	Postflight (R+1)	MMP12	0.0359298	-0.507783	6199	-0.378447
NULISAseq	Postflight (R+1)	MMP3	0.0592262	2.13634	2325	0.593777
NULISAseq	Postflight (R+1)	MMP8	0.0245592	-0.625438	8363	-1.02361
NULISAseq	Postflight (R+1)	MMP9	0.0400661	0.582888	5885	-0.23987
NULISAseq	Postflight (R+1)	MPO	0.0125957	-1.47771	9166	-1.42692
NULISAseq	Postflight (R+1)	MUC16	0.0512379	4.14158	650	1.69305
NULISAseq	Postflight (R+1)	NCR1	0.0400102	0.453753	1623	0.975834
NULISAseq	Postflight (R+1)	NGF	0.0122316	-2.06872	8894	-1.1599
NULISAseq	Postflight (R+1)	OSM	0.0221645	-1.07377	8726	-1.18115
NULISAseq	Postflight (R+1)	PDCD1	0.0156852	-1.91158	8392	-0.801614
NULISAseq	Postflight (R+1)	PDGFA	0.0182235	-0.782672	5142	0.0607395
NULISAseq	Postflight (R+1)	PTX3	0.019762	-1.23947	9800	-1.81069
NULISAseq	Postflight (R+1)	S100A12	0.0279912	-1.05409	9848	-1.60619
NULISAseq	Postflight (R+1)	S100A9	0.0237566	-1.53018	9744	-1.43922
NULISAseq	Postflight (R+1)	SCG2	0.0563307	5.05554	1515	0.972287
NULISAseq	Postflight (R+1)	SELE	0.0646586	-0.907826	8306	-0.721178
NULISAseq	Postflight (R+1)	SLURP1	0.0154796	-1.39875	6036	-0.212873
NULISAseq	Postflight (R+1)	SPP1	0.0239562	-0.201534	1960	0.741087
NULISAseq	Postflight (R+1)	TAFA5	0.0334822	-0.0456928	3326	0.47536
NULISAseq	Postflight (R+1)	TGFB1	0.0276382	-0.700677	791	1.44521
NULISAseq	Postflight (R+1)	TGFB3	0.0285471	0.297348	869	1.4319
NULISAseq	Postflight (R+1)	THPO	0.0149293	-1.84605	6056	-0.686943
NULISAseq	Postflight (R+1)	TIMP1	0.047704	-0.349733	2612	0.564964
NULISAseq	Postflight (R+1)	TIMP2	0.0186621	-1.64445	5803	-0.248608
NULISAseq	Postflight (R+1)	TLR3	0.00690203	-3.34475	9946	-2.85977
NULISAseq	Postflight (R+1)	TNF	0.0486464	-0.242834	5884	-0.321687
NULISAseq	Postflight (R+1)	TNFRSF11A	0.0399624	-0.338905	729	1.47764
NULISAseq	Postflight (R+1)	TNFRSF13C	0.0141003	-1.28134	5826	-0.0989165
NULISAseq	Postflight (R+1)	TNFRSF14	0.0221095	-1.0491	5206	0.0160402
NULISAseq	Postflight (R+1)	TNFRSF17	0.0271326	-0.531486	3002	0.506937
NULISAseq	Postflight (R+1)	TNFRSF18	0.0501895	1.23256	2365	0.586942
NULISAseq	Postflight (R+1)	TNFRSF1A	0.0197406	-1.58663	5977	-0.293413
NULISAseq	Postflight (R+1)	TNFRSF1B	0.0293997	0.374067	1125	1.09365
NULISAseq	Postflight (R+1)	TNFRSF4	0.0188241	-0.577547	3550	0.128817
NULISAseq	Postflight (R+1)	TNFRSF8	0.00483752	-2.59864	9161	-0.868001
NULISAseq	Postflight (R+1)	TNFRSF9	0.0211384	-0.990091	3261	0.433254
NULISAseq	Postflight (R+1)	TNFSF10	0.0316549	-1.22404	8213	-0.853157
NULISAseq	Postflight (R+1)	TNFSF11	0.0211519	-0.929929	7618	-0.667239
NULISAseq	Postflight (R+1)	TNFSF12	0.0368922	-0.514412	1567	1.11021
NULISAseq	Postflight (R+1)	TNFSF13B	0.0405151	2.21728	861	1.58757
NULISAseq	Postflight (R+1)	TNFSF15	0.0200206	-1.57162	7826	-0.74644
NULISAseq	Postflight (R+1)	TNFSF4	0.0269943	-1.18161	7124	-0.643966
NULISAseq	Postflight (R+1)	TNFSF8	0.00419945	-1.60113	7929	-0.794973
NULISAseq	Postflight (R+1)	TNFSF9	0.0230347	-0.347672	3888	0.180563
NULISAseq	Postflight (R+1)	TREM1	0.00947522	-2.40848	9279	-1.56549
NULISAseq	Postflight (R+1)	TSLP	0.0535026	0.483695	2392	0.329632
NULISAseq	Postflight (R+1)	VCAM1	0.0142961	-1.12574	4284	0.321374
NULISAseq	Postflight (R+1)	VEGFA	0.0393765	-0.384545	4867	0.140611
NULISAseq	Postflight (R+1)	VEGFC	0.0171747	-1.37158	6480	-0.408074
NULISAseq	Postflight (R+1)	VEGFD	0.0424189	-0.336625	6217	-0.392237
NULISAseq	Postflight (R+1)	VSNL1	0.0563578	1.94555	13	3.01156
NULISAseq	Postflight (R+1)	VSTM1	0.120918	1.65083	5908	-0.295969
NULISAseq	Postflight (R+1)	WNT16	0.0394779	-0.367539	5632	-0.190009
NULISAseq	Postflight (R+1)	WNT7A	0.0267855	-0.921329	7399	-0.678789
NULISAseq	Preflight	Activin A	0.0132392	-2.66248	8859	-1.98099
NULISAseq	Preflight	Activin AB	0.0103246	-1.31691	2840	0.984576
NULISAseq	Preflight	Activin B	0.108965	-0.334717	1443	1.06589
NULISAseq	Preflight	AGER	0.0568739	1.18804	1636	0.963909
NULISAseq	Preflight	AGRP	0.150173	6.60656	276	1.56335
NULISAseq	Preflight	ANGPT1	0.027542	-0.57612	6635	-0.306792
NULISAseq	Preflight	ANXA1	0.0487968	-0.128837	3902	0.472842
NULISAseq	Preflight	BDNF	0.0186191	-1.40186	6346	-0.4601
NULISAseq	Preflight	BMP10	0.102443	-0.371325	1000	1.31988
NULISAseq	Preflight	BMP7	0.175928	3.50367	207	1.12671
NULISAseq	Preflight	C1QA	0.642412	2.65961	1303	0.817725
NULISAseq	Preflight	CCL1	0.0299304	-0.850659	7831	-0.731916
NULISAseq	Preflight	CCL13	0.0325606	-0.57251	1105	1.29732
NULISAseq	Preflight	CCL14	0.0283495	0.25029	350	2.25256
NULISAseq	Preflight	CCL15	0.0591335	1.32208	3117	0.447681
NULISAseq	Preflight	CCL16	0.0617204	1.41869	4439	0.0368191
NULISAseq	Preflight	CCL17	0.039105	-0.264449	1624	0.981749
NULISAseq	Preflight	CCL19	0.0389111	-1.03292	6834	-0.165241
NULISAseq	Preflight	CCL2	0.0424109	1.73543	549	2.35769
NULISAseq	Preflight	CCL20	0.0544681	-0.47437	6190	-0.77902
NULISAseq	Preflight	CCL22	0.0258762	-1.10721	4181	0.13009
NULISAseq	Preflight	CCL23	0.0306829	-0.887291	6573	-0.459084
NULISAseq	Preflight	CCL24	0.0588178	1.74066	125	1.94726
NULISAseq	Preflight	CCL25	0.136399	3.92881	698	1.59269
NULISAseq	Preflight	CCL28	0.112799	1.51672	2230	0.189162
NULISAseq	Preflight	CCL3	0.0662136	0.30997	1609	0.753849
NULISAseq	Preflight	CCL4	0.0393442	-0.700674	4852	-0.146124
NULISAseq	Preflight	CCL5	0.0730546	1.11269	3066	0.431459
NULISAseq	Preflight	CCL7	0.0516569	4.21679	6484	-0.354811
NULISAseq	Preflight	CCL8	0.0387131	-0.274175	831	1.18673
NULISAseq	Preflight	CD200	0.444604	8.12623	1285	1.19541
NULISAseq	Preflight	CD200R1	0.0190436	-0.53639	437	1.77467
NULISAseq	Preflight	CD274	0.0335582	-0.845836	5101	-0.101092
NULISAseq	Preflight	CD276	0.0132108	-2.03727	9297	-1.59144
NULISAseq	Preflight	CD40	0.0264891	-0.929428	7282	-0.607629
NULISAseq	Preflight	CD70	0.0245472	-1.13398	9560	-3.19563
NULISAseq	Preflight	CD83	0.0397575	-0.351015	889	1.18675
NULISAseq	Preflight	CD93	0.0374526	0.258075	2644	0.534919
NULISAseq	Preflight	CEACAM5	0.070055	1.53209	2154	0.132745
NULISAseq	Preflight	CHI3L1	0.0316944	0.580544	1058	1.33015
NULISAseq	Preflight	CLCF1	0.0354585	-0.972029	9528	-1.29947
NULISAseq	Preflight	CLEC4A	0.0422053	-0.0569062	1879	0.734757
NULISAseq	Preflight	CSF1	0.0329616	-0.492141	9391	-0.899632
NULISAseq	Preflight	CSF2RB	0.074987	2.29838	2042	0.53725
NULISAseq	Preflight	CSF3	0.0282315	-0.577117	6664	-0.518842
NULISAseq	Preflight	CSF3R	0.0234903	-0.810148	6911	-0.256564
NULISAseq	Preflight	CST7	0.0422751	-0.255684	4764	-0.00555043
NULISAseq	Preflight	CTF1	0.0199016	-0.479326	9712	-1.2648
NULISAseq	Preflight	CTLA4	0.0370919	-0.449856	4139	0.0631249
NULISAseq	Preflight	CTSS	0.0225215	-0.884271	6523	-0.243125
NULISAseq	Preflight	CX3CL1	0.0459237	-0.280654	500	1.09758
NULISAseq	Preflight	CXADR	0.0246162	-0.757286	3706	0.116398
NULISAseq	Preflight	CXCL1	0.024133	-1.23005	7171	-0.613653
NULISAseq	Preflight	CXCL10	0.0822827	9.04823	475	2.26874
NULISAseq	Preflight	CXCL12	0.0246581	-1.2447	3980	0.130021
NULISAseq	Preflight	CXCL13	0.089827	3.17222	482	2.25878
NULISAseq	Preflight	CXCL14	0.0636026	1.55132	1503	0.815997
NULISAseq	Preflight	CXCL2	0.0373329	-0.487689	6413	-0.38719
NULISAseq	Preflight	CXCL3	0.0418708	-0.60708	5995	-0.513177
NULISAseq	Preflight	CXCL5	0.0629231	0.662271	2457	0.718656
NULISAseq	Preflight	CXCL8	0.0711278	1.56134	5162	-0.309658
NULISAseq	Preflight	CXCL9	0.0658984	0.428328	3773	0.718039
NULISAseq	Preflight	EGF	0.0119147	-2.02231	9984	-2.91563
NULISAseq	Preflight	EPO	0.031511	-0.820828	7354	-0.67768
NULISAseq	Preflight	FAM3D	0.0440121	0.010144	9437	-1.58034
NULISAseq	Preflight	FASLG	0.048607	0.315572	3116	0.318762
NULISAseq	Preflight	FGF19	0.0760561	1.79411	3239	0.291918
NULISAseq	Preflight	FGF2	0.0787003	2.61524	5436	-0.323623
NULISAseq	Preflight	FGF21	0.073619	-0.572172	6886	-0.404764
NULISAseq	Preflight	FGF23	0.0396143	-0.428	1378	0.712398
NULISAseq	Preflight	FLT1	0.0329863	-0.751894	1889	0.250716
NULISAseq	Preflight	FLT3LG	0.00911881	-2.30928	9627	-1.33824
NULISAseq	Preflight	FTH1	0.0597438	1.05586	5584	-0.410019
NULISAseq	Preflight	GDF15	0.0318055	-0.17397	4401	0.0328257
NULISAseq	Preflight	GDF2	0.043636	-0.701418	5096	-0.0401512
NULISAseq	Preflight	GFAP	0.0276835	-1.06455	8295	-0.969936
NULISAseq	Preflight	GRN	0.0277566	-0.483745	3806	0.28836
NULISAseq	Preflight	GZMB	0.0853095	-0.134251	5558	-0.150586
NULISAseq	Preflight	HGF	0.0439013	-0.333017	1044	1.15243
NULISAseq	Preflight	IFNA1; IFNA13	0.087158	-0.0650051	2913	0.371863
NULISAseq	Preflight	IFNA2	0.0285324	0.0668684	1778	1.02819
NULISAseq	Preflight	IFNB1	0.0770554	0.87927	4887	-0.131123
NULISAseq	Preflight	IFNG	0.182654	2.35152	2877	0.558441
NULISAseq	Preflight	IFNL1	0.071193	1.02993	4180	0.234946
NULISAseq	Preflight	IFNW1	0.0635109	0.350545	44	1.51478
NULISAseq	Preflight	IL10	0.0591529	3.05132	1450	1.36205
NULISAseq	Preflight	IL10RB	0.0274125	-1.09326	6040	-0.354606
NULISAseq	Preflight	IL11	0.0660732	1.3121	6738	-0.604957
NULISAseq	Preflight	IL12B	0.0376158	0.167831	2247	0.66992
NULISAseq	Preflight	IL12p70	0.103891	3.43905	2062	1.01996
NULISAseq	Preflight	IL12RB1	0.0750372	0.621514	5754	-0.0580022
NULISAseq	Preflight	IL13	0.0651481	2.37701	3884	0.0660952
NULISAseq	Preflight	IL13RA2	0.0403631	-0.785317	3255	0.794215
NULISAseq	Preflight	IL15RA	0.0423647	1.0148	914	1.31381
NULISAseq	Preflight	IL16	0.029363	-1.07075	9982	-1.94623
NULISAseq	Preflight	IL17A	0.0439284	2.82982	617	1.91584
NULISAseq	Preflight	IL17B	0.0452018	0.268595	4072	-0.244821
NULISAseq	Preflight	IL17C	0.0936377	2.68239	3106	-0.0221724
NULISAseq	Preflight	IL17F	0.0508379	1.38539	2893	0.103108
NULISAseq	Preflight	IL17RB	0.115271	1.77257	1951	0.278278
NULISAseq	Preflight	IL18	0.0308266	0.511916	211	2.13306
NULISAseq	Preflight	IL18BP	0.0429428	0.0275139	3870	0.128761
NULISAseq	Preflight	IL18R1	0.0267865	-0.649127	1182	0.90721
NULISAseq	Preflight	IL19	0.0322787	-0.567391	8726	-0.758237
NULISAseq	Preflight	IL1B	0.0236542	-1.00689	8201	-0.789614
NULISAseq	Preflight	IL1R2	0.0161548	-1.37315	7595	-0.496921
NULISAseq	Preflight	IL1RL1	0.0758173	3.23989	2039	0.592904
NULISAseq	Preflight	IL1RN	0.0334296	0.736685	2063	0.548792
NULISAseq	Preflight	IL20	0.0454206	0.867695	2073	0.643217
NULISAseq	Preflight	IL22	0.0235826	-0.821417	4841	0.165289
NULISAseq	Preflight	IL23	0.0409334	2.29235	588	2.1389
NULISAseq	Preflight	IL27	0.0674735	7.05522	151	3.21974
NULISAseq	Preflight	IL2RA	0.0459309	0.906737	2543	0.509083
NULISAseq	Preflight	IL2RB	0.0348383	-0.599656	3945	0.125475
NULISAseq	Preflight	IL32	0.0313994	-0.594413	3013	0.232243
NULISAseq	Preflight	IL33	0.0240834	-1.495	6719	-0.547969
NULISAseq	Preflight	IL34	0.054893	2.66801	145	2.27276
NULISAseq	Preflight	IL35	0.0516023	1.20539	2338	0.443645
NULISAseq	Preflight	IL36A	0.0526346	0.778427	6090	-0.321168
NULISAseq	Preflight	IL36G	0.0222931	-0.265404	238	1.43061
NULISAseq	Preflight	IL39	0.0381188	1.78723	1202	1.3061
NULISAseq	Preflight	IL3RA	0.0351007	0.887055	306	2.14775
NULISAseq	Preflight	IL4	0.0722019	0.556927	7686	-0.635563
NULISAseq	Preflight	IL4R	0.0317393	-0.30289	1746	0.995267
NULISAseq	Preflight	IL5	0.0633035	1.53025	2235	0.568467
NULISAseq	Preflight	IL5RA	0.0566462	1.72654	2358	0.437813
NULISAseq	Preflight	IL6	0.0396612	-0.279071	6050	-0.363476
NULISAseq	Preflight	IL6R	0.055166	0.312614	6012	-0.444243
NULISAseq	Preflight	IL7	0.0337739	-0.692727	2769	0.673606
NULISAseq	Preflight	IL7R	0.0209212	-0.38885	2924	0.473773
NULISAseq	Preflight	IL9	0.0892214	0.784725	7215	-0.568053
NULISAseq	Preflight	Inhibin A	0.0276376	-0.0937058	2833	-0.0514531
NULISAseq	Preflight	Inhibin B	0.108687	1.78087	8287	-0.829904
NULISAseq	Preflight	IRAK4	0.0498777	-0.0265208	9823	-1.17595
NULISAseq	Preflight	KDR	0.0434817	0.719349	3450	0.229737
NULISAseq	Preflight	KITLG	0.0166721	-1.17545	2466	0.969262
NULISAseq	Preflight	LAG3	0.0646661	1.24585	2763	0.497742
NULISAseq	Preflight	LAMP3	0.0405055	-0.449562	6634	-0.539946
NULISAseq	Preflight	LCN2	0.0491024	0.0478427	1587	1.04234
NULISAseq	Preflight	LGALS9	0.0525322	4.37385	569	2.53209
NULISAseq	Preflight	LIF	0.0470885	0.082225	7657	-0.757092
NULISAseq	Preflight	LTBR	0.0277366	-1.48366	8352	-1.15502
NULISAseq	Preflight	MDK	0.137207	2.17018	2881	0.170631
NULISAseq	Preflight	MERTK	0.0173893	-0.706659	3754	0.584107
NULISAseq	Preflight	MET	0.0217576	-1.00858	3813	0.158133
NULISAseq	Preflight	MICA	0.0304505	-1.03013	4319	-0.183406
NULISAseq	Preflight	MICB	0.109893	1.60986	3417	-0.0779753
NULISAseq	Preflight	MIF	0.0460566	-0.0919307	9987	-1.87311
NULISAseq	Preflight	MMP10	0.0350559	-0.695343	1944	0.658296
NULISAseq	Preflight	MMP12	0.0511888	0.588539	1254	0.869815
NULISAseq	Preflight	MMP3	0.0563419	1.15649	4670	-0.0740216
NULISAseq	Preflight	MMP8	0.0439429	-0.144386	5871	-0.164748
NULISAseq	Preflight	MMP9	0.0492429	1.43213	3085	0.542113
NULISAseq	Preflight	MPO	0.0282965	-0.903608	4562	0.147523
NULISAseq	Preflight	MUC16	0.0532897	0.710209	5136	-0.313919
NULISAseq	Preflight	NCR1	0.0396425	-0.137112	2812	0.540591
NULISAseq	Preflight	NGF	0.0374401	-0.399276	2264	0.662917
NULISAseq	Preflight	OSM	0.0295854	-0.387017	9349	-1.64813
NULISAseq	Preflight	PDCD1	0.0226004	-0.734749	3872	0.441884
NULISAseq	Preflight	PDGFA	0.0210355	-0.712885	2385	0.716283
NULISAseq	Preflight	PTX3	0.0662292	-0.215093	2380	0.830059
NULISAseq	Preflight	S100A12	0.0263156	-0.581847	9984	-2.08397
NULISAseq	Preflight	S100A9	0.0534024	0.74758	6901	-0.558784
NULISAseq	Preflight	SCG2	0.111468	4.91947	2480	0.618683
NULISAseq	Preflight	SELE	0.0661968	0.30948	1377	0.906683
NULISAseq	Preflight	SLURP1	0.0230251	-0.914557	2988	0.440404
NULISAseq	Preflight	SPP1	0.0263855	0.102844	1281	1.07276
NULISAseq	Preflight	TAFA5	0.0426886	0.0775399	1812	0.956724
NULISAseq	Preflight	TGFB1	0.0186712	-1.30505	9286	-1.52903
NULISAseq	Preflight	TGFB3	0.0224509	-0.251198	1925	0.768283
NULISAseq	Preflight	THPO	0.0518637	0.0521878	540	0.947546
NULISAseq	Preflight	TIMP1	0.040402	-0.549259	5747	-0.15828
NULISAseq	Preflight	TIMP2	0.0236737	-1.30151	3170	0.323835
NULISAseq	Preflight	TLR3	0.019386	-0.729461	4818	0.281374
NULISAseq	Preflight	TNF	0.0684948	1.4017	246	1.71244
NULISAseq	Preflight	TNFRSF11A	0.0236821	-1.30102	6723	-0.442071
NULISAseq	Preflight	TNFRSF13C	0.0123094	-1.16376	6932	-0.42794
NULISAseq	Preflight	TNFRSF14	0.0175879	-0.962366	4521	0.209441
NULISAseq	Preflight	TNFRSF17	0.0305664	-0.776694	4319	0.0932026
NULISAseq	Preflight	TNFRSF18	0.050948	0.659573	3795	0.228176
NULISAseq	Preflight	TNFRSF1A	0.0242915	-1.21888	2244	0.714966
NULISAseq	Preflight	TNFRSF1B	0.032982	1.22983	219	1.9631
NULISAseq	Preflight	TNFRSF4	0.0377784	-0.404223	3338	0.225455
NULISAseq	Preflight	TNFRSF8	0.0288506	-0.546263	5157	-0.438916
NULISAseq	Preflight	TNFRSF9	0.0280109	-1.05348	3713	0.184224
NULISAseq	Preflight	TNFSF10	0.0410471	-0.429021	6424	-0.498735
NULISAseq	Preflight	TNFSF11	0.0489483	1.45271	1780	0.771676
NULISAseq	Preflight	TNFSF12	0.0273925	-0.936662	4764	0.0961433
NULISAseq	Preflight	TNFSF13B	0.0262482	0.0904833	2234	0.420562
NULISAseq	Preflight	TNFSF15	0.0491152	-0.338724	4970	-0.13521
NULISAseq	Preflight	TNFSF4	0.0407515	-0.0589641	3562	0.332981
NULISAseq	Preflight	TNFSF8	0.0233948	-1.09854	8201	-0.780799
NULISAseq	Preflight	TNFSF9	0.0289577	-0.81079	7378	-0.658927
NULISAseq	Preflight	TREM1	0.0175276	-1.50884	6837	-0.427115
NULISAseq	Preflight	TSLP	0.0437121	-0.13641	3549	0.00363845
NULISAseq	Preflight	VCAM1	0.0210465	-0.377569	53	1.91407
NULISAseq	Preflight	VEGFA	0.0383611	-0.425351	5571	-0.0958844
NULISAseq	Preflight	VEGFC	0.0229203	-1.11614	855	1.27236
NULISAseq	Preflight	VEGFD	0.159082	1.83185	609	1.31691
NULISAseq	Preflight	VSNL1	0.0290651	-1.08672	8193	-0.900055
NULISAseq	Preflight	VSTM1	0.120132	1.91959	4195	-0.202542
NULISAseq	Preflight	WNT16	0.0599623	-0.0147773	4687	-0.186798
NULISAseq	Preflight	WNT7A	0.0485236	0.022108	136	2.03028
NULISAseq	Recovery	Activin A	0.00989664	-1.25526	1878	0.577822
NULISAseq	Recovery	Activin AB	0.0129186	-3.17963	5975	-0.891172
NULISAseq	Recovery	Activin B	0.0809778	-0.491813	8036	-0.82286
NULISAseq	Recovery	AGER	0.0455639	0.757446	3399	0.395799
NULISAseq	Recovery	AGRP	0.0363251	-1.96919	9984	-1.47517
NULISAseq	Recovery	ANGPT1	0.0277775	-0.554323	6353	-0.252013
NULISAseq	Recovery	ANXA1	0.071685	0.616854	591	1.43412
NULISAseq	Recovery	BDNF	0.0159326	-1.65048	8310	-1.07652
NULISAseq	Recovery	BMP10	0.0734622	-0.533999	8401	-1.00892
NULISAseq	Recovery	BMP7	0.0212827	-1.20595	9907	-1.80736
NULISAseq	Recovery	C1QA	0.0258125	-0.877657	8628	-1.47049
NULISAseq	Recovery	CCL1	0.0161465	-0.818489	7900	-0.712093
NULISAseq	Recovery	CCL13	0.0236788	-1.00622	8955	-1.28712
NULISAseq	Recovery	CCL14	0.0218161	-1.34997	7740	-0.656886
NULISAseq	Recovery	CCL15	0.0493553	0.742052	6120	-0.280576
NULISAseq	Recovery	CCL16	0.0653456	2.39212	993	1.05005
NULISAseq	Recovery	CCL17	0.0281624	-0.536015	9157	-1.45907
NULISAseq	Recovery	CCL19	0.0355064	-0.583892	1936	0.785691
NULISAseq	Recovery	CCL2	0.0402574	-0.196855	3434	-0.092371
NULISAseq	Recovery	CCL20	0.0821265	-0.485365	6415	-0.811679
NULISAseq	Recovery	CCL22	0.0186598	-1.67507	9472	-1.46889
NULISAseq	Recovery	CCL23	0.0319199	-0.933666	7242	-0.631675
NULISAseq	Recovery	CCL24	0.0484746	0.164139	8122	-0.810654
NULISAseq	Recovery	CCL25	0.0598229	0.057925	9490	-1.23929
NULISAseq	Recovery	CCL28	0.0459599	0.212853	9142	-0.809775
NULISAseq	Recovery	CCL3	0.0140649	-2.80305	9784	-3.04479
NULISAseq	Recovery	CCL4	0.0270706	-1.10077	8293	-0.855714
NULISAseq	Recovery	CCL5	0.0685602	0.912882	4333	0.0950016
NULISAseq	Recovery	CCL7	0.154457	6.97648	2898	0.383035
NULISAseq	Recovery	CCL8	0.0325776	-0.74707	7917	-0.807795
NULISAseq	Recovery	CD200	0.534397	2.0533	7813	-0.881939
NULISAseq	Recovery	CD200R1	0.0174031	-1.27587	6175	-0.144459
NULISAseq	Recovery	CD274	0.0169886	-1.34152	8896	-1.01424
NULISAseq	Recovery	CD276	0.0142071	-2.38009	9689	-2.9594
NULISAseq	Recovery	CD40	0.0350665	-0.695051	2807	0.707363
NULISAseq	Recovery	CD70	0.0211613	-0.827572	7615	-0.000788963
NULISAseq	Recovery	CD83	0.0129608	-2.01734	9724	-2.16906
NULISAseq	Recovery	CD93	0.01657	-0.780381	7862	-0.749616
NULISAseq	Recovery	CEACAM5	0.0591715	0.640384	6152	-0.382081
NULISAseq	Recovery	CHI3L1	0.0365185	-0.079438	3390	0.310874
NULISAseq	Recovery	CLCF1	0.0408953	-0.038281	5748	-0.451758
NULISAseq	Recovery	CLEC4A	0.0351282	-0.624589	7816	-0.699925
NULISAseq	Recovery	CSF1	0.0483257	3.61897	80	3.31695
NULISAseq	Recovery	CSF2RB	0.063335	1.5713	5718	-0.17619
NULISAseq	Recovery	CSF3	0.0312183	-0.927744	8804	-0.905084
NULISAseq	Recovery	CSF3R	0.0135336	-1.0536	8329	-0.743883
NULISAseq	Recovery	CST7	0.0466169	-0.206513	3982	0.203442
NULISAseq	Recovery	CTF1	0.0655207	2.96615	1149	1.29258
NULISAseq	Recovery	CTLA4	0.0261867	-0.603856	5436	-0.175129
NULISAseq	Recovery	CTSS	0.0198789	-0.482634	3204	0.41933
NULISAseq	Recovery	CX3CL1	0.0341618	-0.623032	5073	0.248757
NULISAseq	Recovery	CXADR	0.0210639	-1.27343	8567	-0.968023
NULISAseq	Recovery	CXCL1	0.0229221	-1.11647	5925	-0.408341
NULISAseq	Recovery	CXCL10	0.0717931	7.83041	836	1.7865
NULISAseq	Recovery	CXCL12	0.0128641	-2.165	8886	-1.36071
NULISAseq	Recovery	CXCL13	0.0415826	-0.363872	8983	-0.928305
NULISAseq	Recovery	CXCL14	0.0297602	0.406507	5766	-0.255091
NULISAseq	Recovery	CXCL2	0.042036	-0.266314	3468	0.464125
NULISAseq	Recovery	CXCL3	0.0394962	-0.251547	3841	-0.118756
NULISAseq	Recovery	CXCL5	0.0595564	0.512598	3719	0.329997
NULISAseq	Recovery	CXCL8	0.141691	3.09059	2717	0.653424
NULISAseq	Recovery	CXCL9	0.0632647	-0.960041	6367	-0.465757
NULISAseq	Recovery	EGF	0.0382449	-0.285795	1356	0.746122
NULISAseq	Recovery	EPO	0.0320962	0.331794	1320	1.23223
NULISAseq	Recovery	FAM3D	0.0764025	2.34644	1105	1.17621
NULISAseq	Recovery	FASLG	0.0274186	-0.509606	7099	-0.598458
NULISAseq	Recovery	FGF19	0.0609059	3.68883	701	1.64034
NULISAseq	Recovery	FGF2	0.089901	5.8181	993	1.14429
NULISAseq	Recovery	FGF21	0.0661627	-0.216559	3954	0.496057
NULISAseq	Recovery	FGF23	0.0284276	-0.792459	7463	0.00322376
NULISAseq	Recovery	FLT1	0.0225678	-0.360367	1759	0.870304
NULISAseq	Recovery	FLT3LG	0.00891908	-1.92497	5441	-0.531517
NULISAseq	Recovery	FTH1	0.0624025	3.34372	2236	0.767665
NULISAseq	Recovery	GDF15	0.0197979	-1.53976	9636	-1.83032
NULISAseq	Recovery	GDF2	0.0428092	-0.706059	5523	-0.148163
NULISAseq	Recovery	GFAP	0.0312009	-0.30805	1249	1.26616
NULISAseq	Recovery	GRN	0.0203538	-0.439906	3480	0.338069
NULISAseq	Recovery	GZMB	0.0744128	-0.0346853	4308	0.0936293
NULISAseq	Recovery	HGF	0.0207323	-1.49421	9678	-2.11945
NULISAseq	Recovery	IFNA1; IFNA13	0.0578339	-0.40017	6919	-0.237777
NULISAseq	Recovery	IFNA2	0.0257264	-1.27559	7469	-0.718121
NULISAseq	Recovery	IFNB1	0.0662103	0.808414	5684	-0.3088
NULISAseq	Recovery	IFNG	0.0970318	0.463955	8593	-0.876538
NULISAseq	Recovery	IFNL1	0.0725577	1.0906	3802	0.353878
NULISAseq	Recovery	IFNW1	0.0240118	-0.936325	7864	-0.537677
NULISAseq	Recovery	IL10	0.0349551	-0.242048	6958	-0.678659
NULISAseq	Recovery	IL10RB	0.0178344	-1.24287	7788	-0.699604
NULISAseq	Recovery	IL11	0.0701044	0.595104	8743	-0.968545
NULISAseq	Recovery	IL12B	0.0322417	-0.140602	3679	0.221106
NULISAseq	Recovery	IL12p70	0.0276625	0.036891	6010	-0.656368
NULISAseq	Recovery	IL12RB1	0.0177597	-1.7349	9907	-1.92842
NULISAseq	Recovery	IL13	0.0621647	2.60484	3499	0.195249
NULISAseq	Recovery	IL13RA2	0.0272183	-1.0751	7524	-0.819677
NULISAseq	Recovery	IL15RA	0.0314069	-0.204466	4709	-0.132717
NULISAseq	Recovery	IL16	0.0555531	0.613568	7068	-0.64991
NULISAseq	Recovery	IL17A	0.0288136	-1.08005	9110	-1.0055
NULISAseq	Recovery	IL17B	0.0481658	-0.268571	7460	-0.605543
NULISAseq	Recovery	IL17C	0.0547693	-0.0231666	9399	-0.93692
NULISAseq	Recovery	IL17F	0.0514988	0.35678	6081	-0.554627
NULISAseq	Recovery	IL17RB	0.0579281	0.722807	7429	-0.53437
NULISAseq	Recovery	IL18	0.0383441	0.221854	405	1.64023
NULISAseq	Recovery	IL18BP	0.0201778	-0.978474	7895	-0.844573
NULISAseq	Recovery	IL18R1	0.0173985	-1.93121	9315	-1.77584
NULISAseq	Recovery	IL19	0.0341842	-0.508829	8510	-0.712897
NULISAseq	Recovery	IL1B	0.0622379	1.38239	733	1.27994
NULISAseq	Recovery	IL1R2	0.016861	-0.810599	3741	0.583652
NULISAseq	Recovery	IL1RL1	0.0608258	3.20185	2199	0.514001
NULISAseq	Recovery	IL1RN	0.0410785	2.31838	226	2.8224
NULISAseq	Recovery	IL20	0.0311741	0.943118	1849	0.744939
NULISAseq	Recovery	IL22	0.0246301	-0.756591	3674	0.29893
NULISAseq	Recovery	IL23	0.0267423	-1.20874	9243	-0.958266
NULISAseq	Recovery	IL27	0.0382956	-0.502702	6273	-0.525418
NULISAseq	Recovery	IL2RA	0.0381446	-0.794055	9509	-1.15886
NULISAseq	Recovery	IL2RB	0.0190949	-1.14644	8456	-0.911384
NULISAseq	Recovery	IL32	0.0238114	-2.28	9444	-1.38797
NULISAseq	Recovery	IL33	0.0153341	-1.07687	4551	0.327341
NULISAseq	Recovery	IL34	0.0215113	-0.898303	9170	-1.17554
NULISAseq	Recovery	IL35	0.0445149	0.0780315	6075	-0.408722
NULISAseq	Recovery	IL36A	0.0614575	1.40016	2406	0.643427
NULISAseq	Recovery	IL36G	0.00962938	-2.6834	9363	-1.658
NULISAseq	Recovery	IL39	0.0445137	-0.0856398	4789	-0.269946
NULISAseq	Recovery	IL3RA	0.0237469	-0.680769	8132	-0.798654
NULISAseq	Recovery	IL4	0.0698806	1.48572	1351	1.29307
NULISAseq	Recovery	IL4R	0.0318334	-0.687407	5178	-0.0426272
NULISAseq	Recovery	IL5	0.0444635	-0.375381	8688	-1.00969
NULISAseq	Recovery	IL5RA	0.0518467	1.35934	3642	0.149519
NULISAseq	Recovery	IL6	0.0388132	-0.335434	6587	-0.483303
NULISAseq	Recovery	IL6R	0.043641	0.731543	4384	0.0288624
NULISAseq	Recovery	IL7	0.022738	-0.828267	5554	-0.0818117
NULISAseq	Recovery	IL7R	0.0214204	-0.343926	2671	0.546102
NULISAseq	Recovery	IL9	0.0859611	1.02617	5128	-0.399977
NULISAseq	Recovery	Inhibin A	0.0217796	-1.38205	9739	-1.21716
NULISAseq	Recovery	Inhibin B	0.0934279	5.97064	2519	0.315791
NULISAseq	Recovery	IRAK4	0.126824	1.42087	6955	-0.498591
NULISAseq	Recovery	KDR	0.0421317	2.68085	609	2.00099
NULISAseq	Recovery	KITLG	0.0223463	-2.49283	5621	-0.791481
NULISAseq	Recovery	LAG3	0.0209744	-0.811308	9335	-1.27747
NULISAseq	Recovery	LAMP3	0.0290473	-1.39682	9817	-1.51069
NULISAseq	Recovery	LCN2	0.0391815	-0.400116	7066	-0.579361
NULISAseq	Recovery	LGALS9	0.0572896	0.0501987	6502	-0.408929
NULISAseq	Recovery	LIF	0.0521242	-0.00888374	8033	-0.884644
NULISAseq	Recovery	LTBR	0.0200792	-0.707186	5399	0.0986693
NULISAseq	Recovery	MDK	0.089515	2.67618	665	0.731651
NULISAseq	Recovery	MERTK	0.0190236	-1.60139	7748	-1.00146
NULISAseq	Recovery	MET	0.0170478	-2.19187	9863	-2.5429
NULISAseq	Recovery	MICA	0.0228618	-1.44669	8512	-0.820217
NULISAseq	Recovery	MICB	0.0502812	0.270903	9487	-0.953076
NULISAseq	Recovery	MIF	0.121162	3.25143	1088	1.46272
NULISAseq	Recovery	MMP10	0.0302054	-0.827882	5324	0.0333001
NULISAseq	Recovery	MMP12	0.039151	-0.386859	7411	-0.659777
NULISAseq	Recovery	MMP3	0.061721	2.11481	1232	1.00328
NULISAseq	Recovery	MMP8	0.0403586	-0.462556	9718	-2.09718
NULISAseq	Recovery	MMP9	0.0411226	0.680656	7703	-0.755747
NULISAseq	Recovery	MPO	0.0325885	-0.775348	1998	0.856292
NULISAseq	Recovery	MUC16	0.0492952	1.21931	3088	0.0594917
NULISAseq	Recovery	NCR1	0.0289244	-1.09427	9360	-1.39577
NULISAseq	Recovery	NGF	0.0144197	-0.84395	6575	-0.234781
NULISAseq	Recovery	OSM	0.0370617	0.304852	6260	-0.250907
NULISAseq	Recovery	PDCD1	0.0276225	-0.607468	2238	0.726816
NULISAseq	Recovery	PDGFA	0.0172687	-0.806367	7512	-0.601167
NULISAseq	Recovery	PTX3	0.0533444	-0.646924	8720	-1.15952
NULISAseq	Recovery	S100A12	0.0693032	0.945915	3522	0.403884
NULISAseq	Recovery	S100A9	0.0502599	0.884536	6542	-0.446694
NULISAseq	Recovery	SCG2	0.0370799	-0.095791	9586	-1.42162
NULISAseq	Recovery	SELE	0.0433879	-0.354469	9332	-1.23862
NULISAseq	Recovery	SLURP1	0.0186284	-1.18212	4557	-0.168087
NULISAseq	Recovery	SPP1	0.0223116	-0.263739	3624	0.431805
NULISAseq	Recovery	TAFA5	0.0302345	-0.800079	8275	-0.977172
NULISAseq	Recovery	TGFB1	0.0200461	-1.10799	5659	-0.117824
NULISAseq	Recovery	TGFB3	0.0191916	-0.544479	5032	0.211428
NULISAseq	Recovery	THPO	0.0129375	-1.96682	9247	-2.15378
NULISAseq	Recovery	TIMP1	0.0345327	-0.52116	5324	-0.0218719
NULISAseq	Recovery	TIMP2	0.0129872	-2.01547	9930	-2.06383
NULISAseq	Recovery	TLR3	0.0172756	-0.716885	4855	0.239653
NULISAseq	Recovery	TNF	0.0477602	-0.348197	8918	-1.07324
NULISAseq	Recovery	TNFRSF11A	0.020632	-1.47676	8372	-0.992138
NULISAseq	Recovery	TNFRSF13C	0.0223373	-0.261425	1000	1.13585
NULISAseq	Recovery	TNFRSF14	0.0201427	-1.10284	7563	-0.807413
NULISAseq	Recovery	TNFRSF17	0.0275449	-1.08446	6820	-0.6302
NULISAseq	Recovery	TNFRSF18	0.049646	0.0166706	8133	-0.919371
NULISAseq	Recovery	TNFRSF1A	0.0152037	-1.82986	9527	-1.46103
NULISAseq	Recovery	TNFRSF1B	0.0166749	-1.78831	9781	-1.76255
NULISAseq	Recovery	TNFRSF4	0.0170671	-1.33854	9103	-1.06252
NULISAseq	Recovery	TNFRSF8	0.0573391	0.873454	3113	0.632951
NULISAseq	Recovery	TNFRSF9	0.0163841	-0.713286	1739	0.867958
NULISAseq	Recovery	TNFSF10	0.0311364	0.937145	1362	1.07554
NULISAseq	Recovery	TNFSF11	0.0282744	0.272808	4715	-0.231186
NULISAseq	Recovery	TNFSF12	0.0265825	-1.1395	8243	-0.916193
NULISAseq	Recovery	TNFSF13B	0.0337331	1.00019	546	1.67585
NULISAseq	Recovery	TNFSF15	0.0215686	-1.42592	9459	-1.32298
NULISAseq	Recovery	TNFSF4	0.0136728	-1.56127	9775	-1.80003
NULISAseq	Recovery	TNFSF8	0.0231901	-0.60722	5505	0.0372606
NULISAseq	Recovery	TNFSF9	0.0280094	-0.92352	7770	-0.825468
NULISAseq	Recovery	TREM1	0.0197911	-1.66731	8278	-0.827782
NULISAseq	Recovery	TSLP	0.0408601	-0.871952	7631	-0.564411
NULISAseq	Recovery	VCAM1	0.0154162	-2.42811	9740	-2.09475
NULISAseq	Recovery	VEGFA	0.0425285	-0.244416	3006	0.549167
NULISAseq	Recovery	VEGFC	0.0152564	-1.45686	9298	-1.65497
NULISAseq	Recovery	VEGFD	0.0589097	0.20064	7823	-0.839896
NULISAseq	Recovery	VSNL1	0.0255001	-0.106939	1978	0.873601
NULISAseq	Recovery	VSTM1	0.109924	1.35043	8584	-0.507176
NULISAseq	Recovery	WNT16	0.0415583	-0.103389	5906	-0.317821
NULISAseq	Recovery	WNT7A	0.0290163	-0.860373	9463	-2.02027
EVP Proteomics	Postflight (R+1)	A0A024R6I7	0.0174171	-0.791126	6936	-0.296406
EVP Proteomics	Postflight (R+1)	A0A087WUQ6	0.00452434	-2.16388	9301	-1.39016
EVP Proteomics	Postflight (R+1)	A0A087WW43	0.0499924	-0.324308	2874	0.629063
EVP Proteomics	Postflight (R+1)	A0A087WZR4	0.0911507	6.11017	169	2.60212
EVP Proteomics	Postflight (R+1)	A0A087X0Q4	0.00969543	-2.88521	8913	-1.59008
EVP Proteomics	Postflight (R+1)	A0A087X1J7	0.0180287	-3.9225	8487	-1.14886
EVP Proteomics	Postflight (R+1)	A0A0C4DGZ8	0.0178539	-1.322	9345	-1.26895
EVP Proteomics	Postflight (R+1)	A0A2Q2TTZ9	0.00877584	-1.81169	8787	-0.218637
EVP Proteomics	Postflight (R+1)	A0A5H1ZRS2	0.00526152	-1.8031	9421	-1.61946
EVP Proteomics	Postflight (R+1)	A0A5H1ZRS9	0.0170215	-1.83953	8469	-0.682207
EVP Proteomics	Postflight (R+1)	A1BG	0.0136494	-1.58188	8933	-0.04366
EVP Proteomics	Postflight (R+1)	A2M	0.0088164	-1.34968	8887	-1.28683
EVP Proteomics	Postflight (R+1)	ABRACL	0.0117406	-3.41761	9045	-1.45144
EVP Proteomics	Postflight (R+1)	ACP1	0.021147	-4.41726	9795	-2.32319
EVP Proteomics	Postflight (R+1)	ACTB	0.0104456	-1.42416	9195	-0.487463
EVP Proteomics	Postflight (R+1)	ACTB.1	0.0143639	-0.739057	8959	-1.13233
EVP Proteomics	Postflight (R+1)	ACTBL2	0.0173045	-0.528501	8658	-1.11156
EVP Proteomics	Postflight (R+1)	ACTC1	0.0107121	-2.58502	9443	-0.569335
EVP Proteomics	Postflight (R+1)	ACTG1	0.0104456	-1.42416	9195	-0.487463
EVP Proteomics	Postflight (R+1)	ACTN1	0.0348559	-3.26458	9062	-1.36736
EVP Proteomics	Postflight (R+1)	ACTN4	0.0210141	-1.05831	5560	-0.0716483
EVP Proteomics	Postflight (R+1)	ACTR2	0.0394544	-2.17828	9170	-1.34643
EVP Proteomics	Postflight (R+1)	ACTR3	0.0182245	-2.16806	9126	-1.3754
EVP Proteomics	Postflight (R+1)	ADAM10	0.0198766	-4.79641	9817	-2.18006
EVP Proteomics	Postflight (R+1)	AFM	0.024614	-0.959992	4717	0.246731
EVP Proteomics	Postflight (R+1)	AGT	0.045362	0.158257	3448	0.34328
EVP Proteomics	Postflight (R+1)	AHCY	0.0154034	-2.75097	7600	-0.795886
EVP Proteomics	Postflight (R+1)	AHSG	0.0190138	-1.42074	8137	-0.671359
EVP Proteomics	Postflight (R+1)	AHSP	0.0265326	-2.5856	8800	-1.10059
EVP Proteomics	Postflight (R+1)	AIDA	0.0338306	-1.91507	8153	-0.936921
EVP Proteomics	Postflight (R+1)	AK1	0.00855755	-1.53087	8022	-0.797045
EVP Proteomics	Postflight (R+1)	ALB	0.0141976	-0.663381	6934	-0.415285
EVP Proteomics	Postflight (R+1)	ALB.1	0.014044	-0.674548	7012	-0.394077
EVP Proteomics	Postflight (R+1)	ALDH1A1	0.0107572	-2.64043	9178	-1.33192
EVP Proteomics	Postflight (R+1)	ALDOA	0.00975726	-1.98844	9208	-0.64407
EVP Proteomics	Postflight (R+1)	AMBP	0.00894193	-23.4439	9994	-12.9998
EVP Proteomics	Postflight (R+1)	ANK1	0.0187958	-0.757201	8546	-0.771556
EVP Proteomics	Postflight (R+1)	ANXA1	0.0297313	-3.45653	9782	-1.74729
EVP Proteomics	Postflight (R+1)	ANXA6	0.0325475	-1.73982	9711	-1.24615
EVP Proteomics	Postflight (R+1)	APCS	0.0206275	-0.902013	4034	0.189747
EVP Proteomics	Postflight (R+1)	APEH	0.0230017	-2.22981	8488	-1.00455
EVP Proteomics	Postflight (R+1)	APOA1	0.00620618	-1.80768	5145	-0.0644518
EVP Proteomics	Postflight (R+1)	APOA2	0.0113444	-0.847312	6376	-0.170217
EVP Proteomics	Postflight (R+1)	APOA4	0.0273989	-0.286907	3348	0.255709
EVP Proteomics	Postflight (R+1)	APOB	0.013332	-0.93588	5000	-0.0408566
EVP Proteomics	Postflight (R+1)	APOC1	0.0349942	-2.35518	9128	-0.403986
EVP Proteomics	Postflight (R+1)	APOC2	0.0132597	-1.41636	8881	-0.956782
EVP Proteomics	Postflight (R+1)	APOC3	0.0265013	0.138459	5441	-0.21533
EVP Proteomics	Postflight (R+1)	APOD	0.0200352	-1.275	8005	-0.0806087
EVP Proteomics	Postflight (R+1)	APOE	0.00576733	-1.97395	7144	0.127093
EVP Proteomics	Postflight (R+1)	APOH	0.0169877	-0.55148	4104	0.117275
EVP Proteomics	Postflight (R+1)	APOL1	0.0371521	0.447771	4373	0.0877511
EVP Proteomics	Postflight (R+1)	APOM	0.016121	-3.16017	9139	-1.05878
EVP Proteomics	Postflight (R+1)	ARF1	0.0228771	-0.633423	8415	-0.92984
EVP Proteomics	Postflight (R+1)	ARHGDIB	0.0135675	-3.82616	9868	-1.39892
EVP Proteomics	Postflight (R+1)	ARPC3	0.0267634	-1.19111	6289	-0.450211
EVP Proteomics	Postflight (R+1)	ARPC4	0.0097472	-6.15102	9998	-2.86363
EVP Proteomics	Postflight (R+1)	ART4	0.0175028	-6.31668	9984	-2.73723
EVP Proteomics	Postflight (R+1)	ATRN	0.0325692	-2.9045	8315	-0.900248
EVP Proteomics	Postflight (R+1)	AZGP1	0.0239171	-0.76914	7452	-0.171669
EVP Proteomics	Postflight (R+1)	B2M	0.0170406	-1.27876	6679	0.174085
EVP Proteomics	Postflight (R+1)	BCHE	0.0263127	-1.86529	4541	0.0110482
EVP Proteomics	Postflight (R+1)	BIN2	0.0387131	-0.985593	4002	0.0224563
EVP Proteomics	Postflight (R+1)	BLVRB	0.0201537	-1.12579	9362	-1.18892
EVP Proteomics	Postflight (R+1)	BPGM	0.00904171	-3.4458	9927	-2.2225
EVP Proteomics	Postflight (R+1)	C1QA	0.0095316	-1.97725	9590	-1.31614
EVP Proteomics	Postflight (R+1)	C1QB	0.00621881	-1.8035	8901	-1.28974
EVP Proteomics	Postflight (R+1)	C1QC	0.00240252	-4.09198	9958	-3.52365
EVP Proteomics	Postflight (R+1)	C1R	0.0353687	0.0725201	2526	0.502401
EVP Proteomics	Postflight (R+1)	C1RL	0.032182	-3.15082	9317	-0.642926
EVP Proteomics	Postflight (R+1)	C1S	0.0337621	-2.93951	8276	-0.876806
EVP Proteomics	Postflight (R+1)	C2	0.0279808	-3.65244	8731	-1.07791
EVP Proteomics	Postflight (R+1)	C3	0.0157114	-0.565663	5622	-0.297579
EVP Proteomics	Postflight (R+1)	C4A	0.00830254	-3.1157	9943	-3.64992
EVP Proteomics	Postflight (R+1)	C4B; C4B_2	0.00830254	-3.1157	9929	-3.68897
EVP Proteomics	Postflight (R+1)	C4BPA	0.00817828	-1.47231	9620	-0.519133
EVP Proteomics	Postflight (R+1)	C4BPB	0.0127316	-1.5983	9291	-0.367621
EVP Proteomics	Postflight (R+1)	C5	0.0632459	3.57095	243	1.22729
EVP Proteomics	Postflight (R+1)	C6	0.0166877	-4.91634	9522	-1.95834
EVP Proteomics	Postflight (R+1)	C7	0.0142548	-5.18863	9687	-2.0065
EVP Proteomics	Postflight (R+1)	C8A	0.0180307	-5.63633	9939	-3.07105
EVP Proteomics	Postflight (R+1)	C8B	0.0122812	-3.38542	9525	-1.4987
EVP Proteomics	Postflight (R+1)	C8G	0.0158605	-3.40817	7841	-0.755834
EVP Proteomics	Postflight (R+1)	C9	0.0285209	-1.96627	7697	-0.175334
EVP Proteomics	Postflight (R+1)	CA1	0.00377846	-2.0273	9940	-1.32955
EVP Proteomics	Postflight (R+1)	CA2	0.00554694	-1.77071	9644	-1.05694
EVP Proteomics	Postflight (R+1)	CALM1	0.0287899	-0.57295	8021	-0.6252
EVP Proteomics	Postflight (R+1)	CAMP	0.075205	1.30054	484	1.55261
EVP Proteomics	Postflight (R+1)	CAP1	0.0198818	-3.39267	9782	-1.68043
EVP Proteomics	Postflight (R+1)	CAPN1	0.0150994	-3.57628	9092	-1.27097
EVP Proteomics	Postflight (R+1)	CAPZA1	0.0202815	-2.42964	9002	-1.11322
EVP Proteomics	Postflight (R+1)	CAPZA2	0.0120507	-1.56428	6885	-0.411375
EVP Proteomics	Postflight (R+1)	CAPZB	0.0161522	-2.33318	8302	-0.92864
EVP Proteomics	Postflight (R+1)	CAT	0.0104352	-1.31874	9370	-0.966572
EVP Proteomics	Postflight (R+1)	CAVIN2	0.0497474	0.488224	2803	0.55235
EVP Proteomics	Postflight (R+1)	CCT2	0.021506	-2.27487	6689	-0.618538
EVP Proteomics	Postflight (R+1)	CD226	0.020199	-5.29463	9951	-2.36454
EVP Proteomics	Postflight (R+1)	CD36	0.0212637	-1.56089	7344	0.202054
EVP Proteomics	Postflight (R+1)	CD44	0.0238987	-1.53674	7251	-0.627632
EVP Proteomics	Postflight (R+1)	CD47	0.0782412	2.13786	403	1.83878
EVP Proteomics	Postflight (R+1)	CD55	0.00825866	-2.82227	9792	-1.83577
EVP Proteomics	Postflight (R+1)	CD58	0.0141494	-3.07297	9538	-1.57292
EVP Proteomics	Postflight (R+1)	CD59 glycoprotein (MAC-inhibitory protein) (Membrane attack complex inhibition factor) (Protectin)	0.00630577	-3.4461	9741	-1.42977
EVP Proteomics	Postflight (R+1)	CD5L	0.0147892	-0.688631	8419	-0.432164
EVP Proteomics	Postflight (R+1)	CD9	0.018612	-1.40978	9175	-1.04395
EVP Proteomics	Postflight (R+1)	CDC42	0.0238683	-0.675263	7810	-0.678235
EVP Proteomics	Postflight (R+1)	CFH	0.0133572	-1.44961	6961	-0.225102
EVP Proteomics	Postflight (R+1)	CFH.1	0.0139246	-1.32183	6703	-0.252261
EVP Proteomics	Postflight (R+1)	CFHR1	0.0157006	-1.43815	3414	0.555888
EVP Proteomics	Postflight (R+1)	CFHR2	0.0209793	-2.3904	6709	-0.43231
EVP Proteomics	Postflight (R+1)	CFHR3	0.0202992	-3.39256	9146	-0.536235
EVP Proteomics	Postflight (R+1)	CFI	0.0295237	-1.75491	4942	0.103206
EVP Proteomics	Postflight (R+1)	CFL1	0.0116006	-1.0839	9181	-1.13261
EVP Proteomics	Postflight (R+1)	CFP	0.0656289	2.15657	708	1.4007
EVP Proteomics	Postflight (R+1)	CLEC3B	0.0441082	-0.0384866	3502	0.478361
EVP Proteomics	Postflight (R+1)	CLIC1	0.01157	-1.66096	8521	-0.183756
EVP Proteomics	Postflight (R+1)	CLTC	0.0437747	-0.299121	7240	-0.514836
EVP Proteomics	Postflight (R+1)	CLU	0.0211157	-1.079	8085	-0.81044
EVP Proteomics	Postflight (R+1)	CNN2	0.0155837	-3.32063	9174	-1.28098
EVP Proteomics	Postflight (R+1)	CNP	0.0129756	-2.51409	9286	-1.38555
EVP Proteomics	Postflight (R+1)	COLEC11	0.0372343	-1.07229	7068	-0.530996
EVP Proteomics	Postflight (R+1)	Complement C2 (EC 3.4.21.43) (C3/C5 convertase)	0.0228589	-0.628892	5714	0.113476
EVP Proteomics	Postflight (R+1)	CORO1A	0.0267759	-1.19055	7327	-0.579271
EVP Proteomics	Postflight (R+1)	CORO1C	0.0479808	-0.193127	6208	-0.462232
EVP Proteomics	Postflight (R+1)	COTL1	0.00531056	-3.80049	8954	-1.19984
EVP Proteomics	Postflight (R+1)	CP	0.00553871	-3.57303	9880	-2.60271
EVP Proteomics	Postflight (R+1)	CP.1	0.00623706	-3.45747	9818	-2.21266
EVP Proteomics	Postflight (R+1)	CPB2	0.0225726	-3.9996	9076	-1.29255
EVP Proteomics	Postflight (R+1)	CTSG	0.0643044	2.49168	527	1.55184
EVP Proteomics	Postflight (R+1)	CYBRD1	0.0127012	-3.09912	8248	-0.991314
EVP Proteomics	Postflight (R+1)	CYFIP1	0.0143213	-3.26394	8778	-1.16255
EVP Proteomics	Postflight (R+1)	CYFIP2	0.0144827	-3.25433	9120	-1.25577
EVP Proteomics	Postflight (R+1)	DBNL	0.0159705	-2.63129	6266	-0.566273
EVP Proteomics	Postflight (R+1)	DCD	0.0162503	-2.30254	7912	-0.784852
EVP Proteomics	Postflight (R+1)	DDI2	0.0189603	-3.85057	9429	-1.54297
EVP Proteomics	Postflight (R+1)	DDT	0.0110298	-4.2019	9861	-2.24982
EVP Proteomics	Postflight (R+1)	DEFA3	0.0502967	0.29295	5172	-0.0172785
EVP Proteomics	Postflight (R+1)	DIAPH1	0.0190365	-3.23513	8291	-0.789753
EVP Proteomics	Postflight (R+1)	ECM1	0.0284574	-2.77314	9348	-1.48081
EVP Proteomics	Postflight (R+1)	EEF1A1	0.0182901	-2.65253	8528	-0.888503
EVP Proteomics	Postflight (R+1)	EHD1	0.0224961	-2.77717	6513	-0.274115
EVP Proteomics	Postflight (R+1)	EIF5A	0.00858717	-6.30615	9943	-2.85061
EVP Proteomics	Postflight (R+1)	ENO1	0.0126646	-3.18135	9741	-1.47435
EVP Proteomics	Postflight (R+1)	EPB41	0.00827406	-2.06905	9817	-1.49357
EVP Proteomics	Postflight (R+1)	EPB41L2	0.00897168	-6.25473	9967	-2.85322
EVP Proteomics	Postflight (R+1)	EPB42	0.021685	-0.709582	7139	-0.533115
EVP Proteomics	Postflight (R+1)	ESD	0.0178596	-2.68693	9003	-1.18997
EVP Proteomics	Postflight (R+1)	EZR	0.0162131	-1.44146	9314	-1.11249
EVP Proteomics	Postflight (R+1)	F11	0.019604	-1.1379	1462	1.02166
EVP Proteomics	Postflight (R+1)	F11R	0.0136974	-3.32107	8670	-1.12774
EVP Proteomics	Postflight (R+1)	F12	0.0265692	-3.84658	8564	-1.09216
EVP Proteomics	Postflight (R+1)	F13A1	0.0184108	-0.918762	1414	0.478285
EVP Proteomics	Postflight (R+1)	F13B	0.0252739	-3.23624	9564	-1.34732
EVP Proteomics	Postflight (R+1)	F2	0.0238759	-1.05766	6765	-0.107256
EVP Proteomics	Postflight (R+1)	F5	0.0233725	-1.05564	7448	-0.089918
EVP Proteomics	Postflight (R+1)	FBLN1	0.0404332	-1.56733	5777	-0.157872
EVP Proteomics	Postflight (R+1)	FCER1G	0.00855578	-3.08907	6813	-0.369545
EVP Proteomics	Postflight (R+1)	FCGBP	0.00948856	-2.33363	8758	-0.600788
EVP Proteomics	Postflight (R+1)	FCN2	0.0351765	0.298952	907	0.580784
EVP Proteomics	Postflight (R+1)	FCN3	0.0262183	0.00367344	8903	-0.468221
EVP Proteomics	Postflight (R+1)	FERMT3	0.0122308	-1.78021	9637	-1.05129
EVP Proteomics	Postflight (R+1)	FETUB	0.0559667	0.669793	1218	1.1495
EVP Proteomics	Postflight (R+1)	FGA	0.0149667	3.6926	747	1.59121
EVP Proteomics	Postflight (R+1)	FGB	0.0138813	-1.73711	8876	-0.881807
EVP Proteomics	Postflight (R+1)	FGB.1	0.0154611	-0.154132	5924	-0.351997
EVP Proteomics	Postflight (R+1)	FGG	0.0165997	-1.00982	7517	-0.576929
EVP Proteomics	Postflight (R+1)	FGG.1	0.0150636	3.85135	723	1.67868
EVP Proteomics	Postflight (R+1)	FHL1	0.0304524	-3.26444	9440	-1.65511
EVP Proteomics	Postflight (R+1)	FKBP1A	0.0138747	-1.46132	7806	-0.744244
EVP Proteomics	Postflight (R+1)	FLNA	0.0130946	-1.4691	9599	-1.11963
EVP Proteomics	Postflight (R+1)	FLNA.1	0.0135301	-1.26992	9278	-0.894295
EVP Proteomics	Postflight (R+1)	FLOT1	0.0155577	-5.37398	9941	-2.32364
EVP Proteomics	Postflight (R+1)	FLOT2	0.0124435	-2.54439	8076	-0.795154
EVP Proteomics	Postflight (R+1)	FN1	0.00835851	-1.69944	9929	-0.476159
EVP Proteomics	Postflight (R+1)	FTH1	0.0501479	-0.263733	3788	0.158949
EVP Proteomics	Postflight (R+1)	FYN	0.0194767	-2.95696	8286	-0.886675
EVP Proteomics	Postflight (R+1)	GAPDH	0.0066785	-1.78114	9755	-1.06512
EVP Proteomics	Postflight (R+1)	GC	0.0169877	-1.43296	8933	-1.06654
EVP Proteomics	Postflight (R+1)	GCLC	0.00947298	-6.98487	9945	-2.69996
EVP Proteomics	Postflight (R+1)	GDI1	0.0138532	-1.42829	8510	-1.09033
EVP Proteomics	Postflight (R+1)	GDI2	0.0100167	-3.08916	9584	-1.74074
EVP Proteomics	Postflight (R+1)	GLIPR2	0.0121481	-1.62978	9150	-1.14157
EVP Proteomics	Postflight (R+1)	GNA13	0.00375833	-1.98287	9131	-0.118157
EVP Proteomics	Postflight (R+1)	GNAI2	0.0131167	-2.65215	8840	-0.136588
EVP Proteomics	Postflight (R+1)	GNAI3	0.0161105	-2.00306	7745	0.192699
EVP Proteomics	Postflight (R+1)	GNAS	0.010775	-1.88213	7701	0.255774
EVP Proteomics	Postflight (R+1)	GNAZ	0.0174279	-4.98006	9908	-2.14497
EVP Proteomics	Postflight (R+1)	GNB1	0.00786841	-1.79273	8920	-0.310214
EVP Proteomics	Postflight (R+1)	GNB2	0.010069	-2.52146	9545	-0.550238
EVP Proteomics	Postflight (R+1)	GNB4	0.0101208	-1.44838	7916	-0.0837608
EVP Proteomics	Postflight (R+1)	GNG11	0.0402077	-2.14161	8368	-1.07608
EVP Proteomics	Postflight (R+1)	GNG5	0.0153915	-1.70126	9195	-1.26825
EVP Proteomics	Postflight (R+1)	GP5	0.0262267	-2.95709	9767	-1.8867
EVP Proteomics	Postflight (R+1)	GP9	0.0276345	-0.329491	7798	-0.572977
EVP Proteomics	Postflight (R+1)	GSN	0.0117375	-1.34509	4214	0.240845
EVP Proteomics	Postflight (R+1)	GSN.1	0.0054241	-3.70987	9835	-0.770698
EVP Proteomics	Postflight (R+1)	GSTO1	0.0172937	-1.24648	8475	-0.971467
EVP Proteomics	Postflight (R+1)	GSTP1	0.0245139	-3.04247	8474	-0.951888
EVP Proteomics	Postflight (R+1)	GYPC	0.0126043	-1.36007	6479	0.268698
EVP Proteomics	Postflight (R+1)	H2AC12	0.0641474	0.105938	6790	-0.392175
EVP Proteomics	Postflight (R+1)	H2BC12	0.0580811	0.63822	4063	0.136532
EVP Proteomics	Postflight (R+1)	HAGH	0.0229673	-3.93714	9384	-1.73179
EVP Proteomics	Postflight (R+1)	HBA1	0.00822701	-1.09766	9902	-2.21163
EVP Proteomics	Postflight (R+1)	HBA1; HBA2	0.00857686	-1.07221	9897	-2.26771
EVP Proteomics	Postflight (R+1)	HBB	0.00838804	-1.08594	9881	-2.33239
EVP Proteomics	Postflight (R+1)	HBD	0.00913626	-1.03152	9859	-2.10906
EVP Proteomics	Postflight (R+1)	HBD.1	0.0121685	-0.810967	9711	-1.84181
EVP Proteomics	Postflight (R+1)	HBE1	0.00978191	-0.984558	9548	-1.41972
EVP Proteomics	Postflight (R+1)	HBG1	0.00971063	-0.989743	9747	-1.06204
EVP Proteomics	Postflight (R+1)	HBG2	0.00971063	-0.989743	9747	-1.06204
EVP Proteomics	Postflight (R+1)	HLA-A	0.0235453	-1.95888	9021	-1.22472
EVP Proteomics	Postflight (R+1)	HLA-A.1	0.0139489	-2.33883	9265	-1.47455
EVP Proteomics	Postflight (R+1)	HLA-A.2	0.0111994	-2.52431	9304	-1.3988
EVP Proteomics	Postflight (R+1)	HLA-A.3	0.0218835	-1.80358	8768	-1.06463
EVP Proteomics	Postflight (R+1)	HLA-B	0.0252676	-1.5753	8316	-0.909247
EVP Proteomics	Postflight (R+1)	HLA-B.1	0.0236538	-2.70823	8576	-1.05153
EVP Proteomics	Postflight (R+1)	HLA-B.2	0.0311939	-1.20438	7925	-0.824772
EVP Proteomics	Postflight (R+1)	HLA-B.3	0.0133381	-1.72698	8071	-0.846971
EVP Proteomics	Postflight (R+1)	HLA-B.4	0.0303484	-1.26521	5796	-0.243955
EVP Proteomics	Postflight (R+1)	HLA-B.5	0.0307088	-2.47725	9243	-1.2975
EVP Proteomics	Postflight (R+1)	HLA-B.6	0.0285042	-2.35763	8915	-1.1433
EVP Proteomics	Postflight (R+1)	HLA-C	0.0199225	-2.0566	8750	-0.947216
EVP Proteomics	Postflight (R+1)	HLA-C.1	0.0153518	-2.37556	9012	-1.16072
EVP Proteomics	Postflight (R+1)	HP	0.0247405	0.973368	2157	0.477108
EVP Proteomics	Postflight (R+1)	HPR	0.0222296	-0.358129	4925	-0.152217
EVP Proteomics	Postflight (R+1)	HPRT1	0.0164285	-4.14685	9572	-1.51889
EVP Proteomics	Postflight (R+1)	HPX	0.0178503	-0.325771	7924	-0.308822
EVP Proteomics	Postflight (R+1)	HRG	0.0279363	-0.778165	4592	0.288935
EVP Proteomics	Postflight (R+1)	HSP90AA1	0.0413876	-1.55124	6385	-0.393214
EVP Proteomics	Postflight (R+1)	HSP90AB1	0.0381238	-2.35621	8150	-0.951246
EVP Proteomics	Postflight (R+1)	HSPA1A	0.0131793	-2.82906	8497	-0.919461
EVP Proteomics	Postflight (R+1)	HSPA5	0.0098363	-1.84193	9033	-1.30407
EVP Proteomics	Postflight (R+1)	HSPA8	0.00625142	-2.33133	6658	0.0908168
EVP Proteomics	Postflight (R+1)	ICAM2	0.00961615	-5.30052	9969	-2.82418
EVP Proteomics	Postflight (R+1)	ICAM3	0.0735969	4.117	1029	1.3361
EVP Proteomics	Postflight (R+1)	Ig-like domain-containing protein	0.00534286	-12.0692	9099	-1.39659
EVP Proteomics	Postflight (R+1)	IGHA1	0.0196492	-0.591559	4857	-0.0757956
EVP Proteomics	Postflight (R+1)	IGHA2	0.0182032	-0.72237	4149	0.347045
EVP Proteomics	Postflight (R+1)	IGHA2.1	0.0176272	-0.734907	4118	0.327311
EVP Proteomics	Postflight (R+1)	IGHG1	0.0116885	-1.57363	9004	-1.42794
EVP Proteomics	Postflight (R+1)	IGHG2	0.0215944	-0.355926	3505	0.513398
EVP Proteomics	Postflight (R+1)	IGHG3	0.0137501	-0.965983	5902	-0.214077
EVP Proteomics	Postflight (R+1)	IGHG4	0.0190112	-0.556822	4172	0.240478
EVP Proteomics	Postflight (R+1)	IGHM	0.00873675	-1.83421	9599	-2.80168
EVP Proteomics	Postflight (R+1)	IGHV1-18	0.0113563	-2.93158	8262	-0.979733
EVP Proteomics	Postflight (R+1)	IGHV1-2	0.0585077	0.777304	2113	0.797783
EVP Proteomics	Postflight (R+1)	IGHV1-3	0.0376326	-1.29811	7655	-0.487127
EVP Proteomics	Postflight (R+1)	IGHV1-69	0.0301842	-0.659962	6936	-0.304644
EVP Proteomics	Postflight (R+1)	IGHV1OR15-1	0.0352165	-9.12404	9819	-3.13426
EVP Proteomics	Postflight (R+1)	IGHV2-26	0.0306803	-3.70203	8537	-1.13699
EVP Proteomics	Postflight (R+1)	IGHV2-5	0.0181307	-1.56128	7598	-0.136559
EVP Proteomics	Postflight (R+1)	IGHV2-70	0.0975683	3.25425	1105	0.752777
EVP Proteomics	Postflight (R+1)	IGHV2-70D	0.0194134	-1.34553	8382	-0.273326
EVP Proteomics	Postflight (R+1)	IGHV3-13	0.00742789	-8.65435	9625	-1.64559
EVP Proteomics	Postflight (R+1)	IGHV3-15	0.00630753	-10.4893	9476	-1.41659
EVP Proteomics	Postflight (R+1)	IGHV3-20	0.00634443	-1.16978	5539	0.148155
EVP Proteomics	Postflight (R+1)	IGHV3-21	0.00672145	-9.81136	8895	-1.12676
EVP Proteomics	Postflight (R+1)	IGHV3-23	0.00580243	-1.20474	5588	0.173774
EVP Proteomics	Postflight (R+1)	IGHV3-30-5	0.00534319	-12.0687	9099	-1.40488
EVP Proteomics	Postflight (R+1)	IGHV3-33	0.00535464	-12.0499	9148	-1.41149
EVP Proteomics	Postflight (R+1)	IGHV3-35	0.0941822	2.02228	1555	0.778108
EVP Proteomics	Postflight (R+1)	IGHV3-38	0.00542191	-1.22928	7064	-0.0359136
EVP Proteomics	Postflight (R+1)	IGHV3-43	0.0124855	-0.371078	2375	0.142257
EVP Proteomics	Postflight (R+1)	IGHV3-48	0.00672145	-9.81136	8895	-1.12676
EVP Proteomics	Postflight (R+1)	IGHV3-49	0.00725581	-1.111	5254	0.14115
EVP Proteomics	Postflight (R+1)	IGHV3-53	0.00613288	-10.7753	9142	-1.51495
EVP Proteomics	Postflight (R+1)	IGHV3-64	0.02605	21.8447	222	3.42171
EVP Proteomics	Postflight (R+1)	IGHV3-64D	0.00920137	-5.74977	8885	-1.17375
EVP Proteomics	Postflight (R+1)	IGHV3-7	0.0068479	-19.7876	9937	-3.57087
EVP Proteomics	Postflight (R+1)	IGHV3-72	0.00586759	-3.88117	9131	-1.70434
EVP Proteomics	Postflight (R+1)	IGHV3-73	0.00630753	-10.4893	9476	-1.41659
EVP Proteomics	Postflight (R+1)	IGHV3-74	0.00653853	-10.1109	9202	-1.31094
EVP Proteomics	Postflight (R+1)	IGHV3-9	0.00645008	-1.16297	5315	0.123987
EVP Proteomics	Postflight (R+1)	IGHV3OR15-7	0.026897	-1.9648	5748	-0.0774528
EVP Proteomics	Postflight (R+1)	IGHV3OR16-10	0.00634443	-1.16978	5539	0.148155
EVP Proteomics	Postflight (R+1)	IGHV3OR16-12	0.0231229	-0.985101	3943	0.0441889
EVP Proteomics	Postflight (R+1)	IGHV3OR16-13	0.018187	-0.871686	3774	0.295022
EVP Proteomics	Postflight (R+1)	IGHV4-28	0.0241481	-1.30844	4769	-0.156511
EVP Proteomics	Postflight (R+1)	IGHV4-30-2	0.0175131	-1.77375	9644	-1.2988
EVP Proteomics	Postflight (R+1)	IGHV4-34	0.018277	-0.65559	1518	0.374286
EVP Proteomics	Postflight (R+1)	IGHV4-38-2	0.0201935	-0.546961	2206	0.415902
EVP Proteomics	Postflight (R+1)	IGHV4-59	0.0200391	-0.555713	1429	0.435891
EVP Proteomics	Postflight (R+1)	IGHV4OR15-8	0.01912	-1.534	8606	-1.10657
EVP Proteomics	Postflight (R+1)	IGHV5-51	0.0355037	-0.435103	5353	0.152415
EVP Proteomics	Postflight (R+1)	IGHV6-1	0.0499991	5.02335	30	1.90645
EVP Proteomics	Postflight (R+1)	IGKC	0.00642011	-1.21337	7396	-0.62685
EVP Proteomics	Postflight (R+1)	IGKC.1	0.00642011	-1.21337	7396	-0.62685
EVP Proteomics	Postflight (R+1)	IGKV1-16	0.0174108	-1.34591	4472	0.415889
EVP Proteomics	Postflight (R+1)	IGKV1-17	0.0639154	0.386956	3598	0.387281
EVP Proteomics	Postflight (R+1)	IGKV1-39	0.0198359	-2.65788	8915	-0.395481
EVP Proteomics	Postflight (R+1)	IGKV1-5	0.0213563	-1.11406	7945	-0.64541
EVP Proteomics	Postflight (R+1)	IGKV1-8	0.0108363	-2.6052	8432	-1.14367
EVP Proteomics	Postflight (R+1)	IGKV1D-16	0.069902	1.67752	2588	0.76309
EVP Proteomics	Postflight (R+1)	IGKV2-24	0.0169777	-1.84863	8761	-0.197603
EVP Proteomics	Postflight (R+1)	IGKV2-29	0.0344851	0.0653877	1726	0.630072
EVP Proteomics	Postflight (R+1)	IGKV2-30	0.0196644	-1.13741	5353	-0.216286
EVP Proteomics	Postflight (R+1)	IGKV2D-24	0.0142778	-2.41052	9225	-0.656797
EVP Proteomics	Postflight (R+1)	IGKV3-11	0.0120217	-1.22725	9416	-0.641127
EVP Proteomics	Postflight (R+1)	IGKV3-20	0.0158677	-1.33423	7425	-0.637297
EVP Proteomics	Postflight (R+1)	IGKV3-7	0.0067176	-1.64546	8997	-1.24443
EVP Proteomics	Postflight (R+1)	IGKV3D-15	0.00888486	-2.16063	7477	0.0962349
EVP Proteomics	Postflight (R+1)	IGKV3D-20	0.0121048	-2.34678	9202	-0.474403
EVP Proteomics	Postflight (R+1)	IGKV4-1	0.0067606	-1.64036	9110	-1.47793
EVP Proteomics	Postflight (R+1)	IGKV6-21	0.0313964	-1.12211	3707	0.419559
EVP Proteomics	Postflight (R+1)	IGLC3	0.00521127	-1.63006	9103	-1.27616
EVP Proteomics	Postflight (R+1)	IGLC7	0.00463277	-5.8385	9975	-2.91125
EVP Proteomics	Postflight (R+1)	IGLL5	0.00462624	-1.67555	9506	-1.52915
EVP Proteomics	Postflight (R+1)	IGLV2-11	0.0178792	-1.36788	9138	-1.24546
EVP Proteomics	Postflight (R+1)	IGLV2-8	0.0308039	-0.144049	4059	0.276488
EVP Proteomics	Postflight (R+1)	IGLV3-1	0.0129618	-2.68438	9294	-0.394259
EVP Proteomics	Postflight (R+1)	IGLV3-16	0.0382318	-7.48066	9408	-2.22698
EVP Proteomics	Postflight (R+1)	IGLV3-19	0.0180954	-1.12759	2060	0.41199
EVP Proteomics	Postflight (R+1)	IGLV3-21	0.0886923	2.52651	544	1.01413
EVP Proteomics	Postflight (R+1)	IGLV3-27	0.0313557	-0.694925	4483	0.0209429
EVP Proteomics	Postflight (R+1)	IGLV3-9	0.041648	0.0404987	378	0.628388
EVP Proteomics	Postflight (R+1)	IGLV4-69	0.0379131	-2.38439	9216	-0.58065
EVP Proteomics	Postflight (R+1)	IGLV7-43	0.0423698	-1.46549	8280	-0.331662
EVP Proteomics	Postflight (R+1)	IGLV7-46	0.0810731	2.36415	2041	0.560713
EVP Proteomics	Postflight (R+1)	ILK	0.0744956	2.37572	4791	-0.114246
EVP Proteomics	Postflight (R+1)	ITGA2	0.0338579	-1.59578	5756	-0.278763
EVP Proteomics	Postflight (R+1)	ITGA2B	0.0217691	-0.467687	6725	-0.265291
EVP Proteomics	Postflight (R+1)	ITGA6	0.0176308	-2.25967	8829	-1.07685
EVP Proteomics	Postflight (R+1)	ITGB1	0.017702	-1.33965	5470	-0.248052
EVP Proteomics	Postflight (R+1)	ITGB3	0.0190947	-0.728096	7242	-0.338572
EVP Proteomics	Postflight (R+1)	ITIH1	0.0131864	-1.42148	6514	-0.362915
EVP Proteomics	Postflight (R+1)	ITIH2	0.0151715	-1.53321	7370	-0.539108
EVP Proteomics	Postflight (R+1)	ITIH4	0.0193235	-2.69529	8819	-0.137467
EVP Proteomics	Postflight (R+1)	ITIH4.1	0.0193235	-2.69529	8785	-0.114475
EVP Proteomics	Postflight (R+1)	ITIH4.2	0.0193235	-2.69529	8785	-0.114475
EVP Proteomics	Postflight (R+1)	JCHAIN	0.0125468	-0.76976	7681	-0.388993
EVP Proteomics	Postflight (R+1)	KATNAL2	0.0157992	-2.09389	9435	-1.36851
EVP Proteomics	Postflight (R+1)	KLKB1	0.0411142	-0.0536888	1974	0.363357
EVP Proteomics	Postflight (R+1)	KNG1	0.0356423	-8.89193	9943	-5.6409
EVP Proteomics	Postflight (R+1)	KRAS	0.016162	-5.29316	9909	-2.00601
EVP Proteomics	Postflight (R+1)	KRT1	0.0398937	0.453698	6074	-0.231128
EVP Proteomics	Postflight (R+1)	KRT14	0.0734971	1.67937	5442	-0.153954
EVP Proteomics	Postflight (R+1)	KRT16	0.0732592	1.66655	5413	-0.153438
EVP Proteomics	Postflight (R+1)	KRT17	0.0721884	1.17435	6387	-0.255751
EVP Proteomics	Postflight (R+1)	KRT77	0.0898281	2.62202	777	1.28772
EVP Proteomics	Postflight (R+1)	LASP1	0.015431	-6.04599	9956	-2.61417
EVP Proteomics	Postflight (R+1)	LBP	0.0587144	0.388593	4030	0.12931
EVP Proteomics	Postflight (R+1)	LCK	0.015133	-5.26462	9857	-2.26847
EVP Proteomics	Postflight (R+1)	LCP1	0.0153845	-3.44772	9279	-1.32088
EVP Proteomics	Postflight (R+1)	LDHA	0.0190646	-4.905	9712	-1.88348
EVP Proteomics	Postflight (R+1)	LDHB	0.0128535	-1.38257	8262	-0.5968
EVP Proteomics	Postflight (R+1)	LGALS3	0.0153915	-3.87479	9820	-2.00363
EVP Proteomics	Postflight (R+1)	LGALS3BP	0.0293386	-0.186512	6434	-0.48608
EVP Proteomics	Postflight (R+1)	LGALSL	0.019742	-3.7591	9633	-1.62447
EVP Proteomics	Postflight (R+1)	LIMS2	0.0183693	-3.49651	9941	-1.9181
EVP Proteomics	Postflight (R+1)	LRG1	0.0261174	-2.1809	8253	-0.815112
EVP Proteomics	Postflight (R+1)	LTBP1	0.0157172	-3.58803	9814	-2.07353
EVP Proteomics	Postflight (R+1)	LTBP1.1	0.0401419	-0.592087	6415	-0.365106
EVP Proteomics	Postflight (R+1)	LTN1	0.0183292	-1.21452	9513	-0.851054
EVP Proteomics	Postflight (R+1)	LYN	0.0150882	-4.57204	9551	-1.68094
EVP Proteomics	Postflight (R+1)	LYZ	0.0644581	0.866946	5487	-0.183083
EVP Proteomics	Postflight (R+1)	MAPRE2	0.0162436	-3.47714	9062	-1.15595
EVP Proteomics	Postflight (R+1)	MASP1	0.0315986	-1.79927	6841	0.110463
EVP Proteomics	Postflight (R+1)	MASP1.1	0.0369821	-0.339268	2676	0.427311
EVP Proteomics	Postflight (R+1)	MDH1	0.00739999	-3.15407	9419	-1.5234
EVP Proteomics	Postflight (R+1)	MIF	0.0147035	-1.78344	9116	-1.37673
EVP Proteomics	Postflight (R+1)	MMRN1	0.0428177	-1.16188	8030	-0.719145
EVP Proteomics	Postflight (R+1)	MPP1	0.0162353	-1.12783	8537	-0.949352
EVP Proteomics	Postflight (R+1)	MSN	0.0155513	-1.07312	8821	-0.705264
EVP Proteomics	Postflight (R+1)	MTPN	0.0148377	-1.49698	8079	-0.777841
EVP Proteomics	Postflight (R+1)	MVP	0.0415716	0.560101	7917	-0.472918
EVP Proteomics	Postflight (R+1)	MYH9	0.026038	-0.215688	8501	-0.597275
EVP Proteomics	Postflight (R+1)	MYL12A	0.0213255	-1.03342	8717	-0.935446
EVP Proteomics	Postflight (R+1)	MYL6	0.0305248	-0.574835	8611	-0.711664
EVP Proteomics	Postflight (R+1)	MYL6.1	0.0305248	-0.574835	8729	-0.733583
EVP Proteomics	Postflight (R+1)	MYL9	0.0176208	-2.09113	9294	-1.28384
EVP Proteomics	Postflight (R+1)	NAPA	0.015146	-2.69716	7435	-0.559316
EVP Proteomics	Postflight (R+1)	NRGN	0.0162823	-5.27708	9992	-2.57099
EVP Proteomics	Postflight (R+1)	OLA1	0.00941717	-2.79823	8721	-1.09973
EVP Proteomics	Postflight (R+1)	ORM1	0.0236659	0.363617	7107	-0.232693
EVP Proteomics	Postflight (R+1)	ORM2	0.0242496	-0.926582	8230	-0.943867
EVP Proteomics	Postflight (R+1)	OSTF1	0.0094147	-5.32734	9787	-2.27838
EVP Proteomics	Postflight (R+1)	OXSR1	0.00670777	-5.233	9855	-2.18418
EVP Proteomics	Postflight (R+1)	PARVB	0.0176091	-1.02434	7326	-0.171796
EVP Proteomics	Postflight (R+1)	PCMT1	0.0142071	-3.6536	9196	-1.37048
EVP Proteomics	Postflight (R+1)	PEBP1	0.00692326	-1.85372	8471	-1.00449
EVP Proteomics	Postflight (R+1)	PF4	0.0864199	2.79138	745	0.774704
EVP Proteomics	Postflight (R+1)	PF4V1	0.0991247	5.14998	204	1.36522
EVP Proteomics	Postflight (R+1)	PFN1	0.0114359	-1.26103	8806	-1.04764
EVP Proteomics	Postflight (R+1)	PGAM1	0.00696612	-6.18643	9978	-3.07893
EVP Proteomics	Postflight (R+1)	PGD	0.0113407	-3.78371	9494	-1.79616
EVP Proteomics	Postflight (R+1)	PGK1	0.00568734	-1.97827	9165	-1.33971
EVP Proteomics	Postflight (R+1)	PGLYRP2	0.0317543	-1.78746	5745	-0.107414
EVP Proteomics	Postflight (R+1)	PHPT1	0.025219	-2.67491	6928	-0.638695
EVP Proteomics	Postflight (R+1)	PIGR	0.0426718	0.164246	682	1.21638
EVP Proteomics	Postflight (R+1)	PIP4K2A	0.014953	-6.12132	9979	-1.91287
EVP Proteomics	Postflight (R+1)	PKM	0.0224521	-3.21622	9586	-1.85236
EVP Proteomics	Postflight (R+1)	PLEK	0.0113151	-1.84705	9796	-1.17018
EVP Proteomics	Postflight (R+1)	PLG	0.0233268	-1.38386	6351	-0.343846
EVP Proteomics	Postflight (R+1)	PNP	0.00640503	-3.63826	9878	-2.09689
EVP Proteomics	Postflight (R+1)	PON1	0.0335098	-0.477533	4098	0.22527
EVP Proteomics	Postflight (R+1)	PPBP	0.0218573	-4.33778	9841	-1.84303
EVP Proteomics	Postflight (R+1)	PPIA	0.0123381	-1.50589	9312	-1.1819
EVP Proteomics	Postflight (R+1)	PRDX1	0.00965533	-1.29721	9502	-0.938145
EVP Proteomics	Postflight (R+1)	PRDX2	0.00867878	-1.16551	9817	-1.38517
EVP Proteomics	Postflight (R+1)	PRDX6	0.00898687	-1.64289	7110	-0.569957
EVP Proteomics	Postflight (R+1)	PRKACA	0.0201821	-2.60102	8637	-1.06708
EVP Proteomics	Postflight (R+1)	PRKAR1A	0.0166115	-5.17594	9888	-2.83339
EVP Proteomics	Postflight (R+1)	PROS1	0.0191152	-17.8994	9908	-7.35501
EVP Proteomics	Postflight (R+1)	PSMA2	0.0207971	-3.38159	8930	-1.20237
EVP Proteomics	Postflight (R+1)	PSMA3	0.0204081	-2.27675	6282	-0.469174
EVP Proteomics	Postflight (R+1)	PSMA4	0.0539836	0.199559	4855	0.0102467
EVP Proteomics	Postflight (R+1)	PSMA6	0.0271296	-0.713091	4047	0.042648
EVP Proteomics	Postflight (R+1)	PSMA7	0.0268998	-4.09809	9855	-2.03546
EVP Proteomics	Postflight (R+1)	PSMB1	0.0211971	-2.85452	9256	-1.38518
EVP Proteomics	Postflight (R+1)	PSMB4	0.0210563	-3.77752	9632	-1.85663
EVP Proteomics	Postflight (R+1)	PSMF1	0.0158884	-1.67898	8661	-1.03503
EVP Proteomics	Postflight (R+1)	PTPRC	0.0456855	-2.13002	7863	-0.719687
EVP Proteomics	Postflight (R+1)	PZP	0.00893466	-4.38116	9782	-2.29684
EVP Proteomics	Postflight (R+1)	RAB10	0.00772853	-1.72471	8298	-0.564842
EVP Proteomics	Postflight (R+1)	RAB13	0.0150316	-1.52795	8209	-0.677449
EVP Proteomics	Postflight (R+1)	RAB14	0.0102079	-3.25749	9733	-1.4329
EVP Proteomics	Postflight (R+1)	RAB1A	0.00684387	-3.95757	9710	-1.07391
EVP Proteomics	Postflight (R+1)	RAB1B	0.00684387	-3.95757	9710	-1.07903
EVP Proteomics	Postflight (R+1)	RAB27B	0.02403	-2.19888	5863	-0.422323
EVP Proteomics	Postflight (R+1)	RAB35	0.0033182	-1.88296	8554	-0.533522
EVP Proteomics	Postflight (R+1)	RAB5C	0.0179403	-5.03673	9503	-1.68022
EVP Proteomics	Postflight (R+1)	RAB6A	0.0278495	-13.1391	9959	-6.61083
EVP Proteomics	Postflight (R+1)	RAB8A	0.00724063	-2.25132	9048	-0.930079
EVP Proteomics	Postflight (R+1)	RAB8B	0.00723111	-1.80608	8136	-0.576403
EVP Proteomics	Postflight (R+1)	RAC1	0.011968	-1.54357	9607	-1.09998
EVP Proteomics	Postflight (R+1)	RAC2	0.014569	-1.32496	9255	-1.06822
EVP Proteomics	Postflight (R+1)	RALA	0.0102856	-3.90395	7451	-0.656623
EVP Proteomics	Postflight (R+1)	RALB	0.00910078	-5.96279	9904	-2.09566
EVP Proteomics	Postflight (R+1)	RAN	0.00946035	-2.74339	9442	-1.64043
EVP Proteomics	Postflight (R+1)	RANBP1	0.0167425	-3.33489	9610	-1.78998
EVP Proteomics	Postflight (R+1)	RAP1A	0.0113298	-1.26715	9025	-0.792736
EVP Proteomics	Postflight (R+1)	RAP1B	0.0114423	-2.59616	9882	-1.40285
EVP Proteomics	Postflight (R+1)	RAP2A	0.00697875	-3.2862	9754	-1.7024
EVP Proteomics	Postflight (R+1)	RAP2B	0.0113387	-22.1376	9999	-8.56512
EVP Proteomics	Postflight (R+1)	RASA3	0.0236462	-3.02643	9101	-1.32961
EVP Proteomics	Postflight (R+1)	RBP4	0.047707	-0.251564	3434	0.264774
EVP Proteomics	Postflight (R+1)	RDX	0.0162131	-1.44146	9323	-1.10742
EVP Proteomics	Postflight (R+1)	RHCE	0.0316656	-0.616828	4946	-0.166988
EVP Proteomics	Postflight (R+1)	RHOA	0.0115032	-1.55247	8014	-0.780632
EVP Proteomics	Postflight (R+1)	RHOC	0.0156518	-3.79834	9848	-2.15551
EVP Proteomics	Postflight (R+1)	RNH1	0.0186755	-3.69921	9551	-1.65497
EVP Proteomics	Postflight (R+1)	RP2	0.00712899	-2.93597	9640	-1.70071
EVP Proteomics	Postflight (R+1)	RSU1	0.016673	-1.9548	9573	-1.00509
EVP Proteomics	Postflight (R+1)	S100A4	0.00798509	-23.9654	9999	-8.79141
EVP Proteomics	Postflight (R+1)	S100A6	0.00670083	-3.98734	9824	-1.64909
EVP Proteomics	Postflight (R+1)	S100A8	0.043741	0.0290034	7941	-0.524788
EVP Proteomics	Postflight (R+1)	S100A9	0.0514823	-0.259012	8200	-0.595412
EVP Proteomics	Postflight (R+1)	SAA2-SAA4	0.0291732	-3.55317	7985	-0.803555
EVP Proteomics	Postflight (R+1)	SDCBP	0.0362956	-1.82197	8041	-0.822593
EVP Proteomics	Postflight (R+1)	SELENBP1	0.0123009	-1.7784	7450	-0.638511
EVP Proteomics	Postflight (R+1)	SELENOP	0.0551493	0.498866	981	1.65967
EVP Proteomics	Postflight (R+1)	SEMA7A	0.0275645	-3.72317	9562	-1.63982
EVP Proteomics	Postflight (R+1)	SERPINA1	0.0174171	-0.791126	6936	-0.296406
EVP Proteomics	Postflight (R+1)	SERPINA3	0.0145734	-1.40756	8086	-0.775564
EVP Proteomics	Postflight (R+1)	SERPINA4	0.0162009	-3.12786	6687	-0.322333
EVP Proteomics	Postflight (R+1)	SERPINA7	0.0300477	-1.49363	4368	-0.0494526
EVP Proteomics	Postflight (R+1)	SERPINB1	0.0163116	-2.69284	6882	-0.362044
EVP Proteomics	Postflight (R+1)	SERPINC1	0.0263466	-0.422981	3996	0.0813557
EVP Proteomics	Postflight (R+1)	SERPIND1	0.025782	-1.69467	5666	-0.0634127
EVP Proteomics	Postflight (R+1)	SERPINF1	0.0304556	-1.24845	3247	0.556539
EVP Proteomics	Postflight (R+1)	SERPINF2	0.0399357	-2.7324	7955	-0.771892
EVP Proteomics	Postflight (R+1)	SERPING1	0.0247225	-14.8433	9197	-2.26243
EVP Proteomics	Postflight (R+1)	SH3BGRL	0.0304279	-1.94789	4518	0.0305433
EVP Proteomics	Postflight (R+1)	SH3BGRL3	0.00683111	-1.91657	8948	-0.886058
EVP Proteomics	Postflight (R+1)	SHROOM3	0.0496352	-0.560203	5762	-0.1395
EVP Proteomics	Postflight (R+1)	SLC2A1	0.0177876	-1.24086	8237	-0.335703
EVP Proteomics	Postflight (R+1)	SLC2A3	0.0370436	-1.02451	7355	-0.605275
EVP Proteomics	Postflight (R+1)	SLC4A1	0.0328854	33.0398	4	12.5826
EVP Proteomics	Postflight (R+1)	SNAP23	0.0174679	-2.95836	8961	-1.21677
EVP Proteomics	Postflight (R+1)	SNCA	0.0143668	-2.42566	9223	-1.26828
EVP Proteomics	Postflight (R+1)	SOD1	0.0152734	-3.70905	9083	-0.965358
EVP Proteomics	Postflight (R+1)	SPP2	0.025752	-2.65324	6366	-0.452136
EVP Proteomics	Postflight (R+1)	SPTA1	0.0401179	-0.362362	7364	-0.62021
EVP Proteomics	Postflight (R+1)	SRC	0.0264842	-1.74477	8063	-0.828672
EVP Proteomics	Postflight (R+1)	ST13	0.0647295	0.433322	2600	0.436101
EVP Proteomics	Postflight (R+1)	ST3GAL6	0.0257585	-0.0213039	4063	-0.294714
EVP Proteomics	Postflight (R+1)	STK24	0.0161631	-4.97505	9658	-2.12825
EVP Proteomics	Postflight (R+1)	STK26	0.0115421	-3.6517	8932	-1.15655
EVP Proteomics	Postflight (R+1)	STOM	0.0228379	-0.303096	8710	-0.381476
EVP Proteomics	Postflight (R+1)	STX7	0.0332198	-1.5049	6679	-0.4112
EVP Proteomics	Postflight (R+1)	STXBP2	0.0290842	-3.52894	9191	-1.42808
EVP Proteomics	Postflight (R+1)	SUMO2	0.0113892	-5.50934	9632	-1.9456
EVP Proteomics	Postflight (R+1)	SVIP	0.0240228	-2.35226	9893	-1.82261
EVP Proteomics	Postflight (R+1)	TAGLN2	0.0132806	-2.87748	9631	-1.82676
EVP Proteomics	Postflight (R+1)	TALDO1	0.0161699	-5.2222	9966	-2.80384
EVP Proteomics	Postflight (R+1)	TAOK3	0.0104636	-2.73186	7950	-0.839943
EVP Proteomics	Postflight (R+1)	TBC1D24	0.0117594	-3.74892	9652	-1.66273
EVP Proteomics	Postflight (R+1)	TF	0.0158605	-1.20758	8673	-0.894357
EVP Proteomics	Postflight (R+1)	TFRC	0.0321709	-1.65233	9249	-0.822754
EVP Proteomics	Postflight (R+1)	THBS1	0.0248988	-0.966981	6237	0.161051
EVP Proteomics	Postflight (R+1)	TKT	0.0174744	-4.8283	9478	-1.8463
EVP Proteomics	Postflight (R+1)	TLN1	0.00968286	-1.36213	9412	-1.21917
EVP Proteomics	Postflight (R+1)	TMSB4X	0.00655578	-1.66464	9935	-0.996764
EVP Proteomics	Postflight (R+1)	TPI1	0.0105733	-1.81045	8747	-0.934181
EVP Proteomics	Postflight (R+1)	TPM1	0.00687098	-2.01997	8933	-0.362769
EVP Proteomics	Postflight (R+1)	TPM1.1	0.00687098	-2.01997	8933	-0.362769
EVP Proteomics	Postflight (R+1)	TPM3	0.00934977	-1.87969	8786	-0.175326
EVP Proteomics	Postflight (R+1)	TPM3.1	0.00917238	-1.88973	8767	-0.276278
EVP Proteomics	Postflight (R+1)	TPM4	0.0138597	-1.20951	8120	-0.263398
EVP Proteomics	Postflight (R+1)	TPM4.1	0.0138227	-20.7838	9956	-6.09821
EVP Proteomics	Postflight (R+1)	TPP2	0.0153667	-1.70238	6694	-0.427672
EVP Proteomics	Postflight (R+1)	TSPAN14	0.0112503	-4.70419	8120	-0.89526
EVP Proteomics	Postflight (R+1)	TSPAN9	0.0359968	-0.867707	5356	-0.337861
EVP Proteomics	Postflight (R+1)	TUBA1C	0.0273449	-0.151301	7803	-0.460848
EVP Proteomics	Postflight (R+1)	TUBA4A	0.025183	-0.377128	6912	-0.219069
EVP Proteomics	Postflight (R+1)	TUBA8	0.0263702	-13.9454	9958	-6.42022
EVP Proteomics	Postflight (R+1)	TUBB	0.0407679	-0.101725	6567	-0.454949
EVP Proteomics	Postflight (R+1)	TUBB4A	0.0379684	-1.27633	8478	-0.956151
EVP Proteomics	Postflight (R+1)	TUBB4B	0.0436932	-0.91643	7165	-0.431832
EVP Proteomics	Postflight (R+1)	TWF2	0.0160132	-3.22178	8288	-1.02296
EVP Proteomics	Postflight (R+1)	TXN	0.0100979	-3.3687	9942	-2.30796
EVP Proteomics	Postflight (R+1)	UBA1	0.00323368	-4.38624	7375	-0.759194
EVP Proteomics	Postflight (R+1)	UBC	0.0108598	-1.57779	9329	-0.864768
EVP Proteomics	Postflight (R+1)	UBE2N	0.0104334	-4.32717	9436	-1.48231
EVP Proteomics	Postflight (R+1)	UBE2V1	0.00553365	-4.77422	9907	-1.91818
EVP Proteomics	Postflight (R+1)	USP14	0.0220728	-2.14375	8707	-1.04639
EVP Proteomics	Postflight (R+1)	VASP	0.0288066	-1.56843	5803	-0.136937
EVP Proteomics	Postflight (R+1)	VCP	0.0146186	-1.16393	8927	-0.809717
EVP Proteomics	Postflight (R+1)	VTN	0.0251735	-0.83541	2886	0.574517
EVP Proteomics	Postflight (R+1)	WDR1	0.0123552	-1.47951	8431	-0.395214
EVP Proteomics	Postflight (R+1)	YWHAB	0.0241444	-0.236404	6787	-0.186386
EVP Proteomics	Postflight (R+1)	YWHAE	0.0253549	-0.118532	6110	-0.118466
EVP Proteomics	Postflight (R+1)	YWHAG	0.0239646	-0.253908	6662	-0.123874
EVP Proteomics	Postflight (R+1)	YWHAH	0.0235839	-0.290979	6483	-0.166531
EVP Proteomics	Postflight (R+1)	YWHAQ	0.0240916	-0.241544	6389	-0.0953229
EVP Proteomics	Postflight (R+1)	YWHAZ	0.0136539	-0.850949	8757	-0.780913
EVP Proteomics	Postflight (R+1)	ZYX	0.0144586	-2.40857	9527	-1.49574
EVP Proteomics	Preflight	A0A024R6I7	0.0219143	0.412096	4020	0.304123
EVP Proteomics	Preflight	A0A087WUQ6	0.0697072	2.59259	945	1.46097
EVP Proteomics	Preflight	A0A087WW43	0.0373206	-1.6251	6763	-0.358308
EVP Proteomics	Preflight	A0A087WZR4	0.0392318	-0.626004	9447	-1.3368
EVP Proteomics	Preflight	A0A087X0Q4	0.0130307	-0.838446	3227	0.457324
EVP Proteomics	Preflight	A0A087X1J7	0.0341269	-2.90946	7357	-0.598997
EVP Proteomics	Preflight	A0A0C4DGZ8	0.0915834	2.88346	4328	-0.0336425
EVP Proteomics	Preflight	A0A2Q2TTZ9	0.0242732	-0.647506	7130	-0.166022
EVP Proteomics	Preflight	A0A5H1ZRS2	0.00988654	-1.26981	9212	-1.50056
EVP Proteomics	Preflight	A0A5H1ZRS9	0.0288813	-0.222651	801	1.14879
EVP Proteomics	Preflight	A1BG	0.0248534	-0.50717	5366	-0.0448553
EVP Proteomics	Preflight	A2M	0.0193266	-0.899332	7877	-0.781683
EVP Proteomics	Preflight	ABRACL	0.0568809	0.50207	3004	0.493551
EVP Proteomics	Preflight	ACP1	0.0501448	0.804061	1742	0.913908
EVP Proteomics	Preflight	ACTB	0.0348803	0.852756	8668	-0.542766
EVP Proteomics	Preflight	ACTB.1	0.0384582	1.87418	1963	1.04436
EVP Proteomics	Preflight	ACTBL2	0.0372646	1.8278	2716	0.739621
EVP Proteomics	Preflight	ACTC1	0.0366411	0.784192	7899	-0.467518
EVP Proteomics	Preflight	ACTG1	0.0348803	0.852756	8668	-0.542766
EVP Proteomics	Preflight	ACTN1	0.0371648	-3.02269	9755	-2.31947
EVP Proteomics	Preflight	ACTN4	0.0436464	-1.29683	7444	-0.555604
EVP Proteomics	Preflight	ACTR2	0.0689154	1.00003	3267	0.293961
EVP Proteomics	Preflight	ACTR3	0.0541311	-0.170264	5288	-0.0469734
EVP Proteomics	Preflight	ADAM10	0.0482	-0.652055	3246	0.506157
EVP Proteomics	Preflight	AFM	0.0290118	-0.627247	3302	0.73369
EVP Proteomics	Preflight	AGT	0.047511	0.18079	2420	0.496133
EVP Proteomics	Preflight	AHCY	0.0262047	-2.53734	9708	-2.09721
EVP Proteomics	Preflight	AHSG	0.026531	-0.815626	5286	-0.0478259
EVP Proteomics	Preflight	AHSP	0.0504721	-0.0828698	5386	-0.0340604
EVP Proteomics	Preflight	AIDA	0.0303644	-1.95676	9937	-3.20259
EVP Proteomics	Preflight	AK1	0.0485352	-0.409742	8233	-0.822912
EVP Proteomics	Preflight	ALB	0.0154836	-0.569838	7874	-0.772124
EVP Proteomics	Preflight	ALB.1	0.0155876	-0.562273	7131	-0.52677
EVP Proteomics	Preflight	ALDH1A1	0.0578983	1.72076	2300	0.736534
EVP Proteomics	Preflight	ALDOA	0.0626639	1.06006	1609	0.927211
EVP Proteomics	Preflight	AMBP	0.0242188	-0.904035	5910	-0.301084
EVP Proteomics	Preflight	ANK1	0.0625843	0.914893	7076	-0.50168
EVP Proteomics	Preflight	ANXA1	0.0645948	2.01866	3257	0.347352
EVP Proteomics	Preflight	ANXA6	0.0694329	1.54713	6093	-0.396979
EVP Proteomics	Preflight	APCS	0.0190799	-1.1889	8185	-0.806258
EVP Proteomics	Preflight	APEH	0.0396269	-0.412816	7370	-0.590276
EVP Proteomics	Preflight	APOA1	0.0119463	-3.36091	9083	-1.55258
EVP Proteomics	Preflight	APOA2	0.0161551	-1.12876	9222	-1.47566
EVP Proteomics	Preflight	APOA4	0.0263922	-0.0175354	1237	1.06448
EVP Proteomics	Preflight	APOB	0.025405	-0.113652	170	1.91956
EVP Proteomics	Preflight	APOC1	0.0311481	-0.105027	4813	0.353072
EVP Proteomics	Preflight	APOC2	0.0484713	0.865301	2307	0.300329
EVP Proteomics	Preflight	APOC3	0.0277282	0.209356	6061	-0.245826
EVP Proteomics	Preflight	APOD	0.0229431	-0.607197	5258	-0.112031
EVP Proteomics	Preflight	APOE	0.0347382	0.620976	8	0.836054
EVP Proteomics	Preflight	APOH	0.025812	-0.431938	2870	0.550104
EVP Proteomics	Preflight	APOL1	0.0445624	1.01671	2989	0.241921
EVP Proteomics	Preflight	APOM	0.0210468	-3.3127	9721	-2.37638
EVP Proteomics	Preflight	ARF1	0.0606602	1.49486	6238	-0.39332
EVP Proteomics	Preflight	ARHGDIB	0.0418169	-1.51376	9481	-1.56576
EVP Proteomics	Preflight	ARPC3	0.0571292	0.227967	4302	0.134168
EVP Proteomics	Preflight	ARPC4	0.0652606	0.267096	7982	-0.815058
EVP Proteomics	Preflight	ART4	0.0277142	-2.16017	9406	-1.73837
EVP Proteomics	Preflight	ATRN	0.0306314	-3.35579	9832	-2.49984
EVP Proteomics	Preflight	AZGP1	0.0430361	-0.362059	8700	-0.285285
EVP Proteomics	Preflight	B2M	0.0271	-0.465129	4392	0.268663
EVP Proteomics	Preflight	BCHE	0.0353898	-2.90084	9092	-1.28451
EVP Proteomics	Preflight	BIN2	0.0509256	0.110679	2996	0.814377
EVP Proteomics	Preflight	BLVRB	0.0582037	-0.296969	9962	-2.06034
EVP Proteomics	Preflight	BPGM	0.0749667	4.2944	3352	0.352829
EVP Proteomics	Preflight	C1QA	0.0226227	0.166601	382	1.71518
EVP Proteomics	Preflight	C1QB	0.0156752	-0.583603	6169	0.15229
EVP Proteomics	Preflight	C1QC	0.0176633	-0.34794	7459	-0.54918
EVP Proteomics	Preflight	C1R	0.0231074	-0.982132	8971	-0.999869
EVP Proteomics	Preflight	C1RL	0.0203252	-2.62217	9950	-2.30166
EVP Proteomics	Preflight	C1S	0.0262405	-2.87379	9112	-1.36911
EVP Proteomics	Preflight	C2	0.0300188	-2.28351	6565	-0.146756
EVP Proteomics	Preflight	C3	0.0170234	-0.522734	7439	-0.440615
EVP Proteomics	Preflight	C4A	0.0165444	-0.480574	660	1.43479
EVP Proteomics	Preflight	C4B; C4B_2	0.0162021	-0.521152	797	1.33399
EVP Proteomics	Preflight	C4BPA	0.0239962	0.96912	6574	-0.473081
EVP Proteomics	Preflight	C4BPB	0.0290471	-0.310843	6480	-0.424732
EVP Proteomics	Preflight	C5	0.0276333	-0.725781	9132	-1.06821
EVP Proteomics	Preflight	C6	0.0413179	-1.50928	3168	0.456776
EVP Proteomics	Preflight	C7	0.0367112	-1.93073	3682	0.346266
EVP Proteomics	Preflight	C8A	0.0303158	-1.18187	2890	0.60917
EVP Proteomics	Preflight	C8B	0.0482917	-1.44229	7683	-0.74212
EVP Proteomics	Preflight	C8G	0.0353526	-0.248917	458	1.41755
EVP Proteomics	Preflight	C9	0.0319319	-0.558445	2288	0.830648
EVP Proteomics	Preflight	CA1	0.0517039	0.408647	9782	-1.17303
EVP Proteomics	Preflight	CA2	0.0646841	1.45647	6490	-0.341276
EVP Proteomics	Preflight	CALM1	0.0667686	0.202303	9142	-1.17095
EVP Proteomics	Preflight	CAMP	0.0332369	-0.368342	1985	0.801641
EVP Proteomics	Preflight	CAP1	0.0432308	-0.338253	5051	0.158252
EVP Proteomics	Preflight	CAPN1	0.0544418	1.04529	740	1.40174
EVP Proteomics	Preflight	CAPZA1	0.062902	0.555395	3284	0.377389
EVP Proteomics	Preflight	CAPZA2	0.0352474	-1.45622	8217	-0.931202
EVP Proteomics	Preflight	CAPZB	0.0452761	-0.600817	5510	0.0791119
EVP Proteomics	Preflight	CAT	0.0655463	0.938383	6505	-0.276123
EVP Proteomics	Preflight	CAVIN2	0.0495702	0.117902	3300	0.49306
EVP Proteomics	Preflight	CCT2	0.049099	0.658085	4041	0.463787
EVP Proteomics	Preflight	CD226	0.0633684	2.0268	2017	0.870211
EVP Proteomics	Preflight	CD36	0.0248805	-0.408721	3222	0.509318
EVP Proteomics	Preflight	CD44	0.0357166	-3.09662	9970	-2.99922
EVP Proteomics	Preflight	CD47	0.0329177	-2.29078	8813	-1.36514
EVP Proteomics	Preflight	CD55	0.0624797	2.1814	3751	0.195841
EVP Proteomics	Preflight	CD58	0.0546321	0.486969	9323	-1.29416
EVP Proteomics	Preflight	CD59 glycoprotein (MAC-inhibitory protein) (Membrane attack complex inhibition factor) (Protectin)	0.0397512	-0.159263	7955	-0.410227
EVP Proteomics	Preflight	CD5L	0.0240499	0.983467	5934	-0.281974
EVP Proteomics	Preflight	CD9	0.0310058	-0.409655	5465	-0.274902
EVP Proteomics	Preflight	CDC42	0.0632661	0.446436	6846	-0.457377
EVP Proteomics	Preflight	CFH	0.0163883	-1.47672	8786	-1.03216
EVP Proteomics	Preflight	CFH.1	0.018819	-1.02826	4088	0.269862
EVP Proteomics	Preflight	CFHR1	0.0163039	-19.4316	6731	-1.08988
EVP Proteomics	Preflight	CFHR2	0.031538	-2.41125	7738	-0.618902
EVP Proteomics	Preflight	CFHR3	0.0397843	-0.139086	2948	0.430614
EVP Proteomics	Preflight	CFI	0.0262722	-0.868912	1375	1.12199
EVP Proteomics	Preflight	CFL1	0.0532998	1.21778	5366	-0.261632
EVP Proteomics	Preflight	CFP	0.0494943	-0.613617	5312	-0.0239722
EVP Proteomics	Preflight	CLEC3B	0.0391408	-0.965437	6768	-0.20425
EVP Proteomics	Preflight	CLIC1	0.0425377	0.0576305	1420	0.94648
EVP Proteomics	Preflight	CLTC	0.0617273	-0.0171334	8441	-0.912579
EVP Proteomics	Preflight	CLU	0.023155	-0.104219	5022	0.105
EVP Proteomics	Preflight	CNN2	0.0511371	-0.150579	7033	-0.571215
EVP Proteomics	Preflight	CNP	0.0531579	0.977594	6531	-0.356873
EVP Proteomics	Preflight	COLEC11	0.0699024	1.0073	2738	0.485465
EVP Proteomics	Preflight	Complement C2 (EC 3.4.21.43) (C3/C5 convertase)	0.0262989	-1.12884	9484	-1.30877
EVP Proteomics	Preflight	CORO1A	0.048598	-1.00404	8744	-1.15249
EVP Proteomics	Preflight	CORO1C	0.071685	3.52878	704	1.54666
EVP Proteomics	Preflight	COTL1	0.0533609	-0.0689012	3649	0.353126
EVP Proteomics	Preflight	CP	0.0144944	-0.755587	8883	-0.602072
EVP Proteomics	Preflight	CP.1	0.0138049	-2.20522	9331	-1.65922
EVP Proteomics	Preflight	CPB2	0.0465834	-0.658755	1790	0.774946
EVP Proteomics	Preflight	CTSG	0.0387995	-1.84512	9687	-1.97321
EVP Proteomics	Preflight	CYBRD1	0.0244488	-4.24879	9994	-3.88283
EVP Proteomics	Preflight	CYFIP1	0.0358763	-2.82417	9336	-1.75411
EVP Proteomics	Preflight	CYFIP2	0.0567641	0.627883	4949	-0.0135558
EVP Proteomics	Preflight	DBNL	0.0774752	3.76227	2229	1.01239
EVP Proteomics	Preflight	DCD	0.0472865	-0.372161	6348	-0.289576
EVP Proteomics	Preflight	DDI2	0.0455124	-0.0418737	1227	1.12484
EVP Proteomics	Preflight	DDT	0.0543811	-0.272212	8163	-0.858195
EVP Proteomics	Preflight	DEFA3	0.0663915	0.320399	5870	-0.164177
EVP Proteomics	Preflight	DIAPH1	0.0492637	-0.36488	4164	0.430982
EVP Proteomics	Preflight	ECM1	0.0494878	-1.73168	9652	-1.73255
EVP Proteomics	Preflight	EEF1A1	0.0446588	-1.20446	6751	-0.353061
EVP Proteomics	Preflight	EHD1	0.0300905	-3.40996	8866	-1.25579
EVP Proteomics	Preflight	EIF5A	0.0522199	-0.248697	1602	0.910713
EVP Proteomics	Preflight	ENO1	0.0482273	-1.44671	8740	-1.34511
EVP Proteomics	Preflight	EPB41	0.0795635	3.18553	2140	0.496325
EVP Proteomics	Preflight	EPB41L2	0.0308638	-1.50346	9570	-1.76048
EVP Proteomics	Preflight	EPB42	0.0498383	-0.585037	8874	-1.094
EVP Proteomics	Preflight	ESD	0.033392	-1.05203	9424	-1.58489
EVP Proteomics	Preflight	EZR	0.0582547	1.62671	2212	0.525399
EVP Proteomics	Preflight	F11	0.0200955	-2.13432	5704	-0.10467
EVP Proteomics	Preflight	F11R	0.0331554	-1.46472	7929	-0.657087
EVP Proteomics	Preflight	F12	0.0367475	-0.170177	383	1.44572
EVP Proteomics	Preflight	F13A1	0.0142663	-1.51744	8123	0.237982
EVP Proteomics	Preflight	F13B	0.0280133	-2.83443	9832	-1.92663
EVP Proteomics	Preflight	F2	0.0249204	-0.602324	5330	-0.249697
EVP Proteomics	Preflight	F5	0.0495841	0.397184	2173	0.511262
EVP Proteomics	Preflight	FBLN1	0.0464061	-0.534571	2729	0.618683
EVP Proteomics	Preflight	FCER1G	0.0229741	-1.94467	5941	0.238543
EVP Proteomics	Preflight	FCGBP	0.0351952	-0.905608	4581	0.307502
EVP Proteomics	Preflight	FCN2	0.0289991	-12.5125	8761	-1.6641
EVP Proteomics	Preflight	FCN3	0.0373039	3.6434	3851	0.0657898
EVP Proteomics	Preflight	FERMT3	0.0491569	1.04549	5013	-0.144264
EVP Proteomics	Preflight	FETUB	0.045083	-0.733128	2647	0.621256
EVP Proteomics	Preflight	FGA	0.0196297	-0.758014	9762	-1.37516
EVP Proteomics	Preflight	FGB	0.0151638	-1.22631	9719	-1.77237
EVP Proteomics	Preflight	FGB.1	0.0160599	-0.880841	9735	-1.75808
EVP Proteomics	Preflight	FGG	0.0172756	-0.412236	8400	-0.989523
EVP Proteomics	Preflight	FGG.1	0.01853	-1.13055	9863	-1.61038
EVP Proteomics	Preflight	FHL1	0.0495387	-0.0190511	4480	0.179862
EVP Proteomics	Preflight	FKBP1A	0.0545113	0.826483	3606	0.343138
EVP Proteomics	Preflight	FLNA	0.0563511	1.44985	5767	-0.328005
EVP Proteomics	Preflight	FLNA.1	0.053972	0.626198	6068	-0.205835
EVP Proteomics	Preflight	FLOT1	0.0473526	-0.958676	8667	-1.06249
EVP Proteomics	Preflight	FLOT2	0.0464287	-1.3521	7881	-0.697358
EVP Proteomics	Preflight	FN1	0.0274064	1.92264	4123	-0.326922
EVP Proteomics	Preflight	FTH1	0.0490084	-1.06421	7218	-0.548135
EVP Proteomics	Preflight	FYN	0.049577	-1.23544	6375	-0.314103
EVP Proteomics	Preflight	GAPDH	0.0569808	0.218493	9347	-0.949667
EVP Proteomics	Preflight	GC	0.0243136	-0.923471	7379	-0.580126
EVP Proteomics	Preflight	GCLC	0.0401195	-0.36219	2912	0.721832
EVP Proteomics	Preflight	GDI1	0.0497743	0.509963	7714	-0.727636
EVP Proteomics	Preflight	GDI2	0.0500268	-0.549822	7268	-0.541898
EVP Proteomics	Preflight	GLIPR2	0.0621926	0.580941	6393	-0.407791
EVP Proteomics	Preflight	GNA13	0.0248362	-1.25435	8541	-1.09377
EVP Proteomics	Preflight	GNAI2	0.0305806	-0.238812	2376	0.494141
EVP Proteomics	Preflight	GNAI3	0.0264988	-0.354708	642	0.562563
EVP Proteomics	Preflight	GNAS	0.0191351	-0.909394	3506	0.255334
EVP Proteomics	Preflight	GNAZ	0.0582754	0.665997	3304	0.544891
EVP Proteomics	Preflight	GNB1	0.0434205	0.0780937	3644	0.33857
EVP Proteomics	Preflight	GNB2	0.0397602	-1.16012	8347	-0.962441
EVP Proteomics	Preflight	GNB4	0.0405056	-0.180046	3366	0.579263
EVP Proteomics	Preflight	GNG11	0.0484357	0.276375	4595	0.145369
EVP Proteomics	Preflight	GNG5	0.0881857	3.05384	2871	0.516866
EVP Proteomics	Preflight	GP5	0.0656033	0.461715	9159	-1.19302
EVP Proteomics	Preflight	GP9	0.0584899	-0.742161	9799	-1.68978
EVP Proteomics	Preflight	GSN	0.0141534	-2.43641	8437	-1.07693
EVP Proteomics	Preflight	GSN.1	0.0140054	-1.82869	3004	0.883252
EVP Proteomics	Preflight	GSTO1	0.0597135	0.93216	4350	0.0004175
EVP Proteomics	Preflight	GSTP1	0.0560781	-0.0254755	2743	0.603826
EVP Proteomics	Preflight	GYPC	0.0201721	-0.919919	6188	0.524528
EVP Proteomics	Preflight	H2AC12	0.0496855	0.417109	7579	-0.670901
EVP Proteomics	Preflight	H2BC12	0.0347916	-1.48236	9746	-2.12734
EVP Proteomics	Preflight	HAGH	0.03929	-0.782449	7939	-0.712798
EVP Proteomics	Preflight	HBA1	0.0392067	0.855689	7553	-0.71211
EVP Proteomics	Preflight	HBA1; HBA2	0.0381393	0.761455	7524	-0.686205
EVP Proteomics	Preflight	HBB	0.0426823	1.40849	3613	0.340199
EVP Proteomics	Preflight	HBD	0.0418516	0.876221	7630	-0.69487
EVP Proteomics	Preflight	HBD.1	0.0417117	0.867968	7265	-0.591617
EVP Proteomics	Preflight	HBE1	0.0339794	0.41195	6212	-0.268923
EVP Proteomics	Preflight	HBG1	0.0335923	0.577157	9575	-1.2808
EVP Proteomics	Preflight	HBG2	0.0335923	0.577157	9575	-1.2808
EVP Proteomics	Preflight	HLA-A	0.05791	0.0395445	7282	-0.556902
EVP Proteomics	Preflight	HLA-A.1	0.0605982	0.308981	6800	-0.41188
EVP Proteomics	Preflight	HLA-A.2	0.0602761	0.282217	3806	0.237285
EVP Proteomics	Preflight	HLA-A.3	0.0680321	0.926643	5245	-0.120393
EVP Proteomics	Preflight	HLA-B	0.0495402	-0.431717	6630	-0.360913
EVP Proteomics	Preflight	HLA-B.1	0.0531515	-0.951793	4796	0.0110764
EVP Proteomics	Preflight	HLA-B.2	0.0810254	2.56622	1970	0.794664
EVP Proteomics	Preflight	HLA-B.3	0.0628979	0.565462	2241	0.617317
EVP Proteomics	Preflight	HLA-B.4	0.0507582	-0.486449	3835	0.299706
EVP Proteomics	Preflight	HLA-B.5	0.0728492	1.22502	1600	0.855744
EVP Proteomics	Preflight	HLA-B.6	0.0667294	0.836867	1505	0.878098
EVP Proteomics	Preflight	HLA-C	0.0604342	2.69841	189	2.62064
EVP Proteomics	Preflight	HLA-C.1	0.0681309	1.0189	3231	0.337252
EVP Proteomics	Preflight	HP	0.0171338	-0.466869	8482	-0.854671
EVP Proteomics	Preflight	HPR	0.0159728	-1.99686	9786	-2.01958
EVP Proteomics	Preflight	HPRT1	0.0427947	-0.221818	5982	-0.0835241
EVP Proteomics	Preflight	HPX	0.0254994	0.580972	3082	0.360012
EVP Proteomics	Preflight	HRG	0.0366412	0.409282	302	0.684132
EVP Proteomics	Preflight	HSP90AA1	0.0554102	-0.223512	4444	0.14084
EVP Proteomics	Preflight	HSP90AB1	0.06169	2.12272	1082	1.21437
EVP Proteomics	Preflight	HSPA1A	0.017934	-2.56166	9321	-1.54251
EVP Proteomics	Preflight	HSPA5	0.0331887	-2.47914	9994	-3.60348
EVP Proteomics	Preflight	HSPA8	0.0192581	-17.8215	9985	-9.92222
EVP Proteomics	Preflight	ICAM2	0.0637426	2.22103	2803	0.564427
EVP Proteomics	Preflight	ICAM3	0.0406713	-0.657838	9726	-1.93328
EVP Proteomics	Preflight	Ig-like domain-containing protein	0.0149513	-0.682343	4006	0.0344649
EVP Proteomics	Preflight	IGHA1	0.0191726	-0.912854	7924	-0.818764
EVP Proteomics	Preflight	IGHA2	0.0182102	-1.2389	6063	-0.0629806
EVP Proteomics	Preflight	IGHA2.1	0.0179403	-0.746159	4918	0.371444
EVP Proteomics	Preflight	IGHG1	0.0143885	-1.33527	9236	-1.73764
EVP Proteomics	Preflight	IGHG2	0.0189821	-0.559092	5982	-0.0807536
EVP Proteomics	Preflight	IGHG3	0.01741	-1.06853	7647	-0.681506
EVP Proteomics	Preflight	IGHG4	0.0193331	-0.531787	3943	0.386108
EVP Proteomics	Preflight	IGHM	0.0174226	-0.428808	1090	1.27636
EVP Proteomics	Preflight	IGHV1-18	0.0135713	-2.47352	8548	-0.722474
EVP Proteomics	Preflight	IGHV1-2	0.0294266	-3.51928	9791	-2.61089
EVP Proteomics	Preflight	IGHV1-3	0.0575608	0.881392	1992	0.871582
EVP Proteomics	Preflight	IGHV1-69	0.0583459	0.975898	2966	0.519339
EVP Proteomics	Preflight	IGHV1OR15-1	0.0817655	0.855742	5561	-0.0538288
EVP Proteomics	Preflight	IGHV2-26	0.0307851	-1.83894	7620	-0.329877
EVP Proteomics	Preflight	IGHV2-5	0.0155412	-2.1476	9949	-2.46899
EVP Proteomics	Preflight	IGHV2-70	0.0490821	0.368778	9179	-0.818927
EVP Proteomics	Preflight	IGHV2-70D	0.0303008	-0.226717	3160	0.222224
EVP Proteomics	Preflight	IGHV3-13	0.0164072	6.05187	996	1.42976
EVP Proteomics	Preflight	IGHV3-15	0.0150141	-0.23184	1394	0.575181
EVP Proteomics	Preflight	IGHV3-20	0.0151719	-0.66535	4115	-0.0564162
EVP Proteomics	Preflight	IGHV3-21	0.0152765	-0.657293	3853	-0.0920279
EVP Proteomics	Preflight	IGHV3-23	0.0152231	4.11256	966	1.33058
EVP Proteomics	Preflight	IGHV3-30-5	0.0149551	-0.682049	4009	0.0354247
EVP Proteomics	Preflight	IGHV3-33	0.0149754	-0.680486	3956	0.0258992
EVP Proteomics	Preflight	IGHV3-35	0.0242715	-0.649043	7720	-0.736355
EVP Proteomics	Preflight	IGHV3-38	0.0151322	-0.603014	984	0.39146
EVP Proteomics	Preflight	IGHV3-43	0.0155618	4.66735	1019	1.56094
EVP Proteomics	Preflight	IGHV3-48	0.0152765	-0.657293	3853	-0.0920279
EVP Proteomics	Preflight	IGHV3-49	0.0150213	3.78205	989	1.12838
EVP Proteomics	Preflight	IGHV3-53	0.0151984	4.07213	880	1.28738
EVP Proteomics	Preflight	IGHV3-64	0.0153556	-0.588612	5263	-0.550404
EVP Proteomics	Preflight	IGHV3-64D	0.0153202	-0.590892	1332	0.386697
EVP Proteomics	Preflight	IGHV3-7	0.0158747	-1.20378	4541	0.291094
EVP Proteomics	Preflight	IGHV3-72	0.0141052	-1.09309	424	1.21624
EVP Proteomics	Preflight	IGHV3-73	0.0150141	-0.23184	1394	0.575181
EVP Proteomics	Preflight	IGHV3-74	0.0151333	-0.211111	1418	0.601121
EVP Proteomics	Preflight	IGHV3-9	0.0153865	-0.648822	4193	-0.121882
EVP Proteomics	Preflight	IGHV3OR15-7	0.0198931	-4.7942	9753	-2.25097
EVP Proteomics	Preflight	IGHV3OR16-10	0.0151719	-0.66535	4115	-0.0564162
EVP Proteomics	Preflight	IGHV3OR16-12	0.0228045	-0.366869	3085	0.588508
EVP Proteomics	Preflight	IGHV3OR16-13	0.0164715	-1.76397	9228	-1.67231
EVP Proteomics	Preflight	IGHV4-28	0.0548164	-0.487468	4696	0.340102
EVP Proteomics	Preflight	IGHV4-30-2	0.0263634	-0.0203377	1832	0.894156
EVP Proteomics	Preflight	IGHV4-34	0.0193423	-0.859249	2108	0.446704
EVP Proteomics	Preflight	IGHV4-38-2	0.0227236	-0.643235	1334	0.25542
EVP Proteomics	Preflight	IGHV4-59	0.0196292	-0.840922	2397	0.211585
EVP Proteomics	Preflight	IGHV4OR15-8	0.0760203	1.04798	6039	-0.350961
EVP Proteomics	Preflight	IGHV5-51	0.0294633	0.749695	835	0.571464
EVP Proteomics	Preflight	IGHV6-1	0.0258711	0.00214664	4299	-0.050557
EVP Proteomics	Preflight	IGKC	0.00871641	-1.07794	7023	-0.566979
EVP Proteomics	Preflight	IGKC.1	0.00871641	-1.07794	7023	-0.566979
EVP Proteomics	Preflight	IGKV1-16	0.0222133	-1.15174	3780	0.51235
EVP Proteomics	Preflight	IGKV1-17	0.0606104	0.327298	2482	0.651258
EVP Proteomics	Preflight	IGKV1-39	0.0535691	0.670459	4391	0.313089
EVP Proteomics	Preflight	IGKV1-5	0.0302158	-0.467323	7098	-0.617278
EVP Proteomics	Preflight	IGKV1-8	0.0600885	0.581123	5131	-0.14763
EVP Proteomics	Preflight	IGKV1D-16	0.0290047	-1.09057	7096	-0.496012
EVP Proteomics	Preflight	IGKV2-24	0.040916	0.731294	530	0.621244
EVP Proteomics	Preflight	IGKV2-29	0.0337067	0.0110503	2882	0.395942
EVP Proteomics	Preflight	IGKV2-30	0.0253615	-0.11789	1135	1.25404
EVP Proteomics	Preflight	IGKV2D-24	0.0842485	2.7247	261	0.685572
EVP Proteomics	Preflight	IGKV3-11	0.0551987	1.99299	5182	-0.304211
EVP Proteomics	Preflight	IGKV3-20	0.0224004	-0.782908	4918	-0.0723732
EVP Proteomics	Preflight	IGKV3-7	0.0216955	0.130046	1402	1.07949
EVP Proteomics	Preflight	IGKV3D-15	0.0237386	-1.06542	6329	0.135683
EVP Proteomics	Preflight	IGKV3D-20	0.0176052	-1.31881	6804	-0.353821
EVP Proteomics	Preflight	IGKV4-1	0.0126112	-0.946826	6004	-0.199699
EVP Proteomics	Preflight	IGKV6-21	0.0385967	-0.66026	1560	0.896847
EVP Proteomics	Preflight	IGLC3	0.016305	-0.767288	2223	0.866162
EVP Proteomics	Preflight	IGLC7	0.0153574	-1.15165	6441	-0.0842384
EVP Proteomics	Preflight	IGLL5	0.0159432	-0.795429	3663	0.391115
EVP Proteomics	Preflight	IGLV2-11	0.029946	0.465662	3056	0.592335
EVP Proteomics	Preflight	IGLV2-8	0.0215985	-0.915599	8324	-0.969725
EVP Proteomics	Preflight	IGLV3-1	0.0318598	-0.827353	8172	-0.213419
EVP Proteomics	Preflight	IGLV3-16	0.060935	1.12629	1123	0.737423
EVP Proteomics	Preflight	IGLV3-19	0.0310508	-1.32608	4174	0.2376
EVP Proteomics	Preflight	IGLV3-21	0.0326387	-0.417992	7344	0.211866
EVP Proteomics	Preflight	IGLV3-27	0.0185873	-1.3162	9664	-1.39582
EVP Proteomics	Preflight	IGLV3-9	0.0275712	-0.811749	4018	0.471595
EVP Proteomics	Preflight	IGLV4-69	0.052143	-0.357023	7419	-0.163964
EVP Proteomics	Preflight	IGLV7-43	0.0179956	-0.671541	7732	-0.129309
EVP Proteomics	Preflight	IGLV7-46	0.0160016	-1.333	9685	-1.10023
EVP Proteomics	Preflight	ILK	0.0635258	0.142419	9683	-1.26197
EVP Proteomics	Preflight	ITGA2	0.0413742	-1.40731	7364	-0.539897
EVP Proteomics	Preflight	ITGA2B	0.03938	-0.514272	8872	-0.614915
EVP Proteomics	Preflight	ITGA6	0.0546897	-0.8602	8043	-0.750602
EVP Proteomics	Preflight	ITGB1	0.0395673	-0.616717	4647	0.144747
EVP Proteomics	Preflight	ITGB3	0.0376059	0.307537	5983	-0.151505
EVP Proteomics	Preflight	ITIH1	0.0240812	-0.242557	635	1.39025
EVP Proteomics	Preflight	ITIH2	0.0228331	-0.522301	1424	1.17187
EVP Proteomics	Preflight	ITIH4	0.0260273	-0.390227	4516	0.349442
EVP Proteomics	Preflight	ITIH4.1	0.0260273	-0.390227	4034	0.371219
EVP Proteomics	Preflight	ITIH4.2	0.0260273	-0.390227	4034	0.371219
EVP Proteomics	Preflight	JCHAIN	0.0220879	0.458535	4887	-0.221281
EVP Proteomics	Preflight	KATNAL2	0.0629184	-0.0533147	7477	-0.651639
EVP Proteomics	Preflight	KLKB1	0.0406586	-1.13794	6467	-0.229277
EVP Proteomics	Preflight	KNG1	0.0260667	-0.573398	6108	-0.314399
EVP Proteomics	Preflight	KRAS	0.0583428	0.758007	4244	0.149063
EVP Proteomics	Preflight	KRT1	0.0666147	2.1608	4033	-0.0452016
EVP Proteomics	Preflight	KRT14	0.0892029	2.96968	1102	0.998054
EVP Proteomics	Preflight	KRT16	0.0828352	2.23792	3221	0.342183
EVP Proteomics	Preflight	KRT17	0.0830786	1.72999	4565	0.0355474
EVP Proteomics	Preflight	KRT77	0.0589715	-0.315345	8381	-0.903779
EVP Proteomics	Preflight	LASP1	0.0357775	-1.42086	4450	0.29607
EVP Proteomics	Preflight	LBP	0.0512218	0.17551	5554	-0.134571
EVP Proteomics	Preflight	LCK	0.0510953	0.174981	3723	0.388449
EVP Proteomics	Preflight	LCP1	0.0601624	0.318824	2483	0.678672
EVP Proteomics	Preflight	LDHA	0.0357824	-1.98604	9098	-1.33809
EVP Proteomics	Preflight	LDHB	0.0475607	-0.0306006	3651	0.503184
EVP Proteomics	Preflight	LGALS3	0.064096	0.389504	5749	-0.246654
EVP Proteomics	Preflight	LGALS3BP	0.0341223	1.15671	3419	0.446178
EVP Proteomics	Preflight	LGALSL	0.0537398	0.934162	1740	0.983617
EVP Proteomics	Preflight	LIMS2	0.0818872	1.50385	7393	-0.647247
EVP Proteomics	Preflight	LRG1	0.0423899	-1.18631	5373	-0.0717562
EVP Proteomics	Preflight	LTBP1	0.0578109	-0.00447395	6207	-0.317612
EVP Proteomics	Preflight	LTBP1.1	0.0507104	-0.853182	8697	-1.06622
EVP Proteomics	Preflight	LTN1	0.120703	3.69351	7349	-0.368313
EVP Proteomics	Preflight	LYN	0.0448077	-0.628281	4542	0.239332
EVP Proteomics	Preflight	LYZ	0.0698766	1.69992	4028	0.079702
EVP Proteomics	Preflight	MAPRE2	0.0594286	0.451352	2478	0.708366
EVP Proteomics	Preflight	MASP1	0.0172189	-2.62206	8190	0.0467722
EVP Proteomics	Preflight	MASP1.1	0.016955	-1.42842	6769	0.240017
EVP Proteomics	Preflight	MDH1	0.0478356	-0.471559	8551	-0.988167
EVP Proteomics	Preflight	MIF	0.0531641	-0.225336	8390	-0.861663
EVP Proteomics	Preflight	MMRN1	0.0481876	-0.23	6880	-0.432195
EVP Proteomics	Preflight	MPP1	0.0666962	0.531659	7866	-0.744127
EVP Proteomics	Preflight	MSN	0.0461658	0.880817	3913	0.097836
EVP Proteomics	Preflight	MTPN	0.0557401	-0.169503	4554	0.0895548
EVP Proteomics	Preflight	MVP	0.0709162	2.99111	1070	0.379261
EVP Proteomics	Preflight	MYH9	0.100608	4.01104	2974	-0.114951
EVP Proteomics	Preflight	MYL12A	0.0849206	1.83781	4160	0.0450643
EVP Proteomics	Preflight	MYL6	0.0745766	1.33789	4928	-0.043424
EVP Proteomics	Preflight	MYL6.1	0.0745766	1.33789	5333	-0.126291
EVP Proteomics	Preflight	MYL9	0.0715376	0.821048	5006	-0.124806
EVP Proteomics	Preflight	NAPA	0.0311352	-1.41972	5319	0.0120689
EVP Proteomics	Preflight	NRGN	0.0653769	1.27623	7222	-0.659996
EVP Proteomics	Preflight	OLA1	0.0360084	-1.16901	8882	-1.26486
EVP Proteomics	Preflight	ORM1	0.0308836	1.21922	4892	0.106151
EVP Proteomics	Preflight	ORM2	0.0238387	-0.54492	8705	-1.20408
EVP Proteomics	Preflight	OSTF1	0.045725	-0.334578	4696	0.0908261
EVP Proteomics	Preflight	OXSR1	0.0462078	0.0408996	842	1.25323
EVP Proteomics	Preflight	PARVB	0.0476341	0.304427	1667	1.02039
EVP Proteomics	Preflight	PCMT1	0.0544993	1.41183	3130	0.555566
EVP Proteomics	Preflight	PEBP1	0.0486884	-0.244426	8169	-0.928091
EVP Proteomics	Preflight	PF4	0.0253727	-0.473993	8643	-0.593038
EVP Proteomics	Preflight	PF4V1	0.0244183	-0.30749	8557	-0.766527
EVP Proteomics	Preflight	PFN1	0.0467752	1.96718	1648	0.589343
EVP Proteomics	Preflight	PGAM1	0.0492382	-0.260292	3929	0.315315
EVP Proteomics	Preflight	PGD	0.0404301	-1.33816	8185	-0.811687
EVP Proteomics	Preflight	PGK1	0.0641411	0.688696	3236	0.320384
EVP Proteomics	Preflight	PGLYRP2	0.0456537	-0.502928	629	1.21486
EVP Proteomics	Preflight	PHPT1	0.0458187	0.200249	1188	1.14591
EVP Proteomics	Preflight	PIGR	0.0328426	-2.50289	9233	-1.45756
EVP Proteomics	Preflight	PIP4K2A	0.0425753	-0.109846	5990	0.00573516
EVP Proteomics	Preflight	PKM	0.044148	-0.199766	1677	0.931124
EVP Proteomics	Preflight	PLEK	0.0812955	1.53369	7301	-0.405675
EVP Proteomics	Preflight	PLG	0.0197882	-0.66057	1987	0.715305
EVP Proteomics	Preflight	PNP	0.061332	0.426795	8789	-1.04683
EVP Proteomics	Preflight	PON1	0.0274828	-0.133793	2668	0.391447
EVP Proteomics	Preflight	PPBP	0.0626032	0.475571	4056	0.200523
EVP Proteomics	Preflight	PPIA	0.0455709	-0.25653	9486	-1.02612
EVP Proteomics	Preflight	PRDX1	0.0385255	0.524164	7225	-0.592394
EVP Proteomics	Preflight	PRDX2	0.0514693	0.397237	8828	-0.839173
EVP Proteomics	Preflight	PRDX6	0.0472835	-1.13128	8453	-0.976513
EVP Proteomics	Preflight	PRKACA	0.0392131	-0.7916	8144	-0.83928
EVP Proteomics	Preflight	PRKAR1A	0.0430075	-0.695404	5155	0.136975
EVP Proteomics	Preflight	PROS1	0.0280235	-0.290452	4417	0.0176646
EVP Proteomics	Preflight	PSMA2	0.047048	0.140956	2744	0.618294
EVP Proteomics	Preflight	PSMA3	0.0314365	-1.499	7996	-0.798752
EVP Proteomics	Preflight	PSMA4	0.0509197	0.215766	6346	-0.33158
EVP Proteomics	Preflight	PSMA6	0.0414988	-1.28877	7627	-0.723405
EVP Proteomics	Preflight	PSMA7	0.0548791	0.170348	7619	-0.744769
EVP Proteomics	Preflight	PSMB1	0.0572725	1.26318	4478	0.0567486
EVP Proteomics	Preflight	PSMB4	0.0394549	-1.08578	8647	-1.07388
EVP Proteomics	Preflight	PSMF1	0.0381582	-1.53241	9984	-2.73035
EVP Proteomics	Preflight	PTPRC	0.0385736	-1.05627	4896	0.063099
EVP Proteomics	Preflight	PZP	0.0190336	0.265486	2358	0.728233
EVP Proteomics	Preflight	RAB10	0.0381174	-1.21782	8583	-1.13043
EVP Proteomics	Preflight	RAB13	0.0643291	0.800592	4137	0.266397
EVP Proteomics	Preflight	RAB14	0.058543	0.76354	3979	0.296212
EVP Proteomics	Preflight	RAB1A	0.0534498	0.325805	5843	-0.187288
EVP Proteomics	Preflight	RAB1B	0.0395935	-0.0680664	5545	-0.0853314
EVP Proteomics	Preflight	RAB27B	0.0495389	-1.2397	6595	-0.347063
EVP Proteomics	Preflight	RAB35	0.0349491	-0.313496	6281	-0.340759
EVP Proteomics	Preflight	RAB5C	0.0195771	-5.39263	9992	-3.97441
EVP Proteomics	Preflight	RAB6A	0.0405826	-1.97153	9786	-2.37584
EVP Proteomics	Preflight	RAB8A	0.041458	-0.46582	4489	0.250431
EVP Proteomics	Preflight	RAB8B	0.0314001	-0.587253	6430	-0.306695
EVP Proteomics	Preflight	RAC1	0.0582352	0.917032	7985	-0.717399
EVP Proteomics	Preflight	RAC2	0.0680974	1.43819	2021	0.830823
EVP Proteomics	Preflight	RALA	0.0291967	-1.65988	6185	0.0337631
EVP Proteomics	Preflight	RALB	0.0504483	0.601177	1826	0.907712
EVP Proteomics	Preflight	RAN	0.0492959	-0.365143	9515	-1.45946
EVP Proteomics	Preflight	RANBP1	0.0527036	1.16119	6470	-0.341632
EVP Proteomics	Preflight	RAP1A	0.0413257	0.760892	6806	-0.478837
EVP Proteomics	Preflight	RAP1B	0.041893	1.49179	3449	0.115967
EVP Proteomics	Preflight	RAP2A	0.0629404	0.569139	7562	-0.648598
EVP Proteomics	Preflight	RAP2B	0.0698981	1.17203	5466	-0.221352
EVP Proteomics	Preflight	RASA3	0.0558418	1.11022	483	1.62748
EVP Proteomics	Preflight	RBP4	0.0483313	-0.0194787	2988	0.702343
EVP Proteomics	Preflight	RDX	0.0591997	1.68708	2150	0.525022
EVP Proteomics	Preflight	RHCE	0.0219162	-2.00492	9398	-1.52008
EVP Proteomics	Preflight	RHOA	0.0571092	0.449312	1734	0.757745
EVP Proteomics	Preflight	RHOC	0.0791701	1.32996	5689	-0.289388
EVP Proteomics	Preflight	RNH1	0.0516961	1.02057	2928	0.573872
EVP Proteomics	Preflight	RP2	0.0498902	0.0407209	8785	-1.08871
EVP Proteomics	Preflight	RSU1	0.0714966	1.61512	967	1.08678
EVP Proteomics	Preflight	S100A4	0.0569114	-0.369647	8750	-1.09002
EVP Proteomics	Preflight	S100A6	0.0405268	-1.09529	8818	-1.27349
EVP Proteomics	Preflight	S100A8	0.0535707	1.84957	4582	-0.216141
EVP Proteomics	Preflight	S100A9	0.0517193	0.409394	9285	-0.926001
EVP Proteomics	Preflight	SAA2-SAA4	0.0271224	-1.61508	4731	0.507789
EVP Proteomics	Preflight	SDCBP	0.0439651	-0.208833	6236	-0.300541
EVP Proteomics	Preflight	SELENBP1	0.0383332	-1.92442	9707	-2.08093
EVP Proteomics	Preflight	SELENOP	0.0146061	-2.42123	4117	0.268731
EVP Proteomics	Preflight	SEMA7A	0.0524593	0.905814	2799	0.613893
EVP Proteomics	Preflight	SERPINA1	0.0219143	0.412096	4020	0.304123
EVP Proteomics	Preflight	SERPINA3	0.0236796	-0.78369	6490	-0.457476
EVP Proteomics	Preflight	SERPINA4	0.0340142	-0.999296	1473	1.10898
EVP Proteomics	Preflight	SERPINA7	0.0281104	-4.44133	9967	-3.09838
EVP Proteomics	Preflight	SERPINB1	0.0331572	-2.01574	6942	-0.308262
EVP Proteomics	Preflight	SERPINC1	0.0272114	-0.354632	4423	-0.111782
EVP Proteomics	Preflight	SERPIND1	0.0332535	-1.03659	3488	0.596078
EVP Proteomics	Preflight	SERPINF1	0.0355907	-3.18759	8229	-1.30743
EVP Proteomics	Preflight	SERPINF2	0.0351266	-2.75703	8146	-1.10165
EVP Proteomics	Preflight	SERPING1	0.0260453	-14.1224	8254	-1.52026
EVP Proteomics	Preflight	SH3BGRL	0.0317778	-1.75948	5199	0.0106374
EVP Proteomics	Preflight	SH3BGRL3	0.0789162	3.09896	496	1.62938
EVP Proteomics	Preflight	SHROOM3	0.0408582	-1.27245	8811	-1.08005
EVP Proteomics	Preflight	SLC2A1	0.0249536	-14.7174	9996	-6.12917
EVP Proteomics	Preflight	SLC2A3	0.0558705	0.924873	4525	0.153139
EVP Proteomics	Preflight	SLC4A1	0.0382509	0.11923	8790	-0.803191
EVP Proteomics	Preflight	SNAP23	0.0770814	3.38098	969	1.30144
EVP Proteomics	Preflight	SNCA	0.0737574	1.06898	7163	-0.586944
EVP Proteomics	Preflight	SOD1	0.0414308	-0.893555	2895	0.667646
EVP Proteomics	Preflight	SPP2	0.042567	-1.08809	5842	0.10346
EVP Proteomics	Preflight	SPTA1	0.0555306	0.999795	6486	-0.452151
EVP Proteomics	Preflight	SRC	0.0583768	-0.250579	6797	-0.445244
EVP Proteomics	Preflight	ST13	0.0367623	-1.69919	8451	-1.01189
EVP Proteomics	Preflight	ST3GAL6	0.0943876	4.71363	1117	0.727803
EVP Proteomics	Preflight	STK24	0.0506333	-0.20821	3439	0.411768
EVP Proteomics	Preflight	STK26	0.0537354	0.694551	436	1.54506
EVP Proteomics	Preflight	STOM	0.0345148	1.51581	8993	-1.31311
EVP Proteomics	Preflight	STX7	0.0494848	-0.943009	7252	-0.509144
EVP Proteomics	Preflight	STXBP2	0.0472402	-0.376384	1108	1.07366
EVP Proteomics	Preflight	SUMO2	0.0372372	-0.658367	4189	0.434695
EVP Proteomics	Preflight	SVIP	0.0872865	4.48456	3594	0.270007
EVP Proteomics	Preflight	TAGLN2	0.0466492	-0.0757852	2281	0.857072
EVP Proteomics	Preflight	TALDO1	0.0487381	-0.397847	8065	-0.801989
EVP Proteomics	Preflight	TAOK3	0.0545045	0.234626	4702	0.120914
EVP Proteomics	Preflight	TBC1D24	0.0385973	-0.807669	9575	-1.73978
EVP Proteomics	Preflight	TF	0.0222559	-0.355747	9259	-0.852781
EVP Proteomics	Preflight	TFRC	0.0354712	-0.0836899	7911	-0.733001
EVP Proteomics	Preflight	THBS1	0.0305966	0.0427049	2740	0.36147
EVP Proteomics	Preflight	TKT	0.0358695	-1.04148	3468	0.494559
EVP Proteomics	Preflight	TLN1	0.0526435	1.33303	4887	-0.205467
EVP Proteomics	Preflight	TMSB4X	0.080524	3.20511	4255	-0.0307158
EVP Proteomics	Preflight	TPI1	0.0469252	-1.1792	9269	-1.42854
EVP Proteomics	Preflight	TPM1	0.0416474	-0.630464	6298	-0.135665
EVP Proteomics	Preflight	TPM1.1	0.0416474	-0.630464	6298	-0.135665
EVP Proteomics	Preflight	TPM3	0.0409353	-0.0354496	2050	0.644058
EVP Proteomics	Preflight	TPM3.1	0.0416714	-0.130753	3491	0.451582
EVP Proteomics	Preflight	TPM4	0.0461128	-0.739813	8375	-0.211595
EVP Proteomics	Preflight	TPM4.1	0.0423429	-0.992619	8122	-0.445796
EVP Proteomics	Preflight	TPP2	0.0460675	-2.09	9190	-1.35744
EVP Proteomics	Preflight	TSPAN14	0.0250811	-2.68635	6295	-0.211277
EVP Proteomics	Preflight	TSPAN9	0.0664009	-0.162854	5827	-0.270466
EVP Proteomics	Preflight	TUBA1C	0.0716643	1.55451	2566	0.577962
EVP Proteomics	Preflight	TUBA4A	0.0568537	0.889218	2949	0.505105
EVP Proteomics	Preflight	TUBA8	0.0587228	0.681505	4155	0.259658
EVP Proteomics	Preflight	TUBB	0.0623834	0.928445	5957	-0.247428
EVP Proteomics	Preflight	TUBB4A	0.0803772	1.50443	3058	0.335474
EVP Proteomics	Preflight	TUBB4B	0.0490258	-1.39189	9518	-1.83563
EVP Proteomics	Preflight	TWF2	0.0393541	-1.10986	6100	-0.0444491
EVP Proteomics	Preflight	TXN	0.0575167	0.237201	8495	-0.9004
EVP Proteomics	Preflight	UBA1	0.0233832	-3.54766	9352	-1.38867
EVP Proteomics	Preflight	UBC	0.0276249	-0.436129	9730	-1.16505
EVP Proteomics	Preflight	UBE2N	0.0351998	-1.09666	7314	-0.557819
EVP Proteomics	Preflight	UBE2V1	0.0547986	1.45359	2685	0.697999
EVP Proteomics	Preflight	USP14	0.0446206	0.0330204	6355	-0.3291
EVP Proteomics	Preflight	VASP	0.0499411	0.0827654	419	1.59833
EVP Proteomics	Preflight	VCP	0.0618136	1.10613	3450	0.391001
EVP Proteomics	Preflight	VTN	0.0223372	-1.01959	2742	0.668899
EVP Proteomics	Preflight	WDR1	0.0401877	-1.1324	8889	-0.188803
EVP Proteomics	Preflight	YWHAB	0.0489054	-0.535971	9093	-0.782404
EVP Proteomics	Preflight	YWHAE	0.046781	-0.691034	9081	-0.673576
EVP Proteomics	Preflight	YWHAG	0.050178	-0.484462	8810	-0.742354
EVP Proteomics	Preflight	YWHAH	0.0493264	0.460934	4099	0.278815
EVP Proteomics	Preflight	YWHAQ	0.0479239	-0.630657	8923	-0.761105
EVP Proteomics	Preflight	YWHAZ	0.0444244	1.73828	2044	0.535057
EVP Proteomics	Preflight	ZYX	0.0677958	2.94914	1370	1.16819
EVP Proteomics	Recovery	A0A024R6I7	0.0220588	-0.373579	6415	-0.43165
EVP Proteomics	Recovery	A0A087WUQ6	0.0515918	0.655846	5834	-0.309458
EVP Proteomics	Recovery	A0A087WW43	0.043305	-0.653714	2942	0.506223
EVP Proteomics	Recovery	A0A087WZR4	0.0404615	-1.56252	9733	-1.76706
EVP Proteomics	Recovery	A0A087X0Q4	0.0113644	-1.1107	6340	0.14369
EVP Proteomics	Recovery	A0A087X1J7	0.0275954	-1.33231	1817	0.857605
EVP Proteomics	Recovery	A0A0C4DGZ8	0.0884026	3.10986	4056	0.0625128
EVP Proteomics	Recovery	A0A2Q2TTZ9	0.0248472	-0.944792	8198	-0.073731
EVP Proteomics	Recovery	A0A5H1ZRS2	0.0103003	-1.22076	7967	-0.833569
EVP Proteomics	Recovery	A0A5H1ZRS9	0.0143883	-1.18636	6968	-0.499446
EVP Proteomics	Recovery	A1BG	0.0274606	-0.334936	3394	0.163423
EVP Proteomics	Recovery	A2M	0.0204493	-0.385992	1760	0.951543
EVP Proteomics	Recovery	ABRACL	0.0467261	-0.655164	7417	-0.488375
EVP Proteomics	Recovery	ACP1	0.0368783	-1.04759	8717	-1.0979
EVP Proteomics	Recovery	ACTB	0.0420662	1.13408	6835	-0.463879
EVP Proteomics	Recovery	ACTB.1	0.0430369	-0.0128679	8246	-0.917569
EVP Proteomics	Recovery	ACTBL2	0.0432823	2.67242	531	1.62008
EVP Proteomics	Recovery	ACTC1	0.0443485	2.81538	2283	-0.315749
EVP Proteomics	Recovery	ACTG1	0.0420662	1.13408	6835	-0.463879
EVP Proteomics	Recovery	ACTN1	0.0636291	0.614958	898	1.19215
EVP Proteomics	Recovery	ACTN4	0.0512284	-0.251848	3018	0.472487
EVP Proteomics	Recovery	ACTR2	0.0654031	2.1517	1326	1.04183
EVP Proteomics	Recovery	ACTR3	0.0585191	0.115068	3773	0.258783
EVP Proteomics	Recovery	ADAM10	0.045205	-0.967634	4890	0.0909479
EVP Proteomics	Recovery	AFM	0.0312977	-0.471982	1835	0.556598
EVP Proteomics	Recovery	AGT	0.0210106	-16.8663	9992	-4.58179
EVP Proteomics	Recovery	AHCY	0.0308938	-1.88287	7759	-0.793359
EVP Proteomics	Recovery	AHSG	0.0108011	-2.70226	9976	-4.21216
EVP Proteomics	Recovery	AHSP	0.0411434	-0.561854	6725	-0.427363
EVP Proteomics	Recovery	AIDA	0.0664079	3.07394	447	1.52091
EVP Proteomics	Recovery	AK1	0.0300788	-3.32797	9964	-3.00226
EVP Proteomics	Recovery	ALB	0.0170182	-0.458215	4514	0.193016
EVP Proteomics	Recovery	ALB.1	0.0165672	-0.491021	4785	0.125724
EVP Proteomics	Recovery	ALDH1A1	0.0309102	-1.88058	9755	-1.98869
EVP Proteomics	Recovery	ALDOA	0.0583412	1.04876	2288	0.630055
EVP Proteomics	Recovery	AMBP	0.0108187	-1.53393	9606	-1.50107
EVP Proteomics	Recovery	ANK1	0.089621	2.81447	1744	0.760185
EVP Proteomics	Recovery	ANXA1	0.0582358	1.93334	3885	0.210535
EVP Proteomics	Recovery	ANXA6	0.0930368	3.79659	1658	0.862876
EVP Proteomics	Recovery	APCS	0.0244242	-0.209155	352	1.68543
EVP Proteomics	Recovery	APEH	0.0516427	0.687739	3059	0.525361
EVP Proteomics	Recovery	APOA1	0.01858	-0.59036	3964	0.418977
EVP Proteomics	Recovery	APOA2	0.0191119	-0.64017	7002	-0.371221
EVP Proteomics	Recovery	APOA4	0.0152192	-2.31335	9982	-3.07057
EVP Proteomics	Recovery	APOB	0.0153422	-1.55308	9633	-1.72836
EVP Proteomics	Recovery	APOC1	0.0199022	-1.24003	8389	-0.041283
EVP Proteomics	Recovery	APOC2	0.0273808	-0.674279	9010	-0.904822
EVP Proteomics	Recovery	APOC3	0.0196467	-0.311854	8854	-0.35875
EVP Proteomics	Recovery	APOD	0.0184552	-0.790365	6118	-0.150825
EVP Proteomics	Recovery	APOE	0.0144688	-3.04965	7902	0.0197241
EVP Proteomics	Recovery	APOH	0.0214162	-0.685455	5562	-0.159498
EVP Proteomics	Recovery	APOL1	0.0320703	0.0293884	7286	-0.408798
EVP Proteomics	Recovery	APOM	0.0219409	-2.50423	8466	-1.0816
EVP Proteomics	Recovery	ARF1	0.0612236	1.00325	6981	-0.558411
EVP Proteomics	Recovery	ARHGDIB	0.0949354	6.62241	193	2.75802
EVP Proteomics	Recovery	ARPC3	0.0615538	1.22216	2095	0.727145
EVP Proteomics	Recovery	ARPC4	0.0500037	0.653485	6226	-0.336811
EVP Proteomics	Recovery	ART4	0.0267856	-2.45626	9021	-1.41869
EVP Proteomics	Recovery	ATRN	0.0516152	-0.121767	670	1.33665
EVP Proteomics	Recovery	AZGP1	0.0377868	-0.195733	7475	-0.0580854
EVP Proteomics	Recovery	B2M	0.0247021	-14.8544	9787	-3.52541
EVP Proteomics	Recovery	BCHE	0.0346447	-2.34864	7089	-0.470505
EVP Proteomics	Recovery	BIN2	0.0300511	-1.39679	5877	-0.335509
EVP Proteomics	Recovery	BLVRB	0.0684868	0.759983	8529	-0.862224
EVP Proteomics	Recovery	BPGM	0.0552091	1.51089	8850	-1.13923
EVP Proteomics	Recovery	C1QA	0.0162894	-0.981124	6623	-0.566931
EVP Proteomics	Recovery	C1QB	0.0135854	-2.24154	9913	-2.33647
EVP Proteomics	Recovery	C1QC	0.016003	-1.8415	9775	-2.59029
EVP Proteomics	Recovery	C1R	0.0208514	-1.15091	8961	-1.02456
EVP Proteomics	Recovery	C1RL	0.0714627	1.54091	467	1.35585
EVP Proteomics	Recovery	C1S	0.018233	-1.31048	2868	0.764876
EVP Proteomics	Recovery	C2	0.0363222	-1.95389	4555	0.27902
EVP Proteomics	Recovery	C3	0.0107359	-2.57866	9856	-0.773208
EVP Proteomics	Recovery	C4A	0.00786617	-1.5093	9867	-2.41199
EVP Proteomics	Recovery	C4B; C4B_2	0.00782981	-1.51361	9871	-2.43853
EVP Proteomics	Recovery	C4BPA	0.0246171	1.13523	5659	-0.420124
EVP Proteomics	Recovery	C4BPB	0.0315818	-0.0875438	4588	0.0118501
EVP Proteomics	Recovery	C5	0.0220532	-0.686061	8376	-0.404171
EVP Proteomics	Recovery	C6	0.0226561	-1.60546	4183	0.274811
EVP Proteomics	Recovery	C7	0.0234666	-1.91663	4277	0.255832
EVP Proteomics	Recovery	C8A	0.00891237	-1.94637	6013	0.0258341
EVP Proteomics	Recovery	C8B	0.0282735	-2.81657	9875	-2.3534
EVP Proteomics	Recovery	C8G	0.0195763	-4.83658	9502	-2.05492
EVP Proteomics	Recovery	C9	0.0246461	-1.13893	5571	0.0624957
EVP Proteomics	Recovery	CA1	0.0473261	1.29945	7345	-0.770055
EVP Proteomics	Recovery	CA2	0.0512276	-0.0936261	9633	-0.838841
EVP Proteomics	Recovery	CALM1	0.0912079	3.01852	1232	0.956864
EVP Proteomics	Recovery	CAMP	0.023009	-2.06896	7887	-0.726673
EVP Proteomics	Recovery	CAP1	0.0656012	1.45858	255	1.85745
EVP Proteomics	Recovery	CAPN1	0.0337801	-1.01361	6743	-0.457773
EVP Proteomics	Recovery	CAPZA1	0.0490848	-0.270999	5979	-0.278408
EVP Proteomics	Recovery	CAPZA2	0.0425266	-0.114847	3195	0.495959
EVP Proteomics	Recovery	CAPZB	0.0446936	-0.842892	6128	-0.158503
EVP Proteomics	Recovery	CAT	0.0422997	-0.49414	9531	-0.991824
EVP Proteomics	Recovery	CAVIN2	0.0558104	0.228004	3287	0.484526
EVP Proteomics	Recovery	CCT2	0.0459638	0.220494	4299	0.142089
EVP Proteomics	Recovery	CD226	0.0620274	2.1045	2552	0.688325
EVP Proteomics	Recovery	CD36	0.0294157	-0.547755	3946	0.464894
EVP Proteomics	Recovery	CD44	0.0571594	1.38878	1759	0.905595
EVP Proteomics	Recovery	CD47	0.0301451	-1.0394	4779	0.0590687
EVP Proteomics	Recovery	CD55	0.0597627	0.836125	7598	-0.700543
EVP Proteomics	Recovery	CD58	0.0239466	-2.8525	9963	-2.77856
EVP Proteomics	Recovery	CD59 glycoprotein (MAC-inhibitory protein) (Membrane attack complex inhibition factor) (Protectin)	0.0352187	-0.299252	8111	-0.439987
EVP Proteomics	Recovery	CD5L	0.0203481	-0.00693126	8094	-0.448324
EVP Proteomics	Recovery	CD9	0.0390903	3.30196	114	4.10166
EVP Proteomics	Recovery	CDC42	0.0592564	0.256766	6975	-0.486453
EVP Proteomics	Recovery	CFH	0.0167535	-1.29115	5823	0.00332988
EVP Proteomics	Recovery	CFH.1	0.0155512	-1.07313	5317	0.0550444
EVP Proteomics	Recovery	CFHR1	0.0114592	-22.072	9531	-1.64201
EVP Proteomics	Recovery	CFHR2	0.0162668	-2.18248	6710	-0.307299
EVP Proteomics	Recovery	CFHR3	0.0183091	-1.81441	8615	-0.0814979
EVP Proteomics	Recovery	CFI	0.0147102	-2.28748	7309	-0.556183
EVP Proteomics	Recovery	CFL1	0.0651993	2.64775	1895	0.477374
EVP Proteomics	Recovery	CFP	0.0253358	-4.06636	9867	-2.69858
EVP Proteomics	Recovery	CLEC3B	0.0288998	-2.38048	8864	-1.22564
EVP Proteomics	Recovery	CLIC1	0.0466577	-0.905206	6698	-0.131155
EVP Proteomics	Recovery	CLTC	0.0619834	0.153069	7227	-0.545537
EVP Proteomics	Recovery	CLU	0.0139363	-0.772771	8559	-0.945602
EVP Proteomics	Recovery	CNN2	0.0616931	2.41589	1687	1.03702
EVP Proteomics	Recovery	CNP	0.0393733	-0.699354	9065	-1.3336
EVP Proteomics	Recovery	COLEC11	0.0396415	-2.23085	9658	-1.70218
EVP Proteomics	Recovery	Complement C2 (EC 3.4.21.43) (C3/C5 convertase)	0.0260289	-0.0529019	2243	0.286923
EVP Proteomics	Recovery	CORO1A	0.0785614	1.88879	1137	1.18887
EVP Proteomics	Recovery	CORO1C	0.0528384	0.789117	5865	-0.286826
EVP Proteomics	Recovery	COTL1	0.0566786	0.62105	2384	0.730224
EVP Proteomics	Recovery	CP	0.0229744	0.281651	208	1.27388
EVP Proteomics	Recovery	CP.1	0.0213313	-0.236474	1557	0.948753
EVP Proteomics	Recovery	CPB2	0.0248668	-4.55907	9843	-2.61067
EVP Proteomics	Recovery	CTSG	0.0480311	0.257895	3204	0.511735
EVP Proteomics	Recovery	CYBRD1	0.0292415	-1.97839	7752	-0.677556
EVP Proteomics	Recovery	CYFIP1	0.0282934	-1.48416	5806	-0.0380418
EVP Proteomics	Recovery	CYFIP2	0.0478858	0.240602	5851	-0.210384
EVP Proteomics	Recovery	DBNL	0.0293588	-1.53402	5846	-0.698192
EVP Proteomics	Recovery	DCD	0.0697604	2.51538	568	1.61127
EVP Proteomics	Recovery	DDI2	0.026211	-2.33908	8968	-1.30624
EVP Proteomics	Recovery	DDT	0.0330663	-1.08696	9129	-1.30057
EVP Proteomics	Recovery	DEFA3	0.0386495	-1.51469	9590	-1.81567
EVP Proteomics	Recovery	DIAPH1	0.0314618	-2.4013	8286	-0.895955
EVP Proteomics	Recovery	ECM1	0.0445797	-2.24587	9693	-1.89436
EVP Proteomics	Recovery	EEF1A1	0.0431957	-0.744921	4343	0.171536
EVP Proteomics	Recovery	EHD1	0.0389183	-1.51238	1920	0.802655
EVP Proteomics	Recovery	EIF5A	0.0313356	-1.51051	7172	-0.419582
EVP Proteomics	Recovery	ENO1	0.0456718	-0.332671	4378	0.260095
EVP Proteomics	Recovery	EPB41	0.0915745	2.4127	4676	-0.0937869
EVP Proteomics	Recovery	EPB41L2	0.053893	0.955573	2257	0.726008
EVP Proteomics	Recovery	EPB42	0.0568652	0.989634	3395	0.304522
EVP Proteomics	Recovery	ESD	0.0495124	0.715788	4590	0.063999
EVP Proteomics	Recovery	EZR	0.0412979	-0.493937	9376	-1.05097
EVP Proteomics	Recovery	F11	0.0181879	-3.50896	9486	-1.72566
EVP Proteomics	Recovery	F11R	0.0642395	1.22512	818	1.23568
EVP Proteomics	Recovery	F12	0.0254054	-1.45342	3618	0.417592
EVP Proteomics	Recovery	F13A1	0.0173703	-1.04233	2176	0.425878
EVP Proteomics	Recovery	F13B	0.0331739	-1.18671	4786	0.159438
EVP Proteomics	Recovery	F2	0.0159355	-1.03571	8382	-0.660012
EVP Proteomics	Recovery	F5	0.030779	-0.128607	4910	0.224079
EVP Proteomics	Recovery	FBLN1	0.036139	-2.78277	9297	-1.5899
EVP Proteomics	Recovery	FCER1G	0.0305507	-3.71561	7607	-0.970874
EVP Proteomics	Recovery	FCGBP	0.0350834	-0.375376	1873	0.91714
EVP Proteomics	Recovery	FCN2	0.0290971	-12.4591	9148	-2.04022
EVP Proteomics	Recovery	FCN3	0.0393622	1.19177	8425	-0.453374
EVP Proteomics	Recovery	FERMT3	0.0569203	0.812346	5328	-0.178831
EVP Proteomics	Recovery	FETUB	0.0148307	-2.66312	8585	-1.12183
EVP Proteomics	Recovery	FGA	0.0257638	1.32004	1291	1.00628
EVP Proteomics	Recovery	FGB	0.0240827	2.21183	2366	0.763699
EVP Proteomics	Recovery	FGB.1	0.0244321	2.34651	2832	0.569995
EVP Proteomics	Recovery	FGG	0.0254067	1.19906	3471	0.310506
EVP Proteomics	Recovery	FGG.1	0.0245502	0.908906	2097	0.506269
EVP Proteomics	Recovery	FHL1	0.0526843	0.924879	1344	1.08182
EVP Proteomics	Recovery	FKBP1A	0.0387106	-1.20808	8785	-1.14703
EVP Proteomics	Recovery	FLNA	0.0599615	2.16592	2707	0.127991
EVP Proteomics	Recovery	FLNA.1	0.060964	1.12798	3350	0.12319
EVP Proteomics	Recovery	FLOT1	0.0454926	0.189928	4886	0.0160844
EVP Proteomics	Recovery	FLOT2	0.0362839	-1.84968	8220	-0.86169
EVP Proteomics	Recovery	FN1	0.0513227	1.73107	6004	-0.356527
EVP Proteomics	Recovery	FTH1	0.0390787	-1.92866	8746	-1.08956
EVP Proteomics	Recovery	FYN	0.0466713	-0.178472	2924	0.599914
EVP Proteomics	Recovery	GAPDH	0.0504985	0.242475	8463	-0.72955
EVP Proteomics	Recovery	GC	0.0290695	-0.244073	276	1.93758
EVP Proteomics	Recovery	GCLC	0.0376314	-0.617865	3994	0.390034
EVP Proteomics	Recovery	GDI1	0.0560419	1.21133	5034	-0.066192
EVP Proteomics	Recovery	GDI2	0.0354801	-1.91741	9616	-1.70348
EVP Proteomics	Recovery	GLIPR2	0.057443	0.112502	7391	-0.642351
EVP Proteomics	Recovery	GNA13	0.0268243	-0.46941	2853	0.265635
EVP Proteomics	Recovery	GNAI2	0.0214954	-1.19237	7066	0.281921
EVP Proteomics	Recovery	GNAI3	0.0199362	-17.4519	9829	-2.61153
EVP Proteomics	Recovery	GNAS	0.0193423	-1.72576	8301	0.208226
EVP Proteomics	Recovery	GNAZ	0.0279974	-2.84334	9887	-2.09777
EVP Proteomics	Recovery	GNB1	0.0378063	-0.514121	6722	0.041192
EVP Proteomics	Recovery	GNB2	0.0323552	-0.940261	7480	-0.189272
EVP Proteomics	Recovery	GNB4	0.02924	-3.54424	9968	-2.42765
EVP Proteomics	Recovery	GNG11	0.0501763	0.370494	4189	0.240408
EVP Proteomics	Recovery	GNG5	0.0456601	-0.777117	9571	-1.58155
EVP Proteomics	Recovery	GP5	0.0775995	2.69471	3213	0.341098
EVP Proteomics	Recovery	GP9	0.0969025	2.46479	2744	0.438748
EVP Proteomics	Recovery	GSN	0.0159916	-2.05385	7331	-0.580904
EVP Proteomics	Recovery	GSN.1	0.0174491	-1.60546	1232	1.09904
EVP Proteomics	Recovery	GSTO1	0.0446302	-0.894929	9384	-1.41443
EVP Proteomics	Recovery	GSTP1	0.034057	-1.24959	6343	-0.361364
EVP Proteomics	Recovery	GYPC	0.0226718	-1.12579	6510	0.406282
EVP Proteomics	Recovery	H2AC12	0.0466595	-0.662784	9442	-1.30196
EVP Proteomics	Recovery	H2BC12	0.0635603	0.609317	4325	0.149941
EVP Proteomics	Recovery	HAGH	0.0498749	0.76638	1154	1.09092
EVP Proteomics	Recovery	HBA1	0.030247	0.316988	9486	-1.61486
EVP Proteomics	Recovery	HBA1; HBA2	0.0292247	0.237485	9480	-1.62385
EVP Proteomics	Recovery	HBB	0.0324706	0.261022	9711	-1.91764
EVP Proteomics	Recovery	HBD	0.03229	0.475879	9015	-1.29149
EVP Proteomics	Recovery	HBD.1	0.0320943	0.460659	8911	-1.23116
EVP Proteomics	Recovery	HBE1	0.0295475	0.262593	6998	-0.459215
EVP Proteomics	Recovery	HBG1	0.0317228	3.33875	279	1.7361
EVP Proteomics	Recovery	HBG2	0.0317228	3.33875	279	1.7361
EVP Proteomics	Recovery	HLA-A	0.0621207	1.78151	1639	0.869301
EVP Proteomics	Recovery	HLA-A.1	0.0665985	0.952059	4137	0.133723
EVP Proteomics	Recovery	HLA-A.2	0.0457482	-0.0349648	5257	-0.0765575
EVP Proteomics	Recovery	HLA-A.3	0.0661036	1.37406	4029	0.15946
EVP Proteomics	Recovery	HLA-B	0.0575082	0.584641	2063	0.675478
EVP Proteomics	Recovery	HLA-B.1	0.0464029	-0.870475	4847	0.0885384
EVP Proteomics	Recovery	HLA-B.2	0.0486566	-1.33844	9415	-1.3818
EVP Proteomics	Recovery	HLA-B.3	0.0409449	-0.839445	7579	-0.615331
EVP Proteomics	Recovery	HLA-B.4	0.0367362	-2.68866	9557	-1.66067
EVP Proteomics	Recovery	HLA-B.5	0.0498329	1.30268	2021	0.718179
EVP Proteomics	Recovery	HLA-B.6	0.0496501	1.27862	1276	1.04574
EVP Proteomics	Recovery	HLA-C	0.0391251	-1.49446	8649	-1.02073
EVP Proteomics	Recovery	HLA-C.1	0.0526695	-0.177851	6962	-0.466766
EVP Proteomics	Recovery	HP	0.0212841	-0.380062	6854	-0.554673
EVP Proteomics	Recovery	HPR	0.0201752	-0.466302	6571	-0.467008
EVP Proteomics	Recovery	HPRT1	0.0316232	-1.78107	8427	-1.06892
EVP Proteomics	Recovery	HPX	0.0289807	0.290132	5123	-0.154916
EVP Proteomics	Recovery	HRG	0.0172149	-1.20944	7402	0.262876
EVP Proteomics	Recovery	HSP90AA1	0.0361601	-1.83784	8351	-0.95227
EVP Proteomics	Recovery	HSP90AB1	0.0495108	-0.33662	6928	-0.466587
EVP Proteomics	Recovery	HSPA1A	0.0481837	-0.249451	4143	0.23009
EVP Proteomics	Recovery	HSPA5	0.0665522	2.25528	527	1.55593
EVP Proteomics	Recovery	HSPA8	0.0140869	-1.59503	3918	0.326591
EVP Proteomics	Recovery	ICAM2	0.0660694	3.0267	1488	1.05101
EVP Proteomics	Recovery	ICAM3	0.0459299	0.215773	7260	-0.693812
EVP Proteomics	Recovery	Ig-like domain-containing protein	0.0101812	-4.14504	7955	-0.530936
EVP Proteomics	Recovery	IGHA1	0.0149987	-0.868883	6802	-0.501774
EVP Proteomics	Recovery	IGHA2	0.0140577	-1.6527	6909	-0.376119
EVP Proteomics	Recovery	IGHA2.1	0.0139224	-1.70484	7473	-0.530478
EVP Proteomics	Recovery	IGHG1	0.0158603	-0.656626	3076	0.667786
EVP Proteomics	Recovery	IGHG2	0.0164654	-1.15193	9364	-1.70814
EVP Proteomics	Recovery	IGHG3	0.0154112	-0.683112	2755	0.601082
EVP Proteomics	Recovery	IGHG4	0.0171126	-1.09479	8604	-1.21395
EVP Proteomics	Recovery	IGHM	0.0153403	-0.58026	4831	0.083376
EVP Proteomics	Recovery	IGHV1-18	0.0233181	-1.83369	4494	0.19785
EVP Proteomics	Recovery	IGHV1-2	0.053008	-0.291501	3634	0.337558
EVP Proteomics	Recovery	IGHV1-3	0.0622176	0.399399	3787	0.262589
EVP Proteomics	Recovery	IGHV1-69	0.0761268	1.38539	2076	0.644186
EVP Proteomics	Recovery	IGHV1OR15-1	0.0566514	-0.218504	8345	-0.534431
EVP Proteomics	Recovery	IGHV2-26	0.0449035	-1.04495	3952	0.410994
EVP Proteomics	Recovery	IGHV2-5	0.020382	-0.894399	6540	-0.131456
EVP Proteomics	Recovery	IGHV2-70	0.085659	2.81614	983	0.607207
EVP Proteomics	Recovery	IGHV2-70D	0.0275505	-0.442681	4811	-0.0342542
EVP Proteomics	Recovery	IGHV3-13	0.0126588	-0.0872555	2253	-0.0258967
EVP Proteomics	Recovery	IGHV3-15	0.0101621	-2.73218	8801	-0.555932
EVP Proteomics	Recovery	IGHV3-20	0.010243	-1.04501	6287	-0.0296769
EVP Proteomics	Recovery	IGHV3-21	0.0105557	-1.02093	6056	-0.0672512
EVP Proteomics	Recovery	IGHV3-23	0.0103028	-3.94585	7554	-0.519148
EVP Proteomics	Recovery	IGHV3-30-5	0.0101812	-4.14504	7952	-0.530726
EVP Proteomics	Recovery	IGHV3-33	0.0102251	-4.0731	8025	-0.535893
EVP Proteomics	Recovery	IGHV3-35	0.0174827	-1.32961	9275	-0.477743
EVP Proteomics	Recovery	IGHV3-38	0.0100849	-0.928544	5694	0.14776
EVP Proteomics	Recovery	IGHV3-43	0.0101918	-0.921643	5505	-0.0779496
EVP Proteomics	Recovery	IGHV3-48	0.0105557	-1.02093	6056	-0.0672512
EVP Proteomics	Recovery	IGHV3-49	0.00959882	-9.84748	9622	-1.81877
EVP Proteomics	Recovery	IGHV3-53	0.0104165	-3.75968	7798	-0.551153
EVP Proteomics	Recovery	IGHV3-64	0.0100849	-0.928544	7248	-0.381691
EVP Proteomics	Recovery	IGHV3-64D	0.0100849	-0.928544	4617	0.286188
EVP Proteomics	Recovery	IGHV3-7	0.0112752	-2.43438	7754	-0.640667
EVP Proteomics	Recovery	IGHV3-72	0.00866021	-1.58567	5445	0.35511
EVP Proteomics	Recovery	IGHV3-73	0.0101621	-2.73218	8801	-0.555932
EVP Proteomics	Recovery	IGHV3-74	0.0112494	-2.44126	8536	-0.463535
EVP Proteomics	Recovery	IGHV3-9	0.0108476	-0.998442	6112	-0.0687069
EVP Proteomics	Recovery	IGHV3OR15-7	0.052119	0.0238654	629	1.30482
EVP Proteomics	Recovery	IGHV3OR16-10	0.010243	-1.04501	6287	-0.0296769
EVP Proteomics	Recovery	IGHV3OR16-12	0.0148577	-1.3048	7290	-0.723025
EVP Proteomics	Recovery	IGHV3OR16-13	0.0256915	-0.438888	476	1.33949
EVP Proteomics	Recovery	IGHV4-28	0.0368135	-0.289914	3324	0.424593
EVP Proteomics	Recovery	IGHV4-30-2	0.0282135	-0.275432	2852	0.468373
EVP Proteomics	Recovery	IGHV4-34	0.0180358	-1.05451	4584	0.178706
EVP Proteomics	Recovery	IGHV4-38-2	0.0196299	-0.957188	5993	0.238568
EVP Proteomics	Recovery	IGHV4-59	0.0186439	-0.946395	4552	0.274775
EVP Proteomics	Recovery	IGHV4OR15-8	0.0927994	3.30114	1402	0.914784
EVP Proteomics	Recovery	IGHV5-51	0.0266357	0.161265	3071	0.283961
EVP Proteomics	Recovery	IGHV6-1	0.0361868	2.14892	290	1.18294
EVP Proteomics	Recovery	IGKC	0.00847031	-1.07996	6243	-0.355042
EVP Proteomics	Recovery	IGKC.1	0.00847031	-1.07996	6243	-0.355042
EVP Proteomics	Recovery	IGKV1-16	0.0223876	-0.830719	1764	0.549455
EVP Proteomics	Recovery	IGKV1-17	0.0341042	-1.68486	8719	-1.17593
EVP Proteomics	Recovery	IGKV1-39	0.0792188	2.06412	757	0.824742
EVP Proteomics	Recovery	IGKV1-5	0.0333163	-0.429109	5791	-0.32162
EVP Proteomics	Recovery	IGKV1-8	0.0800545	1.96043	2013	0.698705
EVP Proteomics	Recovery	IGKV1D-16	0.0631895	0.52428	2862	0.493833
EVP Proteomics	Recovery	IGKV2-24	0.0237235	-0.684677	6735	0.169321
EVP Proteomics	Recovery	IGKV2-29	0.0141741	-1.4284	9229	-0.92721
EVP Proteomics	Recovery	IGKV2-30	0.0156309	-1.532	8797	-1.08203
EVP Proteomics	Recovery	IGKV2D-24	0.0365468	-0.340601	7249	-0.173083
EVP Proteomics	Recovery	IGKV3-11	0.0808643	1.79686	4682	-0.241044
EVP Proteomics	Recovery	IGKV3-20	0.021411	-1.11007	7714	-0.678335
EVP Proteomics	Recovery	IGKV3-7	0.0106971	-2.71947	9999	-4.44729
EVP Proteomics	Recovery	IGKV3D-15	0.0684044	0.697632	2947	0.571639
EVP Proteomics	Recovery	IGKV3D-20	0.0144571	-1.49751	7841	-0.620731
EVP Proteomics	Recovery	IGKV4-1	0.0136406	-0.824798	4042	0.303447
EVP Proteomics	Recovery	IGKV6-21	0.034083	-2.89659	8917	-1.40755
EVP Proteomics	Recovery	IGLC3	0.0132937	-1.43192	9092	-1.40761
EVP Proteomics	Recovery	IGLC7	0.0125798	-1.057	5814	0.115045
EVP Proteomics	Recovery	IGLL5	0.0128674	-1.46955	9790	-2.32789
EVP Proteomics	Recovery	IGLV2-11	0.0241729	-0.0303983	5192	-0.130348
EVP Proteomics	Recovery	IGLV2-8	0.022737	0.179567	2497	0.64853
EVP Proteomics	Recovery	IGLV3-1	0.034502	0.109246	2265	0.3659
EVP Proteomics	Recovery	IGLV3-16	0.0298739	-0.800044	6571	-0.017742
EVP Proteomics	Recovery	IGLV3-19	0.0164286	-1.459	5032	0.177704
EVP Proteomics	Recovery	IGLV3-21	0.0384022	-7.38779	9050	-1.73933
EVP Proteomics	Recovery	IGLV3-27	0.0287978	-0.570841	4858	-0.0785748
EVP Proteomics	Recovery	IGLV3-9	0.0343583	-1.10896	5273	0.110933
EVP Proteomics	Recovery	IGLV4-69	0.034508	0.0165612	5549	0.0991633
EVP Proteomics	Recovery	IGLV7-43	0.0288115	0.614051	1978	0.51208
EVP Proteomics	Recovery	IGLV7-46	0.0180528	-0.829542	7192	-0.853977
EVP Proteomics	Recovery	ILK	0.0912457	1.31653	7448	-0.432149
EVP Proteomics	Recovery	ITGA2	0.0466618	0.0055965	2469	0.715498
EVP Proteomics	Recovery	ITGA2B	0.0499557	0.27922	5560	-0.0361101
EVP Proteomics	Recovery	ITGA6	0.0643358	1.98418	679	1.45978
EVP Proteomics	Recovery	ITGB1	0.0611304	-0.511951	3930	0.26342
EVP Proteomics	Recovery	ITGB3	0.0542375	1.29942	1805	0.585433
EVP Proteomics	Recovery	ITIH1	0.0137624	-1.66841	9106	-1.19153
EVP Proteomics	Recovery	ITIH2	0.0159012	-1.51228	8524	-0.877266
EVP Proteomics	Recovery	ITIH4	0.0221836	-0.793381	6275	0.300134
EVP Proteomics	Recovery	ITIH4.1	0.0209429	-0.879995	6571	0.30101
EVP Proteomics	Recovery	ITIH4.2	0.0209429	-0.879995	6571	0.30101
EVP Proteomics	Recovery	JCHAIN	0.0181842	-0.585885	8728	-0.448101
EVP Proteomics	Recovery	KATNAL2	0.04108	-1.7391	9876	-2.40904
EVP Proteomics	Recovery	KLKB1	0.0180833	-2.78581	9347	-1.23617
EVP Proteomics	Recovery	KNG1	0.0121339	-3.03912	9998	-3.58939
EVP Proteomics	Recovery	KRAS	0.0528132	0.237812	6050	-0.181825
EVP Proteomics	Recovery	KRT1	0.0669823	8.18862	491	1.8477
EVP Proteomics	Recovery	KRT14	0.0857696	2.32392	3693	0.123634
[truncated: 81,695 more rows]

## Sheet: Variation Change
Dataset	Interval	Gene_or_Analyte	CV_Difference	AbundanceCorrectedCV_Difference	Number of random permutations greater than observed	z-score compared to random permutations
NULISAseq	Postflight (R+1) vs Preflight	Activin A	-0.00834037	0.922589	743	1.33433
NULISAseq	Postflight (R+1) vs Preflight	Activin AB	-0.00337287	-0.0981814	5649	-0.0788471
NULISAseq	Postflight (R+1) vs Preflight	Activin B	-0.00491218	-0.0275728	4917	0.056803
NULISAseq	Postflight (R+1) vs Preflight	AGER	-0.0213952	-2.15873	8978	-1.20389
NULISAseq	Postflight (R+1) vs Preflight	AGRP	-0.0858536	-7.52711	9587	-1.20518
NULISAseq	Postflight (R+1) vs Preflight	ANGPT1	0.0114622	1.06074	1123	1.15463
NULISAseq	Postflight (R+1) vs Preflight	ANXA1	-0.00413161	-0.561639	6399	-0.455568
NULISAseq	Postflight (R+1) vs Preflight	BDNF	0.00491839	0.455158	2857	0.513832
NULISAseq	Postflight (R+1) vs Preflight	BMP10	-0.0162602	-0.091271	6227	-0.37116
NULISAseq	Postflight (R+1) vs Preflight	BMP7	-0.156561	-4.75185	9740	-1.00566
NULISAseq	Postflight (R+1) vs Preflight	C1QA	-0.622377	-3.72547	8779	-0.918712
NULISAseq	Postflight (R+1) vs Preflight	CCL1	0.0298837	1.68492	1379	1.15224
NULISAseq	Postflight (R+1) vs Preflight	CCL13	-0.00415323	-0.304503	7180	-0.484018
NULISAseq	Postflight (R+1) vs Preflight	CCL14	-0.00654615	-1.77302	9675	-1.92173
NULISAseq	Postflight (R+1) vs Preflight	CCL15	0.0297525	1.23024	1860	0.779338
NULISAseq	Postflight (R+1) vs Preflight	CCL16	-0.0114125	-0.309315	5217	-0.085049
NULISAseq	Postflight (R+1) vs Preflight	CCL17	-0.00446227	-0.110741	5672	-0.194174
NULISAseq	Postflight (R+1) vs Preflight	CCL19	-0.0210057	-0.0633263	5428	-0.179234
NULISAseq	Postflight (R+1) vs Preflight	CCL2	-0.00143759	-0.151835	4890	0.0556437
NULISAseq	Postflight (R+1) vs Preflight	CCL20	0.0997655	2.19935	460	2.10251
NULISAseq	Postflight (R+1) vs Preflight	CCL22	0.00680417	0.860136	1462	1.04262
NULISAseq	Postflight (R+1) vs Preflight	CCL23	0.00134098	0.213307	3663	0.288971
NULISAseq	Postflight (R+1) vs Preflight	CCL24	-0.0103281	-0.766173	6520	-0.397496
NULISAseq	Postflight (R+1) vs Preflight	CCL25	-0.090754	-3.81013	9237	-1.28523
NULISAseq	Postflight (R+1) vs Preflight	CCL28	-0.0361352	-0.834956	6647	-0.364617
NULISAseq	Postflight (R+1) vs Preflight	CCL3	-0.0497267	-1.49145	6344	-0.46457
NULISAseq	Postflight (R+1) vs Preflight	CCL4	-0.0142022	-0.514066	6041	-0.283397
NULISAseq	Postflight (R+1) vs Preflight	CCL5	0.0334477	3.44998	528	1.79038
NULISAseq	Postflight (R+1) vs Preflight	CCL7	-0.00454736	-4.32838	6099	-0.360232
NULISAseq	Postflight (R+1) vs Preflight	CCL8	-0.0147822	-1.0261	9457	-1.64631
NULISAseq	Postflight (R+1) vs Preflight	CD200	0.120099	-5.90282	8527	-1.08975
NULISAseq	Postflight (R+1) vs Preflight	CD200R1	-0.00388974	-0.329066	6038	-0.284016
NULISAseq	Postflight (R+1) vs Preflight	CD274	-0.00748494	-0.748033	6968	-0.538129
NULISAseq	Postflight (R+1) vs Preflight	CD276	-0.00280741	0.445985	1768	0.905571
NULISAseq	Postflight (R+1) vs Preflight	CD40	0.00378145	-0.107366	5367	-0.171668
NULISAseq	Postflight (R+1) vs Preflight	CD70	0.00277167	0.340971	330	1.92154
NULISAseq	Postflight (R+1) vs Preflight	CD83	-0.0214298	-0.747428	5935	-0.432514
NULISAseq	Postflight (R+1) vs Preflight	CD93	-0.0272035	-1.73134	8528	-0.996283
NULISAseq	Postflight (R+1) vs Preflight	CEACAM5	0.00469908	-0.973511	6919	-0.302595
NULISAseq	Postflight (R+1) vs Preflight	CHI3L1	-0.0115687	-2.21087	9290	-1.36235
NULISAseq	Postflight (R+1) vs Preflight	CLCF1	0.00902388	1.39676	1474	0.98507
NULISAseq	Postflight (R+1) vs Preflight	CLEC4A	-0.0154337	-0.579718	6905	-0.519557
NULISAseq	Postflight (R+1) vs Preflight	CSF1	0.00739532	0.519289	2841	0.347846
NULISAseq	Postflight (R+1) vs Preflight	CSF2RB	0.0126426	0.946099	2256	0.668311
NULISAseq	Postflight (R+1) vs Preflight	CSF3	0.0290621	1.30093	1299	0.933959
NULISAseq	Postflight (R+1) vs Preflight	CSF3R	0.000436101	0.137834	3293	0.394833
NULISAseq	Postflight (R+1) vs Preflight	CST7	-0.000605007	-0.026897	4801	0.0441548
NULISAseq	Postflight (R+1) vs Preflight	CTF1	0.011593	0.0648227	3863	0.193545
NULISAseq	Postflight (R+1) vs Preflight	CTLA4	-0.012011	-0.0966059	4769	0.0252514
NULISAseq	Postflight (R+1) vs Preflight	CTSS	0.00756922	1.32052	901	1.33417
NULISAseq	Postflight (R+1) vs Preflight	CX3CL1	-0.0207394	-0.603706	7817	-0.592575
NULISAseq	Postflight (R+1) vs Preflight	CXADR	0.00820696	-0.0688088	3921	0.210355
NULISAseq	Postflight (R+1) vs Preflight	CXCL1	-0.00330572	-0.298324	5975	-0.23989
NULISAseq	Postflight (R+1) vs Preflight	CXCL10	-0.00543609	-7.20263	9478	-1.59505
NULISAseq	Postflight (R+1) vs Preflight	CXCL12	-0.0216244	-1.62659	8976	-1.19482
NULISAseq	Postflight (R+1) vs Preflight	CXCL13	-0.0386281	-3.2228	9047	-0.861535
NULISAseq	Postflight (R+1) vs Preflight	CXCL14	-0.0400156	-2.64258	8857	-1.13995
NULISAseq	Postflight (R+1) vs Preflight	CXCL2	0.00113927	0.0690752	4289	0.180834
NULISAseq	Postflight (R+1) vs Preflight	CXCL3	-7.42692e-06	0.52561	2773	0.492371
NULISAseq	Postflight (R+1) vs Preflight	CXCL5	-0.0010541	-0.0468626	4432	0.0847613
NULISAseq	Postflight (R+1) vs Preflight	CXCL8	-0.029185	-2.16576	7242	-0.597626
NULISAseq	Postflight (R+1) vs Preflight	CXCL9	-0.022139	-0.72128	4982	-0.216254
NULISAseq	Postflight (R+1) vs Preflight	EGF	0.0148961	1.45275	390	1.64925
NULISAseq	Postflight (R+1) vs Preflight	EPO	0.00368466	1.71643	743	1.44859
NULISAseq	Postflight (R+1) vs Preflight	FAM3D	0.0289284	1.2554	2033	0.745938
NULISAseq	Postflight (R+1) vs Preflight	FASLG	-0.00832394	-0.373528	5063	-0.103137
NULISAseq	Postflight (R+1) vs Preflight	FGF19	-0.000833312	-1.3919	6500	-0.378788
NULISAseq	Postflight (R+1) vs Preflight	FGF2	-0.00184522	2.02896	2120	0.620622
NULISAseq	Postflight (R+1) vs Preflight	FGF21	-0.0187313	0.107052	5032	0.0164701
NULISAseq	Postflight (R+1) vs Preflight	FGF23	-0.013199	-1.91241	9386	-1.59494
NULISAseq	Postflight (R+1) vs Preflight	FLT1	-0.0168651	-0.995947	8484	-0.930656
NULISAseq	Postflight (R+1) vs Preflight	FLT3LG	-0.000553737	0.357226	1979	0.864137
NULISAseq	Postflight (R+1) vs Preflight	FTH1	-0.00335084	0.651312	3543	0.282578
NULISAseq	Postflight (R+1) vs Preflight	GDF15	0.00135392	-0.302425	4757	0.0151103
NULISAseq	Postflight (R+1) vs Preflight	GDF2	0.00115057	0.00645833	3893	0.151507
NULISAseq	Postflight (R+1) vs Preflight	GFAP	0.011752	0.694506	1665	0.98217
NULISAseq	Postflight (R+1) vs Preflight	GRN	-0.018409	-0.94652	7452	-0.655225
NULISAseq	Postflight (R+1) vs Preflight	GZMB	-0.0125285	0.0635916	4617	-0.0490949
NULISAseq	Postflight (R+1) vs Preflight	HGF	-0.0178716	-0.255926	5732	-0.189158
NULISAseq	Postflight (R+1) vs Preflight	IFNA1; IFNA13	-0.011234	0.819965	2309	0.660033
NULISAseq	Postflight (R+1) vs Preflight	IFNA2	0.00150486	-0.703145	6162	-0.262529
NULISAseq	Postflight (R+1) vs Preflight	IFNB1	-0.0115689	0.340033	2846	0.541625
NULISAseq	Postflight (R+1) vs Preflight	IFNG	-0.0386619	-0.852309	5034	-0.263268
NULISAseq	Postflight (R+1) vs Preflight	IFNL1	0.00944069	-0.30515	5104	-0.0742091
NULISAseq	Postflight (R+1) vs Preflight	IFNW1	-0.0317964	-1.03592	7817	-0.71625
NULISAseq	Postflight (R+1) vs Preflight	IL10	-0.0182017	-1.63783	6521	-0.362464
NULISAseq	Postflight (R+1) vs Preflight	IL10RB	0.00081802	1.56958	487	1.72544
NULISAseq	Postflight (R+1) vs Preflight	IL11	0.0143491	3.25836	1226	1.081
NULISAseq	Postflight (R+1) vs Preflight	IL12B	-0.000840002	0.0384672	4371	0.110398
NULISAseq	Postflight (R+1) vs Preflight	IL12p70	-0.068334	-1.80088	5653	-0.189179
NULISAseq	Postflight (R+1) vs Preflight	IL12RB1	-0.044615	-1.51472	5254	-0.299902
NULISAseq	Postflight (R+1) vs Preflight	IL13	-0.000557752	-0.0426725	4271	0.124349
NULISAseq	Postflight (R+1) vs Preflight	IL13RA2	-0.0172254	-0.379737	7469	-0.708959
NULISAseq	Postflight (R+1) vs Preflight	IL15RA	-0.00158421	-1.63421	8532	-0.982064
NULISAseq	Postflight (R+1) vs Preflight	IL16	-0.00343959	0.49246	3096	0.33123
NULISAseq	Postflight (R+1) vs Preflight	IL17A	0.00769328	-1.36005	7124	-0.46774
NULISAseq	Postflight (R+1) vs Preflight	IL17B	-0.00582577	-0.739844	6162	-0.185049
NULISAseq	Postflight (R+1) vs Preflight	IL17C	-0.0250634	4.57039	1069	1.0993
NULISAseq	Postflight (R+1) vs Preflight	IL17F	-0.00641544	-0.690687	5516	-0.105729
NULISAseq	Postflight (R+1) vs Preflight	IL17RB	-0.0677956	-2.12854	8869	-0.979317
NULISAseq	Postflight (R+1) vs Preflight	IL18	-0.0153056	-2.29523	9874	-1.87529
NULISAseq	Postflight (R+1) vs Preflight	IL18BP	-0.00621434	-0.161142	4342	0.0788358
NULISAseq	Postflight (R+1) vs Preflight	IL18R1	-0.0126073	-1.85981	9214	-1.38429
NULISAseq	Postflight (R+1) vs Preflight	IL19	0.0247026	3.4233	335	2.10674
NULISAseq	Postflight (R+1) vs Preflight	IL1B	-0.0137378	-1.10764	7078	-0.421674
NULISAseq	Postflight (R+1) vs Preflight	IL1R2	-0.0043282	-0.80101	7769	-0.770992
NULISAseq	Postflight (R+1) vs Preflight	IL1RL1	-0.0161632	-2.67537	8148	-0.814102
NULISAseq	Postflight (R+1) vs Preflight	IL1RN	0.00469596	-0.740456	6368	-0.355664
NULISAseq	Postflight (R+1) vs Preflight	IL20	-0.000325325	-0.02489	4527	0.0825815
NULISAseq	Postflight (R+1) vs Preflight	IL22	-0.000272087	-0.756788	7285	-0.510982
NULISAseq	Postflight (R+1) vs Preflight	IL23	-0.0374594	-4.97735	9806	-2.11463
NULISAseq	Postflight (R+1) vs Preflight	IL27	-0.0493354	-8.14469	9853	-2.14567
NULISAseq	Postflight (R+1) vs Preflight	IL2RA	-0.0128905	-0.20507	4821	0.0179587
NULISAseq	Postflight (R+1) vs Preflight	IL2RB	-0.000212657	0.641449	2290	0.697035
NULISAseq	Postflight (R+1) vs Preflight	IL32	-0.00534767	-0.660566	5660	-0.171928
NULISAseq	Postflight (R+1) vs Preflight	IL33	-0.017029	-1.35901	9318	-1.58596
NULISAseq	Postflight (R+1) vs Preflight	IL34	-0.0197521	-1.41517	6398	-0.437152
NULISAseq	Postflight (R+1) vs Preflight	IL35	-0.0402123	-3.3637	9091	-1.20023
NULISAseq	Postflight (R+1) vs Preflight	IL36A	0.0155331	1.0946	2205	0.688969
NULISAseq	Postflight (R+1) vs Preflight	IL36G	-0.0136944	-1.39434	7944	-0.896548
NULISAseq	Postflight (R+1) vs Preflight	IL39	0.0128265	-1.92171	8466	-0.814211
NULISAseq	Postflight (R+1) vs Preflight	IL3RA	0.00101565	0.540829	2842	0.491715
NULISAseq	Postflight (R+1) vs Preflight	IL4	0.00482578	1.36213	923	1.29405
NULISAseq	Postflight (R+1) vs Preflight	IL4R	-0.00264772	-0.0787145	4979	0.0129474
NULISAseq	Postflight (R+1) vs Preflight	IL5	-0.0390638	-2.79831	8594	-0.981673
NULISAseq	Postflight (R+1) vs Preflight	IL5RA	0.0036735	0.281052	3976	0.224544
NULISAseq	Postflight (R+1) vs Preflight	IL6	0.00580646	0.456555	3097	0.356834
NULISAseq	Postflight (R+1) vs Preflight	IL6R	-0.00314626	-0.187336	5136	-0.0556232
NULISAseq	Postflight (R+1) vs Preflight	IL7	-0.0040426	-0.12062	5395	-0.0656882
NULISAseq	Postflight (R+1) vs Preflight	IL7R	0.0100946	-0.55172	6307	-0.363124
NULISAseq	Postflight (R+1) vs Preflight	IL9	0.0105747	0.753946	2966	0.331061
NULISAseq	Postflight (R+1) vs Preflight	Inhibin A	0.0119175	-0.372332	5231	0.0667825
NULISAseq	Postflight (R+1) vs Preflight	Inhibin B	-0.0154878	1.66987	2553	0.510638
NULISAseq	Postflight (R+1) vs Preflight	IRAK4	0.040631	2.48912	1531	0.842313
NULISAseq	Postflight (R+1) vs Preflight	KDR	-0.0105098	-1.01224	6953	-0.459877
NULISAseq	Postflight (R+1) vs Preflight	KITLG	-0.00785155	-1.82406	9180	-1.49792
NULISAseq	Postflight (R+1) vs Preflight	LAG3	-0.028582	0.176247	3518	0.231859
NULISAseq	Postflight (R+1) vs Preflight	LAMP3	-0.00130282	1.70572	939	1.23561
NULISAseq	Postflight (R+1) vs Preflight	LCN2	-0.0192288	-0.858552	8610	-1.07444
NULISAseq	Postflight (R+1) vs Preflight	LGALS9	-0.00360523	-4.17997	9390	-1.55112
NULISAseq	Postflight (R+1) vs Preflight	LIF	-0.0042378	1.50219	1701	0.958463
NULISAseq	Postflight (R+1) vs Preflight	LTBR	-0.00579335	0.836373	1793	0.896608
NULISAseq	Postflight (R+1) vs Preflight	MDK	-0.0550526	-1.36626	7366	-0.618992
NULISAseq	Postflight (R+1) vs Preflight	MERTK	0.00658253	0.0364808	4284	0.169706
NULISAseq	Postflight (R+1) vs Preflight	MET	-0.00421526	-0.256636	5571	-0.0910637
NULISAseq	Postflight (R+1) vs Preflight	MICA	0.00418028	0.376142	2776	0.514704
NULISAseq	Postflight (R+1) vs Preflight	MICB	-0.0573276	-1.43669	7086	-0.408454
NULISAseq	Postflight (R+1) vs Preflight	MIF	-0.0215826	-0.535621	5248	-0.0993273
NULISAseq	Postflight (R+1) vs Preflight	MMP10	-2.15455e-05	-0.164986	6546	-0.330616
NULISAseq	Postflight (R+1) vs Preflight	MMP12	-0.015259	-1.09632	7812	-0.735129
NULISAseq	Postflight (R+1) vs Preflight	MMP3	0.00288428	0.979849	2606	0.526718
NULISAseq	Postflight (R+1) vs Preflight	MMP8	-0.0193837	-0.481052	7840	-0.812951
NULISAseq	Postflight (R+1) vs Preflight	MMP9	-0.00917678	-0.849239	6407	-0.402625
NULISAseq	Postflight (R+1) vs Preflight	MPO	-0.0157008	-0.574102	8878	-1.21748
NULISAseq	Postflight (R+1) vs Preflight	MUC16	-0.00205185	3.43137	648	1.52794
NULISAseq	Postflight (R+1) vs Preflight	NCR1	0.000367674	0.590865	2709	0.561823
NULISAseq	Postflight (R+1) vs Preflight	NGF	-0.0252085	-1.66945	9037	-1.21284
NULISAseq	Postflight (R+1) vs Preflight	OSM	-0.00742095	-0.68675	6373	-0.403888
NULISAseq	Postflight (R+1) vs Preflight	PDCD1	-0.00691521	-1.17683	8466	-0.861956
NULISAseq	Postflight (R+1) vs Preflight	PDGFA	-0.00281205	-0.0697875	5939	-0.209686
NULISAseq	Postflight (R+1) vs Preflight	PTX3	-0.0464673	-1.02438	9832	-1.84691
NULISAseq	Postflight (R+1) vs Preflight	S100A12	0.00167562	-0.47224	5640	-0.236097
NULISAseq	Postflight (R+1) vs Preflight	S100A9	-0.0296458	-2.27776	8126	-0.837268
NULISAseq	Postflight (R+1) vs Preflight	SCG2	-0.0551376	0.136072	3290	0.33348
NULISAseq	Postflight (R+1) vs Preflight	SELE	-0.00153819	-1.21731	8802	-0.944218
NULISAseq	Postflight (R+1) vs Preflight	SLURP1	-0.00754543	-0.484197	6700	-0.42378
NULISAseq	Postflight (R+1) vs Preflight	SPP1	-0.00242932	-0.304378	4872	0.00337908
NULISAseq	Postflight (R+1) vs Preflight	TAFA5	-0.00920641	-0.123233	5041	-0.0362036
NULISAseq	Postflight (R+1) vs Preflight	TGFB1	0.00896702	0.604371	338	1.79679
NULISAseq	Postflight (R+1) vs Preflight	TGFB3	0.00609618	0.548547	2205	0.785686
NULISAseq	Postflight (R+1) vs Preflight	THPO	-0.0369344	-1.89824	8161	-0.969004
NULISAseq	Postflight (R+1) vs Preflight	TIMP1	0.00730199	0.199526	2745	0.562032
NULISAseq	Postflight (R+1) vs Preflight	TIMP2	-0.00501163	-0.34294	6275	-0.365091
NULISAseq	Postflight (R+1) vs Preflight	TLR3	-0.012484	-2.61529	9937	-2.58623
NULISAseq	Postflight (R+1) vs Preflight	TNF	-0.0198484	-1.64453	8799	-0.968944
NULISAseq	Postflight (R+1) vs Preflight	TNFRSF11A	0.0162803	0.962111	853	1.40552
NULISAseq	Postflight (R+1) vs Preflight	TNFRSF13C	0.00179096	-0.117582	4107	0.156448
NULISAseq	Postflight (R+1) vs Preflight	TNFRSF14	0.00452164	-0.0867338	5399	-0.0812869
NULISAseq	Postflight (R+1) vs Preflight	TNFRSF17	-0.00343379	0.245208	3425	0.365293
NULISAseq	Postflight (R+1) vs Preflight	TNFRSF18	-0.000758473	0.572984	3156	0.407593
NULISAseq	Postflight (R+1) vs Preflight	TNFRSF1A	-0.00455084	-0.367749	7192	-0.581284
NULISAseq	Postflight (R+1) vs Preflight	TNFRSF1B	-0.00358227	-0.855761	6236	-0.326269
NULISAseq	Postflight (R+1) vs Preflight	TNFRSF4	-0.0189543	-0.173323	4839	-0.0202776
NULISAseq	Postflight (R+1) vs Preflight	TNFRSF8	-0.0240131	-2.05238	6658	-0.492708
NULISAseq	Postflight (R+1) vs Preflight	TNFRSF9	-0.00687253	0.0633932	3892	0.238008
NULISAseq	Postflight (R+1) vs Preflight	TNFSF10	-0.00939217	-0.795023	6526	-0.358484
NULISAseq	Postflight (R+1) vs Preflight	TNFSF11	-0.0277964	-2.38263	8515	-0.966121
NULISAseq	Postflight (R+1) vs Preflight	TNFSF12	0.00949964	0.42225	2179	0.840404
NULISAseq	Postflight (R+1) vs Preflight	TNFSF13B	0.014267	2.1268	1292	1.12257
NULISAseq	Postflight (R+1) vs Preflight	TNFSF15	-0.0290947	-1.2329	7023	-0.465081
NULISAseq	Postflight (R+1) vs Preflight	TNFSF4	-0.0137572	-1.12265	7562	-0.680312
NULISAseq	Postflight (R+1) vs Preflight	TNFSF8	-0.0191954	-0.502583	5993	-0.234885
NULISAseq	Postflight (R+1) vs Preflight	TNFSF9	-0.00592296	0.463118	3011	0.51355
NULISAseq	Postflight (R+1) vs Preflight	TREM1	-0.00805239	-0.899645	8248	-0.945248
NULISAseq	Postflight (R+1) vs Preflight	TSLP	0.00979045	0.620105	3570	0.242147
NULISAseq	Postflight (R+1) vs Preflight	VCAM1	-0.00675048	-0.748175	7957	-0.778919
NULISAseq	Postflight (R+1) vs Preflight	VEGFA	0.00101546	0.0408058	4612	0.153887
NULISAseq	Postflight (R+1) vs Preflight	VEGFC	-0.0057456	-0.255434	8099	-0.842897
NULISAseq	Postflight (R+1) vs Preflight	VEGFD	-0.116663	-2.16848	8095	-0.902133
NULISAseq	Postflight (R+1) vs Preflight	VSNL1	0.0272927	3.03227	20	2.83308
NULISAseq	Postflight (R+1) vs Preflight	VSTM1	0.000786378	-0.26876	5576	-0.159039
NULISAseq	Postflight (R+1) vs Preflight	WNT16	-0.0204844	-0.352762	5338	-0.0120085
NULISAseq	Postflight (R+1) vs Preflight	WNT7A	-0.0217381	-0.943437	9035	-1.27572
EVP Proteomics	Postflight (R+1) vs Preflight	A0A024R6I7	-0.00449721	-1.20322	6888	-0.33382
EVP Proteomics	Postflight (R+1) vs Preflight	A0A087WUQ6	-0.0651828	-4.75647	9651	-1.71529
EVP Proteomics	Postflight (R+1) vs Preflight	A0A087WW43	0.0126718	1.30079	2547	0.65383
EVP Proteomics	Postflight (R+1) vs Preflight	A0A087WZR4	0.0519189	6.73618	103	2.69956
EVP Proteomics	Postflight (R+1) vs Preflight	A0A087X0Q4	-0.00333523	-2.04677	8962	-1.51241
EVP Proteomics	Postflight (R+1) vs Preflight	A0A087X1J7	-0.0160982	-1.01304	7273	-0.556873
EVP Proteomics	Postflight (R+1) vs Preflight	A0A0C4DGZ8	-0.0737295	-4.20547	8564	-1.00737
EVP Proteomics	Postflight (R+1) vs Preflight	A0A2Q2TTZ9	-0.0154974	-1.16419	7909	-0.133047
EVP Proteomics	Postflight (R+1) vs Preflight	A0A5H1ZRS2	-0.00462502	-0.53329	7895	-0.856445
EVP Proteomics	Postflight (R+1) vs Preflight	A0A5H1ZRS9	-0.0118598	-1.61687	9213	-0.982972
EVP Proteomics	Postflight (R+1) vs Preflight	A1BG	-0.011204	-1.07471	8323	-0.0364885
EVP Proteomics	Postflight (R+1) vs Preflight	A2M	-0.0105102	-0.45035	7734	-0.786582
EVP Proteomics	Postflight (R+1) vs Preflight	ABRACL	-0.0451402	-3.91968	9055	-1.38661
EVP Proteomics	Postflight (R+1) vs Preflight	ACP1	-0.0289978	-5.22132	9895	-2.33177
EVP Proteomics	Postflight (R+1) vs Preflight	ACTB	-0.0244347	-2.27691	6093	0.118475
EVP Proteomics	Postflight (R+1) vs Preflight	ACTB.1	-0.0240944	-2.61324	9518	-1.5031
EVP Proteomics	Postflight (R+1) vs Preflight	ACTBL2	-0.0199601	-2.3563	9068	-1.26753
EVP Proteomics	Postflight (R+1) vs Preflight	ACTC1	-0.025929	-3.36921	7488	-0.120235
EVP Proteomics	Postflight (R+1) vs Preflight	ACTG1	-0.0244347	-2.27691	6093	0.118475
EVP Proteomics	Postflight (R+1) vs Preflight	ACTN1	-0.0023089	-0.24189	5337	-0.106881
EVP Proteomics	Postflight (R+1) vs Preflight	ACTN4	-0.0226323	0.238523	4459	0.15469
EVP Proteomics	Postflight (R+1) vs Preflight	ACTR2	-0.029461	-3.17831	8903	-1.20935
EVP Proteomics	Postflight (R+1) vs Preflight	ACTR3	-0.0359066	-1.9978	8773	-1.13162
EVP Proteomics	Postflight (R+1) vs Preflight	ADAM10	-0.0283234	-4.14435	9787	-1.98518
EVP Proteomics	Postflight (R+1) vs Preflight	AFM	-0.00439776	-0.332745	5985	0.0654911
EVP Proteomics	Postflight (R+1) vs Preflight	AGT	-0.00214895	-0.0225338	5280	-0.0729666
EVP Proteomics	Postflight (R+1) vs Preflight	AHCY	-0.0108013	-0.213625	4544	0.0887301
EVP Proteomics	Postflight (R+1) vs Preflight	AHSG	-0.00751722	-0.605111	7691	-0.578042
EVP Proteomics	Postflight (R+1) vs Preflight	AHSP	-0.0239396	-2.50273	8240	-0.900074
EVP Proteomics	Postflight (R+1) vs Preflight	AIDA	0.00346627	0.0416873	4119	0.217143
EVP Proteomics	Postflight (R+1) vs Preflight	AK1	-0.0399777	-1.12113	6398	-0.361029
EVP Proteomics	Postflight (R+1) vs Preflight	ALB	-0.00128606	-0.0935431	5880	-0.148261
EVP Proteomics	Postflight (R+1) vs Preflight	ALB.1	-0.00154359	-0.112274	6129	-0.202822
EVP Proteomics	Postflight (R+1) vs Preflight	ALDH1A1	-0.0471412	-4.36119	9257	-1.37712
EVP Proteomics	Postflight (R+1) vs Preflight	ALDOA	-0.0529066	-3.0485	9343	-0.822859
EVP Proteomics	Postflight (R+1) vs Preflight	AMBP	-0.0152768	-22.5398	9995	-12.5523
EVP Proteomics	Postflight (R+1) vs Preflight	ANK1	-0.0437885	-1.67209	7094	-0.500597
EVP Proteomics	Postflight (R+1) vs Preflight	ANXA1	-0.0348635	-5.47519	9509	-1.55415
EVP Proteomics	Postflight (R+1) vs Preflight	ANXA6	-0.0368854	-3.28695	8594	-0.887889
EVP Proteomics	Postflight (R+1) vs Preflight	APCS	0.0015476	0.286888	3171	0.424511
EVP Proteomics	Postflight (R+1) vs Preflight	APEH	-0.0166252	-1.81699	7353	-0.63277
EVP Proteomics	Postflight (R+1) vs Preflight	APOA1	-0.0057401	1.55323	2613	0.671371
EVP Proteomics	Postflight (R+1) vs Preflight	APOA2	-0.00481077	0.281443	3725	0.0699206
EVP Proteomics	Postflight (R+1) vs Preflight	APOA4	0.00100677	-0.269371	5065	-0.065761
EVP Proteomics	Postflight (R+1) vs Preflight	APOB	-0.012073	-0.822228	8208	-0.835239
EVP Proteomics	Postflight (R+1) vs Preflight	APOC1	0.00384615	-2.25015	8999	-0.521882
EVP Proteomics	Postflight (R+1) vs Preflight	APOC2	-0.0352116	-2.28166	8787	-0.926099
EVP Proteomics	Postflight (R+1) vs Preflight	APOC3	-0.00122692	-0.0708967	4993	-0.185204
EVP Proteomics	Postflight (R+1) vs Preflight	APOD	-0.00290786	-0.6678	7024	-0.0580251
EVP Proteomics	Postflight (R+1) vs Preflight	APOE	-0.0289709	-2.59493	8584	-0.536265
EVP Proteomics	Postflight (R+1) vs Preflight	APOH	-0.00882437	-0.119542	5369	-0.112031
EVP Proteomics	Postflight (R+1) vs Preflight	APOL1	-0.0074103	-0.568939	5669	0.00333791
EVP Proteomics	Postflight (R+1) vs Preflight	APOM	-0.00492573	0.152529	3798	0.258035
EVP Proteomics	Postflight (R+1) vs Preflight	ARF1	-0.0377831	-2.12828	7160	-0.571354
EVP Proteomics	Postflight (R+1) vs Preflight	ARHGDIB	-0.0282494	-2.3124	6779	-0.577339
EVP Proteomics	Postflight (R+1) vs Preflight	ARPC3	-0.0303658	-1.41908	6090	-0.413198
EVP Proteomics	Postflight (R+1) vs Preflight	ARPC4	-0.0555134	-6.41812	9846	-2.06628
EVP Proteomics	Postflight (R+1) vs Preflight	ART4	-0.0102114	-4.1565	9631	-1.68167
EVP Proteomics	Postflight (R+1) vs Preflight	ATRN	0.00193784	0.45129	3695	0.312522
EVP Proteomics	Postflight (R+1) vs Preflight	AZGP1	-0.019119	-0.407081	5236	0.0273605
EVP Proteomics	Postflight (R+1) vs Preflight	B2M	-0.0100594	-0.813632	6836	-0.0290726
EVP Proteomics	Postflight (R+1) vs Preflight	BCHE	-0.00907709	1.03555	2708	0.536693
EVP Proteomics	Postflight (R+1) vs Preflight	BIN2	-0.0122124	-1.09627	5531	-0.302
EVP Proteomics	Postflight (R+1) vs Preflight	BLVRB	-0.0380501	-0.828816	6316	-0.310703
EVP Proteomics	Postflight (R+1) vs Preflight	BPGM	-0.065925	-7.7402	9819	-2.0153
EVP Proteomics	Postflight (R+1) vs Preflight	C1QA	-0.0130911	-2.14385	9876	-1.69871
EVP Proteomics	Postflight (R+1) vs Preflight	C1QB	-0.00945644	-1.2199	8536	-1.04501
EVP Proteomics	Postflight (R+1) vs Preflight	C1QC	-0.0152608	-3.74404	9863	-2.8684
EVP Proteomics	Postflight (R+1) vs Preflight	C1R	0.0122613	1.05465	1647	0.889499
EVP Proteomics	Postflight (R+1) vs Preflight	C1RL	0.0118568	-0.528649	4750	0.0256152
EVP Proteomics	Postflight (R+1) vs Preflight	C1S	0.00752153	-0.0657154	4994	0.0512122
EVP Proteomics	Postflight (R+1) vs Preflight	C2	-0.00203806	-1.36893	8175	-0.816311
EVP Proteomics	Postflight (R+1) vs Preflight	C3	-0.001312	-0.0429291	4284	0.0260346
EVP Proteomics	Postflight (R+1) vs Preflight	C4A	-0.00824184	-2.63512	9989	-3.68408
EVP Proteomics	Postflight (R+1) vs Preflight	C4B; C4B_2	-0.00789954	-2.59454	9985	-3.69272
EVP Proteomics	Postflight (R+1) vs Preflight	C4BPA	-0.015818	-2.44143	6882	-0.0314378
EVP Proteomics	Postflight (R+1) vs Preflight	C4BPB	-0.0163155	-1.28746	8069	-0.258487
EVP Proteomics	Postflight (R+1) vs Preflight	C5	0.0356126	4.29673	216	1.43627
EVP Proteomics	Postflight (R+1) vs Preflight	C6	-0.0246302	-3.40706	9542	-1.78889
EVP Proteomics	Postflight (R+1) vs Preflight	C7	-0.0224565	-3.2579	9592	-1.7577
EVP Proteomics	Postflight (R+1) vs Preflight	C8A	-0.0122852	-4.45446	9928	-2.57362
EVP Proteomics	Postflight (R+1) vs Preflight	C8B	-0.0360105	-1.94313	8982	-1.01321
EVP Proteomics	Postflight (R+1) vs Preflight	C8G	-0.019492	-3.15925	9131	-1.43626
EVP Proteomics	Postflight (R+1) vs Preflight	C9	-0.00341096	-1.40783	8274	-0.39857
EVP Proteomics	Postflight (R+1) vs Preflight	CA1	-0.0479255	-2.43595	7525	-0.567418
EVP Proteomics	Postflight (R+1) vs Preflight	CA2	-0.0591371	-3.22718	8694	-0.642517
EVP Proteomics	Postflight (R+1) vs Preflight	CALM1	-0.0379787	-0.775253	6364	-0.186215
EVP Proteomics	Postflight (R+1) vs Preflight	CAMP	0.0419681	1.66888	1979	0.88615
EVP Proteomics	Postflight (R+1) vs Preflight	CAP1	-0.023349	-3.05442	9647	-1.43732
EVP Proteomics	Postflight (R+1) vs Preflight	CAPN1	-0.0393424	-4.62157	9548	-1.52147
EVP Proteomics	Postflight (R+1) vs Preflight	CAPZA1	-0.0426205	-2.98504	8736	-1.05297
EVP Proteomics	Postflight (R+1) vs Preflight	CAPZA2	-0.0231967	-0.108053	4716	0.0203743
EVP Proteomics	Postflight (R+1) vs Preflight	CAPZB	-0.0291239	-1.73237	8092	-0.824304
EVP Proteomics	Postflight (R+1) vs Preflight	CAT	-0.0551111	-2.25713	8696	-0.737653
EVP Proteomics	Postflight (R+1) vs Preflight	CAVIN2	0.000177185	0.370321	3964	0.278184
EVP Proteomics	Postflight (R+1) vs Preflight	CCT2	-0.027593	-2.93296	6850	-0.665793
EVP Proteomics	Postflight (R+1) vs Preflight	CD226	-0.0431693	-7.32143	9946	-2.27887
EVP Proteomics	Postflight (R+1) vs Preflight	CD36	-0.00361689	-1.15217	7653	-0.245224
EVP Proteomics	Postflight (R+1) vs Preflight	CD44	-0.011818	1.55988	2882	0.55619
EVP Proteomics	Postflight (R+1) vs Preflight	CD47	0.0453235	4.42865	379	2.02237
EVP Proteomics	Postflight (R+1) vs Preflight	CD55	-0.054221	-5.00367	9534	-1.60645
EVP Proteomics	Postflight (R+1) vs Preflight	CD58	-0.0404827	-3.55994	7962	-0.848276
EVP Proteomics	Postflight (R+1) vs Preflight	CD59 glycoprotein (MAC-inhibitory protein) (Membrane attack complex inhibition factor) (Protectin)	-0.0334454	-3.28684	9195	-0.983395
EVP Proteomics	Postflight (R+1) vs Preflight	CD5L	-0.00926062	-1.6721	7185	-0.173147
EVP Proteomics	Postflight (R+1) vs Preflight	CD9	-0.0123938	-1.00013	8043	-0.705952
EVP Proteomics	Postflight (R+1) vs Preflight	CDC42	-0.0393978	-1.1217	6505	-0.397618
EVP Proteomics	Postflight (R+1) vs Preflight	CFH	-0.0030311	0.0271102	5003	0.0991785
EVP Proteomics	Postflight (R+1) vs Preflight	CFH.1	-0.00489437	-0.293562	6728	-0.310658
EVP Proteomics	Postflight (R+1) vs Preflight	CFHR1	-0.000603259	17.9934	2304	1.18253
EVP Proteomics	Postflight (R+1) vs Preflight	CFHR2	-0.0105587	0.0208506	4696	0.0606351
EVP Proteomics	Postflight (R+1) vs Preflight	CFHR3	-0.0194851	-3.25347	9214	-0.671588
EVP Proteomics	Postflight (R+1) vs Preflight	CFI	0.00325145	-0.885999	7209	-0.587843
EVP Proteomics	Postflight (R+1) vs Preflight	CFL1	-0.0416992	-2.30168	8078	-0.685489
EVP Proteomics	Postflight (R+1) vs Preflight	CFP	0.0161345	2.77019	1308	1.1422
EVP Proteomics	Postflight (R+1) vs Preflight	CLEC3B	0.00496747	0.926951	3340	0.470963
EVP Proteomics	Postflight (R+1) vs Preflight	CLIC1	-0.0309678	-1.71859	8966	-0.395758
EVP Proteomics	Postflight (R+1) vs Preflight	CLTC	-0.0179527	-0.281988	5215	-0.0869062
EVP Proteomics	Postflight (R+1) vs Preflight	CLU	-0.00203926	-0.974778	7886	-0.737705
EVP Proteomics	Postflight (R+1) vs Preflight	CNN2	-0.0355534	-3.17005	7943	-0.842065
EVP Proteomics	Postflight (R+1) vs Preflight	CNP	-0.0401823	-3.49169	8481	-1.03665
EVP Proteomics	Postflight (R+1) vs Preflight	COLEC11	-0.032668	-2.07959	7359	-0.629854
EVP Proteomics	Postflight (R+1) vs Preflight	Complement C2 (EC 3.4.21.43) (C3/C5 convertase)	-0.00343995	0.499946	2602	0.345753
EVP Proteomics	Postflight (R+1) vs Preflight	CORO1A	-0.0218221	-0.186513	4162	-0.0566079
EVP Proteomics	Postflight (R+1) vs Preflight	CORO1C	-0.0237043	-3.72191	8415	-0.96717
EVP Proteomics	Postflight (R+1) vs Preflight	COTL1	-0.0480503	-3.73158	8726	-1.10768
EVP Proteomics	Postflight (R+1) vs Preflight	CP	-0.00895569	-2.81744	9611	-2.04802
EVP Proteomics	Postflight (R+1) vs Preflight	CP.1	-0.00756784	-1.25225	7725	-0.767798
EVP Proteomics	Postflight (R+1) vs Preflight	CPB2	-0.0240107	-3.34085	9280	-1.37097
EVP Proteomics	Postflight (R+1) vs Preflight	CTSG	0.025505	4.3368	206	1.97871
EVP Proteomics	Postflight (R+1) vs Preflight	CYBRD1	-0.0117476	1.14967	2610	0.647108
EVP Proteomics	Postflight (R+1) vs Preflight	CYFIP1	-0.021555	-0.43977	5864	-0.152104
EVP Proteomics	Postflight (R+1) vs Preflight	CYFIP2	-0.0422814	-3.88221	8378	-1.00773
EVP Proteomics	Postflight (R+1) vs Preflight	DBNL	-0.0615047	-6.39356	7762	-0.822953
EVP Proteomics	Postflight (R+1) vs Preflight	DCD	-0.0310362	-1.93038	6764	-0.539886
EVP Proteomics	Postflight (R+1) vs Preflight	DDI2	-0.026552	-3.8087	9620	-1.71414
EVP Proteomics	Postflight (R+1) vs Preflight	DDT	-0.0433513	-3.92969	9488	-1.59605
EVP Proteomics	Postflight (R+1) vs Preflight	DEFA3	-0.0160947	-0.0274495	4841	0.0405593
EVP Proteomics	Postflight (R+1) vs Preflight	DIAPH1	-0.0302272	-2.87025	8102	-0.796957
EVP Proteomics	Postflight (R+1) vs Preflight	ECM1	-0.0210304	-1.04146	6816	-0.455189
EVP Proteomics	Postflight (R+1) vs Preflight	EEF1A1	-0.0263687	-1.44807	7262	-0.597051
EVP Proteomics	Postflight (R+1) vs Preflight	EHD1	-0.0075944	0.632785	3670	0.365425
EVP Proteomics	Postflight (R+1) vs Preflight	EIF5A	-0.0436328	-6.05745	9956	-2.71643
EVP Proteomics	Postflight (R+1) vs Preflight	ENO1	-0.0355627	-1.73464	8888	-0.85889
EVP Proteomics	Postflight (R+1) vs Preflight	EPB41	-0.0712895	-5.25457	9558	-1.44066
EVP Proteomics	Postflight (R+1) vs Preflight	EPB41L2	-0.0218921	-4.75127	9607	-1.76529
EVP Proteomics	Postflight (R+1) vs Preflight	EPB42	-0.0281533	-0.124545	4772	0.00235207
EVP Proteomics	Postflight (R+1) vs Preflight	ESD	-0.0155324	-1.6349	6335	-0.428082
EVP Proteomics	Postflight (R+1) vs Preflight	EZR	-0.0420417	-3.06817	9312	-1.18327
EVP Proteomics	Postflight (R+1) vs Preflight	F11	-0.000491459	0.996421	2143	0.825666
EVP Proteomics	Postflight (R+1) vs Preflight	F11R	-0.019458	-1.85635	7280	-0.620773
EVP Proteomics	Postflight (R+1) vs Preflight	F12	-0.0101783	-3.67641	9462	-1.67503
EVP Proteomics	Postflight (R+1) vs Preflight	F13A1	0.00414443	0.598678	1653	0.221221
EVP Proteomics	Postflight (R+1) vs Preflight	F13B	-0.00273939	-0.401807	6347	-0.225759
EVP Proteomics	Postflight (R+1) vs Preflight	F2	-0.00104456	-0.455331	5987	-0.03929
EVP Proteomics	Postflight (R+1) vs Preflight	F5	-0.0262115	-1.45282	7718	-0.383283
EVP Proteomics	Postflight (R+1) vs Preflight	FBLN1	-0.00597286	-1.03276	6484	-0.370673
EVP Proteomics	Postflight (R+1) vs Preflight	FCER1G	-0.0144183	-1.1444	6791	-0.424185
EVP Proteomics	Postflight (R+1) vs Preflight	FCGBP	-0.0257067	-1.42802	8585	-0.667351
EVP Proteomics	Postflight (R+1) vs Preflight	FCN2	0.00617736	12.8115	737	1.66185
EVP Proteomics	Postflight (R+1) vs Preflight	FCN3	-0.0110857	-3.63972	8056	-0.462736
EVP Proteomics	Postflight (R+1) vs Preflight	FERMT3	-0.0369261	-2.82569	8693	-0.81833
EVP Proteomics	Postflight (R+1) vs Preflight	FETUB	0.0108837	1.40292	2294	0.735224
EVP Proteomics	Postflight (R+1) vs Preflight	FGA	-0.004663	4.45062	576	1.80299
EVP Proteomics	Postflight (R+1) vs Preflight	FGB	-0.00128245	-0.510807	4267	0.0696549
EVP Proteomics	Postflight (R+1) vs Preflight	FGB.1	-0.00059887	0.726709	2491	0.472266
EVP Proteomics	Postflight (R+1) vs Preflight	FGG	-0.000675882	-0.597583	4911	-0.076415
EVP Proteomics	Postflight (R+1) vs Preflight	FGG.1	-0.00346641	4.98189	443	1.98338
EVP Proteomics	Postflight (R+1) vs Preflight	FHL1	-0.0190863	-3.24539	9308	-1.47943
EVP Proteomics	Postflight (R+1) vs Preflight	FKBP1A	-0.0406366	-2.2878	7569	-0.741107
EVP Proteomics	Postflight (R+1) vs Preflight	FLNA	-0.0432565	-2.91894	8336	-0.749813
EVP Proteomics	Postflight (R+1) vs Preflight	FLNA.1	-0.0404419	-1.89612	8290	-0.646423
EVP Proteomics	Postflight (R+1) vs Preflight	FLOT1	-0.031795	-4.41531	9485	-1.49595
EVP Proteomics	Postflight (R+1) vs Preflight	FLOT2	-0.0339851	-1.19229	6233	-0.375642
EVP Proteomics	Postflight (R+1) vs Preflight	FN1	-0.0190478	-3.62207	8698	-0.133971
EVP Proteomics	Postflight (R+1) vs Preflight	FTH1	0.0011395	0.800481	3203	0.346198
EVP Proteomics	Postflight (R+1) vs Preflight	FYN	-0.0301003	-1.72152	7100	-0.601324
EVP Proteomics	Postflight (R+1) vs Preflight	GAPDH	-0.0503023	-1.99964	6991	-0.354919
EVP Proteomics	Postflight (R+1) vs Preflight	GC	-0.00732588	-0.509491	8331	-0.832851
EVP Proteomics	Postflight (R+1) vs Preflight	GCLC	-0.0306466	-6.62268	9917	-2.41738
EVP Proteomics	Postflight (R+1) vs Preflight	GDI1	-0.0359211	-1.93825	7346	-0.624379
EVP Proteomics	Postflight (R+1) vs Preflight	GDI2	-0.0400101	-2.53934	8917	-1.20472
EVP Proteomics	Postflight (R+1) vs Preflight	GLIPR2	-0.0500445	-2.21072	7832	-0.766914
EVP Proteomics	Postflight (R+1) vs Preflight	GNA13	-0.0210778	-0.728521	7434	0.0202008
EVP Proteomics	Postflight (R+1) vs Preflight	GNAI2	-0.0174639	-2.41334	8948	-0.460023
EVP Proteomics	Postflight (R+1) vs Preflight	GNAI3	-0.0103883	-1.64836	8333	-0.290192
EVP Proteomics	Postflight (R+1) vs Preflight	GNAS	-0.00836012	-0.972739	7632	0.0773481
EVP Proteomics	Postflight (R+1) vs Preflight	GNAZ	-0.0408475	-5.64606	9884	-1.96204
EVP Proteomics	Postflight (R+1) vs Preflight	GNB1	-0.0355521	-1.87082	8961	-0.415693
EVP Proteomics	Postflight (R+1) vs Preflight	GNB2	-0.0296912	-1.36135	8565	-0.292441
EVP Proteomics	Postflight (R+1) vs Preflight	GNB4	-0.0303848	-1.26833	8342	-0.201114
EVP Proteomics	Postflight (R+1) vs Preflight	GNG11	-0.008228	-2.41799	8340	-1.00997
EVP Proteomics	Postflight (R+1) vs Preflight	GNG5	-0.0727942	-4.7551	8948	-1.23916
EVP Proteomics	Postflight (R+1) vs Preflight	GP5	-0.0393766	-3.4188	8566	-1.05171
EVP Proteomics	Postflight (R+1) vs Preflight	GP9	-0.0308554	0.41267	3528	0.0662905
EVP Proteomics	Postflight (R+1) vs Preflight	GSN	-0.00241587	1.09132	1713	0.691338
EVP Proteomics	Postflight (R+1) vs Preflight	GSN.1	-0.00858131	-1.88117	9843	-1.01528
EVP Proteomics	Postflight (R+1) vs Preflight	GSTO1	-0.0424198	-2.17864	8073	-0.821989
EVP Proteomics	Postflight (R+1) vs Preflight	GSTP1	-0.0315642	-3.017	8537	-1.00096
EVP Proteomics	Postflight (R+1) vs Preflight	GYPC	-0.00756775	-0.44015	5862	-0.214418
EVP Proteomics	Postflight (R+1) vs Preflight	H2AC12	0.0144619	-0.311171	5055	-0.0740381
EVP Proteomics	Postflight (R+1) vs Preflight	H2BC12	0.0232895	2.12058	1824	0.785482
EVP Proteomics	Postflight (R+1) vs Preflight	HAGH	-0.0163227	-3.15469	8919	-1.30672
EVP Proteomics	Postflight (R+1) vs Preflight	HBA1	-0.0309797	-1.95334	9624	-1.71242
EVP Proteomics	Postflight (R+1) vs Preflight	HBA1; HBA2	-0.0295624	-1.83366	9587	-1.75187
EVP Proteomics	Postflight (R+1) vs Preflight	HBB	-0.0342943	-2.49443	9856	-2.1582
EVP Proteomics	Postflight (R+1) vs Preflight	HBD	-0.0327154	-1.90774	9541	-1.63453
EVP Proteomics	Postflight (R+1) vs Preflight	HBD.1	-0.0295432	-1.67894	9333	-1.43106
EVP Proteomics	Postflight (R+1) vs Preflight	HBE1	-0.0241974	-1.39651	8877	-1.13344
EVP Proteomics	Postflight (R+1) vs Preflight	HBG1	-0.0238817	-1.5669	9031	-0.756708
EVP Proteomics	Postflight (R+1) vs Preflight	HBG2	-0.0238817	-1.5669	9031	-0.756708
EVP Proteomics	Postflight (R+1) vs Preflight	HLA-A	-0.0343647	-1.99843	7788	-0.764522
EVP Proteomics	Postflight (R+1) vs Preflight	HLA-A.1	-0.0466493	-2.64781	8418	-1.01397
EVP Proteomics	Postflight (R+1) vs Preflight	HLA-A.2	-0.0490767	-2.80652	8984	-1.23321
EVP Proteomics	Postflight (R+1) vs Preflight	HLA-A.3	-0.0461486	-2.73023	7825	-0.796906
EVP Proteomics	Postflight (R+1) vs Preflight	HLA-B	-0.0242726	-1.14358	7214	-0.564786
EVP Proteomics	Postflight (R+1) vs Preflight	HLA-B.1	-0.0294977	-1.75644	8183	-0.86499
EVP Proteomics	Postflight (R+1) vs Preflight	HLA-B.2	-0.0498316	-3.7706	8496	-0.978176
EVP Proteomics	Postflight (R+1) vs Preflight	HLA-B.3	-0.0495598	-2.29245	8256	-0.941683
EVP Proteomics	Postflight (R+1) vs Preflight	HLA-B.4	-0.0204098	-0.778761	6054	-0.323415
EVP Proteomics	Postflight (R+1) vs Preflight	HLA-B.5	-0.0421404	-3.70227	9288	-1.39906
EVP Proteomics	Postflight (R+1) vs Preflight	HLA-B.6	-0.0382251	-3.1945	9112	-1.28581
EVP Proteomics	Postflight (R+1) vs Preflight	HLA-C	-0.0405117	-4.75501	9852	-1.8824
EVP Proteomics	Postflight (R+1) vs Preflight	HLA-C.1	-0.0527791	-3.39446	8591	-1.06945
EVP Proteomics	Postflight (R+1) vs Preflight	HP	0.00760665	1.44024	1796	0.796209
EVP Proteomics	Postflight (R+1) vs Preflight	HPR	0.0062568	1.63873	2014	0.743969
EVP Proteomics	Postflight (R+1) vs Preflight	HPRT1	-0.0263662	-3.92503	9018	-1.20893
EVP Proteomics	Postflight (R+1) vs Preflight	HPX	-0.00764914	-0.906742	8140	-0.34215
EVP Proteomics	Postflight (R+1) vs Preflight	HRG	-0.00870487	-1.18745	7702	-0.334025
EVP Proteomics	Postflight (R+1) vs Preflight	HSP90AA1	-0.0140226	-1.32773	6296	-0.371328
EVP Proteomics	Postflight (R+1) vs Preflight	HSP90AB1	-0.0235662	-4.47894	8908	-1.23309
EVP Proteomics	Postflight (R+1) vs Preflight	HSPA1A	-0.00475469	-0.267394	4516	-0.0858766
EVP Proteomics	Postflight (R+1) vs Preflight	HSPA5	-0.0233524	0.637203	3787	0.275548
EVP Proteomics	Postflight (R+1) vs Preflight	HSPA8	-0.0130067	15.4902	29	4.24489
EVP Proteomics	Postflight (R+1) vs Preflight	ICAM2	-0.0541264	-7.52155	9953	-2.66543
EVP Proteomics	Postflight (R+1) vs Preflight	ICAM3	0.0329256	4.77484	404	1.78926
EVP Proteomics	Postflight (R+1) vs Preflight	Ig-like domain-containing protein	-0.00960845	-11.3869	8822	-1.10139
EVP Proteomics	Postflight (R+1) vs Preflight	IGHA1	0.000476606	0.321295	3631	0.260309
EVP Proteomics	Postflight (R+1) vs Preflight	IGHA2	-6.9504e-06	0.516527	3890	0.304491
EVP Proteomics	Postflight (R+1) vs Preflight	IGHA2.1	-0.000313064	0.0112521	4593	0.111982
EVP Proteomics	Postflight (R+1) vs Preflight	IGHG1	-0.00269993	-0.238351	6099	-0.251959
EVP Proteomics	Postflight (R+1) vs Preflight	IGHG2	0.00261237	0.203166	3412	0.46014
EVP Proteomics	Postflight (R+1) vs Preflight	IGHG3	-0.0036599	0.102549	4815	0.0608357
EVP Proteomics	Postflight (R+1) vs Preflight	IGHG4	-0.000321897	-0.0250342	4743	0.030158
EVP Proteomics	Postflight (R+1) vs Preflight	IGHM	-0.0086858	-1.4054	9745	-2.91335
EVP Proteomics	Postflight (R+1) vs Preflight	IGHV1-18	-0.00221507	-0.458058	6155	-0.252871
EVP Proteomics	Postflight (R+1) vs Preflight	IGHV1-2	0.029081	4.29659	470	1.77287
EVP Proteomics	Postflight (R+1) vs Preflight	IGHV1-3	-0.0199281	-2.1795	8093	-0.711514
EVP Proteomics	Postflight (R+1) vs Preflight	IGHV1-69	-0.0281617	-1.63586	7311	-0.442288
EVP Proteomics	Postflight (R+1) vs Preflight	IGHV1OR15-1	-0.046549	-9.97978	9820	-2.81605
EVP Proteomics	Postflight (R+1) vs Preflight	IGHV2-26	-0.000104849	-1.86309	7901	-0.725561
EVP Proteomics	Postflight (R+1) vs Preflight	IGHV2-5	0.00258949	0.586316	2426	0.464269
EVP Proteomics	Postflight (R+1) vs Preflight	IGHV2-70	0.0484862	2.88547	705	1.01619
EVP Proteomics	Postflight (R+1) vs Preflight	IGHV2-70D	-0.0108874	-1.11881	8008	-0.319116
EVP Proteomics	Postflight (R+1) vs Preflight	IGHV3-13	-0.0089793	-14.7062	9751	-2.03919
EVP Proteomics	Postflight (R+1) vs Preflight	IGHV3-15	-0.00870657	-10.2574	9495	-1.47508
EVP Proteomics	Postflight (R+1) vs Preflight	IGHV3-20	-0.00882748	-0.504431	4876	0.143918
EVP Proteomics	Postflight (R+1) vs Preflight	IGHV3-21	-0.00855506	-9.15407	8575	-0.898137
EVP Proteomics	Postflight (R+1) vs Preflight	IGHV3-23	-0.00942067	-5.31729	7684	-0.552365
EVP Proteomics	Postflight (R+1) vs Preflight	IGHV3-30-5	-0.00961193	-11.3866	8826	-1.10614
EVP Proteomics	Postflight (R+1) vs Preflight	IGHV3-33	-0.00962077	-11.3694	8866	-1.11871
EVP Proteomics	Postflight (R+1) vs Preflight	IGHV3-35	0.0699107	2.67132	1478	0.978497
EVP Proteomics	Postflight (R+1) vs Preflight	IGHV3-38	-0.00971034	-0.626264	7853	-0.199851
EVP Proteomics	Postflight (R+1) vs Preflight	IGHV3-43	-0.00307636	-5.03843	8030	-0.692459
EVP Proteomics	Postflight (R+1) vs Preflight	IGHV3-48	-0.00855506	-9.15407	8575	-0.898137
EVP Proteomics	Postflight (R+1) vs Preflight	IGHV3-49	-0.00776548	-4.89305	7695	-0.497157
EVP Proteomics	Postflight (R+1) vs Preflight	IGHV3-53	-0.00906553	-14.8474	9539	-1.80285
EVP Proteomics	Postflight (R+1) vs Preflight	IGHV3-64	0.0106944	22.4334	232	2.9032
EVP Proteomics	Postflight (R+1) vs Preflight	IGHV3-64D	-0.00611885	-5.15888	8726	-1.12281
EVP Proteomics	Postflight (R+1) vs Preflight	IGHV3-7	-0.00902681	-18.5838	9940	-3.44945
EVP Proteomics	Postflight (R+1) vs Preflight	IGHV3-72	-0.00823763	-2.78808	9534	-1.892
EVP Proteomics	Postflight (R+1) vs Preflight	IGHV3-73	-0.00870657	-10.2574	9495	-1.47508
EVP Proteomics	Postflight (R+1) vs Preflight	IGHV3-74	-0.00859481	-9.89984	9293	-1.37806
EVP Proteomics	Postflight (R+1) vs Preflight	IGHV3-9	-0.00893641	-0.514145	4713	0.156155
EVP Proteomics	Postflight (R+1) vs Preflight	IGHV3OR15-7	0.00700386	2.8294	1235	1.19171
EVP Proteomics	Postflight (R+1) vs Preflight	IGHV3OR16-10	-0.00882748	-0.504431	4876	0.143918
EVP Proteomics	Postflight (R+1) vs Preflight	IGHV3OR16-12	0.000318362	-0.618232	5506	-0.222228
EVP Proteomics	Postflight (R+1) vs Preflight	IGHV3OR16-13	0.0017155	0.892288	1454	0.986198
EVP Proteomics	Postflight (R+1) vs Preflight	IGHV4-28	-0.0306682	-0.820967	5011	-0.257731
EVP Proteomics	Postflight (R+1) vs Preflight	IGHV4-30-2	-0.00885028	-1.75342	9631	-1.4853
EVP Proteomics	Postflight (R+1) vs Preflight	IGHV4-34	-0.00106528	0.203659	3469	0.296269
EVP Proteomics	Postflight (R+1) vs Preflight	IGHV4-38-2	-0.00253004	0.0962744	3990	0.258963
EVP Proteomics	Postflight (R+1) vs Preflight	IGHV4-59	0.000409925	0.285209	2789	0.304149
EVP Proteomics	Postflight (R+1) vs Preflight	IGHV4OR15-8	-0.0569003	-2.58198	7639	-0.750487
EVP Proteomics	Postflight (R+1) vs Preflight	IGHV5-51	0.00604045	-1.1848	7814	-0.103645
EVP Proteomics	Postflight (R+1) vs Preflight	IGHV6-1	0.0241279	5.0212	59	1.81115
EVP Proteomics	Postflight (R+1) vs Preflight	IGKC	-0.0022963	-0.135425	6071	-0.351269
EVP Proteomics	Postflight (R+1) vs Preflight	IGKC.1	-0.0022963	-0.135425	6071	-0.351269
EVP Proteomics	Postflight (R+1) vs Preflight	IGKV1-16	-0.00480255	-0.194171	5663	-0.112246
EVP Proteomics	Postflight (R+1) vs Preflight	IGKV1-17	0.00330493	0.0596576	4365	0.0742257
EVP Proteomics	Postflight (R+1) vs Preflight	IGKV1-39	-0.0337333	-3.32834	8542	-0.44367
EVP Proteomics	Postflight (R+1) vs Preflight	IGKV1-5	-0.0088595	-0.646733	5942	-0.200065
EVP Proteomics	Postflight (R+1) vs Preflight	IGKV1-8	-0.0492521	-3.18632	7742	-0.887071
EVP Proteomics	Postflight (R+1) vs Preflight	IGKV1D-16	0.0408974	2.76809	2338	0.810104
EVP Proteomics	Postflight (R+1) vs Preflight	IGKV2-24	-0.0239383	-2.57993	9172	-0.548286
EVP Proteomics	Postflight (R+1) vs Preflight	IGKV2-29	0.000778359	0.0543374	3233	0.272904
EVP Proteomics	Postflight (R+1) vs Preflight	IGKV2-30	-0.00569715	-1.01952	7780	-0.774253
EVP Proteomics	Postflight (R+1) vs Preflight	IGKV2D-24	-0.0699707	-5.13522	9309	-0.865845
EVP Proteomics	Postflight (R+1) vs Preflight	IGKV3-11	-0.043177	-3.22024	7392	-0.344719
EVP Proteomics	Postflight (R+1) vs Preflight	IGKV3-20	-0.00653271	-0.551321	7022	-0.521192
EVP Proteomics	Postflight (R+1) vs Preflight	IGKV3-7	-0.0149779	-1.7755	9369	-1.41487
EVP Proteomics	Postflight (R+1) vs Preflight	IGKV3D-15	-0.0148538	-1.0952	4887	-0.0130852
EVP Proteomics	Postflight (R+1) vs Preflight	IGKV3D-20	-0.00550038	-1.02796	8547	-0.373921
EVP Proteomics	Postflight (R+1) vs Preflight	IGKV4-1	-0.00585055	-0.693534	8701	-1.15411
EVP Proteomics	Postflight (R+1) vs Preflight	IGKV6-21	-0.00720033	-0.461854	5905	-0.197734
EVP Proteomics	Postflight (R+1) vs Preflight	IGLC3	-0.0110937	-0.862767	9280	-1.40576
EVP Proteomics	Postflight (R+1) vs Preflight	IGLC7	-0.0107247	-4.68685	9916	-2.46613
EVP Proteomics	Postflight (R+1) vs Preflight	IGLL5	-0.0113169	-0.880124	9402	-1.47645
EVP Proteomics	Postflight (R+1) vs Preflight	IGLV2-11	-0.0120668	-1.83354	9052	-1.2456
EVP Proteomics	Postflight (R+1) vs Preflight	IGLV2-8	0.00920536	0.77155	2659	0.631575
EVP Proteomics	Postflight (R+1) vs Preflight	IGLV3-1	-0.018898	-1.85703	8611	-0.265582
EVP Proteomics	Postflight (R+1) vs Preflight	IGLV3-16	-0.0227032	-8.60695	9586	-2.07636
EVP Proteomics	Postflight (R+1) vs Preflight	IGLV3-19	-0.0129554	0.198487	3179	0.298569
EVP Proteomics	Postflight (R+1) vs Preflight	IGLV3-21	0.0560536	2.9445	1558	0.532299
EVP Proteomics	Postflight (R+1) vs Preflight	IGLV3-27	0.0127685	0.62127	2059	0.682434
EVP Proteomics	Postflight (R+1) vs Preflight	IGLV3-9	0.0140768	0.852248	1640	0.510703
EVP Proteomics	Postflight (R+1) vs Preflight	IGLV4-69	-0.0142299	-2.02736	8588	-0.456134
EVP Proteomics	Postflight (R+1) vs Preflight	IGLV7-43	0.0243741	-0.793947	5757	-0.177238
EVP Proteomics	Postflight (R+1) vs Preflight	IGLV7-46	0.0650716	3.69715	613	1.02298
EVP Proteomics	Postflight (R+1) vs Preflight	ILK	0.0109699	2.2333	2834	0.288158
EVP Proteomics	Postflight (R+1) vs Preflight	ITGA2	-0.00751639	-0.188463	4792	-0.018871
EVP Proteomics	Postflight (R+1) vs Preflight	ITGA2B	-0.0176109	0.0465857	4052	0.130327
EVP Proteomics	Postflight (R+1) vs Preflight	ITGA6	-0.0370589	-1.39947	6884	-0.536166
EVP Proteomics	Postflight (R+1) vs Preflight	ITGB1	-0.0218653	-0.722932	5447	-0.258671
EVP Proteomics	Postflight (R+1) vs Preflight	ITGB3	-0.0185112	-1.03563	6196	-0.218126
EVP Proteomics	Postflight (R+1) vs Preflight	ITIH1	-0.0108948	-1.17892	8577	-0.928168
EVP Proteomics	Postflight (R+1) vs Preflight	ITIH2	-0.00766157	-1.01091	8593	-0.970113
EVP Proteomics	Postflight (R+1) vs Preflight	ITIH4	-0.0067038	-2.30506	8866	-0.330092
EVP Proteomics	Postflight (R+1) vs Preflight	ITIH4.1	-0.0067038	-2.30506	8850	-0.330483
EVP Proteomics	Postflight (R+1) vs Preflight	ITIH4.2	-0.0067038	-2.30506	8850	-0.330483
EVP Proteomics	Postflight (R+1) vs Preflight	JCHAIN	-0.00954103	-1.2283	7014	-0.192357
EVP Proteomics	Postflight (R+1) vs Preflight	KATNAL2	-0.0471191	-2.04058	8831	-0.996372
EVP Proteomics	Postflight (R+1) vs Preflight	KLKB1	0.000455601	1.08425	2168	0.401564
EVP Proteomics	Postflight (R+1) vs Preflight	KNG1	0.00957563	-8.31853	9945	-5.02342
EVP Proteomics	Postflight (R+1) vs Preflight	KRAS	-0.0421807	-6.05117	9716	-1.6756
EVP Proteomics	Postflight (R+1) vs Preflight	KRT1	-0.026721	-1.7071	6065	-0.162827
EVP Proteomics	Postflight (R+1) vs Preflight	KRT14	-0.0157058	-1.29031	6972	-0.41643
EVP Proteomics	Postflight (R+1) vs Preflight	KRT16	-0.00957599	-0.571376	6001	-0.233641
EVP Proteomics	Postflight (R+1) vs Preflight	KRT17	-0.0108901	-0.55564	6222	-0.239439
EVP Proteomics	Postflight (R+1) vs Preflight	KRT77	0.0308566	2.93737	717	1.42949
EVP Proteomics	Postflight (R+1) vs Preflight	LASP1	-0.0203464	-4.62512	9902	-2.30436
EVP Proteomics	Postflight (R+1) vs Preflight	LBP	0.00749253	0.213083	3965	0.155846
EVP Proteomics	Postflight (R+1) vs Preflight	LCK	-0.0359623	-5.4396	9836	-2.0189
EVP Proteomics	Postflight (R+1) vs Preflight	LCP1	-0.0447779	-3.76654	9361	-1.32104
EVP Proteomics	Postflight (R+1) vs Preflight	LDHA	-0.0167178	-2.91896	8471	-1.02694
EVP Proteomics	Postflight (R+1) vs Preflight	LDHB	-0.0347072	-1.35197	8389	-0.72113
EVP Proteomics	Postflight (R+1) vs Preflight	LGALS3	-0.0487045	-4.2643	9537	-1.59179
EVP Proteomics	Postflight (R+1) vs Preflight	LGALS3BP	-0.00478368	-1.34322	6967	-0.576683
EVP Proteomics	Postflight (R+1) vs Preflight	LGALSL	-0.0339978	-4.69326	9727	-1.67723
EVP Proteomics	Postflight (R+1) vs Preflight	LIMS2	-0.0635179	-5.00036	9030	-1.26281
EVP Proteomics	Postflight (R+1) vs Preflight	LRG1	-0.0162725	-0.994584	7638	-0.63489
EVP Proteomics	Postflight (R+1) vs Preflight	LTBP1	-0.0420937	-3.58356	9511	-1.57655
EVP Proteomics	Postflight (R+1) vs Preflight	LTBP1.1	-0.0105685	0.261095	3807	0.137527
EVP Proteomics	Postflight (R+1) vs Preflight	LTN1	-0.102374	-4.90803	7492	-0.347087
EVP Proteomics	Postflight (R+1) vs Preflight	LYN	-0.0297195	-3.94376	9417	-1.48045
EVP Proteomics	Postflight (R+1) vs Preflight	LYZ	-0.00541851	-0.832976	5530	-0.183466
EVP Proteomics	Postflight (R+1) vs Preflight	MAPRE2	-0.043185	-3.92849	9124	-1.20529
EVP Proteomics	Postflight (R+1) vs Preflight	MASP1	0.0143797	0.82279	3580	0.0448299
EVP Proteomics	Postflight (R+1) vs Preflight	MASP1.1	0.0200271	1.08915	2951	0.142282
EVP Proteomics	Postflight (R+1) vs Preflight	MDH1	-0.0404356	-2.68251	8144	-0.887306
EVP Proteomics	Postflight (R+1) vs Preflight	MIF	-0.0384606	-1.55811	7914	-0.771438
EVP Proteomics	Postflight (R+1) vs Preflight	MMRN1	-0.00536999	-0.931881	6838	-0.438004
EVP Proteomics	Postflight (R+1) vs Preflight	MPP1	-0.0504609	-1.65949	6624	-0.454316
EVP Proteomics	Postflight (R+1) vs Preflight	MSN	-0.0306145	-1.95394	8299	-0.632346
EVP Proteomics	Postflight (R+1) vs Preflight	MTPN	-0.0409024	-1.32747	7612	-0.686733
EVP Proteomics	Postflight (R+1) vs Preflight	MVP	-0.0293445	-2.43101	8410	-0.568449
EVP Proteomics	Postflight (R+1) vs Preflight	MYH9	-0.0745696	-4.22673	7685	-0.330192
EVP Proteomics	Postflight (R+1) vs Preflight	MYL12A	-0.0635951	-2.87124	7946	-0.773639
EVP Proteomics	Postflight (R+1) vs Preflight	MYL6	-0.0440518	-1.91273	8216	-0.599657
EVP Proteomics	Postflight (R+1) vs Preflight	MYL6.1	-0.0440518	-1.91273	8163	-0.596055
EVP Proteomics	Postflight (R+1) vs Preflight	MYL9	-0.0539168	-2.91218	8548	-0.986886
EVP Proteomics	Postflight (R+1) vs Preflight	NAPA	-0.0159892	-1.27744	6935	-0.465862
EVP Proteomics	Postflight (R+1) vs Preflight	NRGN	-0.0490946	-6.5533	9803	-1.86256
EVP Proteomics	Postflight (R+1) vs Preflight	OLA1	-0.0265912	-1.62922	6728	-0.508476
EVP Proteomics	Postflight (R+1) vs Preflight	ORM1	-0.00721773	-0.855602	7001	-0.241284
EVP Proteomics	Postflight (R+1) vs Preflight	ORM2	0.000410895	-0.381662	5969	-0.244494
EVP Proteomics	Postflight (R+1) vs Preflight	OSTF1	-0.0363103	-4.99276	9696	-1.96088
EVP Proteomics	Postflight (R+1) vs Preflight	OXSR1	-0.0395001	-5.2739	9893	-2.27092
EVP Proteomics	Postflight (R+1) vs Preflight	PARVB	-0.0300249	-1.32877	8370	-0.460117
EVP Proteomics	Postflight (R+1) vs Preflight	PCMT1	-0.0402922	-5.06543	9102	-1.31168
EVP Proteomics	Postflight (R+1) vs Preflight	PEBP1	-0.0417651	-1.60929	6649	-0.48054
EVP Proteomics	Postflight (R+1) vs Preflight	PF4	0.0610472	3.26537	682	0.907569
EVP Proteomics	Postflight (R+1) vs Preflight	PF4V1	0.0747064	5.45747	249	1.46132
EVP Proteomics	Postflight (R+1) vs Preflight	PFN1	-0.0353393	-3.22821	9090	-1.17503
EVP Proteomics	Postflight (R+1) vs Preflight	PGAM1	-0.042272	-5.92614	9957	-2.70643
EVP Proteomics	Postflight (R+1) vs Preflight	PGD	-0.0290894	-2.44555	9003	-1.30372
EVP Proteomics	Postflight (R+1) vs Preflight	PGK1	-0.0584538	-2.66697	9007	-1.26112
EVP Proteomics	Postflight (R+1) vs Preflight	PGLYRP2	-0.0138994	-1.28453	7214	-0.574245
EVP Proteomics	Postflight (R+1) vs Preflight	PHPT1	-0.0205997	-2.87516	7844	-0.913839
EVP Proteomics	Postflight (R+1) vs Preflight	PIGR	0.00982918	2.66714	297	1.70611
EVP Proteomics	Postflight (R+1) vs Preflight	PIP4K2A	-0.0276223	-6.01148	9763	-1.49621
EVP Proteomics	Postflight (R+1) vs Preflight	PKM	-0.021696	-3.01645	9718	-1.98208
EVP Proteomics	Postflight (R+1) vs Preflight	PLEK	-0.0699804	-3.38075	9097	-0.82156
EVP Proteomics	Postflight (R+1) vs Preflight	PLG	0.00353857	-0.723294	7470	-0.59261
EVP Proteomics	Postflight (R+1) vs Preflight	PNP	-0.054927	-4.06506	9070	-1.2807
EVP Proteomics	Postflight (R+1) vs Preflight	PON1	0.00602698	-0.34374	5424	0.113673
EVP Proteomics	Postflight (R+1) vs Preflight	PPBP	-0.040746	-4.81335	9658	-1.57663
EVP Proteomics	Postflight (R+1) vs Preflight	PPIA	-0.0332328	-1.24936	6980	-0.410754
EVP Proteomics	Postflight (R+1) vs Preflight	PRDX1	-0.0288702	-1.82138	7724	-0.503372
EVP Proteomics	Postflight (R+1) vs Preflight	PRDX2	-0.0427905	-1.56274	7954	-0.670779
EVP Proteomics	Postflight (R+1) vs Preflight	PRDX6	-0.0382966	-0.511611	4483	-0.120877
EVP Proteomics	Postflight (R+1) vs Preflight	PRKACA	-0.019031	-1.80942	7115	-0.588136
EVP Proteomics	Postflight (R+1) vs Preflight	PRKAR1A	-0.0263961	-4.48054	9862	-2.47342
EVP Proteomics	Postflight (R+1) vs Preflight	PROS1	-0.00890832	-17.6089	9915	-7.08996
EVP Proteomics	Postflight (R+1) vs Preflight	PSMA2	-0.0262509	-3.52254	8962	-1.19732
EVP Proteomics	Postflight (R+1) vs Preflight	PSMA3	-0.0110284	-0.777751	4509	-0.0720161
EVP Proteomics	Postflight (R+1) vs Preflight	PSMA4	0.00306393	-0.0162073	4415	0.133576
EVP Proteomics	Postflight (R+1) vs Preflight	PSMA6	-0.0143692	0.575684	3111	0.373465
EVP Proteomics	Postflight (R+1) vs Preflight	PSMA7	-0.0279794	-4.26844	9154	-1.29637
EVP Proteomics	Postflight (R+1) vs Preflight	PSMB1	-0.0360755	-4.1177	8855	-1.1544
EVP Proteomics	Postflight (R+1) vs Preflight	PSMB4	-0.0183986	-2.69174	8837	-1.18786
EVP Proteomics	Postflight (R+1) vs Preflight	PSMF1	-0.0222698	-0.146568	4286	0.0933014
EVP Proteomics	Postflight (R+1) vs Preflight	PTPRC	0.00711189	-1.07375	7412	-0.608569
EVP Proteomics	Postflight (R+1) vs Preflight	PZP	-0.010099	-4.64664	9853	-2.27516
EVP Proteomics	Postflight (R+1) vs Preflight	RAB10	-0.0303889	-0.506897	5298	-0.143141
EVP Proteomics	Postflight (R+1) vs Preflight	RAB13	-0.0492975	-2.32854	7902	-0.675002
EVP Proteomics	Postflight (R+1) vs Preflight	RAB14	-0.0483351	-4.02103	9582	-1.32922
EVP Proteomics	Postflight (R+1) vs Preflight	RAB1A	-0.046606	-4.28337	9507	-0.926345
EVP Proteomics	Postflight (R+1) vs Preflight	RAB1B	-0.0327497	-3.8895	9633	-0.988873
EVP Proteomics	Postflight (R+1) vs Preflight	RAB27B	-0.025509	-0.959187	5260	-0.208212
EVP Proteomics	Postflight (R+1) vs Preflight	RAB35	-0.0316309	-1.56947	6379	-0.366721
EVP Proteomics	Postflight (R+1) vs Preflight	RAB5C	-0.00163687	0.355904	3553	0.201483
EVP Proteomics	Postflight (R+1) vs Preflight	RAB6A	-0.0127331	-11.1676	9931	-4.9935
EVP Proteomics	Postflight (R+1) vs Preflight	RAB8A	-0.0342173	-1.7855	8883	-0.917931
EVP Proteomics	Postflight (R+1) vs Preflight	RAB8B	-0.024169	-1.21883	6001	-0.378412
EVP Proteomics	Postflight (R+1) vs Preflight	RAC1	-0.0462672	-2.4606	8057	-0.700466
EVP Proteomics	Postflight (R+1) vs Preflight	RAC2	-0.0535284	-2.76315	9474	-1.23987
EVP Proteomics	Postflight (R+1) vs Preflight	RALA	-0.018911	-2.24407	6406	-0.513322
EVP Proteomics	Postflight (R+1) vs Preflight	RALB	-0.0413475	-6.56397	9915	-2.04003
EVP Proteomics	Postflight (R+1) vs Preflight	RAN	-0.0398356	-2.37825	8222	-0.896144
EVP Proteomics	Postflight (R+1) vs Preflight	RANBP1	-0.0359611	-4.49608	9293	-1.42446
EVP Proteomics	Postflight (R+1) vs Preflight	RAP1A	-0.0299959	-2.02805	7463	-0.452879
EVP Proteomics	Postflight (R+1) vs Preflight	RAP1B	-0.0304507	-4.08795	9353	-1.22147
EVP Proteomics	Postflight (R+1) vs Preflight	RAP2A	-0.0559616	-3.85533	8714	-1.12254
EVP Proteomics	Postflight (R+1) vs Preflight	RAP2B	-0.0585594	-23.3097	10000	-6.7657
EVP Proteomics	Postflight (R+1) vs Preflight	RASA3	-0.0321956	-4.13665	9556	-1.69271
EVP Proteomics	Postflight (R+1) vs Preflight	RBP4	-0.000624346	-0.232085	5238	0.0741496
EVP Proteomics	Postflight (R+1) vs Preflight	RDX	-0.0429867	-3.12854	9318	-1.18006
EVP Proteomics	Postflight (R+1) vs Preflight	RHCE	0.00974942	1.38809	2563	0.456951
EVP Proteomics	Postflight (R+1) vs Preflight	RHOA	-0.0456061	-2.00178	8492	-0.973292
EVP Proteomics	Postflight (R+1) vs Preflight	RHOC	-0.0635183	-5.1283	9515	-1.65325
EVP Proteomics	Postflight (R+1) vs Preflight	RNH1	-0.0330206	-4.71978	9458	-1.57552
EVP Proteomics	Postflight (R+1) vs Preflight	RP2	-0.0427612	-2.97669	8471	-0.998715
EVP Proteomics	Postflight (R+1) vs Preflight	RSU1	-0.0548236	-3.56992	9649	-1.24087
EVP Proteomics	Postflight (R+1) vs Preflight	S100A4	-0.0489263	-23.5957	9986	-7.04985
EVP Proteomics	Postflight (R+1) vs Preflight	S100A6	-0.0338259	-2.89205	9641	-1.15717
EVP Proteomics	Postflight (R+1) vs Preflight	S100A8	-0.00982977	-1.82057	7137	-0.27585
EVP Proteomics	Postflight (R+1) vs Preflight	S100A9	-0.000236989	-0.668406	4857	-0.00944813
EVP Proteomics	Postflight (R+1) vs Preflight	SAA2-SAA4	0.0020508	-1.93809	8385	-0.935679
EVP Proteomics	Postflight (R+1) vs Preflight	SDCBP	-0.00766947	-1.61314	7131	-0.542058
EVP Proteomics	Postflight (R+1) vs Preflight	SELENBP1	-0.0260323	0.146016	4106	0.198228
EVP Proteomics	Postflight (R+1) vs Preflight	SELENOP	0.0405432	2.9201	1677	1.15378
EVP Proteomics	Postflight (R+1) vs Preflight	SEMA7A	-0.0248949	-4.62899	9516	-1.56852
EVP Proteomics	Postflight (R+1) vs Preflight	SERPINA1	-0.00449721	-1.20322	6888	-0.33382
EVP Proteomics	Postflight (R+1) vs Preflight	SERPINA3	-0.00910622	-0.623869	6821	-0.450854
EVP Proteomics	Postflight (R+1) vs Preflight	SERPINA4	-0.0178133	-2.12856	7962	-0.7866
EVP Proteomics	Postflight (R+1) vs Preflight	SERPINA7	0.00193722	2.9477	1476	1.1808
EVP Proteomics	Postflight (R+1) vs Preflight	SERPINB1	-0.0168456	-0.6771	5807	-0.171111
EVP Proteomics	Postflight (R+1) vs Preflight	SERPINC1	-0.000864794	-0.0683493	4370	0.12599
EVP Proteomics	Postflight (R+1) vs Preflight	SERPIND1	-0.00747151	-0.658082	6682	-0.35538
EVP Proteomics	Postflight (R+1) vs Preflight	SERPINF1	-0.00513509	1.93915	1082	1.26169
EVP Proteomics	Postflight (R+1) vs Preflight	SERPINF2	0.0048091	0.0246335	4579	0.10421
EVP Proteomics	Postflight (R+1) vs Preflight	SERPING1	-0.00132275	-0.72091	6985	-0.254598
EVP Proteomics	Postflight (R+1) vs Preflight	SH3BGRL	-0.00134991	-0.188411	4662	0.0220062
EVP Proteomics	Postflight (R+1) vs Preflight	SH3BGRL3	-0.0720851	-5.01553	9630	-1.29472
EVP Proteomics	Postflight (R+1) vs Preflight	SHROOM3	0.00877706	0.712247	3531	0.34094
EVP Proteomics	Postflight (R+1) vs Preflight	SLC2A1	-0.00716596	13.4765	71	3.05223
EVP Proteomics	Postflight (R+1) vs Preflight	SLC2A3	-0.0188268	-1.94939	7066	-0.562486
EVP Proteomics	Postflight (R+1) vs Preflight	SLC4A1	-0.00536552	32.9205	4	10.8072
EVP Proteomics	Postflight (R+1) vs Preflight	SNAP23	-0.0596135	-6.33934	9360	-1.46795
EVP Proteomics	Postflight (R+1) vs Preflight	SNCA	-0.0593906	-3.49464	7801	-0.810603
EVP Proteomics	Postflight (R+1) vs Preflight	SOD1	-0.0261574	-2.81549	9139	-1.05353
EVP Proteomics	Postflight (R+1) vs Preflight	SPP2	-0.016815	-1.56515	5702	-0.405487
EVP Proteomics	Postflight (R+1) vs Preflight	SPTA1	-0.0154127	-1.36216	6193	-0.343983
EVP Proteomics	Postflight (R+1) vs Preflight	SRC	-0.0318926	-1.49419	6851	-0.524736
EVP Proteomics	Postflight (R+1) vs Preflight	ST13	0.0279672	2.13251	2194	0.730852
EVP Proteomics	Postflight (R+1) vs Preflight	ST3GAL6	-0.0686292	-4.73493	7813	-0.521435
EVP Proteomics	Postflight (R+1) vs Preflight	STK24	-0.0344702	-4.76684	9607	-1.96109
EVP Proteomics	Postflight (R+1) vs Preflight	STK26	-0.0421933	-4.34625	9475	-1.49872
EVP Proteomics	Postflight (R+1) vs Preflight	STOM	-0.0116769	-1.81891	6652	-0.246372
EVP Proteomics	Postflight (R+1) vs Preflight	STX7	-0.0162649	-0.561896	5497	-0.143402
EVP Proteomics	Postflight (R+1) vs Preflight	STXBP2	-0.0181559	-3.15256	9473	-1.63017
EVP Proteomics	Postflight (R+1) vs Preflight	SUMO2	-0.025848	-4.85097	9564	-1.72473
EVP Proteomics	Postflight (R+1) vs Preflight	SVIP	-0.0632637	-6.83682	9598	-1.61572
EVP Proteomics	Postflight (R+1) vs Preflight	TAGLN2	-0.0333686	-2.8017	9750	-1.91594
EVP Proteomics	Postflight (R+1) vs Preflight	TALDO1	-0.0325682	-4.82435	9842	-2.16304
EVP Proteomics	Postflight (R+1) vs Preflight	TAOK3	-0.0440409	-2.96649	7502	-0.736746
EVP Proteomics	Postflight (R+1) vs Preflight	TBC1D24	-0.0268378	-2.94125	7670	-0.769662
EVP Proteomics	Postflight (R+1) vs Preflight	TF	-0.00639536	-0.851828	7382	-0.51247
EVP Proteomics	Postflight (R+1) vs Preflight	TFRC	-0.00330023	-1.56864	7062	-0.386179
EVP Proteomics	Postflight (R+1) vs Preflight	THBS1	-0.00569781	-1.00969	6903	-0.106031
EVP Proteomics	Postflight (R+1) vs Preflight	TKT	-0.0183951	-3.78682	9472	-1.74646
EVP Proteomics	Postflight (R+1) vs Preflight	TLN1	-0.0429606	-2.69516	8485	-0.863219
EVP Proteomics	Postflight (R+1) vs Preflight	TMSB4X	-0.0739682	-4.86975	8697	-0.805493
EVP Proteomics	Postflight (R+1) vs Preflight	TPI1	-0.036352	-0.631259	5391	-0.242614
EVP Proteomics	Postflight (R+1) vs Preflight	TPM1	-0.0347764	-1.3895	8237	-0.311273
EVP Proteomics	Postflight (R+1) vs Preflight	TPM1.1	-0.0347764	-1.3895	8237	-0.311273
EVP Proteomics	Postflight (R+1) vs Preflight	TPM3	-0.0315856	-1.84424	9014	-0.325668
EVP Proteomics	Postflight (R+1) vs Preflight	TPM3.1	-0.032499	-1.75898	8759	-0.385953
EVP Proteomics	Postflight (R+1) vs Preflight	TPM4	-0.0322531	-0.469695	6239	-0.112613
EVP Proteomics	Postflight (R+1) vs Preflight	TPM4.1	-0.0285202	-19.7912	9935	-5.52661
EVP Proteomics	Postflight (R+1) vs Preflight	TPP2	-0.0307008	0.387619	3964	0.243107
EVP Proteomics	Postflight (R+1) vs Preflight	TSPAN14	-0.0138308	-2.01783	6790	-0.556235
EVP Proteomics	Postflight (R+1) vs Preflight	TSPAN9	-0.0304041	-0.704853	4694	-0.161804
EVP Proteomics	Postflight (R+1) vs Preflight	TUBA1C	-0.0443194	-1.70581	8050	-0.586378
EVP Proteomics	Postflight (R+1) vs Preflight	TUBA4A	-0.0316707	-1.26635	7270	-0.346647
EVP Proteomics	Postflight (R+1) vs Preflight	TUBA8	-0.0323526	-14.6269	9964	-5.87834
EVP Proteomics	Postflight (R+1) vs Preflight	TUBB	-0.0216155	-1.03017	5798	-0.306915
EVP Proteomics	Postflight (R+1) vs Preflight	TUBB4A	-0.0424088	-2.78076	8262	-0.918818
EVP Proteomics	Postflight (R+1) vs Preflight	TUBB4B	-0.00533262	0.475459	3596	0.285804
EVP Proteomics	Postflight (R+1) vs Preflight	TWF2	-0.0233409	-2.11193	7891	-0.806674
EVP Proteomics	Postflight (R+1) vs Preflight	TXN	-0.0474188	-3.6059	9329	-1.47663
EVP Proteomics	Postflight (R+1) vs Preflight	UBA1	-0.0201496	-0.838586	4720	-0.109695
EVP Proteomics	Postflight (R+1) vs Preflight	UBC	-0.0167651	-1.14166	5234	-0.115469
EVP Proteomics	Postflight (R+1) vs Preflight	UBE2N	-0.0247664	-3.23051	8712	-1.06603
EVP Proteomics	Postflight (R+1) vs Preflight	UBE2V1	-0.0492649	-6.22781	9877	-1.79924
EVP Proteomics	Postflight (R+1) vs Preflight	USP14	-0.0225477	-2.17677	7952	-0.803825
EVP Proteomics	Postflight (R+1) vs Preflight	VASP	-0.0211345	-1.6512	7934	-0.765777
EVP Proteomics	Postflight (R+1) vs Preflight	VCP	-0.0471949	-2.27006	8834	-0.85155
EVP Proteomics	Postflight (R+1) vs Preflight	VTN	0.00283623	0.184179	3687	0.352674
EVP Proteomics	Postflight (R+1) vs Preflight	WDR1	-0.0278325	-0.347111	6304	-0.160669
EVP Proteomics	Postflight (R+1) vs Preflight	YWHAB	-0.024761	0.299567	4104	0.115933
EVP Proteomics	Postflight (R+1) vs Preflight	YWHAE	-0.0214261	0.572502	3527	0.188603
EVP Proteomics	Postflight (R+1) vs Preflight	YWHAG	-0.0262134	0.230554	4333	0.116305
EVP Proteomics	Postflight (R+1) vs Preflight	YWHAH	-0.0257426	-0.751913	6833	-0.26119
EVP Proteomics	Postflight (R+1) vs Preflight	YWHAQ	-0.0238323	0.389113	3906	0.167239
EVP Proteomics	Postflight (R+1) vs Preflight	YWHAZ	-0.0307705	-2.58923	8730	-0.928509
EVP Proteomics	Postflight (R+1) vs Preflight	ZYX	-0.0533372	-5.3577	9662	-1.70139
Plasma metabolomics	Postflight (R+1) vs Preflight	1-AcyPAF	-15.8361	-0.152544	4520	0.217128
Plasma metabolomics	Postflight (R+1) vs Preflight	1-Hexadecy2-Arachidonoyglycerol	240.235	3.85647e-12	4347	0.244435
Plasma metabolomics	Postflight (R+1) vs Preflight	1-Methyladenosine	10.4873	1.23114	3125	0.49655
Plasma metabolomics	Postflight (R+1) vs Preflight	1-Methylguanine	-5.84613	0.65728	3612	0.412143
Plasma metabolomics	Postflight (R+1) vs Preflight	1-Methylhistidine	-27.4666	-3.91649	7342	-0.672407
Plasma metabolomics	Postflight (R+1) vs Preflight	1-Methylnicotinamide	5.14179	-4.10696	7730	-0.771571
Plasma metabolomics	Postflight (R+1) vs Preflight	10-Hydroxydecanoate	-38.3037	-6.15308	8454	-1.06367
Plasma metabolomics	Postflight (R+1) vs Preflight	115.027@1.04_ANPNEG	-2.96783	5.85915	605	1.45175
Plasma metabolomics	Postflight (R+1) vs Preflight	197.0635@3.33	-0.46956	-1.03034	5290	-0.00889511
Plasma metabolomics	Postflight (R+1) vs Preflight	2-Aminoadipic Acid	-6.47439	1.41875	2802	0.582758
Plasma metabolomics	Postflight (R+1) vs Preflight	2-Aminobutyric Acid	12.7158	-0.701136	4854	0.126372
Plasma metabolomics	Postflight (R+1) vs Preflight	2-Arachidonoylglycerol	5.50254	-7.88184	9208	-1.35724
Plasma metabolomics	Postflight (R+1) vs Preflight	2-Hydroxybutyric acid	6.55026	-5.8775	7946	-0.913287
Plasma metabolomics	Postflight (R+1) vs Preflight	2-Hydroxyisocaproic acid	3.50084	-9.07857	9590	-1.61114
Plasma metabolomics	Postflight (R+1) vs Preflight	2-Hydroxyisovaleric acid	14.9062	-2.81174	6738	-0.416089
Plasma metabolomics	Postflight (R+1) vs Preflight	2-Hydroxyphenylacetic Acid	9.16471	-3.95847	7008	-0.618383
Plasma metabolomics	Postflight (R+1) vs Preflight	2-Ketobutyric Acid	-4.75826	2.40329	2025	0.79172
Plasma metabolomics	Postflight (R+1) vs Preflight	2-ketoglutaramate	-55.1291	0.0118452	4301	0.254064
Plasma metabolomics	Postflight (R+1) vs Preflight	2-Ketoisocaproic acid	-6.01838	-1.90189	5933	-0.147477
Plasma metabolomics	Postflight (R+1) vs Preflight	2-Ketoisovaleric acid	-2.61834	7.59007	252	1.8002
Plasma metabolomics	Postflight (R+1) vs Preflight	2-Methyladenosine	9.04019	-4.1435	6594	-0.507653
Plasma metabolomics	Postflight (R+1) vs Preflight	2-Methylbutyroylcarnitine	-8.28015	-1.63866	5849	-0.13892
Plasma metabolomics	Postflight (R+1) vs Preflight	2-Methylcitric Acid	78.3805	1.45717	2970	0.532559
Plasma metabolomics	Postflight (R+1) vs Preflight	2-Octenoylcarnitine	-6.65028	-0.495435	4669	0.151622
Plasma metabolomics	Postflight (R+1) vs Preflight	2-Phosphoglyceric Acid	-6.27036	-10.2867	9847	-1.88834
Plasma metabolomics	Postflight (R+1) vs Preflight	2,3-Pyridinedicarboxylic Acid/Quinolinic Acid	-16.7037	-8.588	9598	-1.6584
Plasma metabolomics	Postflight (R+1) vs Preflight	3-Dehydroxycarnitine	13.2141	-7.90275	9371	-1.51281
Plasma metabolomics	Postflight (R+1) vs Preflight	3-Hydroxybutanoic Acid	29.5785	-2.85551	8303	-0.813712
Plasma metabolomics	Postflight (R+1) vs Preflight	3-Hydroxyglutaric Acid	-70.5045	1.70682	2810	0.591997
Plasma metabolomics	Postflight (R+1) vs Preflight	3-Hydroxymethylglutaric Acid	60.2036	-0.173609	4515	0.181934
Plasma metabolomics	Postflight (R+1) vs Preflight	3-Hydroxyphenylacetic Acid	8.78479	-4.17039	7097	-0.657357
Plasma metabolomics	Postflight (R+1) vs Preflight	3-Indoleacetic Acid	-10.9539	3.14206	2044	0.878425
Plasma metabolomics	Postflight (R+1) vs Preflight	3-Methyladenine	7.24633	-1.90607	5913	-0.157452
Plasma metabolomics	Postflight (R+1) vs Preflight	3-Methyladenosine	9.14981	-3.95119	6575	-0.486575
Plasma metabolomics	Postflight (R+1) vs Preflight	3-Methylglutarylcarnitine	-0.984655	8.54218	198	1.90534
Plasma metabolomics	Postflight (R+1) vs Preflight	3-Methylhistidine	-4.7524	4.22454	1062	1.1644
Plasma metabolomics	Postflight (R+1) vs Preflight	3-OH-Linolenyl carnitine	8.41812	1.09064	3607	0.408322
Plasma metabolomics	Postflight (R+1) vs Preflight	3-OH-Linoleyl carnitine	-6.24274	1.18978	3047	0.549702
Plasma metabolomics	Postflight (R+1) vs Preflight	3-OH-Oleoylcarnitine	23.7001	1.16859	3306	0.477874
Plasma metabolomics	Postflight (R+1) vs Preflight	3-OH-Stearoylcarnitine	1.98268	9.64753	20	2.87611
Plasma metabolomics	Postflight (R+1) vs Preflight	3-Phospho-Glycerate	-6.80674	-11.3883	9906	-2.06826
Plasma metabolomics	Postflight (R+1) vs Preflight	3,4-Dihydroxyphenylacetic Acid (DOPAC)	-4.67554	5.74429	560	1.49468
Plasma metabolomics	Postflight (R+1) vs Preflight	3,5-Tetradecadiencarnitine	4.23287	-6.88981	8858	-1.24789
Plasma metabolomics	Postflight (R+1) vs Preflight	4-Aminobutanoate (GABA)	2.85426	-10.0352	9795	-1.87013
Plasma metabolomics	Postflight (R+1) vs Preflight	4-Hydroxy-Proline	16.3782	-8.31198	9527	-1.63046
Plasma metabolomics	Postflight (R+1) vs Preflight	4-Hydroxyphenylacetic Acid	7.96109	-4.37199	7400	-0.7618
Plasma metabolomics	Postflight (R+1) vs Preflight	4-Hydroxyphenyllactate	-112.797	-9.31808	9746	-1.72687
Plasma metabolomics	Postflight (R+1) vs Preflight	4-Hydroxyphenylpyruvic Acid	4.07053	-6.78245	9547	-1.96612
Plasma metabolomics	Postflight (R+1) vs Preflight	4-Imidazoleacetic Acid	5.61812	-6.79896	7629	-0.891775
Plasma metabolomics	Postflight (R+1) vs Preflight	4-Pyridoxic Acid	-3.84143	4.62816	695	1.33574
Plasma metabolomics	Postflight (R+1) vs Preflight	5-Hydroxyhexanoic Acid	4.31274	-6.33578	8559	-1.14601
Plasma metabolomics	Postflight (R+1) vs Preflight	5-Hydroxyindoleacetic Acid	-9.07716	-3.64948	6826	-0.521715
Plasma metabolomics	Postflight (R+1) vs Preflight	5-Hydroxyisourate	-28.3625	-5.36662	7739	-0.849138
Plasma metabolomics	Postflight (R+1) vs Preflight	5-Hydroxymethyluracil	-5.55109	-3.26809	6862	-0.488695
Plasma metabolomics	Postflight (R+1) vs Preflight	5-Methylcytidine	-14.8836	0.716217	4003	0.325659
Plasma metabolomics	Postflight (R+1) vs Preflight	5-Oxo-Proline	-6.4959	4.93908	720	1.3487
Plasma metabolomics	Postflight (R+1) vs Preflight	5'-Methylthioadenosine (MTA)	2.41361	-9.82035	9763	-1.77275
Plasma metabolomics	Postflight (R+1) vs Preflight	5'-Phosphoribosyl-N-formylglycinamide (FGAR)	25.741	15.7853	11	3.71214
Plasma metabolomics	Postflight (R+1) vs Preflight	5'-Phosphoribosylglycinamide(GAR)	-3.83544	-8.41598	9382	-1.55986
Plasma metabolomics	Postflight (R+1) vs Preflight	6-Phosphogluconic Acid	1.58687	-9.60727	9809	-1.95071
Plasma metabolomics	Postflight (R+1) vs Preflight	Acetoacetic Acid	-1.88736	4.86801	902	1.29771
Plasma metabolomics	Postflight (R+1) vs Preflight	Acetylcarnitine	5.7968	-5.68377	8345	-1.03525
Plasma metabolomics	Postflight (R+1) vs Preflight	Aconitic Acid	-2.8727	7.80065	262	1.92518
Plasma metabolomics	Postflight (R+1) vs Preflight	Adenine	5.87297	-6.29443	8111	-0.92204
Plasma metabolomics	Postflight (R+1) vs Preflight	Adenylosuccinate	11.8882	-8.2431	9366	-1.57444
Plasma metabolomics	Postflight (R+1) vs Preflight	ADP	1502.91	-2.57093	6750	-0.397316
Plasma metabolomics	Postflight (R+1) vs Preflight	Adrenoyl Ethanolamide	3.64572	7.6197	292	1.72655
Plasma metabolomics	Postflight (R+1) vs Preflight	AICA riboside	6.54587	-3.09004	6812	-0.478026
Plasma metabolomics	Postflight (R+1) vs Preflight	Alanine	12.37	7.21262	259	1.84312
Plasma metabolomics	Postflight (R+1) vs Preflight	Allantoin	3.13859	0.769179	3711	0.391329
Plasma metabolomics	Postflight (R+1) vs Preflight	AMP	-11.6137	-7.39848	8853	-1.41788
Plasma metabolomics	Postflight (R+1) vs Preflight	Anandamide (18:2,N-6)	-30.945	-0.137924	4444	0.333458
Plasma metabolomics	Postflight (R+1) vs Preflight	Archidonoyl Glycine	5.09846	-6.01568	8358	-1.04057
Plasma metabolomics	Postflight (R+1) vs Preflight	Arginine	3.09026	-9.01772	9640	-1.64835
Plasma metabolomics	Postflight (R+1) vs Preflight	Argininosuccinic Acid	7.19035	-6.10214	8638	-1.13606
Plasma metabolomics	Postflight (R+1) vs Preflight	Ascorbic Acid	-170.977	-2.80512	6409	-0.354971
Plasma metabolomics	Postflight (R+1) vs Preflight	Asparagine	-5.1533	-11.3077	9878	-2.07839
Plasma metabolomics	Postflight (R+1) vs Preflight	Beta-Alanine	26.5977	2.19927	2236	0.719503
Plasma metabolomics	Postflight (R+1) vs Preflight	Beta-Carboxyglutaric Acid	-4.87168	5.13247	534	1.49185
Plasma metabolomics	Postflight (R+1) vs Preflight	Betaine	14.3699	7.3832	334	1.8336
Plasma metabolomics	Postflight (R+1) vs Preflight	Bilirubin	10.0434	0.656224	3832	0.357617
Plasma metabolomics	Postflight (R+1) vs Preflight	Biliverdin	9.88494	2.34201	2100	0.758872
Plasma metabolomics	Postflight (R+1) vs Preflight	Butyric Acid	-8.72571	-1.36675	6085	-0.173884
Plasma metabolomics	Postflight (R+1) vs Preflight	Butyrylcarnitine	-12.8769	-3.56652	7066	-0.540738
Plasma metabolomics	Postflight (R+1) vs Preflight	C-PAF/methylCarbamyl-PAF C-16	-4.04673	4.01503	773	1.21286
Plasma metabolomics	Postflight (R+1) vs Preflight	Caffeine	-4.51449	4.27372	1274	1.083
Plasma metabolomics	Postflight (R+1) vs Preflight	Carnitine	21.1092	-0.759167	5129	0.0757271
Plasma metabolomics	Postflight (R+1) vs Preflight	Cervonyl carnitine	-14.2342	0.760561	3573	0.418418
Plasma metabolomics	Postflight (R+1) vs Preflight	Chenodeoxycholate	135.823	-2.01723	6007	-0.157926
Plasma metabolomics	Postflight (R+1) vs Preflight	Cholesterol [M-H2O+H]+	3.52304	-8.78072	9561	-1.66085
Plasma metabolomics	Postflight (R+1) vs Preflight	Cholesteryl Acetate	-14.6307	-3.98643	7262	-0.615413
Plasma metabolomics	Postflight (R+1) vs Preflight	Choline	-26.8986	-6.29086	8614	-1.17002
Plasma metabolomics	Postflight (R+1) vs Preflight	Citraconic Acid	-5.11816	3.33488	1414	0.970544
Plasma metabolomics	Postflight (R+1) vs Preflight	Citric Acid	23.5165	-5.11744	8012	-0.918385
Plasma metabolomics	Postflight (R+1) vs Preflight	Citrulline	-183.474	0.897215	3445	0.451559
Plasma metabolomics	Postflight (R+1) vs Preflight	Corticosterone	5.01501	-4.32083	7288	-0.67652
Plasma metabolomics	Postflight (R+1) vs Preflight	Cortisol	4.92764	-6.88133	8634	-1.10645
Plasma metabolomics	Postflight (R+1) vs Preflight	CPA(18:0)[M-H]-	-16.3198	-0.601637	4932	0.122967
Plasma metabolomics	Postflight (R+1) vs Preflight	Creatine	26.1316	-5.66953	8049	-0.973079
Plasma metabolomics	Postflight (R+1) vs Preflight	Creatinine	-3.19458	-3.8527	7188	-0.696852
Plasma metabolomics	Postflight (R+1) vs Preflight	Cys-Gly	-3.73802	6.7843	492	1.63124
Plasma metabolomics	Postflight (R+1) vs Preflight	Cysteine-S-Sulfonic Acid	-2.09951	-4.60687	7465	-0.73181
Plasma metabolomics	Postflight (R+1) vs Preflight	Cysteineglutathione Disulfide	-3.25484	5.45092	711	1.3473
Plasma metabolomics	Postflight (R+1) vs Preflight	Cystine	5.23406	-5.84593	8111	-0.988329
Plasma metabolomics	Postflight (R+1) vs Preflight	Cytidine	-4.913	2.20386	2082	0.738537
Plasma metabolomics	Postflight (R+1) vs Preflight	Cytosine	5.18372	-1.66567	5443	-0.105607
Plasma metabolomics	Postflight (R+1) vs Preflight	Decanoylcarnitine	3.73971	-7.82078	9352	-1.45531
Plasma metabolomics	Postflight (R+1) vs Preflight	Decenoylcarnitine	3.94581	-7.38499	9019	-1.27439
Plasma metabolomics	Postflight (R+1) vs Preflight	Dehydroascorbic Acid	-2.50225	8.25474	199	1.92862
Plasma metabolomics	Postflight (R+1) vs Preflight	Deoxycorticosterone Acetate	6.32582	4.81352	1868	1.0045
Plasma metabolomics	Postflight (R+1) vs Preflight	Deoxyribose	-42.5504	0.412502	3803	0.364053
Plasma metabolomics	Postflight (R+1) vs Preflight	DG (34:1) [M+NH4]+	45.3001	-7.87232	9263	-1.4719
Plasma metabolomics	Postflight (R+1) vs Preflight	DG (34:1)+Na	-11.9213	-0.90238	5144	0.0529316
Plasma metabolomics	Postflight (R+1) vs Preflight	DG (34:2) [M+Na]+	10.0524	-4.61404	7876	-0.831048
Plasma metabolomics	Postflight (R+1) vs Preflight	DG (34:2) [M+NH4]+	1.65143	-5.88754	8604	-1.14592
Plasma metabolomics	Postflight (R+1) vs Preflight	DG (36:2) [M+Na]+	-28.1087	-12.0054	9955	-2.43042
Plasma metabolomics	Postflight (R+1) vs Preflight	DG (36:2) [M+NH4]+	-33.1966	-1.5014	5474	-0.0562233
Plasma metabolomics	Postflight (R+1) vs Preflight	DG (36:3) [M+Na]+	12.7338	4.02406	1036	1.14204
Plasma metabolomics	Postflight (R+1) vs Preflight	DG (36:3) [M+NH4]+	44.7776	-1.51023	5734	-0.11677
Plasma metabolomics	Postflight (R+1) vs Preflight	DG (36:4) [M+NH4]+	-23.7778	-7.3075	9333	-1.51879
Plasma metabolomics	Postflight (R+1) vs Preflight	DG (36:4)[M+Na]+	-767.23	-4.89919	8113	-0.944188
Plasma metabolomics	Postflight (R+1) vs Preflight	DG (38:6) [M+Na]+	-60.3458	-2.66066	6391	-0.325543
Plasma metabolomics	Postflight (R+1) vs Preflight	DG (38:6) [M+NH4]+	-12.8271	-4.05354	7252	-0.599228
Plasma metabolomics	Postflight (R+1) vs Preflight	Diethanolamine	-5.57769	5.99519	775	1.40696
Plasma metabolomics	Postflight (R+1) vs Preflight	Dihydroorotic Acid	-6.4349	-1.29475	5829	-0.0992567
Plasma metabolomics	Postflight (R+1) vs Preflight	Dimethylarginine	-7.20288	-0.376319	4830	0.106006
Plasma metabolomics	Postflight (R+1) vs Preflight	Dimethylnonanoyl carnitine	-64.5437	2.71313	2037	0.799986
Plasma metabolomics	Postflight (R+1) vs Preflight	Dodecanedioylcarnitine	-16.8979	-0.589236	4115	0.268385
Plasma metabolomics	Postflight (R+1) vs Preflight	Dodecanoylcarnitine	4.29564	-7.78371	9278	-1.451
Plasma metabolomics	Postflight (R+1) vs Preflight	Dodecenoylcarnitine	4.22358	-7.2586	9146	-1.43134
Plasma metabolomics	Postflight (R+1) vs Preflight	Ergocalciferol (Vit D2)	3.78697	-8.28528	9326	-1.3467
Plasma metabolomics	Postflight (R+1) vs Preflight	Ergothioneine	-16.8082	-7.50093	9066	-1.32645
Plasma metabolomics	Postflight (R+1) vs Preflight	Erythrose	-5.50945	-12.0892	9904	-2.43106
Plasma metabolomics	Postflight (R+1) vs Preflight	FA (14:0) [M-H]-	7.52137	0.16352	4241	0.253755
Plasma metabolomics	Postflight (R+1) vs Preflight	FA (15:0) [M-H]-	2.64926	1.5597	2863	0.587845
Plasma metabolomics	Postflight (R+1) vs Preflight	FA (16:0) [M-H]-	7.92629	-3.95001	7257	-0.633028
Plasma metabolomics	Postflight (R+1) vs Preflight	FA (16:1) [M-H]-	-4.33476	4.25277	1065	1.13314
Plasma metabolomics	Postflight (R+1) vs Preflight	FA (17:1) [M-H]-	22.9438	-1.40412	5559	-0.0732121
Plasma metabolomics	Postflight (R+1) vs Preflight	FA (18:0) [M-H]-	191.274	-5.39229	8054	-0.93691
Plasma metabolomics	Postflight (R+1) vs Preflight	FA (18:1) A [M-H]-	3.76076	-7.53944	9257	-1.43714
Plasma metabolomics	Postflight (R+1) vs Preflight	FA (18:2) [M-H]-	4.36816	-6.62563	8972	-1.31717
Plasma metabolomics	Postflight (R+1) vs Preflight	FA (18:3) B [M-H]-	6.4531	-4.06926	7581	-0.73482
Plasma metabolomics	Postflight (R+1) vs Preflight	FA (20:1) [M-H]-	9.94609	1.92264	2273	0.740614
Plasma metabolomics	Postflight (R+1) vs Preflight	FA (20:2) [M-H]-	3.30227	-8.99696	9627	-1.61882
Plasma metabolomics	Postflight (R+1) vs Preflight	FA (20:3) [M-H]-	2.87152	-8.98082	9600	-1.61455
Plasma metabolomics	Postflight (R+1) vs Preflight	FA (20:4) [M-H]-	2.50778	-8.76184	9683	-1.68039
Plasma metabolomics	Postflight (R+1) vs Preflight	FA (20:5) [M-H]-	-43.8441	0.440589	3981	0.325397
Plasma metabolomics	Postflight (R+1) vs Preflight	FA (22:0) [M-H]-	-15.9415	-1.014	5286	0.0250855
Plasma metabolomics	Postflight (R+1) vs Preflight	FA (22:1) [M-H]-	-46.368	-3.72311	6755	-0.492375
Plasma metabolomics	Postflight (R+1) vs Preflight	FA (22:4) [M-H]-	2.79118	-9.12047	9652	-1.67697
Plasma metabolomics	Postflight (R+1) vs Preflight	FA (22:5) [M-H]-.1	3.28012	-7.21868	9252	-1.41587
Plasma metabolomics	Postflight (R+1) vs Preflight	FA (22:5) [M-H]-.2	5.03395	-5.64197	8126	-0.983926
Plasma metabolomics	Postflight (R+1) vs Preflight	FA (22:6) [M-H]-	10.1736	1.1037	3516	0.417926
Plasma metabolomics	Postflight (R+1) vs Preflight	FA (26:0) [M-H]-	1.84533	-10.4407	9906	-2.11315
Plasma metabolomics	Postflight (R+1) vs Preflight	FA (28:0) [M-H]-	3.84593	-7.72709	9193	-1.39788
Plasma metabolomics	Postflight (R+1) vs Preflight	Folic Acid	-8.96791	-3.16915	6058	-0.327901
Plasma metabolomics	Postflight (R+1) vs Preflight	Fucose	-11.7561	-4.26873	7271	-0.685109
Plasma metabolomics	Postflight (R+1) vs Preflight	Fumaric Acid	-4.28435	5.30442	650	1.38721
Plasma metabolomics	Postflight (R+1) vs Preflight	Galactaric Acid	-5.74689	0.371384	3998	0.31963
Plasma metabolomics	Postflight (R+1) vs Preflight	Galactose	-16.8761	-0.079114	4381	0.23736
Plasma metabolomics	Postflight (R+1) vs Preflight	GAR riboside	123.438	0.797045	3525	0.439758
Plasma metabolomics	Postflight (R+1) vs Preflight	Gentisic Acid	194.575	-1.48387	5713	-0.113401
Plasma metabolomics	Postflight (R+1) vs Preflight	GlcCer (d38:1) [M+HAc-H]-	11.6381	2.78596	1797	0.839714
Plasma metabolomics	Postflight (R+1) vs Preflight	GlcCer (d40:1) [M+HAc-H]-	14.4667	0.0417495	4365	0.240613
Plasma metabolomics	Postflight (R+1) vs Preflight	GlcCer (d40:1) [M+Na]+	4.77125	-6.55172	8710	-1.18137
Plasma metabolomics	Postflight (R+1) vs Preflight	GlcCer (d41:1) [M+HAc-H]-	3.80757	-7.78277	9413	-1.54785
Plasma metabolomics	Postflight (R+1) vs Preflight	GlcCer (d42:1) [M+H]+	3.81227	-7.94806	9490	-1.59737
Plasma metabolomics	Postflight (R+1) vs Preflight	GlcCer (d42:1) [M+HAc-H]-	-53.8134	0.435938	3924	0.319647
Plasma metabolomics	Postflight (R+1) vs Preflight	GlcCer (d42:1) [M+Na]+	4.7109	-7.38943	9294	-1.44193
Plasma metabolomics	Postflight (R+1) vs Preflight	GlcCer (d42:2) [M+H]+	5.01115	-7.35445	9074	-1.26697
Plasma metabolomics	Postflight (R+1) vs Preflight	GlcCer (d42:2) [M+Na]+	4.53125	-6.94122	9100	-1.36634
Plasma metabolomics	Postflight (R+1) vs Preflight	Gluconic Acid	-13.9528	0.202185	4263	0.268288
Plasma metabolomics	Postflight (R+1) vs Preflight	Gluconic Lactone	-10.0914	-0.716012	5042	0.101702
Plasma metabolomics	Postflight (R+1) vs Preflight	Glucose+Cl	4.68204	-8.93921	9161	-1.30487
Plasma metabolomics	Postflight (R+1) vs Preflight	Glucuronolactone	22.366	2.97578	1563	0.902575
Plasma metabolomics	Postflight (R+1) vs Preflight	Glutamic Acid	2.78861	6.11896	458	1.60899
Plasma metabolomics	Postflight (R+1) vs Preflight	Glutamine	5.81632	-6.48089	8204	-1.06296
Plasma metabolomics	Postflight (R+1) vs Preflight	Glutaric Acid	9.56438	-0.0508378	4320	0.242888
Plasma metabolomics	Postflight (R+1) vs Preflight	Glutarylcarnitine	19.7624	10.5953	69	2.63698
Plasma metabolomics	Postflight (R+1) vs Preflight	Glyceric Acid	-5.94248	4.96731	671	1.31438
Plasma metabolomics	Postflight (R+1) vs Preflight	Glycerol 1-Phosphoserine	-5.15206	-1.87565	5628	-0.149865
Plasma metabolomics	Postflight (R+1) vs Preflight	Glycerylphosphorylethanolamine	-102.359	2.41981	2023	0.739649
Plasma metabolomics	Postflight (R+1) vs Preflight	Glycinamide	-5.37573	4.14094	1152	1.09693
Plasma metabolomics	Postflight (R+1) vs Preflight	Glycine	8.5051	-4.83042	7674	-0.803612
Plasma metabolomics	Postflight (R+1) vs Preflight	Glycolic Acid	16.1473	1.42562	3085	0.514444
Plasma metabolomics	Postflight (R+1) vs Preflight	Glyoxylic Acid	17.5132	-5.01843	7686	-0.822292
Plasma metabolomics	Postflight (R+1) vs Preflight	Guanidinosuccinic Acid	2.52573	5.54212	698	1.45439
Plasma metabolomics	Postflight (R+1) vs Preflight	Hexadecadienoylcarnitine	5.98415	-5.34434	7579	-0.808789
Plasma metabolomics	Postflight (R+1) vs Preflight	Hexadecanedioic acid mono-L-carnitine ester	3.43132	-8.42265	9575	-1.61739
Plasma metabolomics	Postflight (R+1) vs Preflight	Hexadecenoylcarnitine	19.9013	0.853021	3614	0.389069
Plasma metabolomics	Postflight (R+1) vs Preflight	Hexanoylcarnitine	3.81593	-6.69447	8875	-1.27815
Plasma metabolomics	Postflight (R+1) vs Preflight	Hippuric Acid	-55.584	1.79594	2475	0.635452
Plasma metabolomics	Postflight (R+1) vs Preflight	Histamine	-36.3484	2.92821	1691	0.85439
Plasma metabolomics	Postflight (R+1) vs Preflight	Histidine	-7.3114	-0.843469	5087	0.0777904
Plasma metabolomics	Postflight (R+1) vs Preflight	Homogentisic Acid	-5.64828	2.5692	2161	0.758906
Plasma metabolomics	Postflight (R+1) vs Preflight	Homovanillic Acid	-27.9921	-13.3628	9964	-2.67303
Plasma metabolomics	Postflight (R+1) vs Preflight	Hydroquinone	-4.82698	2.87747	1666	0.917468
Plasma metabolomics	Postflight (R+1) vs Preflight	Hydroxy-octadecenoylcarnitine	3.52325	-9.12599	9661	-1.65181
Plasma metabolomics	Postflight (R+1) vs Preflight	Hydroxy-tetradecadiencarnitine	-3.13474	-3.13633	6549	-0.486022
Plasma metabolomics	Postflight (R+1) vs Preflight	Hydroxybutyrylcarnitine	2.78228	-9.74731	9802	-1.981
Plasma metabolomics	Postflight (R+1) vs Preflight	hydroxydecanoyl carnitine	5.09266	-6.98678	8972	-1.29306
Plasma metabolomics	Postflight (R+1) vs Preflight	hydroxyoctanoyl carnitine	6.12663	-6.75299	8745	-1.20849
Plasma metabolomics	Postflight (R+1) vs Preflight	Hypoxanthine	3.03267	-9.95768	9835	-1.67829
Plasma metabolomics	Postflight (R+1) vs Preflight	Indoxyl Sulfate	39.0278	0.484547	3942	0.33145
Plasma metabolomics	Postflight (R+1) vs Preflight	Inosine	1.63419	-10.478	9958	-2.47575
Plasma metabolomics	Postflight (R+1) vs Preflight	Isoleucine	-169.124	-9.27663	9690	-1.65288
Plasma metabolomics	Postflight (R+1) vs Preflight	Isovaleric Acid	-10.1781	1.28837	3105	0.52509
Plasma metabolomics	Postflight (R+1) vs Preflight	Keto-decanoylcarnitine	-22.1323	-11.161	9784	-1.72008
Plasma metabolomics	Postflight (R+1) vs Preflight	Ketoleucine	12.0055	3.12276	1558	0.926363
Plasma metabolomics	Postflight (R+1) vs Preflight	Kynurenic Acid	-12.866	1.21442	3090	0.50455
Plasma metabolomics	Postflight (R+1) vs Preflight	Kynurenine	-6.52579	0.317284	4028	0.311294
Plasma metabolomics	Postflight (R+1) vs Preflight	Lactic Acid	-170.941	7.90319	236	1.89567
Plasma metabolomics	Postflight (R+1) vs Preflight	Leucine	14.5267	-6.60564	8818	-1.20646
Plasma metabolomics	Postflight (R+1) vs Preflight	Linolenyl Carnitine	-5.44329	1.75522	2370	0.648495
Plasma metabolomics	Postflight (R+1) vs Preflight	Linoleyl Carnitine	-4.84675	2.94317	1420	0.900981
Plasma metabolomics	Postflight (R+1) vs Preflight	Lipoic Acid	296.466	1.96726	2706	0.627902
Plasma metabolomics	Postflight (R+1) vs Preflight	Lithocholic Acid	4.89726	-5.16273	7504	-0.791371
Plasma metabolomics	Postflight (R+1) vs Preflight	LPA(16:0)[M-H]-	-20.1271	-0.853539	5206	0.0327152
Plasma metabolomics	Postflight (R+1) vs Preflight	LPA(18:0)[M-H]-	46.6274	-5.18298	7865	-0.894488
Plasma metabolomics	Postflight (R+1) vs Preflight	LPA(18:1)[M-H]-	-14.0904	1.01043	3697	0.389447
Plasma metabolomics	Postflight (R+1) vs Preflight	LPA(18:2)	-6.77916	-0.319802	4463	0.226071
Plasma metabolomics	Postflight (R+1) vs Preflight	LPE (18:1) [M-H]-	-9.81134	-8.70392	9608	-1.61785
Plasma metabolomics	Postflight (R+1) vs Preflight	LPE (20:4) [M-H]-	4.29204	2.52685	2076	0.761819
Plasma metabolomics	Postflight (R+1) vs Preflight	LPE (22:6) [M-H]-	6.0854	-2.27326	6267	-0.295921
Plasma metabolomics	Postflight (R+1) vs Preflight	Lysine	-5.35119	3.21971	1485	0.821672
Plasma metabolomics	Postflight (R+1) vs Preflight	Lyso-PAF C16	-2.37842	8.01184	158	2.07632
Plasma metabolomics	Postflight (R+1) vs Preflight	Lyso-PAF C18	-6.79625	4.08805	1049	1.15244
Plasma metabolomics	Postflight (R+1) vs Preflight	LysoPC(14:0)	-1.57979	9.08413	138	2.17297
Plasma metabolomics	Postflight (R+1) vs Preflight	LysoPC(14:1)	-5.4206	-5.25296	7477	-0.836407
Plasma metabolomics	Postflight (R+1) vs Preflight	LysoPC(15:0)	-1.46013	9.08961	144	2.23949
Plasma metabolomics	Postflight (R+1) vs Preflight	LysoPC(16:0)	-2.69313	6.95353	307	1.75268
Plasma metabolomics	Postflight (R+1) vs Preflight	LysoPC(16:1)	-2.52073	6.999	282	1.79768
Plasma metabolomics	Postflight (R+1) vs Preflight	LysoPC(17:0)	-2.25612	7.67171	220	1.93564
Plasma metabolomics	Postflight (R+1) vs Preflight	LysoPC(18:0)	-3.93092	4.6271	1053	1.19933
Plasma metabolomics	Postflight (R+1) vs Preflight	LysoPC(18:1)	-4.96796	2.30657	2323	0.710002
Plasma metabolomics	Postflight (R+1) vs Preflight	LysoPC(18:2)	3.81753	-5.63827	8659	-1.15796
Plasma metabolomics	Postflight (R+1) vs Preflight	LysoPC(18:3)	-3.15949	5.80645	604	1.46676
Plasma metabolomics	Postflight (R+1) vs Preflight	LysoPC(20:0)	-4.86316	2.6697	2017	0.788138
Plasma metabolomics	Postflight (R+1) vs Preflight	LysoPC(20:1)	-3.6036	5.51031	658	1.41392
Plasma metabolomics	Postflight (R+1) vs Preflight	LysoPC(20:2)	-4.69696	3.02742	1741	0.866453
Plasma metabolomics	Postflight (R+1) vs Preflight	LysoPC(20:3)	-6.23045	-0.431617	4893	0.113159
Plasma metabolomics	Postflight (R+1) vs Preflight	LysoPC(20:4)	-17.4798	-0.627929	5033	0.0814067
Plasma metabolomics	Postflight (R+1) vs Preflight	LysoPC(20:5)	-9.98067	-4.66525	7335	-0.705322
Plasma metabolomics	Postflight (R+1) vs Preflight	LysoPC(22:0)	-29.2059	3.19099	1215	0.980317
Plasma metabolomics	Postflight (R+1) vs Preflight	LysoPC(22:1)	-5.32681	0.426482	4173	0.310953
Plasma metabolomics	Postflight (R+1) vs Preflight	LysoPC(22:4)	-18.2775	-0.713478	5128	0.053821
Plasma metabolomics	Postflight (R+1) vs Preflight	LysoPC(22:5)	-57.6976	2.01039	2473	0.653818
Plasma metabolomics	Postflight (R+1) vs Preflight	LysoPC(22:6)	-10.4194	-4.76912	7705	-0.799485
Plasma metabolomics	Postflight (R+1) vs Preflight	lysoPC(28:0)	-2.92906	-1.72442	5596	-0.0767294
Plasma metabolomics	Postflight (R+1) vs Preflight	lysoPC(6:0)	-4.07201	5.91754	403	1.63718
Plasma metabolomics	Postflight (R+1) vs Preflight	LysoPC(P-16:0)	-4.75692	3.79668	1255	1.04701
Plasma metabolomics	Postflight (R+1) vs Preflight	LysoPC(P-18:0)	-3.41697	7.00151	304	1.69677
Plasma metabolomics	Postflight (R+1) vs Preflight	LysoPC(P-18:1)	2.65151	-10.0176	9805	-1.85874
Plasma metabolomics	Postflight (R+1) vs Preflight	LysoPE(18:0)	-4.33602	3.98257	1129	1.09406
Plasma metabolomics	Postflight (R+1) vs Preflight	LysoPE(18:2)	-8.33975	-4.38906	7572	-0.756847
Plasma metabolomics	Postflight (R+1) vs Preflight	Lysophosphatidic Acid	48.6717	-7.55242	9191	-1.34624
Plasma metabolomics	Postflight (R+1) vs Preflight	Maleic Acid	-8.81464	2.61222	1557	0.76912
Plasma metabolomics	Postflight (R+1) vs Preflight	Malic Acid	6.74703	2.69807	1941	0.759427
Plasma metabolomics	Postflight (R+1) vs Preflight	Malondialdehyde	-3.36396	6.67188	353	1.65819
Plasma metabolomics	Postflight (R+1) vs Preflight	Malonic Acid	6.09055	-5.58525	8084	-0.930927
Plasma metabolomics	Postflight (R+1) vs Preflight	Malonylcarnitine	-29.3598	-4.60862	6749	-0.543961
Plasma metabolomics	Postflight (R+1) vs Preflight	Melilotate	-5.55055	0.443868	4138	0.28281
Plasma metabolomics	Postflight (R+1) vs Preflight	Menaquinone (Vit K2)	-10.5777	-4.04788	7397	-0.684425
Plasma metabolomics	Postflight (R+1) vs Preflight	Meso-Tartaric Acid	3.82329	-7.17945	9314	-1.46028
Plasma metabolomics	Postflight (R+1) vs Preflight	Methionine	7.53154	-7.10444	8445	-1.01719
Plasma metabolomics	Postflight (R+1) vs Preflight	Methionine Lactamide	-4.68867	2.03057	2245	0.696042
Plasma metabolomics	Postflight (R+1) vs Preflight	Methylenesuccinic Acid	-5.60202	2.8079	1697	0.87775
Plasma metabolomics	Postflight (R+1) vs Preflight	Methylglutarylcarnitine	-5.17558	3.80341	1309	1.05057
Plasma metabolomics	Postflight (R+1) vs Preflight	Methylglyoxal	-11.6316	8.10823	174	1.97371
Plasma metabolomics	Postflight (R+1) vs Preflight	Methylmalonic Acid	4.96572	2.92346	1551	0.97517
Plasma metabolomics	Postflight (R+1) vs Preflight	Methylmalonylcarnitine	11.2579	8.44349	174	1.97977
Plasma metabolomics	Postflight (R+1) vs Preflight	Mevalonic Acid	-15.8386	-1.14273	4921	0.0643798
Plasma metabolomics	Postflight (R+1) vs Preflight	Myo-Inositol	-8.06929	-1.07224	5368	-0.042403
Plasma metabolomics	Postflight (R+1) vs Preflight	N-Acetycysteine	13.1723	-2.79669	7061	-0.508756
Plasma metabolomics	Postflight (R+1) vs Preflight	N-Acetydglutamic Acid	-6.1431	-11.003	9913	-2.30326
Plasma metabolomics	Postflight (R+1) vs Preflight	N-Acetydserine	3.12917	1.84223	2549	0.660455
Plasma metabolomics	Postflight (R+1) vs Preflight	N-Acetylaspartic Acid	-4.57231	2.93498	1618	0.888344
Plasma metabolomics	Postflight (R+1) vs Preflight	N-Acetylaspartiylglutamate (NAAG)	-0.437559	-0.257604	4793	0.156407
Plasma metabolomics	Postflight (R+1) vs Preflight	N-Acetylglycine	3.68392	-6.08063	8343	-1.0647
Plasma metabolomics	Postflight (R+1) vs Preflight	N-Acetylneuraminic Acid	-9.45231	-7.53187	9114	-1.42609
Plasma metabolomics	Postflight (R+1) vs Preflight	N-Acetylphenylalanine	-3.94716	4.68281	1048	1.22455
Plasma metabolomics	Postflight (R+1) vs Preflight	N-FormyGAR (FGAR)--riboside	5.28681	-7.60478	9008	-1.2686
Plasma metabolomics	Postflight (R+1) vs Preflight	N-Formylglycine	-6.17157	7.39137	338	1.75067
Plasma metabolomics	Postflight (R+1) vs Preflight	N-Formylmethionine	24.7568	0.599881	3755	0.371378
Plasma metabolomics	Postflight (R+1) vs Preflight	N-Oleoyl Dopamine (OLDA)	6.4173	-6.94348	8428	-1.07469
Plasma metabolomics	Postflight (R+1) vs Preflight	N(4)-Acetylcytosine	23.7483	0.393483	3816	0.36697
Plasma metabolomics	Postflight (R+1) vs Preflight	N1-Acetylspermidine	-13.862	-0.207063	4462	0.236448
Plasma metabolomics	Postflight (R+1) vs Preflight	N1-Methy2-Pyridone-5-Carboxamide(2-PY)	3.57155	1.12866	3232	0.486252
Plasma metabolomics	Postflight (R+1) vs Preflight	N1-Methy4-Pyridone-5-Carboxamide(4-PY)	-26.1939	-3.24889	6649	-0.417219
Plasma metabolomics	Postflight (R+1) vs Preflight	Nicotinamide	7.24113	-8.41064	9010	-1.36834
Plasma metabolomics	Postflight (R+1) vs Preflight	Nicotinamide N-Oxide	-42.3962	2.12662	2325	0.684805
Plasma metabolomics	Postflight (R+1) vs Preflight	O-Phosphoethanloamine	13.447	0.403516	3727	0.36549
Plasma metabolomics	Postflight (R+1) vs Preflight	Octanoylcarnitine	3.87662	-7.29047	9114	-1.38757
Plasma metabolomics	Postflight (R+1) vs Preflight	Oleoyl Ethanolamide	-142.038	-9.20404	9698	-1.7487
Plasma metabolomics	Postflight (R+1) vs Preflight	Oleoylcarnitine	-5.73826	1.68955	2719	0.573577
Plasma metabolomics	Postflight (R+1) vs Preflight	Ophthalmic Acid	-10.982	-3.12777	6581	-0.416414
Plasma metabolomics	Postflight (R+1) vs Preflight	Ornithine	-4.01476	5.1313	660	1.34922
Plasma metabolomics	Postflight (R+1) vs Preflight	Orotic Acid	-2.82396	-6.19653	7549	-0.888492
Plasma metabolomics	Postflight (R+1) vs Preflight	Orotidine	-5.64308	4.82148	736	1.3523
Plasma metabolomics	Postflight (R+1) vs Preflight	Oxalic Acid	4.75298	-6.60528	8486	-1.1185
Plasma metabolomics	Postflight (R+1) vs Preflight	PA 44:10[M-H]-	7.72407	-5.44939	8034	-0.943394
Plasma metabolomics	Postflight (R+1) vs Preflight	PA(34:1)[M-H]-	6.03056	-7.10304	9135	-1.39894
Plasma metabolomics	Postflight (R+1) vs Preflight	PA(36:2)[M-H]-	10.8599	-6.77993	8724	-1.23163
Plasma metabolomics	Postflight (R+1) vs Preflight	PA(40:9)[M-H]-	-3.79825	1.02631	3634	0.409429
Plasma metabolomics	Postflight (R+1) vs Preflight	PA(44:11)[M-H]-	9.95917	-1.73651	5671	-0.120692
Plasma metabolomics	Postflight (R+1) vs Preflight	PA(44:9)[M-H]-	114.497	1.03922	3403	0.44265
Plasma metabolomics	Postflight (R+1) vs Preflight	PAF C16:0	-3.46263	5.57471	668	1.41315
Plasma metabolomics	Postflight (R+1) vs Preflight	PAF C18:1 /PC(O-18:1/2:0)	-617.651	2.16749	2255	0.713594
Plasma metabolomics	Postflight (R+1) vs Preflight	Palmitoyl Ethanolamide	51.9664	-8.58189	9451	-1.57374
Plasma metabolomics	Postflight (R+1) vs Preflight	Palmitoylcarnitine	-10.3439	-7.96324	9527	-1.61415
Plasma metabolomics	Postflight (R+1) vs Preflight	Pantothenic Acid	-8.8863	-2.8082	6330	-0.326726
Plasma metabolomics	Postflight (R+1) vs Preflight	Paraxanthine	26.0429	2.89312	1619	0.883624
Plasma metabolomics	Postflight (R+1) vs Preflight	PC (30:0) [M+H]+	-10.8817	2.13802	2317	0.695408
Plasma metabolomics	Postflight (R+1) vs Preflight	PC (35:1) [M+H]+	-18.3097	-0.704898	4994	0.0944848
Plasma metabolomics	Postflight (R+1) vs Preflight	PC (35:2) [M+H]+	-16.0892	0.0182737	4278	0.262243
Plasma metabolomics	Postflight (R+1) vs Preflight	PC (35:3) [M+H]+	-4.50776	3.62252	1427	1.02731
Plasma metabolomics	Postflight (R+1) vs Preflight	PC (35:4) [M+H]+	-32.96	1.67335	2655	0.602734
Plasma metabolomics	Postflight (R+1) vs Preflight	PC (36:4) [M+H]+	5.69728	-7.16847	8487	-1.14119
Plasma metabolomics	Postflight (R+1) vs Preflight	PC (38:2) [M+H]+	-31.5396	3.58223	1270	1.02425
Plasma metabolomics	Postflight (R+1) vs Preflight	PC (38:3) [M+H]+	-15.2597	0.74644	3563	0.412876
Plasma metabolomics	Postflight (R+1) vs Preflight	PC (38:4) [M+H]+	-1.59364	-0.938223	5303	0.0177767
Plasma metabolomics	Postflight (R+1) vs Preflight	PC (38:5) [M+H]+	26.956	0.71766	3613	0.399437
Plasma metabolomics	Postflight (R+1) vs Preflight	PC (40:4) [M+H]+	2.38071	1.4016	3076	0.519403
Plasma metabolomics	Postflight (R+1) vs Preflight	PC (40:5) [M+H]+	3.70191	2.17942	2377	0.660821
Plasma metabolomics	Postflight (R+1) vs Preflight	PC (40:6) [M+H]+	22.6006	-1.10806	5264	0.0190772
Plasma metabolomics	Postflight (R+1) vs Preflight	PC (o-32:0) [M+H]+	2.27743	-9.97087	9809	-1.98695
Plasma metabolomics	Postflight (R+1) vs Preflight	PC (o-34:0) [M+H]+	5.08283	-6.15794	8596	-1.14798
Plasma metabolomics	Postflight (R+1) vs Preflight	PC (p-34:1) or PC (o-34:2) [M+H]+	1401.63	0.595508	3680	0.395263
Plasma metabolomics	Postflight (R+1) vs Preflight	PC (p-34:2) or PC (o-34:3) [M+H]+	5.33513	-1.83925	5705	-0.0789017
Plasma metabolomics	Postflight (R+1) vs Preflight	PC (p-38:4) or PC (o-38:5) [M+H]+	22.4305	1.85382	2675	0.603563
Plasma metabolomics	Postflight (R+1) vs Preflight	PC(28:0)	-5.05427	1.03221	3329	0.452611
Plasma metabolomics	Postflight (R+1) vs Preflight	PC(28:1)	-5.82891	-0.198046	5057	0.131545
Plasma metabolomics	Postflight (R+1) vs Preflight	PC(29:0))	-4.4594	3.46184	1299	1.04249
Plasma metabolomics	Postflight (R+1) vs Preflight	PC(30:0)	-7.33451	-3.60543	6988	-0.554014
Plasma metabolomics	Postflight (R+1) vs Preflight	PC(30:0))	-3.01997	5.96149	528	1.54485
Plasma metabolomics	Postflight (R+1) vs Preflight	PC(30:1)	-6.39611	-1.35847	5298	-0.0374486
Plasma metabolomics	Postflight (R+1) vs Preflight	PC(30:2)	-5.6843	-0.0336182	4404	0.220683
Plasma metabolomics	Postflight (R+1) vs Preflight	PC(31:0)	-3.75696	5.65862	673	1.42614
Plasma metabolomics	Postflight (R+1) vs Preflight	PC(32:0)	7.90809	-5.11721	7869	-0.860491
Plasma metabolomics	Postflight (R+1) vs Preflight	PC(32:1	-87.0241	2.1192	2130	0.733599
Plasma metabolomics	Postflight (R+1) vs Preflight	PC(32:2)	-4.78016	2.26776	2137	0.743518
Plasma metabolomics	Postflight (R+1) vs Preflight	PC(32:3)	-4.59705	2.99968	1618	0.917511
Plasma metabolomics	Postflight (R+1) vs Preflight	PC(32:6)	8.22946	0.486353	3642	0.39151
Plasma metabolomics	Postflight (R+1) vs Preflight	PC(34:0)	3.55847	-9.16709	9440	-1.58122
Plasma metabolomics	Postflight (R+1) vs Preflight	PC(34:1)	5.29193	-6.76625	8821	-1.24521
Plasma metabolomics	Postflight (R+1) vs Preflight	PC(34:2)	7.4209	-4.77561	7742	-0.807213
Plasma metabolomics	Postflight (R+1) vs Preflight	PC(34:3)	-4.52557	3.32936	1349	1.01311
Plasma metabolomics	Postflight (R+1) vs Preflight	PC(34:4)	-3.66018	5.0016	812	1.30979
Plasma metabolomics	Postflight (R+1) vs Preflight	PC(34:5)	-5.12662	2.06976	2315	0.698518
Plasma metabolomics	Postflight (R+1) vs Preflight	PC(35:2)	-4.36993	4.37476	984	1.21161
Plasma metabolomics	Postflight (R+1) vs Preflight	PC(36:1)	22.9932	3.55947	1238	1.01868
Plasma metabolomics	Postflight (R+1) vs Preflight	PC(36:2)	19.7776	2.59815	1862	0.817083
Plasma metabolomics	Postflight (R+1) vs Preflight	PC(36:3)	-7.81408	-0.42977	4705	0.146448
Plasma metabolomics	Postflight (R+1) vs Preflight	PC(36:4)	8.66307	-6.55327	8509	-1.14216
Plasma metabolomics	Postflight (R+1) vs Preflight	PC(36:5)	-10.1218	-5.38468	8005	-0.914933
Plasma metabolomics	Postflight (R+1) vs Preflight	PC(36:6)	-3.38548	5.70431	600	1.46621
Plasma metabolomics	Postflight (R+1) vs Preflight	PC(36:7)	0.089706	0.0283484	4829	0.131103
Plasma metabolomics	Postflight (R+1) vs Preflight	PC(36:8)	-10.3997	-2.65521	6461	-0.347329
Plasma metabolomics	Postflight (R+1) vs Preflight	PC(38:3)	15.3307	1.24344	2921	0.56154
Plasma metabolomics	Postflight (R+1) vs Preflight	PC(38:4)	3.06516	1.80455	2649	0.618627
Plasma metabolomics	Postflight (R+1) vs Preflight	PC(38:7)	-7.29147	-3.1786	6562	-0.366787
Plasma metabolomics	Postflight (R+1) vs Preflight	PC(38:8)	-11.7135	-11.8094	9894	-2.14708
Plasma metabolomics	Postflight (R+1) vs Preflight	PC(40:5)	3.9972	1.38774	2851	0.574641
Plasma metabolomics	Postflight (R+1) vs Preflight	PC(40:6)	-22.3868	-3.16118	6833	-0.479355
Plasma metabolomics	Postflight (R+1) vs Preflight	PC(40:7)	-4.03233	4.03439	1092	1.12782
Plasma metabolomics	Postflight (R+1) vs Preflight	PC(40:8)	-9.95002	-4.50234	7518	-0.700712
Plasma metabolomics	Postflight (R+1) vs Preflight	PC(40:9)	-6.02269	2.96948	2378	0.783369
Plasma metabolomics	Postflight (R+1) vs Preflight	PC(42:10)	16.7705	-1.47104	6781	-0.227167
Plasma metabolomics	Postflight (R+1) vs Preflight	PC(42:5)	-11.1236	-6.03876	8341	-1.01278
Plasma metabolomics	Postflight (R+1) vs Preflight	PC(42:6)	-6.83667	-2.23724	6241	-0.28428
Plasma metabolomics	Postflight (R+1) vs Preflight	PC(42:8)	10.5264	0.72096	3693	0.379337
Plasma metabolomics	Postflight (R+1) vs Preflight	PC(42:9)	-85.9217	2.41808	2066	0.763484
Plasma metabolomics	Postflight (R+1) vs Preflight	PC(44:10)	34.4681	18.3539	2	4.40887
Plasma metabolomics	Postflight (R+1) vs Preflight	PC(44:6)	-11.8424	1.27402	3054	0.52102
Plasma metabolomics	Postflight (R+1) vs Preflight	PC(44:7)	7.61277	-3.74792	7214	-0.611598
Plasma metabolomics	Postflight (R+1) vs Preflight	PC(44:8)	7.49638	-4.26884	7691	-0.769167
Plasma metabolomics	Postflight (R+1) vs Preflight	PC(44:9)	62.592	-1.44814	5723	-0.143422
Plasma metabolomics	Postflight (R+1) vs Preflight	PC(O-34:0)	9.27332	-2.8114	6490	-0.346452
Plasma metabolomics	Postflight (R+1) vs Preflight	PC(O-34:3)	16.0593	-1.5139	5243	0.0142898
Plasma metabolomics	Postflight (R+1) vs Preflight	PC(P-32:0)	3.95564	-7.33591	9119	-1.35919
Plasma metabolomics	Postflight (R+1) vs Preflight	PC(P-32:1)	-12.9082	1.28327	3386	0.448425
Plasma metabolomics	Postflight (R+1) vs Preflight	PC(P-34:1)	-8.16394	2.37397	2714	0.683608
Plasma metabolomics	Postflight (R+1) vs Preflight	PC(P-34:3)	-3.70421	5.45427	708	1.41178
Plasma metabolomics	Postflight (R+1) vs Preflight	PC(P-36:1))	14.6038	-3.93635	6721	-0.510835
Plasma metabolomics	Postflight (R+1) vs Preflight	PC(P-36:2)	10.462	-1.26741	5507	-0.0336331
Plasma metabolomics	Postflight (R+1) vs Preflight	PC(P-36:3)	33.7158	0.0414503	3990	0.346689
Plasma metabolomics	Postflight (R+1) vs Preflight	PC(P-38:5)	53.0311	-1.45419	5724	-0.134829
Plasma metabolomics	Postflight (R+1) vs Preflight	PC(P-38:6)	-48.8851	0.41206	4092	0.296452
Plasma metabolomics	Postflight (R+1) vs Preflight	PC(P-40:1)	-17.279	-1.34843	5192	0.00613185
Plasma metabolomics	Postflight (R+1) vs Preflight	PC(P-40:3)	2.66667	-9.53254	9694	-1.63668
Plasma metabolomics	Postflight (R+1) vs Preflight	PC(P-40:6)	50.5326	-0.273215	4796	0.124176
Plasma metabolomics	Postflight (R+1) vs Preflight	PC(P38:3)	2.65043	-9.13275	9693	-1.74236
Plasma metabolomics	Postflight (R+1) vs Preflight	PE (34:1) [M-H]-	22.6903	-5.54359	8332	-0.996654
Plasma metabolomics	Postflight (R+1) vs Preflight	PE (36:1) [M+H]+	-8.65002	-1.94657	5971	-0.195455
Plasma metabolomics	Postflight (R+1) vs Preflight	PE (36:2) [M+H]+	-19.307	-1.18387	5521	-0.0405671
Plasma metabolomics	Postflight (R+1) vs Preflight	PE (36:4) [M-H]-	12.4887	-4.78256	7907	-0.854866
Plasma metabolomics	Postflight (R+1) vs Preflight	PE (p-34:2) or PE (o-34:3) [M-H]-	-42.6025	2.91568	1517	0.93878
Plasma metabolomics	Postflight (R+1) vs Preflight	PE (p-36:2) or PE (o-36:3) [M-H]-	-35.6621	2.7744	1778	0.85779
Plasma metabolomics	Postflight (R+1) vs Preflight	PE(16:0)	-4.33452	4.96244	828	1.28527
Plasma metabolomics	Postflight (R+1) vs Preflight	PE(36:2)	45.3055	1.64334	2806	0.576489
Plasma metabolomics	Postflight (R+1) vs Preflight	PE(36:3)	-11.6499	-4.1242	7462	-0.705773
Plasma metabolomics	Postflight (R+1) vs Preflight	PE(36:4)	58.0168	-5.57773	8109	-0.94337
Plasma metabolomics	Postflight (R+1) vs Preflight	PE(38:2)	16.9918	-2.99706	6658	-0.451982
Plasma metabolomics	Postflight (R+1) vs Preflight	PE(38:3)	8.31399	-4.24626	8255	-0.955672
Plasma metabolomics	Postflight (R+1) vs Preflight	PE(38:4)	8.99194	-4.36231	7429	-0.694648
Plasma metabolomics	Postflight (R+1) vs Preflight	PE(38:6)	44.244	-0.83179	4679	0.147609
Plasma metabolomics	Postflight (R+1) vs Preflight	PE(O-36:4)	-18.3869	-0.722491	4843	0.113882
Plasma metabolomics	Postflight (R+1) vs Preflight	PE(O-38:5)	12.8125	8.95869	141	2.21256
Plasma metabolomics	Postflight (R+1) vs Preflight	PE(P-36:2)	10.3702	1.56327	2754	0.571675
Plasma metabolomics	Postflight (R+1) vs Preflight	PE(P-38:5)	6.86258	-1.53951	5535	-0.0768652
Plasma metabolomics	Postflight (R+1) vs Preflight	PE(P-38:6)	-40.0612	1.60866	2613	0.63319
Plasma metabolomics	Postflight (R+1) vs Preflight	PE(P-40:5)	-23.9489	1.83477	2548	0.659366
Plasma metabolomics	Postflight (R+1) vs Preflight	PE(P-40:6)	8.30765	3.09096	1535	0.927923
Plasma metabolomics	Postflight (R+1) vs Preflight	PE(P-40:7)	-646.64	1.71991	2680	0.613128
Plasma metabolomics	Postflight (R+1) vs Preflight	PG(16:0/16:0)	10.9335	-1.21454	5332	-0.0137575
Plasma metabolomics	Postflight (R+1) vs Preflight	PG(16:0/18:0)	6.56376	-4.23087	7182	-0.623982
Plasma metabolomics	Postflight (R+1) vs Preflight	PG(16:0/18:1(11Z))	2.95976	1.7425	2454	0.658498
Plasma metabolomics	Postflight (R+1) vs Preflight	PG(16:0/18:2(9Z,12Z))	-27.3347	2.2141	2084	0.741414
Plasma metabolomics	Postflight (R+1) vs Preflight	PG(16:0/20:3(5Z,8Z,11Z))	132.214	-0.790453	5181	0.0230338
Plasma metabolomics	Postflight (R+1) vs Preflight	PG(16:0/20:4(5Z,8Z,11Z,14Z))	17.3659	0.476659	3898	0.33502
Plasma metabolomics	Postflight (R+1) vs Preflight	PG(16:1(9Z)/18:3(6Z,9Z,12Z))	-1.78146	1.29951	3097	0.517855
Plasma metabolomics	Postflight (R+1) vs Preflight	PG(16:1(9Z)/20:4(5Z,8Z,11Z,14Z))	-15.118	0.606773	3616	0.419062
Plasma metabolomics	Postflight (R+1) vs Preflight	PG(16:1(9Z)/22:6(4Z,7Z,10Z,13Z,16Z,19Z))	-302.35	-1.31079	5547	-0.0758448
Plasma metabolomics	Postflight (R+1) vs Preflight	PG(18:0/18:1(11Z))	182.887	0.560384	3639	0.396226
Plasma metabolomics	Postflight (R+1) vs Preflight	PG(18:0/18:2(9Z,12Z))	-7.77598	-4.06043	7334	-0.668597
Plasma metabolomics	Postflight (R+1) vs Preflight	PG(18:0/20:3(5Z,8Z,11Z))	27.8685	2.46947	1985	0.791806
Plasma metabolomics	Postflight (R+1) vs Preflight	PG(18:0/22:4(7Z,10Z,13Z,16Z))	6.30204	-6.65526	8200	-1.0611
Plasma metabolomics	Postflight (R+1) vs Preflight	PG(18:0/22:6(4Z,7Z,10Z,13Z,16Z,19Z))	-31.0211	-4.56071	7191	-0.672389
Plasma metabolomics	Postflight (R+1) vs Preflight	PG(18:3(6Z,9Z,12Z)/18:3(6Z,9Z,12Z))	16.4771	1.54126	2821	0.582226
Plasma metabolomics	Postflight (R+1) vs Preflight	PG(18:3(6Z,9Z,12Z)/22:6(4Z,7Z,10Z,13Z,16Z,19Z))	-0.51216	-0.301523	4570	0.205718
Plasma metabolomics	Postflight (R+1) vs Preflight	Phenylalanine	-2.54793	-5.59083	8465	-1.07492
Plasma metabolomics	Postflight (R+1) vs Preflight	Phenylpyruvic Acid	8.22767	-2.11672	6063	-0.219756
Plasma metabolomics	Postflight (R+1) vs Preflight	Phosphocholine	-11.1416	-7.21272	9208	-1.41644
Plasma metabolomics	Postflight (R+1) vs Preflight	Phosphocreatine	10.0288	0.9267	3516	0.433309
Plasma metabolomics	Postflight (R+1) vs Preflight	PI(16:0/16:0)	-17.7909	-7.62279	9435	-1.56116
Plasma metabolomics	Postflight (R+1) vs Preflight	PI(16:0/16:1(9Z))	-26.4167	-3.62864	7374	-0.632034
Plasma metabolomics	Postflight (R+1) vs Preflight	PI(16:0/16:2(9Z,12Z))	24.1794	-5.43139	8119	-0.946484
Plasma metabolomics	Postflight (R+1) vs Preflight	PI(16:0/18:0)	-13.4815	-8.68844	9682	-1.75697
Plasma metabolomics	Postflight (R+1) vs Preflight	PI(16:0/20:0)	-16.7407	-7.59906	9317	-1.5196
Plasma metabolomics	Postflight (R+1) vs Preflight	PI(18:0/22:4(10Z,13Z,16Z,19Z))	-0.898587	-1.97174	5991	-0.192121
Plasma metabolomics	Postflight (R+1) vs Preflight	PI(34:1)	-26.2651	-0.144354	4540	0.179317
Plasma metabolomics	Postflight (R+1) vs Preflight	PI(34:2)	-191.186	-1.17459	5534	-0.0561313
Plasma metabolomics	Postflight (R+1) vs Preflight	PI(36:2)	-28.7457	-4.14891	7597	-0.746142
Plasma metabolomics	Postflight (R+1) vs Preflight	PI(36:3)	-20.4819	-1.43601	5605	-0.0940957
Plasma metabolomics	Postflight (R+1) vs Preflight	PI(36:4)	-22.6887	-1.99956	5873	-0.164024
Plasma metabolomics	Postflight (R+1) vs Preflight	PI(36:5)	-7.53444	-3.59458	7068	-0.581998
Plasma metabolomics	Postflight (R+1) vs Preflight	PI(38:2)	13.6747	3.95351	898	1.12499
Plasma metabolomics	Postflight (R+1) vs Preflight	PI(38:3)	-16.8975	-0.201933	4536	0.181123
Plasma metabolomics	Postflight (R+1) vs Preflight	PI(38:4)	-47.5362	2.67613	1956	0.804736
Plasma metabolomics	Postflight (R+1) vs Preflight	PI(40:5)	-25.816	0.696083	3766	0.359314
Plasma metabolomics	Postflight (R+1) vs Preflight	PI(40:6)	-162.634	2.28034	2117	0.757089
Plasma metabolomics	Postflight (R+1) vs Preflight	PI(40:7)	-52.1423	0.511326	3949	0.326136
Plasma metabolomics	Postflight (R+1) vs Preflight	PI(42:9)	-241.073	-0.753937	4956	0.109091
Plasma metabolomics	Postflight (R+1) vs Preflight	Pimelic Acid	-5.40196	1.13168	3145	0.497714
Plasma metabolomics	Postflight (R+1) vs Preflight	Pimelylcarnitine	-10.0371	-0.89217	5324	0.00329463
Plasma metabolomics	Postflight (R+1) vs Preflight	Pipecolinic Acid	644.251	-0.137577	4491	0.220271
Plasma metabolomics	Postflight (R+1) vs Preflight	Proline	5.77973	-6.35193	8475	-1.08768
Plasma metabolomics	Postflight (R+1) vs Preflight	Proline Betaine	-2.84631	6.99741	356	1.69787
Plasma metabolomics	Postflight (R+1) vs Preflight	Propionylcarnitine	-97.6114	-1.32179	5556	-0.0677733
Plasma metabolomics	Postflight (R+1) vs Preflight	Protoporphyrin	3.71278	-8.99776	9469	-1.49105
Plasma metabolomics	Postflight (R+1) vs Preflight	PS(14:0/14:0)	-1.98441	1.9851	2459	0.639869
Plasma metabolomics	Postflight (R+1) vs Preflight	PS(14:0/14:1(9Z))	0.911548	0.660711	3807	0.346248
Plasma metabolomics	Postflight (R+1) vs Preflight	PS(14:0/16:0)	0.914011	0.538105	3933	0.319877
Plasma metabolomics	Postflight (R+1) vs Preflight	PS(14:0/16:1(9Z))	3.12078	-9.00338	9667	-1.72587
Plasma metabolomics	Postflight (R+1) vs Preflight	PS(14:0/18:0)	5.95785	-6.2554	8734	-1.2038
Plasma metabolomics	Postflight (R+1) vs Preflight	PS(14:0/18:1(9Z))	5.78802	2.49809	1925	0.797565
Plasma metabolomics	Postflight (R+1) vs Preflight	PS(14:0/18:2(9Z,12Z))	5.9953	-1.71381	5897	-0.172795
Plasma metabolomics	Postflight (R+1) vs Preflight	PS(14:0/20:3(8Z,11Z,14Z))	-62.6516	2.59891	1790	0.83668
Plasma metabolomics	Postflight (R+1) vs Preflight	PS(14:0/20:4(5Z,8Z,11Z,14Z))	-834.595	2.14287	2339	0.686634
Plasma metabolomics	Postflight (R+1) vs Preflight	PS(14:0/22:6(4Z,7Z,10Z,13Z,16Z,19Z))	2.21196	1.30224	3177	0.495764
Plasma metabolomics	Postflight (R+1) vs Preflight	PS(14:1(9Z)/14:1(9Z))	868.507	0.400769	4017	0.326481
Plasma metabolomics	Postflight (R+1) vs Preflight	PS(14:1(9Z)/16:1(9Z))	-1.37232	-0.422018	4787	0.135256
Plasma metabolomics	Postflight (R+1) vs Preflight	PS(14:1(9Z)/20:4(5Z,8Z,11Z,14Z))	9.79511	0.972286	3351	0.445562
Plasma metabolomics	Postflight (R+1) vs Preflight	PS(14:1(9Z)/22:6(4Z,7Z,10Z,13Z,16Z,19Z))	4.21629	-9.21402	9705	-1.79268
Plasma metabolomics	Postflight (R+1) vs Preflight	PS(16:0/18:0)	19.1784	-6.40225	8703	-1.12745
Plasma metabolomics	Postflight (R+1) vs Preflight	PS(16:0/18:1(9Z))	-5.41271	3.03217	1656	0.891566
Plasma metabolomics	Postflight (R+1) vs Preflight	PS(16:0/18:2(9Z,12Z))	-24.5171	3.59355	1377	0.990069
Plasma metabolomics	Postflight (R+1) vs Preflight	PS(16:0/20:3(8Z,11Z,14Z))	8.53769	-5.87077	8472	-1.05129
Plasma metabolomics	Postflight (R+1) vs Preflight	PS(16:0/20:4(5Z,8Z,11Z,14Z))	-15.9135	-8.29461	9600	-1.6581
Plasma metabolomics	Postflight (R+1) vs Preflight	PS(16:0/22:6(4Z,7Z,10Z,13Z,16Z,19Z))	28.2404	1.40436	3107	0.47991
Plasma metabolomics	Postflight (R+1) vs Preflight	PS(16:1(9Z)/20:4(5Z,8Z,11Z,14Z))	47.802	-2.44893	6302	-0.306748
Plasma metabolomics	Postflight (R+1) vs Preflight	PS(16:1(9Z)/22:6(4Z,7Z,10Z,13Z,16Z,19Z))	4.4471	-7.30302	8849	-1.23645
Plasma metabolomics	Postflight (R+1) vs Preflight	PS(18:0/18:0)	7.91473	-5.25483	7218	-0.762568
Plasma metabolomics	Postflight (R+1) vs Preflight	PS(18:0/18:1(9Z))	-9.84697	-6.06501	8491	-1.12229
Plasma metabolomics	Postflight (R+1) vs Preflight	PS(18:0/18:2(9Z,12Z))	-41.9945	0.332894	3978	0.31842
Plasma metabolomics	Postflight (R+1) vs Preflight	PS(18:0/20:0)	-9.27996	-6.39249	8554	-1.17322
Plasma metabolomics	Postflight (R+1) vs Preflight	PS(18:0/20:3(8Z,11Z,14Z))	3.53425	-7.54466	9267	-1.47584
Plasma metabolomics	Postflight (R+1) vs Preflight	PS(18:0/20:4(5Z,8Z,11Z,14Z))	-19.0149	-8.66974	9706	-1.79659
Plasma metabolomics	Postflight (R+1) vs Preflight	PS(18:0/22:6(4Z,7Z,10Z,13Z,16Z,19Z))	-60.7648	0.447721	3865	0.328849
Plasma metabolomics	Postflight (R+1) vs Preflight	PS(18:1(9Z)/20:4(5Z,8Z,11Z,14Z))	-2.62889	-5.76849	8591	-1.13752
Plasma metabolomics	Postflight (R+1) vs Preflight	PS(18:1(9Z)/22:6(4Z,7Z,10Z,13Z,16Z,19Z))	-45.0088	0.652871	3625	0.385531
Plasma metabolomics	Postflight (R+1) vs Preflight	PS(18:2(9Z,12Z)/22:6(4Z,7Z,10Z,13Z,16Z,19Z))	12.1261	-5.32632	7878	-0.871607
Plasma metabolomics	Postflight (R+1) vs Preflight	PS(20:3(8Z,11Z,14Z)/22:6(4Z,7Z,10Z,13Z,16Z,19Z))	-50.2007	2.82237	1779	0.838138
Plasma metabolomics	Postflight (R+1) vs Preflight	PS(20:4(5Z,8Z,11Z,14Z)/22:6(4Z,7Z,10Z,13Z,16Z,19Z))	-30.4687	0.832853	3536	0.427082
Plasma metabolomics	Postflight (R+1) vs Preflight	PS(22:6(4Z,7Z,10Z,13Z,16Z,19Z)/22:6(4Z,7Z,10Z,13Z,16Z,19Z))	-9.81684	-6.2635	8854	-1.23757
Plasma metabolomics	Postflight (R+1) vs Preflight	PS(DiMe(11,3)/DiMe(11,5))	2.89042	1.70168	2974	0.569622
Plasma metabolomics	Postflight (R+1) vs Preflight	PS(DiMe(11,3)/DiMe(9,3))	-33.4391	12.9411	45	3.09021
Plasma metabolomics	Postflight (R+1) vs Preflight	PS(DiMe(13,5)/DiMe(13,5))	3.85764	2.27111	2332	0.737583
Plasma metabolomics	Postflight (R+1) vs Preflight	Purine	3.23048	-8.41129	9524	-1.54739
Plasma metabolomics	Postflight (R+1) vs Preflight	Putrescine	-10.4501	-0.710313	4922	0.0820506
Plasma metabolomics	Postflight (R+1) vs Preflight	Pyridoxal	16.2582	1.54425	2957	0.557869
Plasma metabolomics	Postflight (R+1) vs Preflight	Pyruvate	-2.83374	6.19139	483	1.57484
Plasma metabolomics	Postflight (R+1) vs Preflight	Quinaldic Acid	20.1614	-7.15913	8875	-1.30841
Plasma metabolomics	Postflight (R+1) vs Preflight	Quinic Acid	-7.95236	-3.43095	6679	-0.413648
Plasma metabolomics	Postflight (R+1) vs Preflight	Ribose	9.96966	-1.03513	6882	-0.227247
Plasma metabolomics	Postflight (R+1) vs Preflight	Ribose 5-Phosphate	-12.3524	-0.202659	4472	0.21292
Plasma metabolomics	Postflight (R+1) vs Preflight	Ribothymidine	13.816	-6.87581	7981	-0.970242
Plasma metabolomics	Postflight (R+1) vs Preflight	S-Adenosylhomocysteine (SAH)	3.51917	2.07184	2346	0.688459
Plasma metabolomics	Postflight (R+1) vs Preflight	SAICAR-riboside	-6.52097	-0.036512	4258	0.251217
Plasma metabolomics	Postflight (R+1) vs Preflight	Serine	12.4214	-8.68912	9586	-1.70201
Plasma metabolomics	Postflight (R+1) vs Preflight	SM (d32:2) [M+H]+	4.48487	0.229641	3521	0.440944
Plasma metabolomics	Postflight (R+1) vs Preflight	SM (d33:1) [M+H]+	6.14338	-5.99493	8485	-1.11142
Plasma metabolomics	Postflight (R+1) vs Preflight	SM (d34:1) [M+H]+	3.35846	-8.50364	9618	-1.65984
Plasma metabolomics	Postflight (R+1) vs Preflight	SM (d34:2) [M+H]+	4.25129	-6.74235	8940	-1.3038
Plasma metabolomics	Postflight (R+1) vs Preflight	SM (d36:0) [M+H]+	3.58891	-8.56257	9572	-1.66057
Plasma metabolomics	Postflight (R+1) vs Preflight	SM (d36:1) [M+H]+	2.19915	-9.51286	9764	-1.87121
Plasma metabolomics	Postflight (R+1) vs Preflight	SM (d36:3) [M+H]+	2.8037	-9.13833	9729	-1.79676
Plasma metabolomics	Postflight (R+1) vs Preflight	SM (d38:1) [M+H]+	3.55061	-8.22103	9469	-1.53038
Plasma metabolomics	Postflight (R+1) vs Preflight	SM (d38:2) [M+H]+	2.87599	-8.27717	9478	-1.55632
Plasma metabolomics	Postflight (R+1) vs Preflight	SM (d39:1) [M+H]+	5.84234	-5.66324	7893	-0.90009
Plasma metabolomics	Postflight (R+1) vs Preflight	SM (d40:1) [M+H]+	5.22511	-7.18591	8917	-1.22005
Plasma metabolomics	Postflight (R+1) vs Preflight	SM (d40:2) [M+H]+	4.4566	-7.07965	8917	-1.234
Plasma metabolomics	Postflight (R+1) vs Preflight	SM (d41:2) [M+H]+	5.48595	-5.25028	7949	-0.898915
Plasma metabolomics	Postflight (R+1) vs Preflight	SM (d42:3) [M+H]+	4.19291	-7.54824	9372	-1.50862
Plasma metabolomics	Postflight (R+1) vs Preflight	SM(d30:1)	-13.0089	1.42644	2949	0.561677
Plasma metabolomics	Postflight (R+1) vs Preflight	SM(d32:0)	14.1133	0.729125	3624	0.393888
Plasma metabolomics	Postflight (R+1) vs Preflight	SM(d32:1)	4.77758	1.778	2671	0.615631
Plasma metabolomics	Postflight (R+1) vs Preflight	SM(d34:0)	-13.4511	1.19499	3160	0.491311
Plasma metabolomics	Postflight (R+1) vs Preflight	SM(d34:1)	3.72891	-8.02141	9410	-1.55372
Plasma metabolomics	Postflight (R+1) vs Preflight	SM(d36:0)	10.8797	-4.20114	7554	-0.737877
Plasma metabolomics	Postflight (R+1) vs Preflight	SM(d36:1)	6.87649	-7.55332	9294	-1.45572
Plasma metabolomics	Postflight (R+1) vs Preflight	SM(d36:2)	3.345	-9.0782	9703	-1.76283
Plasma metabolomics	Postflight (R+1) vs Preflight	SM(d38:0)	-28.0587	3.17673	1302	0.937026
Plasma metabolomics	Postflight (R+1) vs Preflight	SM(d38:1)	-19.5501	-1.11257	5286	0.0148066
Plasma metabolomics	Postflight (R+1) vs Preflight	SM(d38:3)	13.9774	-2.14481	6223	-0.273779
Plasma metabolomics	Postflight (R+1) vs Preflight	SM(d40:0)	-4.96209	3.65595	1151	1.08799
Plasma metabolomics	Postflight (R+1) vs Preflight	SM(d40:1)	-11.0128	-8.32406	9403	-1.49066
Plasma metabolomics	Postflight (R+1) vs Preflight	SM(d40:2)	-12.0574	1.34995	3098	0.49025
Plasma metabolomics	Postflight (R+1) vs Preflight	SM(d40:3)	26.8741	13.0939	23	3.25251
Plasma metabolomics	Postflight (R+1) vs Preflight	SM(d41:1)	-10.5179	2.14327	2185	0.712627
Plasma metabolomics	Postflight (R+1) vs Preflight	SM(d42:0)	14.6809	-1.77076	5868	-0.161696
Plasma metabolomics	Postflight (R+1) vs Preflight	SM(d42:1-OH)	-35.6425	2.6358	1746	0.857752
Plasma metabolomics	Postflight (R+1) vs Preflight	SM(d42:1)	-8.06628	-2.59964	6352	-0.316694
Plasma metabolomics	Postflight (R+1) vs Preflight	SM(d42:2)	10.6459	1.47133	3416	0.446026
Plasma metabolomics	Postflight (R+1) vs Preflight	SM(d43:2)	-4.52207	4.19906	997	1.16597
Plasma metabolomics	Postflight (R+1) vs Preflight	Sn-Glycero3-Phosphocholine	-2.3939	7.50201	324	1.77145
Plasma metabolomics	Postflight (R+1) vs Preflight	Sorbitol	47.6875	6.11216	501	1.51754
Plasma metabolomics	Postflight (R+1) vs Preflight	Spermine	5.73423	-4.5843	6607	-0.545838
Plasma metabolomics	Postflight (R+1) vs Preflight	Sphingomyelin	5.20377	-8.46884	9584	-1.65895
Plasma metabolomics	Postflight (R+1) vs Preflight	Sphingosine	-5.84905	5.0465	797	1.30973
Plasma metabolomics	Postflight (R+1) vs Preflight	Sphingosine 1-phosphate	-1.391	9.48861	112	2.33546
Plasma metabolomics	Postflight (R+1) vs Preflight	Stachyose Hydrate	-33.8431	-5.94002	8403	-1.05531
Plasma metabolomics	Postflight (R+1) vs Preflight	Stearoylcarnitine	3.40956	0.652612	2980	0.442412
Plasma metabolomics	Postflight (R+1) vs Preflight	Succinic Acid	-6.67556	-11.0871	9887	-2.19796
Plasma metabolomics	Postflight (R+1) vs Preflight	Succinic Semialdehyde	-12.3635	-0.274094	4965	0.0939661
Plasma metabolomics	Postflight (R+1) vs Preflight	Succinoadenosine	-14.7851	3.32981	1516	0.968929
Plasma metabolomics	Postflight (R+1) vs Preflight	Sulfite	-71.8131	-2.76505	6145	-0.295406
Plasma metabolomics	Postflight (R+1) vs Preflight	Tartaric Acid	3.82021	-7.17566	9334	-1.46427
Plasma metabolomics	Postflight (R+1) vs Preflight	Taurine	-17.4739	-10.8673	9938	-2.32969
Plasma metabolomics	Postflight (R+1) vs Preflight	Taurocholic Acid	5.55496	-6.78005	8418	-1.09088
Plasma metabolomics	Postflight (R+1) vs Preflight	Taurodeoxycholate	14.6576	-8.03126	9307	-1.45197
Plasma metabolomics	Postflight (R+1) vs Preflight	Taurolithocholic Acid	-40.2535	-3.69213	6974	-0.519673
Plasma metabolomics	Postflight (R+1) vs Preflight	Tetradecenoylcarnitine	3.83836	-7.57975	9364	-1.50892
Plasma metabolomics	Postflight (R+1) vs Preflight	TG (44:0) [M+NH4]+	-5.84882	4.36332	1186	1.16142
Plasma metabolomics	Postflight (R+1) vs Preflight	TG (44:1) [M+NH4]+	-7.01022	2.18478	2170	0.719155
Plasma metabolomics	Postflight (R+1) vs Preflight	TG (46:0) [M+NH4]+	-13.0959	0.157565	4220	0.283898
Plasma metabolomics	Postflight (R+1) vs Preflight	TG (46:1) [M+NH4]+	-6.48286	0.321087	4174	0.288749
Plasma metabolomics	Postflight (R+1) vs Preflight	TG (46:2) [M+Na]+	-6.75275	0.20021	4601	0.212618
Plasma metabolomics	Postflight (R+1) vs Preflight	TG (46:2) [M+NH4]+	-4.79537	4.75049	832	1.27116
Plasma metabolomics	Postflight (R+1) vs Preflight	TG (48:0) [M+Na]+	-125.616	-3.7433	6984	-0.569944
Plasma metabolomics	Postflight (R+1) vs Preflight	TG (48:0) [M+NH4]+	-15.3495	-10.2102	9800	-1.74811
Plasma metabolomics	Postflight (R+1) vs Preflight	TG (48:1) [M+Na]+	-7.05234	-0.00292403	4271	0.252802
Plasma metabolomics	Postflight (R+1) vs Preflight	TG (48:1) [M+NH4]+	-5.40264	3.48472	1254	1.01576
Plasma metabolomics	Postflight (R+1) vs Preflight	TG (48:2) [M+NH4]+	-4.56157	4.83768	846	1.27566
Plasma metabolomics	Postflight (R+1) vs Preflight	TG (48:3) [M+Na]+	-3.45934	7.11772	316	1.79847
Plasma metabolomics	Postflight (R+1) vs Preflight	TG (48:3) [M+NH4]+	-4.20169	5.18073	732	1.29312
Plasma metabolomics	Postflight (R+1) vs Preflight	TG (48:4) [M+Na]+	-5.43668	1.7068	2826	0.553215
Plasma metabolomics	Postflight (R+1) vs Preflight	TG (48:4) [M+NH4]+	-4.08619	5.19686	744	1.33282
Plasma metabolomics	Postflight (R+1) vs Preflight	TG (49:1) [M+NH4]+	-7.07139	2.81402	963	1.02557
Plasma metabolomics	Postflight (R+1) vs Preflight	TG (49:2) [M+NH4]+	-4.56843	5.20059	702	1.32494
Plasma metabolomics	Postflight (R+1) vs Preflight	TG (49:3) [M+NH4]+	-2.64764	9.00049	102	2.22366
Plasma metabolomics	Postflight (R+1) vs Preflight	TG (50:0) [M+NH4]+	20.5352	-3.47914	7107	-0.566678
Plasma metabolomics	Postflight (R+1) vs Preflight	TG (50:1) [M+Na]+	11.9303	-5.24757	8214	-0.964967
Plasma metabolomics	Postflight (R+1) vs Preflight	TG (50:1) [M+NH4]+	-33.2681	-2.15089	6135	-0.259426
Plasma metabolomics	Postflight (R+1) vs Preflight	TG (50:2) [M+Na]+	12.093	-1.90165	5907	-0.173192
Plasma metabolomics	Postflight (R+1) vs Preflight	TG (50:2) [M+NH4]+	7.26179	-3.74155	6990	-0.554479
Plasma metabolomics	Postflight (R+1) vs Preflight	TG (50:3) [M+Na]+	-8.01848	1.11467	3044	0.53692
Plasma metabolomics	Postflight (R+1) vs Preflight	TG (50:4) [M+Na]+	-4.36014	6.03239	543	1.57932
Plasma metabolomics	Postflight (R+1) vs Preflight	TG (50:4) [M+NH4]+	-4.8325	4.92277	823	1.33215
Plasma metabolomics	Postflight (R+1) vs Preflight	TG (50:5) [M+NH4]+	-2.99817	8.16644	233	1.77832
Plasma metabolomics	Postflight (R+1) vs Preflight	TG (50:6) [M+NH4]+	-8.69617	-1.49724	6545	-0.245151
Plasma metabolomics	Postflight (R+1) vs Preflight	TG (51:3) [M+NH4]+	-10.1619	0.195625	4058	0.323783
Plasma metabolomics	Postflight (R+1) vs Preflight	TG (51:4) [M+NH4]+	-5.35382	5.25372	676	1.4511
Plasma metabolomics	Postflight (R+1) vs Preflight	TG (52:0) [M+Na]+	-6.1766	3.61588	1177	1.07898
Plasma metabolomics	Postflight (R+1) vs Preflight	TG (52:2) [M+NH4]+	35.6639	-1.50915	5393	-0.059647
Plasma metabolomics	Postflight (R+1) vs Preflight	TG (52:3) [M+Na]+	18.7424	-5.42022	7968	-0.899391
Plasma metabolomics	Postflight (R+1) vs Preflight	TG (52:3) [M+NH4]+	53.8773	-4.10728	7168	-0.607051
Plasma metabolomics	Postflight (R+1) vs Preflight	TG (52:4) [M+NH4]+	-16.6128	-2.83897	6704	-0.419875
Plasma metabolomics	Postflight (R+1) vs Preflight	TG (52:5) [M+Na]+	-11.7666	-3.39004	6683	-0.457673
Plasma metabolomics	Postflight (R+1) vs Preflight	TG (52:5) [M+NH4]+	-10.387	-2.53735	6112	-0.263829
Plasma metabolomics	Postflight (R+1) vs Preflight	TG (52:6) [M+NH4]+	-5.71409	2.6825	1731	0.871991
Plasma metabolomics	Postflight (R+1) vs Preflight	TG (53:0) [M+NH4]+	3.55162	-7.98275	9413	-1.50168
Plasma metabolomics	Postflight (R+1) vs Preflight	TG (53:2) [M+NH4]+	1.4711	-0.430614	4703	0.182611
Plasma metabolomics	Postflight (R+1) vs Preflight	TG (53:3) [M+NH4]+	0.560989	1.23096	3005	0.539877
Plasma metabolomics	Postflight (R+1) vs Preflight	TG (54:0) [M+Na]+	-50.5691	4.70263	820	1.29392
Plasma metabolomics	Postflight (R+1) vs Preflight	TG (54:2) [M+NH4]+	-29.1409	-11.8456	9814	-2.13171
Plasma metabolomics	Postflight (R+1) vs Preflight	TG (54:3) [M+Na]+	19.0359	1.95058	1626	0.828535
Plasma metabolomics	Postflight (R+1) vs Preflight	TG (54:3) [M+NH4]+	31.5418	4.09442	282	1.48361
Plasma metabolomics	Postflight (R+1) vs Preflight	TG (54:4) [M+Na]+	-65.2401	-7.72701	9352	-1.53476
Plasma metabolomics	Postflight (R+1) vs Preflight	TG (54:4) [M+NH4]+	25.8529	-6.44262	8815	-1.25564
Plasma metabolomics	Postflight (R+1) vs Preflight	TG (54:5) [M+Na]+	-61.0613	-4.02952	7487	-0.714679
Plasma metabolomics	Postflight (R+1) vs Preflight	TG (54:5) [M+NH4]+	-65.6716	-3.70061	7276	-0.633341
Plasma metabolomics	Postflight (R+1) vs Preflight	TG (54:6) [M+Na]+	-10.7581	-4.57837	7693	-0.800942
Plasma metabolomics	Postflight (R+1) vs Preflight	TG (54:6) [M+NH4]+	-12.1986	-3.55622	7088	-0.565345
Plasma metabolomics	Postflight (R+1) vs Preflight	TG (54:7) [M+Na]+	-6.4558	0.329988	4010	0.331256
Plasma metabolomics	Postflight (R+1) vs Preflight	TG (54:7) [M+NH4]+	-6.63002	-0.0687191	4342	0.241848
Plasma metabolomics	Postflight (R+1) vs Preflight	TG (56:2) [M+NH4]+	5.09157	-4.69346	7584	-0.775272
Plasma metabolomics	Postflight (R+1) vs Preflight	TG (56:3) [M+NH4]+	-19.6739	-7.05508	8868	-1.23634
Plasma metabolomics	Postflight (R+1) vs Preflight	TG (56:5) [M+NH4]+	-5.34923	4.47142	587	1.31854
Plasma metabolomics	Postflight (R+1) vs Preflight	TG (56:6) [M+Na]+	12.9916	2.47874	2028	0.775777
Plasma metabolomics	Postflight (R+1) vs Preflight	TG (56:6) [M+NH4]+	16.3682	-1.32087	5490	-0.0675104
Plasma metabolomics	Postflight (R+1) vs Preflight	TG (56:7) [M+NH4]+	56.2379	-0.67234	5051	0.081227
Plasma metabolomics	Postflight (R+1) vs Preflight	TG (56:7) [M+Na]+	43.803	-1.24465	5514	-0.0319121
Plasma metabolomics	Postflight (R+1) vs Preflight	TG (56:8) [M+Na]+	-37.4071	0.859876	3503	0.434044
Plasma metabolomics	Postflight (R+1) vs Preflight	TG (56:8) [M+NH4]+	-35.9464	-2.37872	6273	-0.27355
Plasma metabolomics	Postflight (R+1) vs Preflight	TG (58:1) [M+Na]+	-27.5738	-5.5562	8298	-1.03735
Plasma metabolomics	Postflight (R+1) vs Preflight	TG (58:2) [M+Na]+	-12.4024	-4.22774	7509	-0.716842
Plasma metabolomics	Postflight (R+1) vs Preflight	TG (58:3) [M+Na]+	-4.5445	5.53621	666	1.51197
Plasma metabolomics	Postflight (R+1) vs Preflight	TG (58:4) [M+NH4]+	-37.7162	0.291529	4111	0.283153
Plasma metabolomics	Postflight (R+1) vs Preflight	TG (60:3) [M+NH4]+	103.194	-0.993328	6164	-0.0362036
Plasma metabolomics	Postflight (R+1) vs Preflight	Theobromine	-5.30915	1.71914	2607	0.620534
Plasma metabolomics	Postflight (R+1) vs Preflight	Thiamine (Vit B1)	2.86786	-9.2772	9690	-1.55355
Plasma metabolomics	Postflight (R+1) vs Preflight	Thiamine Monophosphate	5.81585	-5.5122	7769	-0.867847
Plasma metabolomics	Postflight (R+1) vs Preflight	Thiosulfate	-4.70061	6.54385	427	1.63657
Plasma metabolomics	Postflight (R+1) vs Preflight	Threonine	-9.97421	2.15632	2425	0.705326
Plasma metabolomics	Postflight (R+1) vs Preflight	Tiglylcarnitine	27.0809	2.61618	1848	0.837996
Plasma metabolomics	Postflight (R+1) vs Preflight	Trigonelline/N-Methylnicotinate	-3.98469	5.55463	607	1.49514
Plasma metabolomics	Postflight (R+1) vs Preflight	Trimethylamine N-Oxide	-28.9388	-13.0009	9974	-2.54162
Plasma metabolomics	Postflight (R+1) vs Preflight	Trimethyllysine	-23.4659	-3.07678	6950	-0.507602
Plasma metabolomics	Postflight (R+1) vs Preflight	Tryptophan	-18.5872	-0.691456	4959	0.125182
Plasma metabolomics	Postflight (R+1) vs Preflight	Tyramine	-3.40849	7.57159	587	1.73586
Plasma metabolomics	Postflight (R+1) vs Preflight	Tyrosine	12.6725	1.83602	2752	0.627674
Plasma metabolomics	Postflight (R+1) vs Preflight	UDP	4.52989	-8.484	9563	-1.64416
Plasma metabolomics	Postflight (R+1) vs Preflight	UDP-N-Acetylglucosamine	-29.1533	-5.333	7476	-0.796422
Plasma metabolomics	Postflight (R+1) vs Preflight	UMP	14.213	-0.73554	4984	0.0903253
Plasma metabolomics	Postflight (R+1) vs Preflight	Uracil	12.2671	-0.765198	5129	0.0968078
Plasma metabolomics	Postflight (R+1) vs Preflight	Uracil 5-Carboxylic Acid/Isoorotic Acid	-2.82395	-6.1965	7549	-0.888492
Plasma metabolomics	Postflight (R+1) vs Preflight	Urea	9.97186	-4.50972	7487	-0.731649
Plasma metabolomics	Postflight (R+1) vs Preflight	Uric Acid	9.54353	-0.949675	5212	0.045221
Plasma metabolomics	Postflight (R+1) vs Preflight	Uridine	-215.228	1.12885	3265	0.505675
Plasma metabolomics	Postflight (R+1) vs Preflight	Uridine+Cl	-90.8909	-2.07772	6093	-0.227357
Plasma metabolomics	Postflight (R+1) vs Preflight	Valerylcarnitine	-11.2365	-3.83493	7254	-0.631972
Plasma metabolomics	Postflight (R+1) vs Preflight	Valine	170.495	-9.27353	9708	-1.74071
Plasma metabolomics	Postflight (R+1) vs Preflight	Vanillylmandelic Acid	13.8384	-6.20438	7955	-0.947179
Plasma metabolomics	Postflight (R+1) vs Preflight	Xanthine	3.90253	-7.69284	9036	-1.29902
Plasma metabolomics	Postflight (R+1) vs Preflight	Xanthurenic Acid	-5.08878	4.66926	743	1.29322
Plasma Proteomics	Postflight (R+1) vs Preflight	A1BG	-0.00771601	-0.216354	4677	-0.0667329
Plasma Proteomics	Postflight (R+1) vs Preflight	A2M	-0.00398933	0.364779	3188	0.500781
Plasma Proteomics	Postflight (R+1) vs Preflight	A4GALT	-0.0283589	-0.745342	7252	-0.658862
Plasma Proteomics	Postflight (R+1) vs Preflight	ABCB6	-0.195244	-4.93377	8638	-1.18088
Plasma Proteomics	Postflight (R+1) vs Preflight	ABCC4	-0.00135521	1.00502	2235	0.556247
Plasma Proteomics	Postflight (R+1) vs Preflight	ABCE1	0.0119677	0.503135	2116	0.810425
Plasma Proteomics	Postflight (R+1) vs Preflight	ABCF1	0.00417235	-0.0921901	3306	0.0880783
Plasma Proteomics	Postflight (R+1) vs Preflight	ABCF2	0.131134	3.79642	553	1.6797
Plasma Proteomics	Postflight (R+1) vs Preflight	ABHD10	-0.0124824	-0.807436	7048	-0.583137
Plasma Proteomics	Postflight (R+1) vs Preflight	ABHD16A	-0.120141	-4.85833	8762	-1.10555
Plasma Proteomics	Postflight (R+1) vs Preflight	ABI1	-0.0615088	-1.5696	7227	-0.731814
Plasma Proteomics	Postflight (R+1) vs Preflight	ABI3BP	6.72809e-05	-0.861101	7110	-0.561352
Plasma Proteomics	Postflight (R+1) vs Preflight	ABLIM1	-0.00491874	-0.202692	3306	0.117435
Plasma Proteomics	Postflight (R+1) vs Preflight	ABRACL	-0.00904697	-0.418934	4948	-0.146442
Plasma Proteomics	Postflight (R+1) vs Preflight	ACAN	-0.0108162	-0.550719	4438	-0.0261541
Plasma Proteomics	Postflight (R+1) vs Preflight	ACE	0.00333089	0.081487	3716	0.160153
Plasma Proteomics	Postflight (R+1) vs Preflight	ACLY	0.00739099	0.221489	4161	0.245753
Plasma Proteomics	Postflight (R+1) vs Preflight	ACO1	0.0185635	0.547704	2602	0.604034
Plasma Proteomics	Postflight (R+1) vs Preflight	ACO2	0.0357919	0.922072	2834	0.621272
Plasma Proteomics	Postflight (R+1) vs Preflight	ACP1	-0.0276243	-1.27193	7819	-0.782819
Plasma Proteomics	Postflight (R+1) vs Preflight	ACP5	-0.0219363	-0.592757	4958	-0.140969
Plasma Proteomics	Postflight (R+1) vs Preflight	ACSL4	-0.0848109	-3.17785	8379	-1.05688
Plasma Proteomics	Postflight (R+1) vs Preflight	ACTA1	-0.0234492	-0.793552	7399	-0.612373
Plasma Proteomics	Postflight (R+1) vs Preflight	ACTB	-0.0183357	-0.294326	6434	-0.242221
Plasma Proteomics	Postflight (R+1) vs Preflight	ACTBL2	-0.109551	-5.98001	9695	-1.53126
Plasma Proteomics	Postflight (R+1) vs Preflight	ACTN1	-0.0343026	-2.0196	8595	-1.0169
Plasma Proteomics	Postflight (R+1) vs Preflight	ACTN4	-0.0789192	-2.17189	8455	-1.03657
Plasma Proteomics	Postflight (R+1) vs Preflight	ACTR1A	-0.00221576	0.311081	3186	0.376886
Plasma Proteomics	Postflight (R+1) vs Preflight	ACTR2	-0.0304016	-1.09728	5737	-0.425306
Plasma Proteomics	Postflight (R+1) vs Preflight	ACTR3	-0.0365523	-1.10555	6519	-0.502666
Plasma Proteomics	Postflight (R+1) vs Preflight	ADA	0.00671388	0.236918	2906	0.401771
Plasma Proteomics	Postflight (R+1) vs Preflight	ADA2	-0.00237819	-1.20425	8866	-1.28571
Plasma Proteomics	Postflight (R+1) vs Preflight	ADAM10	0.0081176	0.505555	2390	0.725029
Plasma Proteomics	Postflight (R+1) vs Preflight	ADAM15	-0.0441731	-1.11294	7800	-0.787092
Plasma Proteomics	Postflight (R+1) vs Preflight	ADAM23	-0.00628236	-0.293054	3855	-0.0358615
Plasma Proteomics	Postflight (R+1) vs Preflight	ADAMDEC1	-0.0252959	-0.551005	5492	-0.358219
Plasma Proteomics	Postflight (R+1) vs Preflight	ADAMTS5	-0.0301015	-0.662141	6173	-0.449524
Plasma Proteomics	Postflight (R+1) vs Preflight	ADAMTSL4	0.00121053	-0.223716	4077	-0.0158944
Plasma Proteomics	Postflight (R+1) vs Preflight	ADD2	-0.102168	-3.67342	9353	-1.33066
Plasma Proteomics	Postflight (R+1) vs Preflight	ADD3	-0.0697337	-5.47371	9788	-1.97166
Plasma Proteomics	Postflight (R+1) vs Preflight	ADGRG6	-0.105841	-2.70831	8643	-1.001
Plasma Proteomics	Postflight (R+1) vs Preflight	ADH1B	0.0482567	2.43859	999	1.34866
Plasma Proteomics	Postflight (R+1) vs Preflight	ADIPOQ	-0.00238862	0.0294048	3582	0.246955
Plasma Proteomics	Postflight (R+1) vs Preflight	ADIRF	-0.0139827	-0.195419	4828	-0.0268443
Plasma Proteomics	Postflight (R+1) vs Preflight	ADSL	-0.0288346	-1.47936	8517	-0.996378
Plasma Proteomics	Postflight (R+1) vs Preflight	AFM	-0.0140485	-0.510514	5739	-0.363028
Plasma Proteomics	Postflight (R+1) vs Preflight	AFP	0.00138208	0.0507331	3240	0.258291
Plasma Proteomics	Postflight (R+1) vs Preflight	AGPS	-0.0479367	-2.17114	8488	-1.02786
Plasma Proteomics	Postflight (R+1) vs Preflight	AGRN	-0.0244899	-0.404099	4879	-0.215568
Plasma Proteomics	Postflight (R+1) vs Preflight	AGT	0.00905259	0.60524	2435	0.700945
Plasma Proteomics	Postflight (R+1) vs Preflight	AHNAK	-0.0119589	-1.58782	7567	-0.728284
Plasma Proteomics	Postflight (R+1) vs Preflight	AHSA1	-0.0320309	-0.642372	5372	-0.308046
Plasma Proteomics	Postflight (R+1) vs Preflight	AHSG	-0.0048078	-0.200574	3295	0.0166241
Plasma Proteomics	Postflight (R+1) vs Preflight	AHSP	-0.0133053	0.0979286	3888	0.2212
Plasma Proteomics	Postflight (R+1) vs Preflight	AIDA	-0.0356575	-0.144081	4218	0.100456
Plasma Proteomics	Postflight (R+1) vs Preflight	AIFM1	-0.0129214	-0.76888	5204	-0.30123
Plasma Proteomics	Postflight (R+1) vs Preflight	AIFM1.1	0.00572283	0.161405	3889	0.114524
Plasma Proteomics	Postflight (R+1) vs Preflight	AIMP1	-0.0227897	-0.352159	4654	0.00287272
Plasma Proteomics	Postflight (R+1) vs Preflight	AK1	-0.0215007	-1.6532	5788	-0.378962
Plasma Proteomics	Postflight (R+1) vs Preflight	AK6	-0.0455077	-2.11831	8616	-1.02928
Plasma Proteomics	Postflight (R+1) vs Preflight	AKAP13	-0.0981482	-4.72044	9678	-1.36875
Plasma Proteomics	Postflight (R+1) vs Preflight	AKR1A1	0.00198102	0.632788	1941	0.863855
Plasma Proteomics	Postflight (R+1) vs Preflight	ALB	-0.102988	-6.42863	9931	-1.37981
Plasma Proteomics	Postflight (R+1) vs Preflight	ALDH1A1	-0.029894	-1.30764	6364	-0.487384
Plasma Proteomics	Postflight (R+1) vs Preflight	ALDH2	0.0897424	1.98974	2423	0.626894
Plasma Proteomics	Postflight (R+1) vs Preflight	ALDOA	-0.0167739	-0.860665	6315	-0.468336
Plasma Proteomics	Postflight (R+1) vs Preflight	ALDOB	0.0405956	1.86238	1705	1.04904
Plasma Proteomics	Postflight (R+1) vs Preflight	ALG10B	0.0054147	-0.159248	4278	-0.0178846
Plasma Proteomics	Postflight (R+1) vs Preflight	ALOX12	0.0191304	1.02764	2644	0.594396
Plasma Proteomics	Postflight (R+1) vs Preflight	ALYREF	-0.0146563	-0.741445	4774	-0.147727
Plasma Proteomics	Postflight (R+1) vs Preflight	AMBP	-4.55156e-05	-0.0361642	3345	0.226737
Plasma Proteomics	Postflight (R+1) vs Preflight	AMPD2	-0.085442	-2.39981	8309	-0.946341
Plasma Proteomics	Postflight (R+1) vs Preflight	ANG	-0.00988608	-0.480157	4921	-0.376964
Plasma Proteomics	Postflight (R+1) vs Preflight	ANGPTL3	-0.00324778	-0.506812	6732	-0.391836
Plasma Proteomics	Postflight (R+1) vs Preflight	ANGPTL4	-0.0372307	-1.04963	6970	-0.549027
Plasma Proteomics	Postflight (R+1) vs Preflight	ANGPTL6	-0.0058942	0.0974675	3204	0.298894
Plasma Proteomics	Postflight (R+1) vs Preflight	ANGPTL8	-0.00233881	0.0484976	4324	0.0784647
Plasma Proteomics	Postflight (R+1) vs Preflight	ANK1	0.0179685	1.67464	2071	0.807631
Plasma Proteomics	Postflight (R+1) vs Preflight	ANKRD28	0.146411	2.98514	1557	1.15287
Plasma Proteomics	Postflight (R+1) vs Preflight	ANO10	-0.0943207	-2.04617	7850	-0.824466
Plasma Proteomics	Postflight (R+1) vs Preflight	ANO6	-0.00715701	0.271296	4028	0.134219
Plasma Proteomics	Postflight (R+1) vs Preflight	ANP32A	-0.0132877	-1.35576	5535	-0.369436
Plasma Proteomics	Postflight (R+1) vs Preflight	ANTXR1	0.0268034	1.28532	1237	1.15776
Plasma Proteomics	Postflight (R+1) vs Preflight	ANTXR2	0.0120864	0.423623	2180	0.682007
Plasma Proteomics	Postflight (R+1) vs Preflight	ANXA1	-0.0102937	-0.0489534	4519	0.0948037
Plasma Proteomics	Postflight (R+1) vs Preflight	ANXA11	-0.0199558	-0.304384	4527	-0.0857124
Plasma Proteomics	Postflight (R+1) vs Preflight	ANXA2	-0.019107	-0.315313	4893	-0.14844
Plasma Proteomics	Postflight (R+1) vs Preflight	ANXA2.1	-0.0019874	-0.23098	4307	-0.0715416
Plasma Proteomics	Postflight (R+1) vs Preflight	ANXA2P2	-0.0504197	-2.14072	8748	-1.15285
Plasma Proteomics	Postflight (R+1) vs Preflight	ANXA3	0.000623761	-0.278944	5978	-0.257478
Plasma Proteomics	Postflight (R+1) vs Preflight	ANXA6	-0.0105006	0.207543	2878	0.258796
Plasma Proteomics	Postflight (R+1) vs Preflight	ANXA7	-0.12615	-4.2735	6048	-0.449286
Plasma Proteomics	Postflight (R+1) vs Preflight	AP1G1	-0.0829106	-2.38002	7594	-0.722542
Plasma Proteomics	Postflight (R+1) vs Preflight	AP3B1	0.0438593	0.75197	2772	0.525472
Plasma Proteomics	Postflight (R+1) vs Preflight	AP3M1	0.0605358	2.16051	1219	1.13714
Plasma Proteomics	Postflight (R+1) vs Preflight	APBB1IP	-0.0739238	-2.37272	8391	-0.984172
Plasma Proteomics	Postflight (R+1) vs Preflight	APCS	0.000664935	0.125516	2987	0.45458
Plasma Proteomics	Postflight (R+1) vs Preflight	APEX1	-0.000966228	-0.680261	4339	-0.148994
Plasma Proteomics	Postflight (R+1) vs Preflight	APLP1	0.00991963	0.355773	3097	0.457661
Plasma Proteomics	Postflight (R+1) vs Preflight	APLP2	0.0731914	3.19827	352	1.99993
Plasma Proteomics	Postflight (R+1) vs Preflight	APMAP	-0.0121655	-0.605802	8369	-0.868685
Plasma Proteomics	Postflight (R+1) vs Preflight	APOA1	0.0111863	2.16103	2020	0.983552
Plasma Proteomics	Postflight (R+1) vs Preflight	APOA2	-0.000585187	1.90644	1881	1.06467
Plasma Proteomics	Postflight (R+1) vs Preflight	APOA4	-0.00170338	-0.0710626	3302	0.11022
Plasma Proteomics	Postflight (R+1) vs Preflight	APOA5	0.0288158	0.462555	3148	0.403553
Plasma Proteomics	Postflight (R+1) vs Preflight	APOB	0.0108622	0.434018	2726	0.695577
Plasma Proteomics	Postflight (R+1) vs Preflight	APOC1	0.00426084	0.156406	2733	0.257487
Plasma Proteomics	Postflight (R+1) vs Preflight	APOC2	0.0187617	-0.456268	6481	-0.405976
Plasma Proteomics	Postflight (R+1) vs Preflight	APOC3	-0.00062882	-0.118698	3312	0.128432
Plasma Proteomics	Postflight (R+1) vs Preflight	APOC4	0.0176372	0.378093	3642	0.304131
Plasma Proteomics	Postflight (R+1) vs Preflight	APOC4-APOC2	-0.00814125	-0.378078	4135	-0.0686029
Plasma Proteomics	Postflight (R+1) vs Preflight	APOD	0.00567938	0.532821	2735	0.674713
Plasma Proteomics	Postflight (R+1) vs Preflight	APOE	0.0135774	0.630533	2863	0.63999
Plasma Proteomics	Postflight (R+1) vs Preflight	APOF	-0.0155274	-0.846792	6519	-0.479657
Plasma Proteomics	Postflight (R+1) vs Preflight	APOH	-0.00742048	-0.344606	3796	0.0903575
Plasma Proteomics	Postflight (R+1) vs Preflight	APOL1	0.0052295	0.227586	3801	0.240257
Plasma Proteomics	Postflight (R+1) vs Preflight	APOM	0.00462414	-0.0458255	3422	0.0919951
Plasma Proteomics	Postflight (R+1) vs Preflight	APP	0.00576087	0.324086	3195	0.395386
Plasma Proteomics	Postflight (R+1) vs Preflight	APRT	-0.00947744	-0.333713	5899	-0.256079
Plasma Proteomics	Postflight (R+1) vs Preflight	AQR	0.00462099	-0.213077	5160	-0.0761239
Plasma Proteomics	Postflight (R+1) vs Preflight	ARAP1	-0.0342034	-0.775887	6105	-0.330937
Plasma Proteomics	Postflight (R+1) vs Preflight	ARCN1	-0.0336208	-1.23195	6198	-0.51192
Plasma Proteomics	Postflight (R+1) vs Preflight	ARF1	-0.00224695	0.144397	3264	0.364424
Plasma Proteomics	Postflight (R+1) vs Preflight	ARF4	0.00212632	0.346449	3435	0.311112
Plasma Proteomics	Postflight (R+1) vs Preflight	ARF5	-0.00671465	0.370801	2800	0.387841
Plasma Proteomics	Postflight (R+1) vs Preflight	ARF6	-0.00329469	-0.0796459	3393	0.120896
Plasma Proteomics	Postflight (R+1) vs Preflight	ARFGAP2	0.0194079	0.422751	3162	0.346517
Plasma Proteomics	Postflight (R+1) vs Preflight	ARHGAP1	-0.0934215	-2.87487	9162	-1.2852
Plasma Proteomics	Postflight (R+1) vs Preflight	ARHGAP17	-0.0544179	-1.53754	6534	-0.606857
Plasma Proteomics	Postflight (R+1) vs Preflight	ARHGAP18	-0.0177057	-0.369352	4843	-0.110248
Plasma Proteomics	Postflight (R+1) vs Preflight	ARHGAP45	0.00617803	0.773021	2660	0.515587
Plasma Proteomics	Postflight (R+1) vs Preflight	ARHGAP6	-0.00819425	-0.845636	6140	-0.391541
Plasma Proteomics	Postflight (R+1) vs Preflight	ARHGDIA	0.0116848	0.532941	2793	0.631457
Plasma Proteomics	Postflight (R+1) vs Preflight	ARHGDIB	-0.0349622	-1.31824	7611	-0.846529
Plasma Proteomics	Postflight (R+1) vs Preflight	ARHGEF2	0.00352542	0.349812	2996	0.297029
Plasma Proteomics	Postflight (R+1) vs Preflight	ARL13B	-0.0873282	-2.27105	8281	-0.982881
Plasma Proteomics	Postflight (R+1) vs Preflight	ARL6IP5	0.115703	4.23727	1350	1.04327
Plasma Proteomics	Postflight (R+1) vs Preflight	ARPC1B	-0.00860213	-0.263336	5802	-0.124979
Plasma Proteomics	Postflight (R+1) vs Preflight	ARPC2	-0.0288839	-1.25511	7548	-0.737607
Plasma Proteomics	Postflight (R+1) vs Preflight	ARPC3	-0.00355646	-0.178947	4499	0.0276303
Plasma Proteomics	Postflight (R+1) vs Preflight	ARPC4	0.0176122	1.02084	1651	0.86291
Plasma Proteomics	Postflight (R+1) vs Preflight	ARPC5	-0.0154898	-0.82359	6511	-0.50036
Plasma Proteomics	Postflight (R+1) vs Preflight	ARRB1	-0.0332552	-0.763676	5048	-0.245972
Plasma Proteomics	Postflight (R+1) vs Preflight	ASAP1	-0.0403411	-1.18762	6661	-0.565716
Plasma Proteomics	Postflight (R+1) vs Preflight	ASAP2	0.0186663	1.04808	2083	0.798063
Plasma Proteomics	Postflight (R+1) vs Preflight	ASGR1	0.0148269	0.754929	1945	0.812285
Plasma Proteomics	Postflight (R+1) vs Preflight	ASPH	-0.0105587	-1.10541	6769	-0.591923
Plasma Proteomics	Postflight (R+1) vs Preflight	ASPH.1	-0.0248567	-0.822037	9113	-1.32789
Plasma Proteomics	Postflight (R+1) vs Preflight	ASPN	0.00874232	0.494327	3186	0.404144
Plasma Proteomics	Postflight (R+1) vs Preflight	ASPRV1	-0.00362303	0.260927	3399	0.423733
Plasma Proteomics	Postflight (R+1) vs Preflight	ATIC	0.0322783	0.9154	1272	1.18115
Plasma Proteomics	Postflight (R+1) vs Preflight	ATL1	0.0183682	0.648084	3007	0.608766
Plasma Proteomics	Postflight (R+1) vs Preflight	ATP11B	0.0559413	1.96699	833	1.45951
Plasma Proteomics	Postflight (R+1) vs Preflight	ATP1A1	-0.00543051	-0.692347	5606	-0.231196
Plasma Proteomics	Postflight (R+1) vs Preflight	ATP2A2	-0.00265599	-0.107005	4281	0.119135
Plasma Proteomics	Postflight (R+1) vs Preflight	ATP2A3	-0.00226061	0.56972	3660	0.282838
Plasma Proteomics	Postflight (R+1) vs Preflight	ATP2C1	-0.115661	-2.58917	8215	-0.900832
Plasma Proteomics	Postflight (R+1) vs Preflight	ATP5F1A	0.0298231	0.774062	3201	0.449626
Plasma Proteomics	Postflight (R+1) vs Preflight	ATP5F1B	0.00763439	0.595705	2963	0.487552
Plasma Proteomics	Postflight (R+1) vs Preflight	ATP5F1D	-0.0448142	-1.34336	7158	-0.635269
Plasma Proteomics	Postflight (R+1) vs Preflight	ATP6AP1	-0.00744502	-0.325203	5564	-0.178077
Plasma Proteomics	Postflight (R+1) vs Preflight	ATP6AP2	-0.0106117	-0.0508981	3892	0.0141822
Plasma Proteomics	Postflight (R+1) vs Preflight	ATP6V0D1	0.0228124	1.33165	946	1.35666
Plasma Proteomics	Postflight (R+1) vs Preflight	ATP6V1A	-0.0666889	-2.49535	9001	-1.25921
Plasma Proteomics	Postflight (R+1) vs Preflight	ATP6V1E1	-0.000433422	-0.347444	4415	0.0250389
Plasma Proteomics	Postflight (R+1) vs Preflight	AXL	-0.0116381	-0.654499	5474	-0.281642
Plasma Proteomics	Postflight (R+1) vs Preflight	AZGP1	-0.0106611	0.95392	2229	0.881819
Plasma Proteomics	Postflight (R+1) vs Preflight	AZU1	0.00762322	0.111406	3643	0.255271
Plasma Proteomics	Postflight (R+1) vs Preflight	B3GALNT1	-0.0142733	-0.349184	4704	-0.0970678
Plasma Proteomics	Postflight (R+1) vs Preflight	B4GALT1	-0.0156714	-0.856965	8504	-0.968787
Plasma Proteomics	Postflight (R+1) vs Preflight	BANF1	-0.00350848	-0.150618	6013	-0.211878
Plasma Proteomics	Postflight (R+1) vs Preflight	BDNF	-0.0304934	-0.460256	6311	-0.393696
Plasma Proteomics	Postflight (R+1) vs Preflight	BGLAP	-0.00361784	0.0522232	4208	0.186414
Plasma Proteomics	Postflight (R+1) vs Preflight	BGN	0.0293791	0.612728	2893	0.535329
Plasma Proteomics	Postflight (R+1) vs Preflight	BIN2	-0.0270726	-0.685105	6425	-0.43901
Plasma Proteomics	Postflight (R+1) vs Preflight	BLVRA	-0.127515	-2.80125	8318	-0.876776
Plasma Proteomics	Postflight (R+1) vs Preflight	BMP1	-0.00283542	-0.451355	6702	-0.398407
Plasma Proteomics	Postflight (R+1) vs Preflight	BPGM	0.0555317	5.33269	1321	1.3301
Plasma Proteomics	Postflight (R+1) vs Preflight	BPI	0.000571971	-0.168756	3926	0.150481
Plasma Proteomics	Postflight (R+1) vs Preflight	BPIFA1	0.0306836	1.1526	2124	0.7762
Plasma Proteomics	Postflight (R+1) vs Preflight	BPIFB1	0.0351655	2.01861	616	1.71867
Plasma Proteomics	Postflight (R+1) vs Preflight	BSG	-0.00543548	0.223397	3888	0.25491
Plasma Proteomics	Postflight (R+1) vs Preflight	BTD	-0.0254452	-0.364771	6139	-0.23317
Plasma Proteomics	Postflight (R+1) vs Preflight	BTK	-0.00593243	0.0883855	3646	0.260252
Plasma Proteomics	Postflight (R+1) vs Preflight	BTK.1	0.0383468	1.38539	2214	0.770717
Plasma Proteomics	Postflight (R+1) vs Preflight	BZW1	-0.0317605	-1.11415	6071	-0.424961
Plasma Proteomics	Postflight (R+1) vs Preflight	BZW2	-0.0700233	-1.67286	7458	-0.757805
Plasma Proteomics	Postflight (R+1) vs Preflight	C11orf54	-0.0290145	-0.635635	5245	-0.0524096
Plasma Proteomics	Postflight (R+1) vs Preflight	C1QA	0.000238916	0.0450988	2922	0.374129
Plasma Proteomics	Postflight (R+1) vs Preflight	C1QB	0.00397172	0.749718	2631	0.466766
Plasma Proteomics	Postflight (R+1) vs Preflight	C1QC	0.00462932	0.945324	2596	0.372057
Plasma Proteomics	Postflight (R+1) vs Preflight	C1QTNF3	0.0287758	0.488381	2902	0.510574
Plasma Proteomics	Postflight (R+1) vs Preflight	C1QTNF4	0.0254894	0.836079	2504	0.327484
Plasma Proteomics	Postflight (R+1) vs Preflight	C1R	0.00170689	0.362333	2992	0.262661
Plasma Proteomics	Postflight (R+1) vs Preflight	C1RL	0.00719375	0.476107	2236	0.742134
Plasma Proteomics	Postflight (R+1) vs Preflight	C1S	0.00143263	0.304115	3007	0.277787
Plasma Proteomics	Postflight (R+1) vs Preflight	C2	-0.00318499	0.356388	2688	0.578107
Plasma Proteomics	Postflight (R+1) vs Preflight	C3	0.001913	0.406086	3095	0.247686
Plasma Proteomics	Postflight (R+1) vs Preflight	C3orf85	-0.00573448	0.0883384	3600	0.143359
Plasma Proteomics	Postflight (R+1) vs Preflight	C4A	0.00555323	1.04825	2614	0.719702
Plasma Proteomics	Postflight (R+1) vs Preflight	C4B_2	0.00775394	1.64598	2723	0.476359
Plasma Proteomics	Postflight (R+1) vs Preflight	C4BPA	-0.00491183	-0.927177	3919	0.0531994
Plasma Proteomics	Postflight (R+1) vs Preflight	C4BPB	-0.00553139	-0.202253	4039	0.0553503
Plasma Proteomics	Postflight (R+1) vs Preflight	C5	0.00160406	0.150488	3299	0.147286
Plasma Proteomics	Postflight (R+1) vs Preflight	C6	0.00774952	0.565019	2638	0.451097
Plasma Proteomics	Postflight (R+1) vs Preflight	C6orf201	-0.00173243	-0.0804539	3261	0.144812
Plasma Proteomics	Postflight (R+1) vs Preflight	C7	0.00719343	0.328183	3185	0.357941
Plasma Proteomics	Postflight (R+1) vs Preflight	C8A	0.00321972	0.156379	3030	0.0203031
Plasma Proteomics	Postflight (R+1) vs Preflight	C8B	0.0184417	0.701953	1737	0.908428
Plasma Proteomics	Postflight (R+1) vs Preflight	C8G	0.00742487	0.656341	1581	1.10034
Plasma Proteomics	Postflight (R+1) vs Preflight	C9	0.00401655	0.167565	2992	0.270789
Plasma Proteomics	Postflight (R+1) vs Preflight	CACYBP	-0.0171885	-0.516405	4423	-0.164282
Plasma Proteomics	Postflight (R+1) vs Preflight	CALD1	-0.029739	-1.65554	8810	-1.12491
Plasma Proteomics	Postflight (R+1) vs Preflight	CALHM5	0.0277192	0.603791	2655	0.485947
Plasma Proteomics	Postflight (R+1) vs Preflight	CALM1	-0.00578425	0.734552	2967	0.637989
Plasma Proteomics	Postflight (R+1) vs Preflight	CALR	-0.0224438	-0.369864	4417	-0.100881
Plasma Proteomics	Postflight (R+1) vs Preflight	CALU	-0.165652	-6.95372	9978	-2.93096
Plasma Proteomics	Postflight (R+1) vs Preflight	CAMP	0.0114537	0.228741	3459	0.464589
Plasma Proteomics	Postflight (R+1) vs Preflight	CAND1	-0.0279123	-1.0709	6205	-0.524433
Plasma Proteomics	Postflight (R+1) vs Preflight	CAP1	-0.0222104	-1.64617	9143	-1.31783
Plasma Proteomics	Postflight (R+1) vs Preflight	CAPG	-0.0501786	-2.07167	7775	-0.835157
Plasma Proteomics	Postflight (R+1) vs Preflight	CAPN1	-0.00207099	-1.00614	8335	-1.06836
Plasma Proteomics	Postflight (R+1) vs Preflight	CAPN2	0.0112644	-0.0360359	5127	-0.113479
Plasma Proteomics	Postflight (R+1) vs Preflight	CAPNS1	-0.00370503	-0.00579335	3935	0.284735
Plasma Proteomics	Postflight (R+1) vs Preflight	CAPZA1	-0.0198825	-1.23141	8108	-0.880229
Plasma Proteomics	Postflight (R+1) vs Preflight	CAPZA2	-0.014151	-0.335897	4270	-0.0394988
Plasma Proteomics	Postflight (R+1) vs Preflight	CAPZB	-0.0130303	-0.999	6756	-0.609475
Plasma Proteomics	Postflight (R+1) vs Preflight	CARHSP1	-0.0334184	-0.445794	5364	-0.182974
Plasma Proteomics	Postflight (R+1) vs Preflight	CASP6	0.0224469	0.786541	2563	0.581413
Plasma Proteomics	Postflight (R+1) vs Preflight	CASS4	0.00834571	-0.31703	4473	-0.0969241
Plasma Proteomics	Postflight (R+1) vs Preflight	CAVIN2	-0.0204115	-1.05138	7388	-0.676456
Plasma Proteomics	Postflight (R+1) vs Preflight	CBR1	0.0146065	0.844896	1750	0.999194
Plasma Proteomics	Postflight (R+1) vs Preflight	CBX3	-0.0823428	-2.93881	9254	-1.26134
Plasma Proteomics	Postflight (R+1) vs Preflight	CCDC124	-0.0475312	-2.21529	7396	-0.748607
Plasma Proteomics	Postflight (R+1) vs Preflight	CCL14	-0.00458056	-0.281902	4586	-0.233605
Plasma Proteomics	Postflight (R+1) vs Preflight	CCL15	-0.000662941	-0.0585956	4408	0.0147038
Plasma Proteomics	Postflight (R+1) vs Preflight	CCL16	0.0203017	0.735293	2770	0.477498
Plasma Proteomics	Postflight (R+1) vs Preflight	CCL18	0.00554346	0.0889843	3705	0.0925313
Plasma Proteomics	Postflight (R+1) vs Preflight	CCL21	-0.000671641	-0.0313301	3244	0.191284
Plasma Proteomics	Postflight (R+1) vs Preflight	CCL23	-0.00566904	-0.551692	5675	-0.344565
Plasma Proteomics	Postflight (R+1) vs Preflight	CCL27	0.0394441	1.42503	2619	0.708337
Plasma Proteomics	Postflight (R+1) vs Preflight	CCL5	-0.0110576	-0.139576	5211	-0.0686145
Plasma Proteomics	Postflight (R+1) vs Preflight	CCN2	-0.00976783	-0.585352	5697	-0.26375
Plasma Proteomics	Postflight (R+1) vs Preflight	CCN5	-0.00863415	-0.350689	5404	-0.0677835
Plasma Proteomics	Postflight (R+1) vs Preflight	CCNY	0.0679496	-1.88361	6656	-0.486239
Plasma Proteomics	Postflight (R+1) vs Preflight	CCT2	-0.0433335	-1.92543	8033	-0.858921
Plasma Proteomics	Postflight (R+1) vs Preflight	CCT3	-0.0526084	-1.10402	6019	-0.369751
Plasma Proteomics	Postflight (R+1) vs Preflight	CCT4	-0.0429364	-0.746365	5744	-0.299112
Plasma Proteomics	Postflight (R+1) vs Preflight	CCT5	0.00104844	0.40439	3645	0.353025
Plasma Proteomics	Postflight (R+1) vs Preflight	CCT6A	-0.0481589	-1.28147	7438	-0.679924
Plasma Proteomics	Postflight (R+1) vs Preflight	CCT6B	-0.0963468	-3.20415	9121	-1.23198
Plasma Proteomics	Postflight (R+1) vs Preflight	CCT7	-0.0250266	-0.554061	5740	-0.200786
Plasma Proteomics	Postflight (R+1) vs Preflight	CCT8	-0.00550594	0.0346268	4460	0.0884149
Plasma Proteomics	Postflight (R+1) vs Preflight	CD109	-0.0237005	4.12838	1728	0.886425
Plasma Proteomics	Postflight (R+1) vs Preflight	CD14	0.00210481	0.373261	2878	0.401775
Plasma Proteomics	Postflight (R+1) vs Preflight	CD151	-0.148654	-3.63438	9261	-1.48546
Plasma Proteomics	Postflight (R+1) vs Preflight	CD226	-0.00949492	-0.145342	4681	0.00778597
Plasma Proteomics	Postflight (R+1) vs Preflight	CD2AP	-0.0372754	-0.673818	5545	-0.242936
Plasma Proteomics	Postflight (R+1) vs Preflight	CD36	-0.0226955	-0.536047	5274	-0.217452
Plasma Proteomics	Postflight (R+1) vs Preflight	CD37	0.0366026	1.95482	297	1.92211
Plasma Proteomics	Postflight (R+1) vs Preflight	CD44	0.0153078	0.537029	1699	0.97174
Plasma Proteomics	Postflight (R+1) vs Preflight	CD47	-0.0201781	-1.29087	8510	-1.03073
Plasma Proteomics	Postflight (R+1) vs Preflight	CD59	0.0212078	0.71583	2435	0.641319
Plasma Proteomics	Postflight (R+1) vs Preflight	CD5L	0.00102305	0.04268	4339	0.181065
Plasma Proteomics	Postflight (R+1) vs Preflight	CD63	-0.117858	-3.32297	9916	-2.11781
Plasma Proteomics	Postflight (R+1) vs Preflight	CD74	0.0072438	0.184563	3514	0.435305
Plasma Proteomics	Postflight (R+1) vs Preflight	CD82	-0.064864	-2.3434	8472	-0.98331
Plasma Proteomics	Postflight (R+1) vs Preflight	CD9	-0.00793726	-0.257158	4637	-0.00922591
Plasma Proteomics	Postflight (R+1) vs Preflight	CD93	-0.0244984	-0.447579	5267	-0.260191
Plasma Proteomics	Postflight (R+1) vs Preflight	CD99	-0.0207177	-0.480912	5606	-0.288011
Plasma Proteomics	Postflight (R+1) vs Preflight	CDC37	-0.0209089	-0.749417	7848	-0.740638
Plasma Proteomics	Postflight (R+1) vs Preflight	CDC42	-0.0131139	-0.667713	7236	-0.689587
Plasma Proteomics	Postflight (R+1) vs Preflight	CDC42BPB	0.0309215	3.19175	881	1.41452
Plasma Proteomics	Postflight (R+1) vs Preflight	CDH1	-0.00508445	-0.321892	3504	-0.0338499
Plasma Proteomics	Postflight (R+1) vs Preflight	CDH17	0.00856776	1.3815	2099	0.791298
Plasma Proteomics	Postflight (R+1) vs Preflight	CDH2	0.00811565	0.160222	3555	0.117076
Plasma Proteomics	Postflight (R+1) vs Preflight	CDH6	-0.0934847	-2.65258	8525	-1.01014
Plasma Proteomics	Postflight (R+1) vs Preflight	CDK6	-0.0119586	-1.15453	5682	-0.373247
Plasma Proteomics	Postflight (R+1) vs Preflight	CDV3	0.00120177	0.0328287	3320	0.0678788
Plasma Proteomics	Postflight (R+1) vs Preflight	CELF2	-0.02519	-0.776558	4863	-0.248206
Plasma Proteomics	Postflight (R+1) vs Preflight	CELSR2	-0.0073637	-0.0221326	3740	0.214626
Plasma Proteomics	Postflight (R+1) vs Preflight	CEMIP	0.104717	3.85913	1525	1.42295
Plasma Proteomics	Postflight (R+1) vs Preflight	CES1	0.0268442	0.70071	2930	0.52091
Plasma Proteomics	Postflight (R+1) vs Preflight	CETP	-0.0071487	-0.318511	4251	-0.0392888
Plasma Proteomics	Postflight (R+1) vs Preflight	CFD	0.00468628	0.171352	2696	0.278079
Plasma Proteomics	Postflight (R+1) vs Preflight	CFH	-0.00127838	-0.271372	3647	0.0994765
Plasma Proteomics	Postflight (R+1) vs Preflight	CFH.1	-0.0749327	-2.03973	6893	-0.497734
Plasma Proteomics	Postflight (R+1) vs Preflight	CFHR1	0.0017039	0.0791286	3001	0.214673
Plasma Proteomics	Postflight (R+1) vs Preflight	CFHR2	-0.0102377	-0.374336	4727	-0.341889
Plasma Proteomics	Postflight (R+1) vs Preflight	CFHR3	-0.00992332	-0.527435	4107	-0.0271461
Plasma Proteomics	Postflight (R+1) vs Preflight	CFHR5	0.0122987	0.513083	2004	0.858133
Plasma Proteomics	Postflight (R+1) vs Preflight	CFI	-0.0105744	0.602224	2300	0.70291
Plasma Proteomics	Postflight (R+1) vs Preflight	CFL1	-0.0073788	-0.358381	8156	-0.860128
Plasma Proteomics	Postflight (R+1) vs Preflight	CFP	0.00842391	1.59013	2474	0.822109
Plasma Proteomics	Postflight (R+1) vs Preflight	CHAD	0.00273237	0.526562	2770	0.284711
Plasma Proteomics	Postflight (R+1) vs Preflight	CHD4	-0.0925074	-2.68043	9696	-1.56997
Plasma Proteomics	Postflight (R+1) vs Preflight	CHD8	-0.0555085	0.308843	3774	0.190464
Plasma Proteomics	Postflight (R+1) vs Preflight	CHGA	-0.00372606	-0.0789332	4364	0.0766696
Plasma Proteomics	Postflight (R+1) vs Preflight	CHGB	-0.00857985	-0.10409	4278	-0.00562483
Plasma Proteomics	Postflight (R+1) vs Preflight	CHI3L1	-0.00236436	-0.576347	7179	-0.597344
Plasma Proteomics	Postflight (R+1) vs Preflight	CHID1	0.00668219	-0.2373	4459	0.0004653
Plasma Proteomics	Postflight (R+1) vs Preflight	CHMP1B	-0.0965332	-3.95687	9620	-1.41374
Plasma Proteomics	Postflight (R+1) vs Preflight	CHMP2A	-0.0378644	-1.2603	7027	-0.640257
Plasma Proteomics	Postflight (R+1) vs Preflight	CHMP4B	-0.0594267	-2.76783	7763	-0.843405
Plasma Proteomics	Postflight (R+1) vs Preflight	CHMP6	0.00970771	-0.190958	5935	-0.13635
Plasma Proteomics	Postflight (R+1) vs Preflight	CHRD	-0.04569	-1.60654	8926	-1.20854
Plasma Proteomics	Postflight (R+1) vs Preflight	CHRDL1	-0.00837194	-1.18248	6180	-0.469808
Plasma Proteomics	Postflight (R+1) vs Preflight	CHRDL2	0.0608538	2.37433	878	1.44987
Plasma Proteomics	Postflight (R+1) vs Preflight	CHST14	-0.00834641	0.0404163	4099	0.263698
Plasma Proteomics	Postflight (R+1) vs Preflight	CILP	0.0501488	1.53181	2201	0.818221
Plasma Proteomics	Postflight (R+1) vs Preflight	CILP2	0.0328093	0.320513	3248	0.406697
Plasma Proteomics	Postflight (R+1) vs Preflight	CIRBP	0.0359881	1.0696	2374	0.5644
Plasma Proteomics	Postflight (R+1) vs Preflight	CKAP5	0.00221715	0.228391	3275	0.359993
Plasma Proteomics	Postflight (R+1) vs Preflight	CLDN5	-0.108843	-4.85622	9865	-2.1126
Plasma Proteomics	Postflight (R+1) vs Preflight	CLEC11A	-0.0410119	-0.860659	8300	-0.952844
Plasma Proteomics	Postflight (R+1) vs Preflight	CLEC3B	0.00461566	0.192559	2827	0.405106
Plasma Proteomics	Postflight (R+1) vs Preflight	CLIC1	-0.0205586	-0.661756	5832	-0.385208
Plasma Proteomics	Postflight (R+1) vs Preflight	CLINT1	-0.015188	-0.0695217	4692	0.0716496
Plasma Proteomics	Postflight (R+1) vs Preflight	CLSTN1	0.0137405	0.414805	3322	0.461831
Plasma Proteomics	Postflight (R+1) vs Preflight	CLTC	-0.0260099	-0.782147	4563	-0.0756449
Plasma Proteomics	Postflight (R+1) vs Preflight	CLU	-0.00468222	-0.883835	4205	0.121321
Plasma Proteomics	Postflight (R+1) vs Preflight	CMPK1	-6.89953e-05	0.154475	4028	0.247679
Plasma Proteomics	Postflight (R+1) vs Preflight	CNBP	-0.107282	-2.79774	9194	-1.16428
Plasma Proteomics	Postflight (R+1) vs Preflight	CNDP1	0.0215017	0.159426	4280	0.176459
Plasma Proteomics	Postflight (R+1) vs Preflight	CNN2	-0.0226354	-0.0393262	4917	0.0497654
Plasma Proteomics	Postflight (R+1) vs Preflight	CNP	-0.0284124	-0.773392	5673	-0.373872
Plasma Proteomics	Postflight (R+1) vs Preflight	CNTN1	0.0125812	0.471065	2569	0.33223
Plasma Proteomics	Postflight (R+1) vs Preflight	CNTN4	-0.000214755	-0.171644	3935	0.0988696
Plasma Proteomics	Postflight (R+1) vs Preflight	COASY	-0.0278165	-0.646114	5996	-0.345419
Plasma Proteomics	Postflight (R+1) vs Preflight	COL11A2	-0.194333	-9.08843	9995	-3.34529
Plasma Proteomics	Postflight (R+1) vs Preflight	COL12A1	0.00547467	-0.00204931	3838	0.191695
Plasma Proteomics	Postflight (R+1) vs Preflight	COL14A1	0.00989748	0.316067	2789	0.351761
Plasma Proteomics	Postflight (R+1) vs Preflight	COL15A1	0.00998885	0.780768	3340	0.511555
Plasma Proteomics	Postflight (R+1) vs Preflight	COL18A1	-0.00168138	0.957212	2339	0.677723
Plasma Proteomics	Postflight (R+1) vs Preflight	COL1A1	-0.00765704	-0.413194	5727	-0.223788
Plasma Proteomics	Postflight (R+1) vs Preflight	COL1A2	-0.013902	-0.243946	4451	-0.0109677
Plasma Proteomics	Postflight (R+1) vs Preflight	COL4A1	-0.0458728	-1.41372	6590	-0.64758
Plasma Proteomics	Postflight (R+1) vs Preflight	COL4A2	-0.0381159	-1.82956	8219	-0.901195
Plasma Proteomics	Postflight (R+1) vs Preflight	COL5A1	0.0125039	0.352658	2557	0.398111
Plasma Proteomics	Postflight (R+1) vs Preflight	COL6A1	0.0172891	0.672285	2339	0.673507
Plasma Proteomics	Postflight (R+1) vs Preflight	COL6A2	0.00530997	0.120577	3470	0.334532
Plasma Proteomics	Postflight (R+1) vs Preflight	COL6A2.1	0.033654	2.11053	1064	1.27185
Plasma Proteomics	Postflight (R+1) vs Preflight	COL6A3	-0.00366076	-0.187542	4324	-0.0769025
Plasma Proteomics	Postflight (R+1) vs Preflight	COL6A3.1	0.00324359	0.16372	3771	0.224398
Plasma Proteomics	Postflight (R+1) vs Preflight	COLEC10	-0.0112028	-1.14854	6389	-0.522536
Plasma Proteomics	Postflight (R+1) vs Preflight	COLEC11	-0.0117256	-1.13436	6801	-0.614294
Plasma Proteomics	Postflight (R+1) vs Preflight	COMP	-0.00193193	-0.873361	5621	-0.264961
Plasma Proteomics	Postflight (R+1) vs Preflight	CON_sp|ALBU_BOVIN|	-0.00525834	0.192864	3123	0.340273
Plasma Proteomics	Postflight (R+1) vs Preflight	CON_sp|ALBU_HUMAN|	0.00202185	0.381652	3052	0.427891
Plasma Proteomics	Postflight (R+1) vs Preflight	CON_sp|ANT3_HUMAN|	-0.000811741	-0.153227	3282	0.210429
Plasma Proteomics	Postflight (R+1) vs Preflight	CON_sp|ANXA5_HUMAN|	0.0028656	0.0712396	3971	0.220214
Plasma Proteomics	Postflight (R+1) vs Preflight	CON_sp|B2MG_HUMAN|	0.00282343	0.0709686	3594	0.171483
Plasma Proteomics	Postflight (R+1) vs Preflight	CON_sp|CAH1_HUMAN|	-0.076939	-1.8069	7391	-0.688372
Plasma Proteomics	Postflight (R+1) vs Preflight	CON_sp|CAS1_BOVIN|	-0.00214016	-0.00805141	4213	0.0111259
Plasma Proteomics	Postflight (R+1) vs Preflight	CON_sp|CAS2_BOVIN|	0.0239809	1.9073	376	1.92207
Plasma Proteomics	Postflight (R+1) vs Preflight	CON_sp|CASK_BOVIN|	-0.045415	-0.905267	8188	-0.869807
Plasma Proteomics	Postflight (R+1) vs Preflight	CON_sp|CATA_HUMAN|	0.0117792	0.569103	2898	0.391512
Plasma Proteomics	Postflight (R+1) vs Preflight	CON_sp|CATG_HUMAN|	0.00501476	-1.06858	6306	-0.39391
Plasma Proteomics	Postflight (R+1) vs Preflight	CON_sp|CRP_HUMAN|	0.010855	1.01838	2890	0.481589
Plasma Proteomics	Postflight (R+1) vs Preflight	CON_sp|GELS_HUMAN|	-0.00122465	-0.231169	3053	0.430782
Plasma Proteomics	Postflight (R+1) vs Preflight	CON_sp|GSTP1_HUMAN|	-0.0588414	-1.70498	6887	-0.649653
Plasma Proteomics	Postflight (R+1) vs Preflight	CON_sp|HBA_HUMAN|	-0.0428438	-1.86454	8648	-0.973436
Plasma Proteomics	Postflight (R+1) vs Preflight	CON_sp|IGF2_HUMAN|	0.00325743	-0.0193587	3586	0.128493
Plasma Proteomics	Postflight (R+1) vs Preflight	CON_sp|K22E_HUMAN|	-0.0352512	-2.01206	8051	-0.84928
Plasma Proteomics	Postflight (R+1) vs Preflight	CON_sp|KCRM_HUMAN|	-0.0330024	-1.01855	5780	-0.246706
Plasma Proteomics	Postflight (R+1) vs Preflight	CON_sp|LALBA_HUMAN|	0.0108999	0.454727	2604	0.59914
Plasma Proteomics	Postflight (R+1) vs Preflight	CON_sp|LEP_HUMAN|	-0.000440463	-0.351327	4627	0.0252369
Plasma Proteomics	Postflight (R+1) vs Preflight	CON_sp|LYSC_HUMAN|	0.000119466	0.360672	2589	0.449487
Plasma Proteomics	Postflight (R+1) vs Preflight	CON_sp|LYSC_LYSEN|	-0.00348387	-0.145342	3916	0.116496
Plasma Proteomics	Postflight (R+1) vs Preflight	CON_sp|PRDX1_HUMAN|	-0.00112267	0.61451	2273	0.822864
Plasma Proteomics	Postflight (R+1) vs Preflight	CON_sp|RETBP_HUMAN|	-0.0159683	-0.906191	6281	-0.533437
Plasma Proteomics	Postflight (R+1) vs Preflight	CON_sp|RS27A_HUMAN|	0.00761567	-0.349953	4576	-0.0316018
Plasma Proteomics	Postflight (R+1) vs Preflight	CON_sp|THIO_HUMAN|	0.00357033	-0.0926615	3973	0.0417342
Plasma Proteomics	Postflight (R+1) vs Preflight	CON_sp|TRFE_HUMAN|	-0.00594374	-0.487847	7364	-0.585295
Plasma Proteomics	Postflight (R+1) vs Preflight	CON_sp|TRFL_HUMAN|	0.0154276	0.524645	2606	0.275819
Plasma Proteomics	Postflight (R+1) vs Preflight	CON_sp|TRYP_PIG|	-0.0015688	-0.261761	4718	-0.0729536
Plasma Proteomics	Postflight (R+1) vs Preflight	CON_sp|UBE2I_HUMAN|	-0.0407587	-1.21314	6525	-0.531489
Plasma Proteomics	Postflight (R+1) vs Preflight	COPG1	-0.0291147	-0.549455	4597	0.0311947
Plasma Proteomics	Postflight (R+1) vs Preflight	COPG2	-0.0331132	-0.890726	8573	-1.01323
Plasma Proteomics	Postflight (R+1) vs Preflight	CORO1A	-0.00753332	0.379193	3340	0.259074
Plasma Proteomics	Postflight (R+1) vs Preflight	CORO1B	-0.112593	-2.82544	9538	-1.56343
Plasma Proteomics	Postflight (R+1) vs Preflight	CORO1C	-0.0494482	-2.94136	9851	-2.13699
Plasma Proteomics	Postflight (R+1) vs Preflight	COTL1	-0.108551	-3.04739	8437	-1.09286
Plasma Proteomics	Postflight (R+1) vs Preflight	coy_tr|A0A0B4J269|A0A0B4J269_HUMAN readthrough, G_PROTEIN_RECEP_F1_2 domain-containing protein OS=Homo sapiens OX=9606	-0.138482	-4.8637	6539	-0.651728
Plasma Proteomics	Postflight (R+1) vs Preflight	coy_tr|A0A1B0GU92|A0A1B0GU92_HUMAN readthrough, Peptidase A1 domain-containing protein OS=Homo sapiens OX=9606	0.00415069	-0.395559	6687	-0.351219
Plasma Proteomics	Postflight (R+1) vs Preflight	coy_tr|A0A3B3ISV5|A0A3B3ISV5_HUMAN readthrough, Uncharacterized protein OS=Homo sapiens OX=9606	-0.0194061	-0.839815	9047	-1.13555
Plasma Proteomics	Postflight (R+1) vs Preflight	coy_tr|B4E1Z4|B4E1Z4_HUMAN readthrough, C3/C5 convertase OS=Homo sapiens OX=9606	0.00492804	0.906719	1601	0.872053
Plasma Proteomics	Postflight (R+1) vs Preflight	coy_tr|H3BNC9|H3BNC9_HUMAN readthrough, 40S ribosomal protein S17 OS=Homo sapiens OX=9606	-0.0498199	-1.59939	6168	-0.440556
Plasma Proteomics	Postflight (R+1) vs Preflight	CP	0.0124521	-0.025978	4389	0.15412
Plasma Proteomics	Postflight (R+1) vs Preflight	CPB2	-0.00265496	-0.254629	3931	-0.0739569
Plasma Proteomics	Postflight (R+1) vs Preflight	CPN1	0.00770564	1.45455	2456	0.803198
Plasma Proteomics	Postflight (R+1) vs Preflight	CPN2	-0.0110754	-0.312367	4719	-0.143581
Plasma Proteomics	Postflight (R+1) vs Preflight	CPNE3	-0.0449689	-1.14283	5915	-0.481896
Plasma Proteomics	Postflight (R+1) vs Preflight	CPT2	0.0152947	0.415008	3012	0.373013
Plasma Proteomics	Postflight (R+1) vs Preflight	CR1	0.0169934	0.35396	3036	0.505653
Plasma Proteomics	Postflight (R+1) vs Preflight	CRHBP	-0.0190824	-0.541062	6462	-0.48609
Plasma Proteomics	Postflight (R+1) vs Preflight	CRIP1	0.0122637	0.698355	2496	0.672549
Plasma Proteomics	Postflight (R+1) vs Preflight	CRIP2	-0.00805128	-0.418529	7268	-0.568367
Plasma Proteomics	Postflight (R+1) vs Preflight	CRISPLD1	0.0266228	1.2713	3138	0.589758
Plasma Proteomics	Postflight (R+1) vs Preflight	CRTAC1	0.00286383	1.05474	2038	0.694104
Plasma Proteomics	Postflight (R+1) vs Preflight	CRYZ	0.0430277	1.48595	1703	0.94629
Plasma Proteomics	Postflight (R+1) vs Preflight	CS	0.0134429	0.589285	2402	0.519854
Plasma Proteomics	Postflight (R+1) vs Preflight	CSE1L	0.00659752	-0.558188	6872	-0.490528
Plasma Proteomics	Postflight (R+1) vs Preflight	CSF1	0.00295621	0.0155621	3775	0.152819
Plasma Proteomics	Postflight (R+1) vs Preflight	CSK	-0.0111589	-0.0188765	3655	0.0982185
Plasma Proteomics	Postflight (R+1) vs Preflight	CSNK1A1	-0.0341749	-0.659528	4904	-0.0227997
Plasma Proteomics	Postflight (R+1) vs Preflight	CSRP1	-0.0344438	-2.61692	9999	-3.15374
Plasma Proteomics	Postflight (R+1) vs Preflight	CST2	-0.0245999	-1.24437	8424	-0.975897
Plasma Proteomics	Postflight (R+1) vs Preflight	CST3	-0.00826676	-0.347472	3929	-0.0891795
Plasma Proteomics	Postflight (R+1) vs Preflight	CTHRC1	-0.0112608	-0.064079	3484	0.102096
Plasma Proteomics	Postflight (R+1) vs Preflight	CTPS1	-0.0155885	-0.835503	5979	-0.450017
Plasma Proteomics	Postflight (R+1) vs Preflight	CTRB1	0.0578954	1.94613	1555	1.02111
Plasma Proteomics	Postflight (R+1) vs Preflight	CTRC	0.000995285	0.0226438	3914	0.157317
Plasma Proteomics	Postflight (R+1) vs Preflight	CTSA	0.0081559	0.293643	3497	0.394925
Plasma Proteomics	Postflight (R+1) vs Preflight	CTSB	-0.00264309	0.270452	3057	0.567727
Plasma Proteomics	Postflight (R+1) vs Preflight	CTSC	-0.00789742	-0.334914	6324	-0.438575
Plasma Proteomics	Postflight (R+1) vs Preflight	CTSF	-0.000542151	-0.187474	5719	-0.188464
Plasma Proteomics	Postflight (R+1) vs Preflight	CTSH	0.0122197	0.525904	2554	0.289421
Plasma Proteomics	Postflight (R+1) vs Preflight	CTSL	0.01631	1.45894	2124	0.818017
Plasma Proteomics	Postflight (R+1) vs Preflight	CTSS	0.00971817	0.409129	2845	0.322137
Plasma Proteomics	Postflight (R+1) vs Preflight	CTTN	-0.0297788	-0.821411	6646	-0.501291
Plasma Proteomics	Postflight (R+1) vs Preflight	CUL3	-0.00899945	-0.725961	3875	-0.0388495
Plasma Proteomics	Postflight (R+1) vs Preflight	CUTA	-0.0231232	-0.456412	5891	-0.279433
Plasma Proteomics	Postflight (R+1) vs Preflight	CXCL10	0.0254769	0.355443	3456	0.346505
Plasma Proteomics	Postflight (R+1) vs Preflight	CXCL12	-0.00775182	-1.68776	8256	-0.754853
Plasma Proteomics	Postflight (R+1) vs Preflight	CXCL2	-0.0526306	-1.63208	9443	-1.609
Plasma Proteomics	Postflight (R+1) vs Preflight	CYB5R3	-0.00066317	-0.180012	5159	-0.0491725
Plasma Proteomics	Postflight (R+1) vs Preflight	CYBB	0.00395883	-0.215087	5812	-0.233579
Plasma Proteomics	Postflight (R+1) vs Preflight	CYFIP1	0.00700228	0.50972	3390	0.374679
Plasma Proteomics	Postflight (R+1) vs Preflight	CYRIB	-0.0744109	-2.6883	9257	-1.46082
Plasma Proteomics	Postflight (R+1) vs Preflight	CYTL1	-0.0605099	-1.23954	9043	-1.2731
Plasma Proteomics	Postflight (R+1) vs Preflight	DAG1	-0.0259026	-2.11655	9826	-2.81767
Plasma Proteomics	Postflight (R+1) vs Preflight	DARS1	-0.0542287	-1.81862	7196	-0.681919
Plasma Proteomics	Postflight (R+1) vs Preflight	DAZAP1	-0.00204331	-0.454439	3953	-0.0664543
Plasma Proteomics	Postflight (R+1) vs Preflight	DBN1	-0.0383282	-0.796252	5867	-0.349222
Plasma Proteomics	Postflight (R+1) vs Preflight	DBNL	-0.0211149	-0.736765	5619	-0.31501
Plasma Proteomics	Postflight (R+1) vs Preflight	DCD	-0.038916	-1.81532	8532	-0.94635
Plasma Proteomics	Postflight (R+1) vs Preflight	DCN	0.022979	1.19412	1528	1.01549
Plasma Proteomics	Postflight (R+1) vs Preflight	DCTN1	-0.0315498	-0.37813	5376	-0.162339
Plasma Proteomics	Postflight (R+1) vs Preflight	DCTN1.1	0.0209437	0.291141	4275	0.216181
Plasma Proteomics	Postflight (R+1) vs Preflight	DCTN2	0.0745645	2.69385	1432	1.09971
Plasma Proteomics	Postflight (R+1) vs Preflight	DCXR	0.0674703	1.71783	1026	1.35526
Plasma Proteomics	Postflight (R+1) vs Preflight	DDOST	-0.0146882	-0.816196	5675	-0.296435
Plasma Proteomics	Postflight (R+1) vs Preflight	DDX1	0.00752278	-0.0429235	3544	0.0610409
Plasma Proteomics	Postflight (R+1) vs Preflight	DDX1.1	0.187616	5.77167	842	1.75875
Plasma Proteomics	Postflight (R+1) vs Preflight	DDX17	-0.0165913	-1.16648	4526	-0.209227
Plasma Proteomics	Postflight (R+1) vs Preflight	DDX19B	-0.0144089	-0.625481	7019	-0.563249
Plasma Proteomics	Postflight (R+1) vs Preflight	DDX39A	-0.0210013	-0.806181	5027	-0.153931
Plasma Proteomics	Postflight (R+1) vs Preflight	DDX46	0.0470259	1.88301	622	1.61435
Plasma Proteomics	Postflight (R+1) vs Preflight	DDX5	-0.0108732	-0.419093	4555	-0.212898
Plasma Proteomics	Postflight (R+1) vs Preflight	DDX6	0.0136173	0.453468	2621	0.351201
Plasma Proteomics	Postflight (R+1) vs Preflight	DECR1	0.234236	13.8794	221	2.35621
Plasma Proteomics	Postflight (R+1) vs Preflight	DEFA1B	0.00397062	0.165648	2797	0.256521
Plasma Proteomics	Postflight (R+1) vs Preflight	DEFA5	-0.0406274	-0.970293	5686	-0.302085
Plasma Proteomics	Postflight (R+1) vs Preflight	DEFB1	-0.00957682	-0.796803	6133	-0.372311
Plasma Proteomics	Postflight (R+1) vs Preflight	DEFB103B	0.0220857	1.39479	1235	1.19599
Plasma Proteomics	Postflight (R+1) vs Preflight	DENR	0.00420289	0.134992	3500	0.191805
Plasma Proteomics	Postflight (R+1) vs Preflight	DGKA	-0.100118	-2.32708	6954	-0.687464
Plasma Proteomics	Postflight (R+1) vs Preflight	DHX9	-0.0383523	-0.864132	4950	-0.248692
Plasma Proteomics	Postflight (R+1) vs Preflight	DIAPH1	-0.024705	-0.761365	7487	-0.741899
Plasma Proteomics	Postflight (R+1) vs Preflight	DIAPH1.1	0.0281916	1.51908	2004	0.855025
Plasma Proteomics	Postflight (R+1) vs Preflight	DIAPH1.2	-0.0784314	-2.11935	8027	-0.903807
Plasma Proteomics	Postflight (R+1) vs Preflight	DIPK2A	-0.0212608	-1.29008	6556	-0.481034
Plasma Proteomics	Postflight (R+1) vs Preflight	DKC1	-0.0110696	-0.325423	5794	-0.236473
Plasma Proteomics	Postflight (R+1) vs Preflight	DMBT1	-0.0113051	-0.0265775	5078	-0.0175132
Plasma Proteomics	Postflight (R+1) vs Preflight	DMKN	-0.0168214	-0.616777	6222	-0.409957
Plasma Proteomics	Postflight (R+1) vs Preflight	DMTN	-0.0114214	-1.23426	8223	-0.955923
Plasma Proteomics	Postflight (R+1) vs Preflight	DNAJA1	-0.0104669	-0.906521	4716	-0.0896809
Plasma Proteomics	Postflight (R+1) vs Preflight	DNAJA2	0.00533358	-0.372609	3881	-0.0343527
Plasma Proteomics	Postflight (R+1) vs Preflight	DNAJB1	-0.0618368	-0.770866	5257	-0.312328
Plasma Proteomics	Postflight (R+1) vs Preflight	DNAJB11	-0.0209319	-0.470517	7242	-0.614014
Plasma Proteomics	Postflight (R+1) vs Preflight	DNAJC3	-0.0161289	-0.569152	4587	-0.185482
Plasma Proteomics	Postflight (R+1) vs Preflight	DNAJC9	-0.0635199	-1.88327	8031	-0.878967
Plasma Proteomics	Postflight (R+1) vs Preflight	DNASE1L3	0.0193004	0.616898	2563	0.40452
Plasma Proteomics	Postflight (R+1) vs Preflight	DNM1	-0.0983518	-3.81617	9608	-1.42268
Plasma Proteomics	Postflight (R+1) vs Preflight	DNM1L	-0.027762	-0.930753	6174	-0.405399
Plasma Proteomics	Postflight (R+1) vs Preflight	DNM2	-0.0180089	-0.119684	4203	0.0296159
Plasma Proteomics	Postflight (R+1) vs Preflight	DOCK1	-0.00857375	-0.0194371	4243	0.0978815
Plasma Proteomics	Postflight (R+1) vs Preflight	DOCK10	-0.0238724	-1.14387	7255	-0.637119
Plasma Proteomics	Postflight (R+1) vs Preflight	DOK1	0.0438869	1.30007	1101	1.24211
Plasma Proteomics	Postflight (R+1) vs Preflight	DOK2	0.0123809	1.27615	2389	0.6006
Plasma Proteomics	Postflight (R+1) vs Preflight	DOK3	0.00196976	-0.308932	4495	0.0208563
Plasma Proteomics	Postflight (R+1) vs Preflight	DPM3	-0.00423955	-0.369251	6040	-0.31697
Plasma Proteomics	Postflight (R+1) vs Preflight	DPT	0.0117698	0.783057	2107	0.853786
Plasma Proteomics	Postflight (R+1) vs Preflight	DPYSL2	-0.0647176	-2.15814	9657	-1.17507
Plasma Proteomics	Postflight (R+1) vs Preflight	DRG1	-0.0355929	-2.57118	7303	-0.684301
Plasma Proteomics	Postflight (R+1) vs Preflight	DRG2	-0.126758	-2.9302	7713	-0.862391
Plasma Proteomics	Postflight (R+1) vs Preflight	DSC1	0.0274482	0.630407	2511	0.51971
Plasma Proteomics	Postflight (R+1) vs Preflight	DSC3	-0.00112282	-0.0390107	3213	0.167346
Plasma Proteomics	Postflight (R+1) vs Preflight	DSP	-0.052521	-4.20613	8613	-1.07474
Plasma Proteomics	Postflight (R+1) vs Preflight	DSTN	0.000118329	0.510066	2350	0.615218
Plasma Proteomics	Postflight (R+1) vs Preflight	DTD1	-0.0593667	-1.64333	7483	-0.718578
Plasma Proteomics	Postflight (R+1) vs Preflight	DUSP22	-0.048229	-2.52246	9051	-1.25737
Plasma Proteomics	Postflight (R+1) vs Preflight	DUSP3	-0.0715117	-3.42179	9844	-1.85843
Plasma Proteomics	Postflight (R+1) vs Preflight	DUSP3.1	0.0131082	1.06627	1612	0.999021
Plasma Proteomics	Postflight (R+1) vs Preflight	DYNC1H1	-0.00511792	0.0428407	3632	0.159216
Plasma Proteomics	Postflight (R+1) vs Preflight	DYNLL1	-0.00978952	-0.442168	4563	-0.167101
Plasma Proteomics	Postflight (R+1) vs Preflight	EBI3	-0.00983432	-0.699627	5410	-0.278557
Plasma Proteomics	Postflight (R+1) vs Preflight	ECM1	-0.0146657	-0.784178	6294	-0.492449
Plasma Proteomics	Postflight (R+1) vs Preflight	ECM2	0.00123061	-0.191197	3706	0.0214097
Plasma Proteomics	Postflight (R+1) vs Preflight	ECRG4	0.0135291	0.380489	2734	0.279999
Plasma Proteomics	Postflight (R+1) vs Preflight	EDF1	-0.0357936	-1.11783	5552	-0.381863
Plasma Proteomics	Postflight (R+1) vs Preflight	EEF1A1	-0.0190169	-1.06937	6032	-0.447204
Plasma Proteomics	Postflight (R+1) vs Preflight	EEF1B2	-0.053548	-1.52711	7639	-0.797223
Plasma Proteomics	Postflight (R+1) vs Preflight	EEF1D	-0.0070913	0.103548	3180	0.248181
Plasma Proteomics	Postflight (R+1) vs Preflight	EEF1G	-0.026094	-1.27865	8512	-0.934112
Plasma Proteomics	Postflight (R+1) vs Preflight	EEF2	-0.00604564	-0.165148	3419	0.19398
Plasma Proteomics	Postflight (R+1) vs Preflight	EFEMP1	-0.0102084	-0.368745	5697	-0.207953
Plasma Proteomics	Postflight (R+1) vs Preflight	EFHD2	-0.0261493	-1.56464	7800	-0.768813
Plasma Proteomics	Postflight (R+1) vs Preflight	EFTUD2	-0.151634	-7.09433	9969	-1.30393
Plasma Proteomics	Postflight (R+1) vs Preflight	EHD1	-0.0151372	-0.463394	6451	-0.353887
Plasma Proteomics	Postflight (R+1) vs Preflight	EHD3	-0.0127014	-1.07926	6746	-0.572135
Plasma Proteomics	Postflight (R+1) vs Preflight	EHD4	-0.0337108	-0.79108	5388	-0.291998
Plasma Proteomics	Postflight (R+1) vs Preflight	EIF1	-0.00310877	-0.186501	3716	0.0129567
Plasma Proteomics	Postflight (R+1) vs Preflight	EIF1AX	-0.0402816	-1.1926	6374	-0.426532
Plasma Proteomics	Postflight (R+1) vs Preflight	EIF2AK2	-0.0692965	-1.84605	7539	-0.797771
Plasma Proteomics	Postflight (R+1) vs Preflight	EIF2B1	-0.00703541	-0.633139	4086	-0.0160831
Plasma Proteomics	Postflight (R+1) vs Preflight	EIF2S1	-0.1252	-3.79608	9414	-1.39824
Plasma Proteomics	Postflight (R+1) vs Preflight	EIF2S2	-0.0349214	-0.945576	5181	-0.285533
Plasma Proteomics	Postflight (R+1) vs Preflight	EIF2S3	-0.137193	-2.8512	8038	-0.922672
Plasma Proteomics	Postflight (R+1) vs Preflight	EIF3A	-0.0189921	-0.0937519	4607	0.0129164
Plasma Proteomics	Postflight (R+1) vs Preflight	EIF3B	-0.0827835	-2.30661	8736	-1.19099
Plasma Proteomics	Postflight (R+1) vs Preflight	EIF3G	-0.00715952	0.0105451	3712	0.066991
Plasma Proteomics	Postflight (R+1) vs Preflight	EIF3J	0.0038439	-0.219555	4374	0.00665183
Plasma Proteomics	Postflight (R+1) vs Preflight	EIF4A1	-0.0063464	0.00940083	4098	0.0647411
Plasma Proteomics	Postflight (R+1) vs Preflight	EIF4A3	-0.0741614	-2.50122	8412	-0.995697
Plasma Proteomics	Postflight (R+1) vs Preflight	EIF4B	0.0660007	-0.501353	4839	-0.100888
Plasma Proteomics	Postflight (R+1) vs Preflight	EIF4E	-0.0045025	0.092569	3849	0.168525
Plasma Proteomics	Postflight (R+1) vs Preflight	EIF4G1	-0.00145907	-0.16727	4097	-0.013134
Plasma Proteomics	Postflight (R+1) vs Preflight	EIF4G2	-0.0585164	-1.66607	7808	-0.777267
Plasma Proteomics	Postflight (R+1) vs Preflight	EIF4G3	-0.0269923	-0.511325	4856	-0.0945084
Plasma Proteomics	Postflight (R+1) vs Preflight	EIF4H	0.0115927	0.583902	2790	0.528482
Plasma Proteomics	Postflight (R+1) vs Preflight	EIF5	-0.0510948	-1.00588	6591	-0.547129
Plasma Proteomics	Postflight (R+1) vs Preflight	EIF5A	-0.0314253	-0.864038	5975	-0.358277
Plasma Proteomics	Postflight (R+1) vs Preflight	ELANE	-0.0145649	-0.218131	4484	0.0319123
Plasma Proteomics	Postflight (R+1) vs Preflight	ELN	-0.0128473	-0.808681	6505	-0.525572
Plasma Proteomics	Postflight (R+1) vs Preflight	EMILIN1	-0.030796	-0.445301	6099	-0.327335
Plasma Proteomics	Postflight (R+1) vs Preflight	EMILIN2	-0.00551848	-0.660357	5725	-0.369816
Plasma Proteomics	Postflight (R+1) vs Preflight	EML2	-0.116123	-4.80253	8974	-1.03418
Plasma Proteomics	Postflight (R+1) vs Preflight	ENDOD1	0.0041781	-0.597748	5712	-0.224643
Plasma Proteomics	Postflight (R+1) vs Preflight	ENO1	0.000938426	-0.265714	6651	-0.439227
Plasma Proteomics	Postflight (R+1) vs Preflight	ENO2	0.0503546	2.331	1231	1.12966
Plasma Proteomics	Postflight (R+1) vs Preflight	ENO3	0.00279395	0.757638	1861	0.995731
Plasma Proteomics	Postflight (R+1) vs Preflight	ENPP2	-0.0306934	-0.75782	6479	-0.482905
Plasma Proteomics	Postflight (R+1) vs Preflight	ENSA	-0.00741217	-0.110912	4433	0.0165112
Plasma Proteomics	Postflight (R+1) vs Preflight	EPB41	-0.030984	-0.468654	4824	-0.095666
Plasma Proteomics	Postflight (R+1) vs Preflight	EPHA4	-0.0309141	-2.94708	7705	-0.747813
Plasma Proteomics	Postflight (R+1) vs Preflight	EPPK1	0.0138329	0.710265	1906	0.842445
Plasma Proteomics	Postflight (R+1) vs Preflight	EPRS1	0.00577899	0.187233	3425	0.30771
Plasma Proteomics	Postflight (R+1) vs Preflight	EPX	-0.0302488	-1.11738	7955	-0.844938
Plasma Proteomics	Postflight (R+1) vs Preflight	ERN1	-0.0511171	-1.21436	6713	-0.46978
Plasma Proteomics	Postflight (R+1) vs Preflight	ERP29	-0.0311056	-1.31493	9312	-1.39647
Plasma Proteomics	Postflight (R+1) vs Preflight	ERP44	0.000182527	0.339074	2914	0.586669
Plasma Proteomics	Postflight (R+1) vs Preflight	ESAM	-0.0224218	-1.13975	6038	-0.359299
Plasma Proteomics	Postflight (R+1) vs Preflight	ESD	0.0101085	0.481193	2524	0.539781
Plasma Proteomics	Postflight (R+1) vs Preflight	ESM1	0.0199986	0.619926	2598	0.627653
Plasma Proteomics	Postflight (R+1) vs Preflight	ESYT1	0.0707486	1.46546	2005	0.919785
Plasma Proteomics	Postflight (R+1) vs Preflight	ETF1	-0.013297	-1.04205	7131	-0.635755
Plasma Proteomics	Postflight (R+1) vs Preflight	ETFA	0.00142248	-0.593742	4828	-0.0807778
Plasma Proteomics	Postflight (R+1) vs Preflight	EVL	-0.0882389	-1.5748	6412	-0.442436
Plasma Proteomics	Postflight (R+1) vs Preflight	EWSR1	-0.0276231	-1.38379	5547	-0.350627
Plasma Proteomics	Postflight (R+1) vs Preflight	EXT1	-0.0171015	-0.9877	4501	-0.21565
Plasma Proteomics	Postflight (R+1) vs Preflight	EZR	0.0406711	1.02938	2082	0.659416
Plasma Proteomics	Postflight (R+1) vs Preflight	F10	-0.00260375	2.54449	2291	1.06403
Plasma Proteomics	Postflight (R+1) vs Preflight	F11	0.00937837	1.7703	2568	0.886876
Plasma Proteomics	Postflight (R+1) vs Preflight	F11R	-0.0315337	-1.19292	6138	-0.425812
Plasma Proteomics	Postflight (R+1) vs Preflight	F12	0.00313257	0.664972	2814	0.262187
Plasma Proteomics	Postflight (R+1) vs Preflight	F13A1	-0.0203138	-0.430201	5424	-0.263201
Plasma Proteomics	Postflight (R+1) vs Preflight	F13B	-0.00972066	0.0742184	4235	0.15195
Plasma Proteomics	Postflight (R+1) vs Preflight	F2	-0.00326343	-0.136145	3144	0.0819407
Plasma Proteomics	Postflight (R+1) vs Preflight	F5	0.00447711	2.45691	1046	1.34081
Plasma Proteomics	Postflight (R+1) vs Preflight	F7	0.00662291	1.12957	2615	0.495279
Plasma Proteomics	Postflight (R+1) vs Preflight	F8	0.0243902	1.18673	646	1.54371
Plasma Proteomics	Postflight (R+1) vs Preflight	F9	0.00162762	0.067902	3079	0.214858
Plasma Proteomics	Postflight (R+1) vs Preflight	FABP5	-0.022278	-1.35896	7843	-0.842171
Plasma Proteomics	Postflight (R+1) vs Preflight	FAM107B	-0.01485	-0.364905	3894	-0.0550249
Plasma Proteomics	Postflight (R+1) vs Preflight	FAM114A1	-0.0375074	-2.09816	8890	-1.11655
Plasma Proteomics	Postflight (R+1) vs Preflight	FAM114A2	-0.0514535	-2.77252	8721	-0.996598
Plasma Proteomics	Postflight (R+1) vs Preflight	FAM3C	-0.0611705	-1.40111	6917	-0.644504
Plasma Proteomics	Postflight (R+1) vs Preflight	FANCD2	-0.00362482	-0.22401	3704	0.0184193
Plasma Proteomics	Postflight (R+1) vs Preflight	FARSA	-0.040946	-0.534205	4341	-0.097457
Plasma Proteomics	Postflight (R+1) vs Preflight	FASN	-0.0956284	-4.57977	9130	-1.17104
Plasma Proteomics	Postflight (R+1) vs Preflight	FBL	0.0371076	0.911836	2838	0.42088
Plasma Proteomics	Postflight (R+1) vs Preflight	FBLN1	0.0237756	1.00175	1413	1.15644
Plasma Proteomics	Postflight (R+1) vs Preflight	FBLN1.1	-0.00717358	-0.524788	7243	-0.510936
Plasma Proteomics	Postflight (R+1) vs Preflight	FBLN5	0.176744	5.6466	417	1.8721
Plasma Proteomics	Postflight (R+1) vs Preflight	FBLN7	0.00722556	-0.880381	7840	-0.726194
Plasma Proteomics	Postflight (R+1) vs Preflight	FBN1	-0.0113116	-1.60151	7511	-0.713054
Plasma Proteomics	Postflight (R+1) vs Preflight	FBN2	0.0135825	0.0177594	4252	0.16543
Plasma Proteomics	Postflight (R+1) vs Preflight	FBXO7	-0.0484612	-1.67604	8515	-1.09181
Plasma Proteomics	Postflight (R+1) vs Preflight	FCER1G	0.00104868	0.376827	2880	0.579513
Plasma Proteomics	Postflight (R+1) vs Preflight	FCGBP	0.027237	0.35654	3519	0.471513
Plasma Proteomics	Postflight (R+1) vs Preflight	FCGR3B	0.0960143	2.47079	154	2.28621
Plasma Proteomics	Postflight (R+1) vs Preflight	FCGRT	-0.0247247	-0.13945	4975	-0.0697405
Plasma Proteomics	Postflight (R+1) vs Preflight	FCMR	-0.018592	-0.303555	4609	-0.179006
Plasma Proteomics	Postflight (R+1) vs Preflight	FCN1	0.00531594	0.308321	4193	0.192886
Plasma Proteomics	Postflight (R+1) vs Preflight	FCN2	-0.00253015	0.0957458	3924	0.286537
Plasma Proteomics	Postflight (R+1) vs Preflight	FCN3	-0.00847847	0.162233	2874	0.223892
Plasma Proteomics	Postflight (R+1) vs Preflight	FDPS	0.0279355	0.699548	2550	0.727661
Plasma Proteomics	Postflight (R+1) vs Preflight	FERMT3	-0.0198601	-0.880278	8378	-1.00156
Plasma Proteomics	Postflight (R+1) vs Preflight	FETUB	-0.00866243	-0.414394	5800	-0.15524
Plasma Proteomics	Postflight (R+1) vs Preflight	FGA	0.00398749	0.846453	2575	0.360416
Plasma Proteomics	Postflight (R+1) vs Preflight	FGA.1	0.121507	6.20913	158	2.33569
Plasma Proteomics	Postflight (R+1) vs Preflight	FGB	0.00659648	1.40028	2552	0.448569
Plasma Proteomics	Postflight (R+1) vs Preflight	FGD3	0.0142855	0.0741905	3854	0.225182
Plasma Proteomics	Postflight (R+1) vs Preflight	FGFBP2	0.0827467	1.82387	898	1.59892
Plasma Proteomics	Postflight (R+1) vs Preflight	FGFR1	-0.0162966	-0.696119	4384	-0.203798
Plasma Proteomics	Postflight (R+1) vs Preflight	FGG	0.00552509	1.17285	2529	0.408829
Plasma Proteomics	Postflight (R+1) vs Preflight	FGG.1	-0.0353785	-1.93186	9422	-1.56999
Plasma Proteomics	Postflight (R+1) vs Preflight	FGL1	-0.0315495	-1.49312	7383	-0.663586
Plasma Proteomics	Postflight (R+1) vs Preflight	FGL2	-0.0218186	-1.09867	7868	-0.840633
Plasma Proteomics	Postflight (R+1) vs Preflight	FH	-0.0651319	-1.61291	7728	-0.844121
Plasma Proteomics	Postflight (R+1) vs Preflight	FHL1	-0.0087858	0.162904	2919	0.305092
[truncated: 25,899 more rows]

## Sheet: Pathways
Pathway enrichment by GSEA of Abundance corrected CV
Genes ranked by z-score deviation from random label permutations
Given p-values/padj values by fGSEA and are two-sided
Dataset	Interval	DB	pathway	pval	padj	log2err	ES	NES	size
Whole Blood RNAseq	Postflight (R+1) vs Preflight	MSigDB_Canonical	REACTOME_EUKARYOTIC_TRANSLATION_ELONGATION	1.37181e-17	5.18818e-14	1.08644	0.557967	3.25506	93
Whole Blood RNAseq	Postflight (R+1) vs Preflight	MSigDB_Canonical	KEGG_RIBOSOME	8.07539e-17	7.63528e-14	1.05746	0.575557	3.32922	86
Whole Blood RNAseq	Postflight (R+1) vs Preflight	MSigDB_Canonical	REACTOME_SRP_DEPENDENT_COTRANSLATIONAL_PROTEIN_TARGETING_TO_MEMBRANE	5.84224e-17	7.63528e-14	1.05746	0.509611	3.14673	112
Whole Blood RNAseq	Postflight (R+1) vs Preflight	MSigDB_Canonical	REACTOME_RESPONSE_OF_EIF2AK4_GCN2_TO_AMINO_ACID_DEFICIENCY	7.42166e-17	7.63528e-14	1.05746	0.528553	3.14384	101
Whole Blood RNAseq	Postflight (R+1) vs Preflight	MSigDB_Canonical	REACTOME_NONSENSE_MEDIATED_DECAY_NMD	3.49696e-16	2.6451e-13	1.0377	0.486001	2.97858	115
Whole Blood RNAseq	Postflight (R+1) vs Preflight	MSigDB_Canonical	KEGG_MEDICUS_REFERENCE_TRANSLATION_INITIATION	1.47582e-15	7.97366e-13	1.01754	0.559062	3.1202	81
Whole Blood RNAseq	Postflight (R+1) vs Preflight	MSigDB_Canonical	REACTOME_SELENOAMINO_ACID_METABOLISM	1.41263e-15	7.97366e-13	1.01754	0.484106	2.94924	116
Whole Blood RNAseq	Postflight (R+1) vs Preflight	MSigDB_Canonical	REACTOME_EUKARYOTIC_TRANSLATION_INITIATION	1.50236e-14	7.10243e-12	0.975995	0.462208	2.85652	119
Whole Blood RNAseq	Postflight (R+1) vs Preflight	MSigDB_Canonical	WP_CYTOPLASMIC_RIBOSOMAL_PROTEINS	1.31807e-13	5.5388e-11	0.943632	0.507333	2.95486	88
Whole Blood RNAseq	Postflight (R+1) vs Preflight	MSigDB_Canonical	REACTOME_SARS_COV_2_MODULATES_HOST_TRANSLATION_MACHINERY	1.4015e-12	5.30048e-10	0.91012	0.606912	3.08478	51
Whole Blood RNAseq	Postflight (R+1) vs Preflight	MSigDB_Canonical	REACTOME_SARS_COV_1_MODULATES_HOST_TRANSLATION_MACHINERY	1.57107e-09	5.40161e-07	0.788187	0.627219	3.01382	37
Whole Blood RNAseq	Postflight (R+1) vs Preflight	MSigDB_Canonical	KEGG_MEDICUS_PATHOGEN_SARS_COV_2_NSP1_TO_TRANSLATION_INITIATION	3.74694e-08	1.1639e-05	0.719513	0.610568	2.86644	34
Whole Blood RNAseq	Postflight (R+1) vs Preflight	MSigDB_Canonical	REACTOME_ACTIVATION_OF_THE_MRNA_UPON_BINDING_OF_THE_CAP_BINDING_COMPLEX_AND_EIFS_AND_SUBSEQUENT_BINDING_TO_43S	4.00073e-08	1.1639e-05	0.719513	0.462558	2.41852	60
Whole Blood RNAseq	Postflight (R+1) vs Preflight	MSigDB_Canonical	KEGG_COLORECTAL_CANCER	1.00604e-06	0.000271775	0.643552	-0.556536	-1.97873	62
Whole Blood RNAseq	Postflight (R+1) vs Preflight	MSigDB_Canonical	WP_HEPATITIS_B_INFECTION	1.21617e-06	0.000306636	0.643552	-0.45577	-1.74005	136
Whole Blood RNAseq	Postflight (R+1) vs Preflight	MSigDB_Canonical	KEGG_NEUROTROPHIN_SIGNALING_PATHWAY	1.76116e-05	0.00416295	0.57561	-0.45222	-1.71408	121
Whole Blood RNAseq	Postflight (R+1) vs Preflight	MSigDB_Canonical	WP_CHROMOSOMAL_AND_MICROSATELLITE_INSTABILITY_IN_COLORECTAL_CANCER	3.53698e-05	0.00786874	0.557332	-0.497678	-1.80287	73
Whole Blood RNAseq	Postflight (R+1) vs Preflight	MSigDB_Canonical	REACTOME_MAP3K8_TPL2_DEPENDENT_MAPK1_3_ACTIVATION	4.64233e-05	0.00975404	0.557332	-0.718493	-1.96423	16
Whole Blood RNAseq	Postflight (R+1) vs Preflight	MSigDB_Canonical	WP_BONE_MORPHOGENIC_PROTEIN_SIGNALING_AND_REGULATION	5.09194e-05	0.0101356	0.557332	-0.768306	-1.9598	12
Whole Blood RNAseq	Postflight (R+1) vs Preflight	MSigDB_Canonical	KEGG_MEDICUS_REFERENCE_EREG_EGFR_RAS_ERK_SIGNALING_PATHWAY	5.55012e-05	0.0104953	0.557332	-0.737346	-1.97752	15
Whole Blood RNAseq	Postflight (R+1) vs Preflight	MSigDB_Canonical	REACTOME_INNATE_IMMUNE_SYSTEM	6.03519e-05	0.0108691	0.557332	-0.312691	-1.27692	942
Whole Blood RNAseq	Postflight (R+1) vs Preflight	MSigDB_Canonical	KEGG_MEDICUS_PATHOGEN_HBV_HBX_TO_RAS_ERK_SIGNALING_PATHWAY	6.6397e-05	0.010918	0.538434	-0.733972	-1.96848	15
Whole Blood RNAseq	Postflight (R+1) vs Preflight	MSigDB_Canonical	KEGG_SYSTEMIC_LUPUS_ERYTHEMATOSUS	6.45226e-05	0.010918	0.538434	0.292573	1.80657	112
Whole Blood RNAseq	Postflight (R+1) vs Preflight	MSigDB_Canonical	KEGG_MEDICUS_VARIANT_AMPLIFIED_FGFR_TO_RAS_ERK_SIGNALING_PATHWAY	7.87018e-05	0.011164	0.538434	-0.730646	-1.95956	15
Whole Blood RNAseq	Postflight (R+1) vs Preflight	MSigDB_Canonical	KEGG_MEDICUS_REFERENCE_P4_PR_RAS_ERK_SIGNALING_PATHWAY	7.87018e-05	0.011164	0.538434	-0.729483	-1.95644	15
Whole Blood RNAseq	Postflight (R+1) vs Preflight	MSigDB_Canonical	PID_FOXO_PATHWAY	7.97008e-05	0.011164	0.538434	-0.537264	-1.84144	47
Whole Blood RNAseq	Postflight (R+1) vs Preflight	MSigDB_Canonical	PID_ERBB1_DOWNSTREAM_PATHWAY	7.31673e-05	0.011164	0.538434	-0.450339	-1.69003	104
Whole Blood RNAseq	Postflight (R+1) vs Preflight	MSigDB_Canonical	KEGG_MEDICUS_REFERENCE_HGF_MET_RAS_ERK_SIGNALING_PATHWAY	8.28078e-05	0.011185	0.538434	-0.727647	-1.95151	15
Whole Blood RNAseq	Postflight (R+1) vs Preflight	MSigDB_Canonical	KEGG_MEDICUS_VARIANT_IGH_MMSET_FUSION_TO_TRANSCRIPTIONAL_ACTIVATION	0.00013307	0.0135871	0.518848	0.62468	2.35259	17
Whole Blood RNAseq	Postflight (R+1) vs Preflight	MSigDB_Canonical	KEGG_MEDICUS_VARIANT_MUTATION_ACTIVATED_MET_TO_RAS_ERK_SIGNALING_PATHWAY	0.000118394	0.0135871	0.538434	-0.722203	-1.93691	15
Whole Blood RNAseq	Postflight (R+1) vs Preflight	MSigDB_Canonical	KEGG_MEDICUS_VARIANT_MUTATION_ACTIVATED_KIT_TO_RAS_ERK_SIGNALING_PATHWAY	0.000122798	0.0135871	0.518848	-0.732169	-1.93081	14
Whole Blood RNAseq	Postflight (R+1) vs Preflight	MSigDB_Canonical	KEGG_MEDICUS_VARIANT_BCR_ABL_FUSION_KINASE_TO_RAS_ERK_SIGNALING_PATHWAY	0.000126914	0.0135871	0.518848	-0.73119	-1.92823	14
Whole Blood RNAseq	Postflight (R+1) vs Preflight	MSigDB_Canonical	KEGG_MEDICUS_VARIANT_MET_OVEREXPRESSION_TO_RAS_ERK_SIGNALING_PATHWAY	0.000136518	0.0135871	0.518848	-0.729561	-1.92393	14
Whole Blood RNAseq	Postflight (R+1) vs Preflight	MSigDB_Canonical	KEGG_MEDICUS_REFERENCE_TLR2_4_MAPK_SIGNALING_PATHWAY	0.000117678	0.0135871	0.538434	-0.616803	-1.8975	26
Whole Blood RNAseq	Postflight (R+1) vs Preflight	MSigDB_Canonical	REACTOME_ASSEMBLY_OF_THE_ORC_COMPLEX_AT_THE_ORIGIN_OF_REPLICATION	0.000107837	0.0135871	0.538434	0.352376	1.88402	57
Whole Blood RNAseq	Postflight (R+1) vs Preflight	MSigDB_Canonical	REACTOME_MITOCHONDRIAL_TRANSLATION	0.000105352	0.0135871	0.538434	0.305617	1.74924	94
Whole Blood RNAseq	Postflight (R+1) vs Preflight	MSigDB_Canonical	PID_PDGFRB_PATHWAY	0.000129134	0.0135871	0.518848	-0.4303	-1.63757	126
Whole Blood RNAseq	Postflight (R+1) vs Preflight	MSigDB_Canonical	REACTOME_MEMBRANE_TRAFFICKING	0.000130369	0.0135871	0.518848	-0.327167	-1.32402	605
Whole Blood RNAseq	Postflight (R+1) vs Preflight	MSigDB_Canonical	REACTOME_ERYTHROCYTES_TAKE_UP_OXYGEN_AND_RELEASE_CARBON_DIOXIDE	0.000143693	0.0139156	0.518848	0.791132	2.34651	9
Whole Blood RNAseq	Postflight (R+1) vs Preflight	MSigDB_Canonical	KEGG_MEDICUS_VARIANT_MUTATION_ACTIVATED_EGFR_TO_RAS_ERK_SIGNALING_PATHWAY	0.000147177	0.0139156	0.518848	-0.715533	-1.91902	15
Whole Blood RNAseq	Postflight (R+1) vs Preflight	MSigDB_Canonical	KEGG_MEDICUS_VARIANT_AMPLIFIED_EGFR_TO_RAS_ERK_SIGNALING_PATHWAY	0.000175111	0.0161529	0.518848	-0.72277	-1.90603	14
Whole Blood RNAseq	Postflight (R+1) vs Preflight	MSigDB_Canonical	KEGG_WNT_SIGNALING_PATHWAY	0.000213482	0.0192236	0.518848	-0.406593	-1.55287	139
Whole Blood RNAseq	Postflight (R+1) vs Preflight	MSigDB_Canonical	KEGG_MEDICUS_REFERENCE_CA2_PYK2_RAS_ERK_SIGNALING_PATHWAY	0.000221452	0.0194775	0.518848	-0.707727	-1.89809	15
Whole Blood RNAseq	Postflight (R+1) vs Preflight	MSigDB_Canonical	PID_ERBB2_ERBB3_PATHWAY	0.000232111	0.019951	0.518848	-0.527442	-1.78864	44
Whole Blood RNAseq	Postflight (R+1) vs Preflight	MSigDB_Canonical	KEGG_MTOR_SIGNALING_PATHWAY	0.000243684	0.0204803	0.518848	-0.51157	-1.77296	49
Whole Blood RNAseq	Postflight (R+1) vs Preflight	MSigDB_Canonical	KEGG_MEDICUS_PATHOGEN_HPV_E5_TO_EGFR_RAS_ERK_SIGNALING_PATHWAY	0.000254463	0.0209213	0.498493	-0.705328	-1.89165	15
Whole Blood RNAseq	Postflight (R+1) vs Preflight	MSigDB_Canonical	KEGG_MEDICUS_VARIANT_MUTATION_INACTIVATED_FGF17_TO_RAS_ERK_SIGNALING_PATHWAY	0.000268217	0.0215829	0.498493	-0.70281	-1.8849	15
Whole Blood RNAseq	Postflight (R+1) vs Preflight	MSigDB_Canonical	WP_ALZHEIMER_39_S_DISEASE	0.000293923	0.0226861	0.498493	-0.367301	-1.44744	248
Whole Blood RNAseq	Postflight (R+1) vs Preflight	MSigDB_Canonical	WP_ALZHEIMER_39_S_DISEASE_AND_MIRNA_EFFECTS	0.000293923	0.0226861	0.498493	-0.367301	-1.44744	248
Whole Blood RNAseq	Postflight (R+1) vs Preflight	MSigDB_Canonical	WP_DNA_DAMAGE_RESPONSE_ONLY_ATM_DEPENDENT	0.000308272	0.0233177	0.498493	-0.431154	-1.62052	106
Whole Blood RNAseq	Postflight (R+1) vs Preflight	MSigDB_Canonical	KEGG_MEDICUS_REFERENCE_KITLG_KIT_RAS_ERK_SIGNALING_PATHWAY	0.000323453	0.0239852	0.498493	-0.698375	-1.87301	15
Whole Blood RNAseq	Postflight (R+1) vs Preflight	MSigDB_Canonical	KEGG_MEDICUS_VARIANT_DUPLICATION_OR_MUTATION_ACTIVATED_FLT3_TO_RAS_ERK_SIGNALING_PATHWAY	0.000329781	0.0239852	0.498493	-0.705258	-1.85985	14
Whole Blood RNAseq	Postflight (R+1) vs Preflight	MSigDB_Canonical	KEGG_MEDICUS_PATHOGEN_HCMV_GB_TO_PDGFR_RAS_ERK_SIGNALING_PATHWAY	0.000362156	0.0243962	0.498493	-0.695798	-1.8661	15
Whole Blood RNAseq	Postflight (R+1) vs Preflight	MSigDB_Canonical	KEGG_MEDICUS_REFERENCE_TGFA_EGFR_RAS_ERK_SIGNALING_PATHWAY	0.000367685	0.0243962	0.498493	-0.694545	-1.86274	15
Whole Blood RNAseq	Postflight (R+1) vs Preflight	MSigDB_Canonical	KEGG_MEDICUS_VARIANT_AMPLIFIED_PDGFR_TO_RAS_ERK_SIGNALING_PATHWAY	0.000346408	0.0243962	0.498493	-0.703093	-1.85414	14
Whole Blood RNAseq	Postflight (R+1) vs Preflight	MSigDB_Canonical	KEGG_MEDICUS_PATHOGEN_HCV_CORE_TO_ERK_SIGNALING_PATHWAY	0.000362595	0.0243962	0.498493	-0.708233	-1.84046	13
Whole Blood RNAseq	Postflight (R+1) vs Preflight	MSigDB_Canonical	REACTOME_SIGNALING_BY_BRAF_AND_RAF1_FUSIONS	0.000364437	0.0243962	0.498493	-0.481108	-1.71055	62
Whole Blood RNAseq	Postflight (R+1) vs Preflight	MSigDB_Canonical	KEGG_ERBB_SIGNALING_PATHWAY	0.000394698	0.0257371	0.498493	-0.449595	-1.65515	83
Whole Blood RNAseq	Postflight (R+1) vs Preflight	MSigDB_Canonical	REACTOME_VESICLE_MEDIATED_TRANSPORT	0.000412402	0.0264356	0.498493	-0.316779	-1.28464	642
Whole Blood RNAseq	Postflight (R+1) vs Preflight	MSigDB_Canonical	KEGG_MEDICUS_VARIANT_IGF2_OVEREXPRESSION_TO_RAS_ERK_SIGNALING_PATHWAY	0.000456149	0.0281261	0.498493	-0.689904	-1.85029	15
Whole Blood RNAseq	Postflight (R+1) vs Preflight	MSigDB_Canonical	WP_MAPK_PATHWAY_IN_CONGENITAL_THYROID_CANCER	0.000475957	0.0281261	0.498493	-0.672175	-1.83761	16
Whole Blood RNAseq	Postflight (R+1) vs Preflight	MSigDB_Canonical	WP_ERBB_SIGNALING_PATHWAY	0.000453329	0.0281261	0.498493	-0.443706	-1.63987	87
Whole Blood RNAseq	Postflight (R+1) vs Preflight	MSigDB_Canonical	KEGG_T_CELL_RECEPTOR_SIGNALING_PATHWAY	0.000467784	0.0281261	0.498493	-0.423682	-1.58833	103
Whole Blood RNAseq	Postflight (R+1) vs Preflight	MSigDB_Canonical	REACTOME_DISEASES_OF_SIGNAL_TRANSDUCTION_BY_GROWTH_FACTOR_RECEPTORS_AND_SECOND_MESSENGERS	0.000471686	0.0281261	0.498493	-0.335586	-1.34135	413
Whole Blood RNAseq	Postflight (R+1) vs Preflight	MSigDB_Canonical	REACTOME_NEGATIVE_FEEDBACK_REGULATION_OF_MAPK_PATHWAY	0.000525171	0.0300939	0.477271	-0.856369	-1.81014	6
Whole Blood RNAseq	Postflight (R+1) vs Preflight	MSigDB_Canonical	KEGG_RIG_I_LIKE_RECEPTOR_SIGNALING_PATHWAY	0.000522357	0.0300939	0.477271	-0.482217	-1.69077	55
Whole Blood RNAseq	Postflight (R+1) vs Preflight	MSigDB_Canonical	KEGG_PANCREATIC_CANCER	0.000550851	0.0310079	0.477271	-0.460611	-1.65655	69
Whole Blood RNAseq	Postflight (R+1) vs Preflight	MSigDB_Canonical	REACTOME_PI_METABOLISM	0.000557518	0.0310079	0.477271	-0.448605	-1.64605	82
Whole Blood RNAseq	Postflight (R+1) vs Preflight	MSigDB_Canonical	KEGG_MEDICUS_VARIANT_MUTATION_INACTIVATED_FGF8_TO_RAS_ERK_SIGNALING_PATHWAY	0.000572312	0.0313694	0.477271	-0.683434	-1.83294	15
Whole Blood RNAseq	Postflight (R+1) vs Preflight	MSigDB_Canonical	KEGG_MEDICUS_REFERENCE_IGF_IGF1R_RAS_ERK_SIGNALING_PATHWAY	0.000613787	0.0324854	0.477271	-0.66714	-1.82384	16
Whole Blood RNAseq	Postflight (R+1) vs Preflight	MSigDB_Canonical	KEGG_ENDOMETRIAL_CANCER	0.000613495	0.0324854	0.477271	-0.494141	-1.72129	52
Whole Blood RNAseq	Postflight (R+1) vs Preflight	MSigDB_Canonical	WP_PANCREATIC_ADENOCARCINOMA_PATHWAY	0.000618442	0.0324854	0.477271	-0.444269	-1.64342	88
Whole Blood RNAseq	Postflight (R+1) vs Preflight	MSigDB_Canonical	PID_FAK_PATHWAY	0.000633447	0.0328178	0.477271	-0.481295	-1.70549	59
Whole Blood RNAseq	Postflight (R+1) vs Preflight	MSigDB_Canonical	KEGG_MEDICUS_REFERENCE_FLT3LG_FLT3_RAS_ERK_SIGNALING_PATHWAY	0.000683438	0.0344635	0.477271	-0.678939	-1.82088	15
Whole Blood RNAseq	Postflight (R+1) vs Preflight	MSigDB_Canonical	WP_MEASLES_VIRUS_INFECTION	0.00067997	0.0344635	0.477271	-0.414436	-1.56838	119
Whole Blood RNAseq	Postflight (R+1) vs Preflight	MSigDB_Canonical	KEGG_RENAL_CELL_CARCINOMA	0.000704128	0.0350396	0.477271	-0.46888	-1.68763	68
Whole Blood RNAseq	Postflight (R+1) vs Preflight	MSigDB_Canonical	WP_T_CELL_RECEPTOR_SIGNALING_PATHWAY	0.000729059	0.0358091	0.477271	-0.447423	-1.62555	75
Whole Blood RNAseq	Postflight (R+1) vs Preflight	MSigDB_Canonical	REACTOME_RAC3_GTPASE_CYCLE	0.000795378	0.0385656	0.477271	-0.429098	-1.59221	91
Whole Blood RNAseq	Postflight (R+1) vs Preflight	MSigDB_Canonical	KEGG_MEDICUS_VARIANT_MUTATION_ACTIVATED_EGFR_TO_PLCG_ERK_SIGNALING_PATHWAY	0.000818774	0.0387075	0.477271	-0.684644	-1.80548	14
Whole Blood RNAseq	Postflight (R+1) vs Preflight	MSigDB_Canonical	KEGG_MEDICUS_PATHOGEN_HBV_LHBS_TO_PKC_ERK_SIGNALING_PATHWAY	0.000808617	0.0387075	0.477271	-0.704779	-1.79775	12
Whole Blood RNAseq	Postflight (R+1) vs Preflight	MSigDB_Canonical	KEGG_MEDICUS_VARIANT_EML4_ALK_FUSION_KINASE_TO_PLCG_ERK_SIGNALING_PATHWAY	0.000852193	0.0390688	0.477271	-0.684047	-1.80391	14
Whole Blood RNAseq	Postflight (R+1) vs Preflight	MSigDB_Canonical	REACTOME_DNA_METHYLATION	0.000851116	0.0390688	0.477271	0.345052	1.75884	53
Whole Blood RNAseq	Postflight (R+1) vs Preflight	MSigDB_Canonical	REACTOME_COPII_MEDIATED_VESICLE_TRANSPORT	0.000857406	0.0390688	0.477271	-0.464583	-1.67217	68
Whole Blood RNAseq	Postflight (R+1) vs Preflight	MSigDB_Canonical	PID_CDC42_PATHWAY	0.000895725	0.040329	0.477271	-0.463494	-1.66825	68
Whole Blood RNAseq	Postflight (R+1) vs Preflight	MSigDB_Canonical	KEGG_MEDICUS_REFERENCE_AREG_EGFR_RAS_ERK_SIGNALING_PATHWAY	0.000961253	0.0427701	0.477271	-0.669265	-1.79494	15
Whole Blood RNAseq	Postflight (R+1) vs Preflight	MSigDB_Canonical	REACTOME_CHROMATIN_MODIFICATIONS_DURING_THE_MATERNAL_TO_ZYGOTIC_TRANSITION_MZT	0.000972782	0.0427798	0.477271	0.326561	1.71351	59
Whole Blood RNAseq	Postflight (R+1) vs Preflight	MSigDB_Canonical	KEGG_MEDICUS_REFERENCE_EGF_EGFR_RAS_ERK_SIGNALING_PATHWAY	0.000989792	0.0430275	0.45506	-0.655208	-1.79122	16
Whole Blood RNAseq	Postflight (R+1) vs Preflight	MSigDB_Canonical	BIOCARTA_MET_PATHWAY	0.00103395	0.0444362	0.45506	-0.547767	-1.77064	33
Whole Blood RNAseq	Postflight (R+1) vs Preflight	MSigDB_Canonical	WP_GASTRIN_SIGNALING_PATHWAY	0.00105589	0.0446133	0.45506	-0.41121	-1.55032	108
Whole Blood RNAseq	Postflight (R+1) vs Preflight	MSigDB_Canonical	WP_EGF_EGFR_SIGNALING_PATHWAY	0.00106166	0.0446133	0.45506	-0.384094	-1.47892	155
Whole Blood RNAseq	Postflight (R+1) vs Preflight	MSigDB_Canonical	KEGG_MEDICUS_VARIANT_EGF_OVEREXPRESSION_TO_RAS_ERK_SIGNALING_PATHWAY	0.00112794	0.0467639	0.45506	-0.661399	-1.77384	15
Whole Blood RNAseq	Postflight (R+1) vs Preflight	MSigDB_Canonical	WP_ANDROGEN_RECEPTOR_NETWORK_IN_PROSTATE_CANCER	0.00113757	0.0467639	0.45506	-0.41981	-1.57169	101
Whole Blood RNAseq	Postflight (R+1) vs Preflight	MSigDB_Canonical	KEGG_MEDICUS_VARIANT_MUTATION_ACTIVATED_KRAS_NRAS_TO_ERK_SIGNALING_PATHWAY	0.00116465	0.0468041	0.45506	-0.729929	-1.77193	10
Whole Blood RNAseq	Postflight (R+1) vs Preflight	MSigDB_Canonical	REACTOME_PROLONGED_ERK_ACTIVATION_EVENTS	0.00117403	0.0468041	0.45506	-0.67334	-1.74979	13
Whole Blood RNAseq	Postflight (R+1) vs Preflight	MSigDB_Canonical	REACTOME_SARS_COV_1_HOST_INTERACTIONS	0.00117567	0.0468041	0.45506	0.264078	1.55516	96
Whole Blood RNAseq	Postflight (R+1) vs Preflight	MSigDB_Canonical	PID_E2F_PATHWAY	0.00125724	0.0495298	0.45506	-0.448214	-1.61835	71
Whole Blood RNAseq	Postflight (R+1)	MSigDB_Canonical	KEGG_SYSTEMIC_LUPUS_ERYTHEMATOSUS	3.11261e-09	1.18092e-05	0.774939	0.410069	2.28084	112
Whole Blood RNAseq	Postflight (R+1)	MSigDB_Canonical	KEGG_AUTOIMMUNE_THYROID_DISEASE	1.73511e-05	0.028934	0.57561	0.549531	2.34456	34
Whole Blood RNAseq	Postflight (R+1)	MSigDB_Canonical	REACTOME_ASSEMBLY_OF_THE_ORC_COMPLEX_AT_THE_ORIGIN_OF_REPLICATION	2.28788e-05	0.028934	0.57561	0.432986	2.07358	57
Whole Blood RNAseq	Postflight (R+1)	MSigDB_Canonical	KEGG_MEDICUS_VARIANT_MUTATION_ACTIVATED_KIT_TO_RAS_ERK_SIGNALING_PATHWAY	5.39942e-05	0.0363738	0.557332	-0.753256	-1.98636	14
Whole Blood RNAseq	Postflight (R+1)	MSigDB_Canonical	KEGG_MEDICUS_VARIANT_DUPLICATION_OR_MUTATION_ACTIVATED_FLT3_TO_RAS_ERK_SIGNALING_PATHWAY	5.75232e-05	0.0363738	0.557332	-0.751669	-1.98217	14
Whole Blood RNAseq	Postflight (R+1)	MSigDB_Canonical	KEGG_COLORECTAL_CANCER	4.54636e-05	0.0363738	0.557332	-0.524901	-1.81677	62
Whole Blood RNAseq	Postflight (R+1)	MSigDB_Canonical	KEGG_ALLOGRAFT_REJECTION	8.48708e-05	0.0438278	0.538434	0.530477	2.2443	33
Whole Blood RNAseq	Postflight (R+1)	MSigDB_Canonical	REACTOME_DNA_METHYLATION	9.24149e-05	0.0438278	0.538434	0.411363	1.92684	53
Whole Blood RNAseq	Postflight (R+1)	MSigDB_Canonical	REACTOME_REPLACEMENT_OF_PROTAMINES_BY_NUCLEOSOMES_IN_THE_MALE_PRONUCLEUS	0.000426895	0.0482354	0.498493	0.490842	2.05654	31
Whole Blood RNAseq	Postflight (R+1)	MSigDB_Canonical	KEGG_GRAFT_VERSUS_HOST_DISEASE	0.000318681	0.0482354	0.498493	0.45853	1.98674	36
Whole Blood RNAseq	Postflight (R+1)	MSigDB_Canonical	KEGG_MEDICUS_VARIANT_IGF2_OVEREXPRESSION_TO_RAS_ERK_SIGNALING_PATHWAY	0.000116448	0.0482354	0.538434	-0.738247	-1.96513	15
Whole Blood RNAseq	Postflight (R+1)	MSigDB_Canonical	REACTOME_SIRT1_NEGATIVELY_REGULATES_RRNA_EXPRESSION	0.000181365	0.0482354	0.518848	0.408153	1.95586	56
Whole Blood RNAseq	Postflight (R+1)	MSigDB_Canonical	KEGG_MEDICUS_REFERENCE_KITLG_KIT_RAS_ERK_SIGNALING_PATHWAY	0.000222698	0.0482354	0.518848	-0.725249	-1.93053	15
Whole Blood RNAseq	Postflight (R+1)	MSigDB_Canonical	KEGG_MEDICUS_VARIANT_AMPLIFIED_FGFR_TO_RAS_ERK_SIGNALING_PATHWAY	0.000245393	0.0482354	0.498493	-0.723462	-1.92577	15
Whole Blood RNAseq	Postflight (R+1)	MSigDB_Canonical	KEGG_MEDICUS_REFERENCE_P4_PR_RAS_ERK_SIGNALING_PATHWAY	0.000251067	0.0482354	0.498493	-0.722739	-1.92385	15
Whole Blood RNAseq	Postflight (R+1)	MSigDB_Canonical	KEGG_MEDICUS_VARIANT_RET_FUSION_KINASE_TO_RAS_ERK_SIGNALING_PATHWAY	0.000315937	0.0482354	0.498493	-0.76747	-1.91353	11
Whole Blood RNAseq	Postflight (R+1)	MSigDB_Canonical	KEGG_MEDICUS_REFERENCE_EREG_EGFR_RAS_ERK_SIGNALING_PATHWAY	0.000333561	0.0482354	0.498493	-0.717794	-1.91068	15
Whole Blood RNAseq	Postflight (R+1)	MSigDB_Canonical	KEGG_MEDICUS_REFERENCE_AREG_EGFR_RAS_ERK_SIGNALING_PATHWAY	0.000333561	0.0482354	0.498493	-0.717444	-1.90975	15
Whole Blood RNAseq	Postflight (R+1)	MSigDB_Canonical	KEGG_MEDICUS_VARIANT_AMPLIFIED_PDGFR_TO_RAS_ERK_SIGNALING_PATHWAY	0.000258031	0.0482354	0.498493	-0.719856	-1.89828	14
Whole Blood RNAseq	Postflight (R+1)	MSigDB_Canonical	KEGG_MEDICUS_REFERENCE_CA2_PYK2_RAS_ERK_SIGNALING_PATHWAY	0.000401982	0.0482354	0.498493	-0.712866	-1.89757	15
Whole Blood RNAseq	Postflight (R+1)	MSigDB_Canonical	KEGG_MEDICUS_REFERENCE_FLT3LG_FLT3_RAS_ERK_SIGNALING_PATHWAY	0.000407684	0.0482354	0.498493	-0.711742	-1.89458	15
Whole Blood RNAseq	Postflight (R+1)	MSigDB_Canonical	KEGG_MEDICUS_VARIANT_MUTATION_ACTIVATED_FGFR3_TO_RAS_ERK_SIGNALING_PATHWAY	0.000366854	0.0482354	0.498493	-0.697502	-1.89369	16
Whole Blood RNAseq	Postflight (R+1)	MSigDB_Canonical	KEGG_MEDICUS_PATHOGEN_HCMV_GB_TO_PDGFR_RAS_ERK_SIGNALING_PATHWAY	0.000419087	0.0482354	0.498493	-0.711191	-1.89311	15
Whole Blood RNAseq	Postflight (R+1)	MSigDB_Canonical	KEGG_MEDICUS_PATHOGEN_HBV_HBX_TO_RAS_ERK_SIGNALING_PATHWAY	0.000459	0.0482354	0.498493	-0.709317	-1.88812	15
Whole Blood RNAseq	Postflight (R+1)	MSigDB_Canonical	KEGG_MEDICUS_VARIANT_BCR_ABL_FUSION_KINASE_TO_RAS_ERK_SIGNALING_PATHWAY	0.000323776	0.0482354	0.498493	-0.715184	-1.88596	14
Whole Blood RNAseq	Postflight (R+1)	MSigDB_Canonical	KEGG_MEDICUS_VARIANT_MUTATION_ACTIVATED_MET_TO_RAS_ERK_SIGNALING_PATHWAY	0.000470403	0.0482354	0.498493	-0.708296	-1.8854	15
Whole Blood RNAseq	Postflight (R+1)	MSigDB_Canonical	KEGG_MEDICUS_VARIANT_MET_OVEREXPRESSION_TO_RAS_ERK_SIGNALING_PATHWAY	0.000352428	0.0482354	0.498493	-0.711424	-1.87604	14
Whole Blood RNAseq	Postflight (R+1)	MSigDB_Canonical	KEGG_MEDICUS_VARIANT_AMPLIFIED_EGFR_TO_RAS_ERK_SIGNALING_PATHWAY	0.000461306	0.0482354	0.498493	-0.706138	-1.86211	14
Whole Blood RNAseq	Postflight (R+1)	MSigDB_Canonical	REACTOME_CHROMATIN_MODIFICATIONS_DURING_THE_MATERNAL_TO_ZYGOTIC_TRANSITION_MZT	0.000464286	0.0482354	0.498493	0.376516	1.82951	59
Whole Blood RNAseq	Postflight (R+1)	MSigDB_Canonical	REACTOME_CONDENSATION_OF_PROPHASE_CHROMOSOMES	0.000334221	0.0482354	0.498493	0.357785	1.78297	62
Whole Blood RNAseq	Postflight (R+1)	MSigDB_Canonical	PID_CDC42_PATHWAY	0.000165036	0.0482354	0.518848	-0.502419	-1.76427	68
Whole Blood RNAseq	Postflight (R+1)	MSigDB_Canonical	REACTOME_SIGNALING_BY_BRAF_AND_RAF1_FUSIONS	0.00033979	0.0482354	0.498493	-0.496112	-1.71713	62
Whole Blood RNAseq	Postflight (R+1)	MSigDB_Canonical	WP_CHROMOSOMAL_AND_MICROSATELLITE_INSTABILITY_IN_COLORECTAL_CANCER	0.000308081	0.0482354	0.498493	-0.483631	-1.71572	73
Whole Blood RNAseq	Postflight (R+1)	MSigDB_Canonical	REACTOME_RNA_POLYMERASE_I_PROMOTER_ESCAPE	0.000385875	0.0482354	0.498493	0.33314	1.69407	76
Whole Blood RNAseq	Postflight (R+1)	MSigDB_Canonical	WP_ERBB_SIGNALING_PATHWAY	0.000281838	0.0482354	0.498493	-0.456167	-1.64372	87
Whole Blood RNAseq	Postflight (R+1)	MSigDB_Canonical	KEGG_ERBB_SIGNALING_PATHWAY	0.000357254	0.0482354	0.498493	-0.456854	-1.64094	83
Whole Blood RNAseq	Postflight (R+1)	MSigDB_Canonical	WP_ANDROGEN_RECEPTOR_NETWORK_IN_PROSTATE_CANCER	0.000155432	0.0482354	0.518848	-0.447055	-1.63564	101
Whole Blood RNAseq	Preflight	MSigDB_Canonical	KEGG_RIBOSOME	7.69118e-39	2.90573e-35	1.6217	-0.78577	-4.56947	86
Whole Blood RNAseq	Preflight	MSigDB_Canonical	REACTOME_EUKARYOTIC_TRANSLATION_ELONGATION	2.29272e-38	4.33094e-35	1.6153	-0.769295	-4.42039	93
Whole Blood RNAseq	Preflight	MSigDB_Canonical	KEGG_MEDICUS_REFERENCE_TRANSLATION_INITIATION	5.12495e-37	6.45401e-34	1.58293	-0.796318	-4.5211	81
Whole Blood RNAseq	Preflight	MSigDB_Canonical	REACTOME_RESPONSE_OF_EIF2AK4_GCN2_TO_AMINO_ACID_DEFICIENCY	1.18292e-36	1.11727e-33	1.57637	-0.738918	-4.46937	101
Whole Blood RNAseq	Preflight	MSigDB_Canonical	REACTOME_SRP_DEPENDENT_COTRANSLATIONAL_PROTEIN_TARGETING_TO_MEMBRANE	7.52856e-34	5.68858e-31	1.51611	-0.686863	-4.23678	112
Whole Blood RNAseq	Preflight	MSigDB_Canonical	REACTOME_EUKARYOTIC_TRANSLATION_INITIATION	1.14323e-32	7.19856e-30	1.48854	-0.656813	-4.19258	119
Whole Blood RNAseq	Preflight	MSigDB_Canonical	WP_CYTOPLASMIC_RIBOSOMAL_PROTEINS	1.56248e-31	7.37879e-29	1.46045	-0.731839	-4.16775	88
Whole Blood RNAseq	Preflight	MSigDB_Canonical	REACTOME_NONSENSE_MEDIATED_DECAY_NMD	1.53577e-31	7.37879e-29	1.46045	-0.654966	-4.062	115
Whole Blood RNAseq	Preflight	MSigDB_Canonical	REACTOME_SELENOAMINO_ACID_METABOLISM	2.92671e-31	1.22857e-28	1.45334	-0.654453	-4.08943	116
Whole Blood RNAseq	Preflight	MSigDB_Canonical	REACTOME_SARS_COV_2_MODULATES_HOST_TRANSLATION_MACHINERY	2.99607e-20	1.13192e-17	1.16018	-0.7532	-3.89916	51
Whole Blood RNAseq	Preflight	MSigDB_Canonical	KEGG_MEDICUS_PATHOGEN_SARS_COV_2_NSP1_TO_TRANSLATION_INITIATION	1.34517e-17	4.62003e-15	1.08644	-0.819709	-3.8478	34
Whole Blood RNAseq	Preflight	MSigDB_Canonical	REACTOME_SARS_COV_1_MODULATES_HOST_TRANSLATION_MACHINERY	4.88927e-17	1.5393e-14	1.06721	-0.793744	-3.82863	37
Whole Blood RNAseq	Preflight	MSigDB_Canonical	REACTOME_ACTIVATION_OF_THE_MRNA_UPON_BINDING_OF_THE_CAP_BINDING_COMPLEX_AND_EIFS_AND_SUBSEQUENT_BINDING_TO_43S	1.96061e-15	5.69784e-13	1.00732	-0.641244	-3.48053	60
Whole Blood RNAseq	Preflight	MSigDB_Canonical	REACTOME_MITOCHONDRIAL_TRANSLATION	2.16052e-07	5.83032e-05	0.690132	-0.362566	-2.09829	94
Whole Blood RNAseq	Preflight	MSigDB_Canonical	REACTOME_SARS_COV_1_HOST_INTERACTIONS	4.1654e-07	0.000104913	0.674963	-0.368512	-2.1515	96
Whole Blood RNAseq	Preflight	MSigDB_Canonical	REACTOME_INNATE_IMMUNE_SYSTEM	4.87356e-06	0.00115077	0.610527	0.308158	1.33374	942
Whole Blood RNAseq	Preflight	MSigDB_Canonical	REACTOME_SARS_COV_1_INFECTION	1.48417e-05	0.00329836	0.593325	-0.278171	-1.76135	141
Whole Blood RNAseq	Recovery	MSigDB_Canonical	REACTOME_EUKARYOTIC_TRANSLATION_ELONGATION	1.97997e-42	7.50211e-39	1.69659	0.811009	4.17427	93
Whole Blood RNAseq	Recovery	MSigDB_Canonical	KEGG_RIBOSOME	4.22058e-40	7.99589e-37	1.64704	0.814969	4.14092	86
Whole Blood RNAseq	Recovery	MSigDB_Canonical	KEGG_MEDICUS_REFERENCE_TRANSLATION_INITIATION	7.66616e-40	9.68236e-37	1.64074	0.827711	4.18199	81
Whole Blood RNAseq	Recovery	MSigDB_Canonical	REACTOME_RESPONSE_OF_EIF2AK4_GCN2_TO_AMINO_ACID_DEFICIENCY	3.15413e-39	2.98775e-36	1.62807	0.779111	4.01055	101
Whole Blood RNAseq	Recovery	MSigDB_Canonical	REACTOME_TRANSLATION	6.93258e-36	5.25351e-33	1.55654	0.527316	3.23979	292
Whole Blood RNAseq	Recovery	MSigDB_Canonical	WP_CYTOPLASMIC_RIBOSOMAL_PROTEINS	2.44518e-35	1.54413e-32	1.54318	0.786379	4.00265	88
Whole Blood RNAseq	Recovery	MSigDB_Canonical	REACTOME_SRP_DEPENDENT_COTRANSLATIONAL_PROTEIN_TARGETING_TO_MEMBRANE	5.26735e-35	2.85114e-32	1.53646	0.729162	3.78949	112
Whole Blood RNAseq	Recovery	MSigDB_Canonical	REACTOME_EUKARYOTIC_TRANSLATION_INITIATION	1.24428e-34	5.89323e-32	1.52971	0.711456	3.72956	119
Whole Blood RNAseq	Recovery	MSigDB_Canonical	REACTOME_SELENOAMINO_ACID_METABOLISM	5.78852e-34	2.43697e-31	1.51611	0.713509	3.749	116
Whole Blood RNAseq	Recovery	MSigDB_Canonical	REACTOME_NONSENSE_MEDIATED_DECAY_NMD	3.01321e-32	1.14171e-29	1.47456	0.704341	3.68236	115
Whole Blood RNAseq	Recovery	MSigDB_Canonical	REACTOME_CELLULAR_RESPONSE_TO_STARVATION	9.25957e-30	3.1895e-27	1.41728	0.629158	3.3837	153
Whole Blood RNAseq	Recovery	MSigDB_Canonical	REACTOME_INFLUENZA_INFECTION	2.48736e-28	7.85383e-26	1.38026	0.607175	3.2689	155
Whole Blood RNAseq	Recovery	MSigDB_Canonical	REACTOME_REGULATION_OF_EXPRESSION_OF_SLITS_AND_ROBOS	6.68717e-26	1.94905e-23	1.31889	0.571277	3.07976	168
Whole Blood RNAseq	Recovery	MSigDB_Canonical	REACTOME_RRNA_PROCESSING	8.93138e-26	2.41722e-23	1.31889	0.535098	3.06733	202
Whole Blood RNAseq	Recovery	MSigDB_Canonical	REACTOME_SARS_COV_2_MODULATES_HOST_TRANSLATION_MACHINERY	2.42521e-24	6.12608e-22	1.27903	0.821399	3.78418	51
Whole Blood RNAseq	Recovery	MSigDB_Canonical	REACTOME_SIGNALING_BY_ROBO_RECEPTORS	3.49441e-23	8.2752e-21	1.24623	0.505819	2.95105	213
Whole Blood RNAseq	Recovery	MSigDB_Canonical	KEGG_MEDICUS_PATHOGEN_SARS_COV_2_NSP1_TO_TRANSLATION_INITIATION	1.24843e-21	2.78253e-19	1.20398	0.875947	3.56786	34
Whole Blood RNAseq	Recovery	MSigDB_Canonical	REACTOME_SARS_COV_1_MODULATES_HOST_TRANSLATION_MACHINERY	5.7389e-21	1.20804e-18	1.18665	0.854013	3.58987	37
Whole Blood RNAseq	Recovery	MSigDB_Canonical	REACTOME_ACTIVATION_OF_THE_MRNA_UPON_BINDING_OF_THE_CAP_BINDING_COMPLEX_AND_EIFS_AND_SUBSEQUENT_BINDING_TO_43S	2.09563e-15	4.17913e-13	1.00732	0.68246	3.16823	60
Whole Blood RNAseq	Recovery	MSigDB_Canonical	REACTOME_METABOLISM_OF_AMINO_ACIDS_AND_DERIVATIVES	1.22197e-14	2.31502e-12	0.986546	0.35084	2.16447	348
Whole Blood RNAseq	Recovery	MSigDB_Canonical	REACTOME_SARS_COV_1_HOST_INTERACTIONS	9.48616e-11	1.71157e-08	0.839089	0.501231	2.61189	96
Whole Blood RNAseq	Recovery	MSigDB_Canonical	REACTOME_MITOCHONDRIAL_TRANSLATION	2.53867e-09	4.37228e-07	0.774939	0.469688	2.43317	94
Whole Blood RNAseq	Recovery	MSigDB_Canonical	REACTOME_SARS_COV_1_INFECTION	8.54247e-08	1.40728e-05	0.704976	0.384072	2.04138	141
Whole Blood RNAseq	Recovery	MSigDB_Canonical	WP_ELECTRON_TRANSPORT_CHAIN_OXPHOS_SYSTEM_IN_MITOCHONDRIA	1.61503e-06	0.000254973	0.643552	0.404198	2.09518	104
Whole Blood RNAseq	Recovery	MSigDB_Canonical	WP_OXIDATIVE_PHOSPHORYLATION	1.96603e-06	0.000297972	0.627257	0.496317	2.30409	60
Whole Blood RNAseq	Recovery	MSigDB_Canonical	KEGG_MEDICUS_REFERENCE_ELECTRON_TRANSFER_IN_COMPLEX_I	2.6429e-06	0.000385152	0.627257	0.531212	2.3157	44
Whole Blood RNAseq	Recovery	MSigDB_Canonical	REACTOME_SARS_COV_2_HOST_INTERACTIONS	2.85527e-06	0.00040069	0.627257	0.315363	1.78798	185
Whole Blood RNAseq	Recovery	MSigDB_Canonical	KEGG_MEDICUS_VARIANT_MUTATION_INACTIVATED_PINK1_TO_ELECTRON_TRANSFER_IN_COMPLEX_I	6.75955e-06	0.000914712	0.610527	0.527578	2.2985	45
Whole Blood RNAseq	Recovery	MSigDB_Canonical	REACTOME_INNATE_IMMUNE_SYSTEM	7.29439e-06	0.00095305	0.610527	-0.29744	-1.41662	942
Whole Blood RNAseq	Recovery	MSigDB_Canonical	KEGG_MEDICUS_VARIANT_MUTATION_CAUSED_ABERRANT_ABETA_TO_ELECTRON_TRANSFER_IN_COMPLEX_I	1.00912e-05	0.00127452	0.593325	0.504354	2.32356	51
Whole Blood RNAseq	Recovery	MSigDB_Canonical	KEGG_MEDICUS_VARIANT_MUTATION_CAUSED_ABERRANT_SNCA_TO_ELECTRON_TRANSFER_IN_COMPLEX_I	1.05481e-05	0.00128925	0.593325	0.518227	2.25777	45
Whole Blood RNAseq	Recovery	MSigDB_Canonical	KEGG_MEDICUS_VARIANT_MUTATION_CAUSED_ABERRANT_TDP43_TO_ELECTRON_TRANSFER_IN_COMPLEX_I	1.95043e-05	0.00230943	0.57561	0.507734	2.21205	45
Whole Blood RNAseq	Recovery	MSigDB_Canonical	KEGG_OXIDATIVE_PHOSPHORYLATION	2.41002e-05	0.00276714	0.57561	0.344956	1.82027	122
Whole Blood RNAseq	Recovery	MSigDB_Canonical	KEGG_HUNTINGTONS_DISEASE	5.27856e-05	0.00588249	0.557332	0.29941	1.63823	169
Whole Blood RNAseq	Recovery	MSigDB_Canonical	REACTOME_RESPIRATORY_ELECTRON_TRANSPORT_ATP_SYNTHESIS_BY_CHEMIOSMOTIC_COUPLING_AND_HEAT_PRODUCTION_BY_UNCOUPLING_PROTEINS	6.29403e-05	0.00681373	0.538434	0.333365	1.77283	127
Whole Blood RNAseq	Recovery	MSigDB_Canonical	KEGG_SPLICEOSOME	6.65932e-05	0.00700894	0.538434	0.334716	1.77712	126
Whole Blood RNAseq	Recovery	MSigDB_Canonical	REACTOME_INTERFERON_SIGNALING	7.33322e-05	0.00750962	0.538434	-0.361247	-1.61166	249
Whole Blood RNAseq	Recovery	MSigDB_Canonical	REACTOME_PROCESSING_OF_CAPPED_INTRON_CONTAINING_PRE_MRNA	0.000121498	0.0121146	0.538434	0.244441	1.49671	279
Whole Blood RNAseq	Recovery	MSigDB_Canonical	WP_MITOCHONDRIAL_COMPLEX_I_ASSEMBLY_MODEL_OXPHOS_SYSTEM	0.000126565	0.0122963	0.518848	0.430777	1.97812	56
Whole Blood RNAseq	Recovery	MSigDB_Canonical	REACTOME_INTERFERON_ALPHA_BETA_SIGNALING	0.000142697	0.0135169	0.518848	-0.488417	-1.84207	63
Whole Blood RNAseq	Recovery	MSigDB_Canonical	REACTOME_COLLAGEN_CHAIN_TRIMERIZATION	0.000203566	0.0188124	0.518848	-0.544843	-1.91588	42
Whole Blood RNAseq	Recovery	MSigDB_Canonical	KEGG_RIG_I_LIKE_RECEPTOR_SIGNALING_PATHWAY	0.000230543	0.0207983	0.518848	-0.48925	-1.81477	55
Whole Blood RNAseq	Recovery	MSigDB_Canonical	REACTOME_MRNA_SPLICING	0.000251579	0.0221682	0.498493	0.266853	1.55656	211
Whole Blood RNAseq	Recovery	MSigDB_Canonical	REACTOME_PHOSPHORYLATION_OF_EMI1	0.000267821	0.0225505	0.498493	0.874475	2.04016	6
Whole Blood RNAseq	Recovery	MSigDB_Canonical	REACTOME_RNA_POLYMERASE_II_TRANSCRIPTION	0.000266582	0.0225505	0.498493	-0.269595	-1.29018	1307
Whole Blood RNAseq	Recovery	MSigDB_Canonical	REACTOME_INTERFERON_GAMMA_SIGNALING	0.000391962	0.0322858	0.498493	-0.434334	-1.74442	91
Whole Blood RNAseq	Recovery	MSigDB_Canonical	REACTOME_RESPIRATORY_ELECTRON_TRANSPORT	0.000420165	0.0338725	0.498493	0.332322	1.72214	103
Whole Blood RNAseq	Recovery	MSigDB_Canonical	PID_AJDISS_2PATHWAY	0.000462194	0.0364844	0.498493	0.45212	1.96975	45
Whole Blood RNAseq	Recovery	MSigDB_Canonical	REACTOME_MITOCHONDRIAL_IRON_SULFUR_CLUSTER_BIOGENESIS	0.000490806	0.0379523	0.477271	0.711884	2.18621	13
Whole Blood RNAseq	Recovery	MSigDB_Canonical	REACTOME_SARS_COV_2_INFECTION	0.000543531	0.0411888	0.477271	0.239523	1.46893	277
Whole Blood RNAseq	Recovery	MSigDB_Canonical	REACTOME_THE_CITRIC_ACID_TCA_CYCLE_AND_RESPIRATORY_ELECTRON_TRANSPORT	0.000609248	0.0452635	0.477271	0.271261	1.51024	177
Whole Blood RNAseq	Recovery	MSigDB_Canonical	WP_NOVEL_INTRACELLULAR_COMPONENTS_OF_RIG_I_LIKE_RECEPTOR_PATHWAY	0.000661213	0.0481795	0.477271	-0.475143	-1.77134	57
Whole Blood RNAseq	Recovery	MSigDB_Canonical	KEGG_NUCLEOTIDE_EXCISION_REPAIR	0.000681955	0.0487533	0.477271	0.438782	1.91277	44
